# Supplementary material for: A Metabolic Labeling Strategy for Relative Protein Quantification in Clostridioides difficile
Source: Front Microbiol. 2018 Oct 16;9:2371. doi: 10.3389/fmicb.2018.02371 (PMC6198727; doi:10.3389/fmicb.2018.02371)
Supplement: Supplementary file 2 [file Table_2.XLSX]

## Sheet: ML
			BHI						CDCM						CDMM						BHI		CDCM		CDMM
			log 01	log 02	log 03	stat 01	stat 02	stat 03	log 01	log 02	log 03	stat 01	stat 02	stat 03	log 01	log 02	log 03	stat 01	stat 02	stat 03	log	stat	log	stat	log	log
Locus	Protein name	Protein function	identified	identified	identified	identified	identified	identified	identified	identified	identified	identified	identified	identified	identified	identified	identified	identified	identified	identified	quantified	quantified	quantified	quantified	quantified	quantified
CDIF630erm_00001	DnaA	chromosomal replication initiator protein	x	x	x	x	x	x	x		x	x	x	x	x	x	x	x	x	x	x	x	x	x	x	x
CDIF630erm_00002	DnaN	DNA polymerase III subunit beta	x	x	x	x	x	x		x	x	x	x	x	x	x	x	x	x	x	x	x	x	x	x	x
CDIF630erm_00004	RecF	DNA replication and repair protein RecF															x
CDIF630erm_00005	GyrB	DNA gyrase subunit B	x	x	x	x	x	x	x	x	x	x	x	x	x	x	x	x	x	x	x	x	x	x	x	x
CDIF630erm_00006	GyrA	DNA gyrase subunit A	x	x	x	x	x	x	x	x	x	x	x	x	x	x	x	x	x	x	x	x	x	x	x	x
CDIF630erm_00007	CDIF630erm_00007	putative spore protein	x	x	x	x	x	x	x		x	x	x	x	x	x	x	x	x	x	x	x		x	x	x
CDIF630erm_00009	RsbV	anti-sigma factor antagonist	x						x	x	x	x	x	x									x
CDIF630erm_00010	RsbW	serine-protein kinase RsbW	x	x	x			x	x	x	x	x	x	x	x	x					x		x	x	x
CDIF630erm_00011	SigB	RNA polymerase sigma-B factor (sigma-37)	x	x		x	x	x	x	x	x			x				x		x	x		x
CDIF630erm_00021	CDIF630erm_00021	transcription repressor NiaR		x	x	x	x	x	x		x	x		x	x	x	x		x	x	x	x	x		x	x
CDIF630erm_00024	SerS	serine--tRNA ligase	x	x	x	x	x	x	x	x	x	x	x	x	x	x	x	x	x	x	x	x	x	x	x	x
CDIF630erm_00025	TadA	tRNA-specific adenosine deaminase			x
CDIF630erm_00030	DnaX	DNA polymerase III subunit gamma/tau	x		x							x			x			x	x	x						x
CDIF630erm_00031	CDIF630erm_00031	nucleoid-associated protein YbaB	x	x	x	x	x	x	x	x	x	x	x	x	x	x		x	x	x	x	x	x	x
CDIF630erm_00032	RecR	recombination protein RecR		x	x														x
CDIF630erm_00033	CDIF630erm_00033	hypothetical protein			x		x	x
CDIF630erm_00034	CDIF630erm_00034	processive diacylglycerol beta-glucosyltransferase	x	x	x	x	x	x		x	x	x	x	x	x	x	x	x	x	x	x	x	x	x	x	x
CDIF630erm_00081	CDIF630erm_00081	hypothetical protein			x			x	x						x							x
CDIF630erm_00083	PycA	pyruvate carboxylase	x	x	x	x	x	x	x	x	x	x	x	x	x	x	x	x	x	x	x	x	x	x	x	x
CDIF630erm_00084	FusA1	elongation factor G (EF-g)	x	x	x	x	x	x	x	x	x	x	x	x	x	x	x	x	x	x	x	x	x	x	x	x
CDIF630erm_00085	CtsR	transcriptional regulator CtsR		x	x						x		x	x		x						x
CDIF630erm_00087	McsB	protein-arginine kinase	x	x	x	x		x			x		x		x	x	x	x			x	x
CDIF630erm_00088	ClpC	class III stress response-related ATPase, AAA+ superfamily	x	x	x	x	x	x	x	x	x	x	x	x	x	x	x	x	x	x	x	x	x	x	x	x
CDIF630erm_00089	RadA	DNA repair protein	x	x						x						x		x	x	x	x
CDIF630erm_00090	DisA	DNA integrity scanning protein DisA						x			x				x			x		x
CDIF630erm_00091	CDIF630erm_00091	putative membrane protein	x	x	x	x	x	x	x	x	x	x	x	x	x	x	x	x	x	x	x	x	x	x	x	x
CDIF630erm_00092	CDIF630erm_00092	putative membrane protein							x			x		x		x				x
CDIF630erm_00095	CDIF630erm_00095	xylan 1,4-beta-xylosidase	x	x
CDIF630erm_00098	AcoA	acetoin dehydrogenase E1 component (TPP-dependent alpha subunit)	x	x			x					x	x				x	x	x	x
CDIF630erm_00099	AcoB	acetoin dehydrogenase E1 component (TPP-dependent beta subunit)	x			x					x	x	x				x	x	x	x
CDIF630erm_00101	AcoL	acetoin dehydrogenase E3 component (dihydrolipoamide dehydrogenase)	x	x	x	x	x	x	x	x	x	x	x	x	x	x	x	x	x	x	x	x	x	x		x
CDIF630erm_00102	CDIF630erm_00102	transcription antiterminator, PTS operon regulator	x		x						x	x
CDIF630erm_00106	CDIF630erm_00106	hypothetical protein							x											x
CDIF630erm_00108	CDIF630erm_00108	putative lipoate-protein ligase			x	x	x		x		x	x	x	x								x		x
CDIF630erm_00109	IspD	2-C-methyl-D-erythritol 4-phosphate cytidylyltransferase		x
CDIF630erm_00110	IspF	2-C-methyl-D-erythritol 2,4-cyclodiphosphate synthase	x	x	x	x	x	x	x		x	x	x	x	x			x	x	x	x	x	x	x		x
CDIF630erm_00112	ProS1	proline--tRNA ligase	x	x	x	x	x	x	x	x	x	x	x	x	x	x	x	x	x	x	x	x	x	x	x	x
CDIF630erm_00113	ProS2	proline--tRNA ligase	x	x	x	x	x	x	x	x	x	x	x	x	x	x	x	x	x	x	x	x	x	x	x	x
CDIF630erm_00114	GltX	glutamate--tRNA ligase	x	x	x	x	x	x	x	x	x	x	x	x	x	x	x	x	x	x	x	x	x	x	x	x
CDIF630erm_00115	CDIF630erm_00115	hypothetical protein		x								x						x	x
CDIF630erm_00116	CysS	cysteine--tRNA ligase	x	x	x	x	x	x	x	x	x	x	x	x	x	x	x	x	x	x	x	x	x	x	x	x
CDIF630erm_00117	MrnC	mini-ribonuclease 3	x	x	x	x	x	x			x			x				x		x	x	x
CDIF630erm_00118	ThyX	thymidylate synthase (FAD)	x	x	x	x	x	x	x	x	x	x	x	x	x	x	x	x	x	x	x	x	x	x	x	x
CDIF630erm_00119	CDIF630erm_00119	putative tRNA/rRNA methyltransferase, TrmH family, group3	x		x	x	x	x			x				x		x	x		x		x				x
CDIF630erm_00120	CDIF630erm_00120	uncharacterized protein, YacP-like	x	x	x	x	x	x			x	x	x	x	x	x		x	x	x	x	x
CDIF630erm_00125	NusG	transcription antitermination protein	x	x	x	x	x	x	x	x	x	x	x	x	x	x	x	x	x	x	x	x	x	x	x	x
CDIF630erm_00126	RplK	50S ribosomal protein L11	x	x	x	x	x	x	x	x	x	x	x	x	x	x	x	x	x	x	x	x	x	x	x	x
CDIF630erm_00127	RplA	50S ribosomal protein L1	x	x	x	x	x	x	x	x	x	x	x	x	x	x	x	x	x	x	x	x	x	x	x	x
CDIF630erm_00129	RplJ	50S ribosomal protein L10	x	x	x	x	x	x	x	x	x	x	x	x	x	x	x	x	x	x	x	x	x	x	x	x
CDIF630erm_00130	RplL	50S ribosomal protein L7/L12	x	x	x	x	x	x	x	x	x	x	x	x	x	x	x	x	x	x	x	x	x	x	x	x
CDIF630erm_00131	CDIF630erm_00131	NADP-dependent 7-alpha-hydroxysteroid dehydrogenase	x	x	x	x	x	x	x	x	x	x	x	x	x	x	x	x	x	x	x	x	x	x	x	x
CDIF630erm_00132	RpoB	DNA-directed RNA polymerase subunit beta	x	x	x	x	x	x	x	x	x	x	x	x	x	x	x	x	x	x	x	x	x	x	x	x
CDIF630erm_00133	RpoC	DNA-directed RNA polymerase subunit beta'	x	x	x	x	x	x	x	x	x	x	x	x	x	x	x	x	x	x	x	x	x	x	x	x
CDIF630erm_00134	RpsL	30S ribosomal protein S12	x	x	x	x	x	x	x	x	x	x	x	x	x	x	x	x	x	x	x	x	x	x	x	x
CDIF630erm_00135	RpsG	30S ribosomal protein S7	x	x	x	x	x	x	x	x	x	x	x	x	x	x	x	x	x	x	x	x	x	x	x	x
CDIF630erm_00136	FusA	elongation factor G (EF-g)	x	x	x	x	x	x	x	x	x	x	x	x	x	x	x	x	x	x	x	x	x	x	x	x
CDIF630erm_00138	RpsJ	30S ribosomal protein S10	x	x	x	x	x	x	x	x	x	x	x	x	x	x	x	x	x	x	x	x	x	x	x	x
CDIF630erm_00139	RplC	50S ribosomal protein L3	x	x	x	x	x	x	x	x	x	x	x	x	x	x	x	x	x	x	x	x	x	x	x	x
CDIF630erm_00140	RplD	50S ribosomal protein L4	x	x	x	x	x	x	x	x	x	x	x	x	x	x	x	x	x	x	x	x	x	x	x	x
CDIF630erm_00141	RplW	50S ribosomal protein L23	x	x	x	x	x	x	x	x	x	x	x	x			x				x	x
CDIF630erm_00142	RplB	50S ribosomal protein L2	x	x	x	x	x	x	x	x	x	x	x	x	x	x	x	x	x	x	x	x	x	x	x	x
CDIF630erm_00143	RpsS	30S ribosomal protein S19	x	x	x	x	x	x	x	x	x	x	x	x	x	x				x	x	x	x	x	x
CDIF630erm_00144	RplV	50S ribosomal protein L22	x	x	x	x	x	x	x	x	x	x	x	x	x	x	x	x	x	x	x	x	x	x	x	x
CDIF630erm_00145	RpsC	30S ribosomal protein S3	x	x	x	x	x	x	x	x	x	x	x	x	x	x	x	x	x	x	x	x	x	x	x	x
CDIF630erm_00146	RplP	50S ribosomal protein L16	x	x	x	x	x	x	x	x	x	x	x	x	x	x	x	x	x	x	x	x	x	x	x	x
CDIF630erm_00147	RpmC	50S ribosomal protein L29	x	x	x			x	x	x	x	x	x	x	x	x							x
CDIF630erm_00148	RpsQ	30S ribosomal protein S17	x	x	x	x	x	x	x	x	x	x	x	x	x	x		x		x	x	x	x	x	x	x
CDIF630erm_00149	RplN	50S ribosomal protein L14	x	x	x	x	x	x	x	x	x	x	x	x	x	x	x	x	x	x	x	x	x	x	x	x
CDIF630erm_00150	RplX	50S ribosomal protein L24	x	x	x	x	x	x	x	x	x	x	x	x	x	x	x	x	x	x	x	x	x	x	x	x
CDIF630erm_00151	RplE	50S ribosomal protein L5	x	x	x	x	x	x	x	x	x	x	x	x	x	x	x	x	x	x	x	x	x	x	x	x
CDIF630erm_00153	RpsH	30S ribosomal protein S8	x	x	x	x	x	x	x	x	x	x	x	x	x	x	x	x	x	x	x	x	x	x	x	x
CDIF630erm_00154	RplF	50S ribosomal protein L6	x	x	x	x	x	x		x	x	x	x	x	x	x	x	x	x	x	x	x	x	x	x	x
CDIF630erm_00155	RplR	50S ribosomal protein L18	x	x	x	x	x	x	x	x	x	x	x	x	x	x	x	x	x	x	x	x	x	x	x	x
CDIF630erm_00156	RpsE	30S ribosomal protein S5	x	x	x	x	x	x	x	x	x	x	x	x	x	x	x	x	x	x	x	x	x	x	x	x
CDIF630erm_00157	RpmD	50S ribosomal protein L30	x	x	x		x		x	x	x	x	x	x				x	x	x	x		x	x
CDIF630erm_00158	RplO	50S ribosomal protein L15	x	x	x	x	x	x	x	x	x	x	x	x	x	x	x	x	x	x	x	x	x	x	x	x
CDIF630erm_00159	SecY	preprotein translocase SecY subunit	x	x	x	x					x		x	x	x
CDIF630erm_00160	Adk	adenylate kinase	x	x	x	x	x	x	x	x	x	x	x	x	x	x	x	x	x	x	x	x	x	x	x	x
CDIF630erm_00161	Map1	methionine aminopeptidase	x	x	x		x	x	x		x	x	x			x	x	x	x	x	x		x	x		x
CDIF630erm_00162	CDIF630erm_00162	ribosomal protein L14E/L6E/L27E-like protein	x	x				x	x	x	x	x	x	x	x						x		x
CDIF630erm_00165	RpsM	30S ribosomal protein S13	x	x	x	x	x	x	x	x	x	x	x	x	x	x	x	x	x	x	x	x	x	x	x	x
CDIF630erm_00166	RpsK	30S ribosomal protein S11	x	x	x	x	x	x	x	x	x	x	x	x	x	x	x	x	x	x	x	x	x	x	x	x
CDIF630erm_00167	RpsD	30S ribosomal protein S4	x	x	x	x	x	x	x	x	x	x	x	x	x	x	x	x	x	x	x	x	x	x	x	x
CDIF630erm_00168	RpoA	DNA-directed RNA polymerase subunit alpha	x	x	x	x	x	x	x	x	x	x	x	x	x	x	x	x	x	x	x	x	x	x	x	x
CDIF630erm_00169	RplQ	50S ribosomal protein L17	x	x	x	x	x	x	x	x	x	x	x	x	x	x		x	x	x	x	x	x	x	x	x
CDIF630erm_00170	EcfA1	energy-coupling factor transporter ATP-binding protein EcfA1		x		x	x	x			x			x	x	x				x
CDIF630erm_00171	EcfA2	energy-coupling factor transporter ATP-binding protein EcfA2	x								x	x	x						x
CDIF630erm_00172	CbiQ	energy-coupling factor transporter transmembrane protein EcfT				x								x
CDIF630erm_00173	TruA1	transfer RNA pseudouridine synthase A		x						x					x					x
CDIF630erm_00174	RplM	50S ribosomal protein L13	x	x	x	x	x	x	x	x	x	x	x	x	x	x	x	x	x	x	x	x	x	x	x	x
CDIF630erm_00175	RpsI	30S ribosomal protein S9	x	x	x	x	x	x	x	x	x	x	x	x	x	x	x	x	x	x	x	x	x	x	x	x
CDIF630erm_00203	AspC	aspartate aminotransferase	x	x	x	x	x	x	x	x	x	x	x	x	x	x	x	x	x	x	x	x	x	x	x	x
CDIF630erm_00204	NrdD	anaerobic ribonucleoside triphosphate reductase	x	x	x	x	x	x	x	x	x	x	x	x	x	x	x	x	x	x	x	x	x	x	x	x
CDIF630erm_00226	CDIF630erm_00226	putative exported protein		x		x		x	x	x	x	x		x		x				x				x
CDIF630erm_00227	Ptb	phosphate butyryltransferase	x	x	x	x	x	x	x	x	x	x	x	x	x	x	x	x	x	x	x	x	x	x	x	x
CDIF630erm_00228	Buk	butyrate kinase	x	x	x	x	x	x	x	x	x	x	x	x	x	x	x	x	x	x	x	x	x	x	x	x
CDIF630erm_00229	CDIF630erm_00229	putative ATP/GTP-binding protein	x	x	x	x	x	x			x	x	x	x	x	x	x	x	x	x	x	x		x	x	x
CDIF630erm_00230	CDIF630erm_00230	3-methyl-2-oxobutanoate dehydrogenase (ferredoxin), gamma subunit (ferredoxin)	x	x	x				x	x	x	x	x	x			x		x	x	x		x	x
CDIF630erm_00231	CDIF630erm_00231	3-methyl-2-oxobutanoate dehydrogenase (ferredoxin), beta subunit	x	x	x	x	x	x	x	x	x	x	x	x	x	x	x	x	x	x	x	x	x	x	x	x
CDIF630erm_00232	CDIF630erm_00232	3-methyl-2-oxobutanoate dehydrogenase (ferredoxin), alpha subunit	x	x	x	x	x	x	x	x	x	x	x	x	x	x	x	x	x	x	x	x	x	x	x	x
CDIF630erm_00233	CDIF630erm_00233	3-methyl-2-oxobutanoate dehydrogenase (ferredoxin), alpha subunit N-terminal region	x	x	x	x	x	x	x	x	x	x	x	x	x	x	x	x	x	x	x	x	x	x	x	x
CDIF630erm_00234	GlmM	phosphoglucosamine mutase	x	x	x	x	x	x	x	x	x	x	x	x	x	x	x	x	x	x	x	x	x	x	x	x
CDIF630erm_00236	GlmS	glucosamine--fructose-6-phosphate aminotransferase [isomerizing]	x	x	x	x	x	x	x	x	x	x	x	x	x	x	x	x	x	x	x	x	x	x	x	x
CDIF630erm_00237	CDIF630erm_00237	thiosulfate sulfurtransferase		x	x	x	x	x												x
CDIF630erm_00239	MurA	UDP-N-acetylglucosamine 1-carboxyvinyltransferase	x	x	x	x	x	x		x	x	x	x	x	x	x	x	x	x	x	x	x	x	x	x	x
CDIF630erm_00243	MreB1	rod shape-determining protein MreB	x	x	x	x	x	x	x	x	x	x	x	x	x	x	x	x	x	x	x	x		x	x	x
CDIF630erm_00244	FabZ	(3R)-hydroxymyristoyl-[acyl-carrier-protein] dehydratase	x	x	x		x	x	x	x	x	x	x	x	x	x	x	x	x	x	x	x	x	x	x	x
CDIF630erm_00247	MetK	S-adenosylmethionine synthetase	x	x	x	x	x	x	x	x	x	x	x	x	x	x	x	x	x	x	x	x	x	x	x	x
CDIF630erm_00250	CDIF630erm_00250	putative phosphoribosyl transferase			x										x			x
CDIF630erm_00251	CDIF630erm_00251	transcription antiterminator, PTS operon regulator		x
CDIF630erm_00259	CDIF630erm_00259	putative RNA-binding protein	x	x	x	x	x	x	x	x	x	x	x	x	x	x	x	x	x	x	x	x	x	x	x	x
CDIF630erm_00260	SecA1	protein translocase subunit SecA1	x	x	x	x	x	x	x	x	x	x	x	x	x	x	x	x	x	x	x	x	x	x	x	x
CDIF630erm_00262	PrfB	peptide chain release factor 2 (RF-2)		x	x	x		x										x		x
CDIF630erm_00263	CDIF630erm_00263	putative S1 RNA-binding domain-containing protein	x	x	x	x	x	x	x	x	x	x	x	x	x	x	x	x	x	x	x	x	x	x	x	x
CDIF630erm_00264	CDIF630erm_00264	putative metal-dependent hydrolase	x	x		x		x												x
CDIF630erm_00266	CDIF630erm_00266	riboflavin transporter		x			x	x												x
CDIF630erm_00267	CDIF630erm_00267	uncharacterized protein		x														x
CDIF630erm_00268	CDIF630erm_00268	tRNA threonylcarbamoyladenosine biosynthesis protein TsaE		x							x	x	x		x	x					x				x
CDIF630erm_00269	CDIF630erm_00269	tRNA threonylcarbamoyladenosine biosynthesis protein TsaB			x		x	x	x			x	x	x	x		x		x	x		x		x	x	x
CDIF630erm_00270	RimI	putative alanine acetyltransferase, ribosomal family		x				x				x		x		x	x		x	x
CDIF630erm_00271	TsaD	tRNA N6-adenosine threonylcarbamoyltransferase		x		x	x	x													x
CDIF630erm_00272	HpdB	4-hydroxyphenylacetate decarboxylase large subunit	x	x	x	x	x	x	x	x	x	x	x	x	x	x	x	x	x	x	x	x	x	x	x	x
CDIF630erm_00273	HpdC	4-hydroxyphenylacetate decarboxylase small subunit							x
CDIF630erm_00278	CDIF630erm_00278	putative enzyme, glyoxalase family			x			x	x								x					x
CDIF630erm_00279	CDIF630erm_00279	two-component response regulator			x
CDIF630erm_00280	CDIF630erm_00280	ABC-type transport system, multidrug-family				x		x	x			x	x			x	x	x		x
CDIF630erm_00281	CDIF630erm_00281	putative radical SAM-family protein						x				x	x				x
CDIF630erm_00282	CDIF630erm_00282	peptide maturation system protein													x				x
CDIF630erm_00287	CDIF630erm_00287	putative peptidase, M20D family	x
CDIF630erm_00288	CDIF630erm_00288	transcriptional regulator, sigma-54-dependent				x		x
CDIF630erm_00289	CDIF630erm_00289	putative cyclic nucleotide-binding protein				x		x			x						x
CDIF630erm_00291	CDIF630erm_00291	ABC-type transport system, ATP-binding protein	x	x	x	x	x	x	x	x	x	x	x	x	x	x	x	x	x	x		x	x			x
CDIF630erm_00292	Rex	transcriptional regulator, redox-sensing repressor Rex	x	x	x	x	x	x	x	x	x	x	x	x	x	x	x	x	x	x	x	x	x	x	x	x
CDIF630erm_00296	CooS	putative CO dehydrogenase (NAD), catalytic subunit	x	x	x	x	x	x	x	x	x	x	x	x		x	x	x	x	x	x	x	x	x	x	x
CDIF630erm_00297	CDIF630erm_00297	putative CO dehydrogenase (NAD), electron transport subunit	x		x		x				x					x	x	x	x	x
CDIF630erm_00298	CDIF630erm_00298	putative CO dehydrogenase (NAD), NADH dehydrogenase subunit	x	x	x	x	x	x		x		x		x		x	x				x	x			x
CDIF630erm_00299	Cfa	cyclopropane-fatty-acyl-phospholipid synthase	x	x	x	x	x	x		x	x	x	x	x	x	x	x	x	x	x	x	x	x	x	x	x
CDIF630erm_00301	GluD	glutamate dehydrogenase	x	x	x	x	x	x	x	x	x	x	x	x	x	x	x	x	x	x	x	x	x	x	x	x
CDIF630erm_00303	CDIF630erm_03995	putative membrane-associated metalloprotease, M56 family		x
CDIF630erm_00304	CDIF630erm_00304	putative NLPC/P60-type endopeptidase									x
CDIF630erm_00305	PyrB	aspartate carbamoyltransferase	x	x	x	x	x	x	x	x	x	x	x	x	x	x	x	x	x	x	x	x	x	x	x	x
CDIF630erm_00306	PyrK	dihydroorotate dehydrogenase (NAD+), electron transfer subunit	x	x	x	x	x	x			x	x		x	x	x	x	x	x	x	x	x		x	x	x
CDIF630erm_00307	PyrD	dihydroorotate dehydrogenase (NAD+), catalytic subunit	x	x	x	x	x	x	x	x	x	x	x	x	x	x	x	x	x	x	x	x	x	x	x	x
CDIF630erm_00308	PyrE	orotate phosphoribosyltransferase	x	x	x	x	x	x		x	x	x		x	x	x	x	x	x	x	x	x	x	x	x	x
CDIF630erm_00309	CDIF630erm_00309	putative 2-dehydropantoate 2-reductase	x	x	x	x	x	x			x	x	x	x	x	x		x	x	x	x	x		x		x
CDIF630erm_00310	CDIF630erm_00310	transcriptional regulator, LysR family	x	x	x		x	x	x		x	x	x	x	x			x	x
CDIF630erm_00312	CDIF630erm_00312	putative 8-oxoguanine-DNA-glycosylase	x	x	x	x	x	x	x	x	x	x	x	x	x	x	x	x	x	x	x	x	x	x	x	x
CDIF630erm_00313	Cls	cardiolipin synthase									x				x		x
CDIF630erm_00314	GroES	10 kDa chaperonin	x	x	x	x	x	x	x	x	x	x	x	x	x	x		x	x	x	x	x	x	x	x
CDIF630erm_00315	GroEL	60 kDa chaperonin	x	x	x	x	x	x	x	x	x	x	x	x	x	x	x	x	x	x	x	x	x	x	x	x
CDIF630erm_00316	CDIF630erm_00316	Ni2+ loading protein for larE	x	x		x											x				x
CDIF630erm_00317	YedF	Ni2+ carrier LarC	x		x		x	x			x
CDIF630erm_00320	GuaA	GMP synthase (glutamine-hydrolysing)	x	x	x	x	x	x	x	x	x	x	x	x	x	x	x	x	x	x	x	x	x	x	x	x
CDIF630erm_00321	CDIF630erm_00321	putative 5'-nucleotidase	x	x				x	x		x	x	x	x	x	x		x	x	x	x			x
CDIF630erm_00322	CDIF630erm_03997	putative substrate binding protein, LysR-like													x
CDIF630erm_00326	CDIF630erm_00326	putative signaling protein					x									x
CDIF630erm_00327	CDIF630erm_00327	transcription antiterminator, PTS operon regulator	x				x		x
CDIF630erm_00331	CDIF630erm_00331	uncharacterized protein, GatZ/KbaZ-like		x							x				x
CDIF630erm_00333	LicC	putative nucleotide-diphospho-sugar transferase	x	x	x		x								x	x	x
CDIF630erm_00334	CDIF630erm_00334	putative alkaline-phosphatase	x	x	x	x	x	x	x	x	x	x	x	x	x	x	x	x	x	x	x	x	x	x	x	x
CDIF630erm_00335	CDIF630erm_00335	putative spore coat protein								x				x
CDIF630erm_00337	CDIF630erm_00337	transposase IS200/IS605-like OrfA		x	x
CDIF630erm_00338	CDIF630erm_00338	transposase IS200/IS605-like OrfB								x
CDIF630erm_00340	PurE	5-(carboxyamino)imidazole ribonucleotide mutase	x	x	x	x	x	x	x	x	x	x	x	x	x	x	x	x	x	x	x	x	x	x	x	x
CDIF630erm_00341	PurC	phosphoribosylaminoimidazole-succinocarboxamide synthase	x	x	x	x	x	x	x	x	x	x	x	x	x	x	x	x	x	x	x	x	x	x	x	x
CDIF630erm_00342	PurF	amidophosphoribosyltransferase	x	x	x	x	x	x	x	x	x	x	x	x	x	x	x	x	x	x	x	x		x	x	x
CDIF630erm_00343	PurG	phosphoribosylformylglycinamidine cyclo-ligase	x	x	x	x	x	x		x	x	x	x	x	x	x	x	x	x	x	x	x	x	x	x	x
CDIF630erm_00344	PurN	phosphoribosylglycinamide formyltransferase						x							x	x	x	x	x	x
CDIF630erm_00345	PurH	bifunctional phosphoribosylaminoimidazolecarboxamide formyltransferase/IMP cyclohydrolase	x	x	x	x	x	x	x	x	x	x	x	x	x	x	x	x	x	x	x	x	x	x	x	x
CDIF630erm_00346	PurD	phosphoribosylamine--glycine ligase	x	x	x	x	x	x	x	x	x	x	x	x	x	x	x	x	x	x	x	x	x	x	x	x
CDIF630erm_00347	PurL	phosphoribosylformylglycinamidine synthase	x	x	x	x	x	x	x	x	x	x	x	x	x	x	x	x	x	x	x	x	x	x	x	x
CDIF630erm_00348	CDIF630erm_00348	putative lytic transglycosylase				x		x
CDIF630erm_00349	CDIF630erm_00349	hypothetical protein	x	x	x		x	x			x		x		x						x	x
CDIF630erm_00350	FliN	flagellar motor switch protein FliN	x						x	x				x
CDIF630erm_00351	FlgM	negative regulator of flagellin synthesis (anti-sigma-d factor)							x		x	x				x
CDIF630erm_00352	CDIF630erm_00352	putative flagellar biosynthesis protein	x	x	x	x	x	x	x	x	x		x		x	x		x	x	x	x	x
CDIF630erm_00353	FlgK	flagellar hook-associated protein FlgK (or HAP1)	x	x	x	x	x	x			x		x	x	x	x	x	x		x		x
CDIF630erm_00354	FlgL	flagellar hook-associated protein FlgL (or HAP3)	x	x	x	x	x	x	x		x				x	x	x	x	x	x	x	x			x
CDIF630erm_00355	FliW	flagellar assembly factor FliW	x	x	x		x	x	x	x	x	x	x	x	x	x		x			x	x	x	x
CDIF630erm_00357	FliS1	flagellar protein FliS	x	x	x	x	x	x	x	x	x	x	x	x	x	x		x	x		x	x	x	x	x	x
CDIF630erm_00359	FliD	flagellar hook-associated protein 2 FliD (or HAP2)	x	x	x	x	x	x	x	x	x	x	x	x	x	x	x	x	x	x	x	x	x	x	x	x
CDIF630erm_00361	FliC	flagellin C	x	x	x	x	x	x	x	x	x	x	x	x	x	x	x	x	x	x	x	x	x	x	x	x
CDIF630erm_00362	CDIF630erm_00362	flagellin N-acetylglucosamine transferase	x	x	x	x	x	x	x	x	x	x	x	x	x	x	x	x	x	x	x	x	x	x	x	x
CDIF630erm_00363	CDIF630erm_00363	phosphothreonine phosphatase	x	x	x	x	x	x	x	x	x	x		x	x	x	x	x	x	x	x	x			x	x
CDIF630erm_00364	CDIF630erm_00364	flagellin phosphothreonine transferase	x	x	x	x	x	x	x	x	x	x	x	x	x	x	x	x	x	x	x	x	x	x	x	x
CDIF630erm_00365	CDIF630erm_00365	flagellin methyltransferase	x	x	x	x	x	x		x	x	x		x	x	x	x	x	x	x	x	x		x	x	x
CDIF630erm_00366	CDIF630erm_00366	flagellin phosphotransferase	x	x	x	x	x	x	x	x	x	x	x	x		x	x	x	x	x	x	x	x	x	x	x
CDIF630erm_00369	FlgC	flagellar basal-body rod protein FlgC		x	x		x			x						x				x		x
CDIF630erm_00370	FliE	flagellar hook-basal body complex protein FliE		x
CDIF630erm_00371	FliF	flagellar M-ring protein FliF	x	x	x	x	x	x		x	x	x	x	x			x	x	x	x	x	x				x
CDIF630erm_00372	FliG	flagellar motor switch protein FliG	x	x	x	x	x	x		x	x	x	x	x	x	x	x	x	x	x	x	x	x	x	x	x
CDIF630erm_00373	FliH	flagellar assembly protein FliH	x	x	x			x	x						x	x	x	x		x		x
CDIF630erm_00374	FliI	ATP synthase subunit beta FliI	x									x
CDIF630erm_00376	FliK	flagellar hook-length control protein FliK		x	x	x									x	x	x					x
CDIF630erm_00378	FlgE	flagellar hook protein FlgE (Distal rod protein)	x	x	x	x	x	x	x	x	x	x	x	x	x	x	x	x	x	x	x	x		x		x
CDIF630erm_00380	MotA	flagellar motor rotation protein MotA	x	x													x			x
CDIF630erm_00382	FliL	flagellar basal body-associated protein FliL	x	x	x	x	x	x	x	x	x	x	x	x	x	x		x	x	x	x	x		x	x	x
CDIF630erm_00384	FliP	flagellar biosynthesis protein FliP			x	x	x	x			x						x			x		x
CDIF630erm_00386	FlhB	bifunctional flagellar biosynthesis protein FliR/FlhB	x					x				x
CDIF630erm_00387	FlhA	flagellar biosynthesis protein FlhA	x																	x
CDIF630erm_00388	FlhF	flagellar biosynthesis regulator FlhF (flagella-associated GTP-binding protein)		x	x										x						x
CDIF630erm_00389	FlhG	flagellar number regulator FlhG	x	x		x		x							x		x
CDIF630erm_00390	FliA	RNA polymerase sigma-28factor for flagellar operon	x	x	x	x	x	x				x		x	x	x		x	x	x	x	x				x
CDIF630erm_00391	CDIF630erm_00391	putative flagellar protein	x	x	x		x				x								x	x
CDIF630erm_00392	FlgG1	flagellar basal-body rod protein FlgG						x												x
CDIF630erm_00393	FlgG	flagellar basal body rod protein FlgG			x			x
CDIF630erm_00394	FliM	flagellar motor switch protein FliM	x	x	x	x	x	x	x	x	x	x	x	x	x	x	x	x	x	x	x	x	x		x	x
CDIF630erm_00395	FliN1	flagellar motor switch protein FliN	x	x	x	x	x	x	x	x	x	x	x	x	x	x	x	x	x	x	x	x	x	x	x	x
CDIF630erm_00396	CDIF630erm_00396	tetratricopeptide repeat protein	x	x	x	x	x	x	x		x	x		x	x	x				x		x
CDIF630erm_00397	HtpG	heat shock protein HtpG	x	x	x	x	x	x	x	x	x	x	x	x	x	x	x	x	x	x	x	x	x	x	x	x
CDIF630erm_00398	CDIF630erm_00398	putative iron-containing alcohol dehydrogenase	x	x	x	x	x	x		x	x	x	x	x	x	x		x	x		x	x		x	x	x
CDIF630erm_00401	CDIF630erm_00401	hypothetical protein									x				x
CDIF630erm_00403	CDIF630erm_00403	pyridoxamine 5'-phosphate oxidase family protein	x	x	x	x	x	x	x	x	x	x	x	x	x	x	x	x	x	x		x		x
CDIF630erm_00405	CDIF630erm_00405	hypothetical protein													x	x
CDIF630erm_00407	CDIF630erm_00407	transcription antiterminator, PTS operon regulator	x						x	x		x		x			x
CDIF630erm_00409	CDIF630erm_00409	PTS system, mannose-type IIB component													x	x	x	x	x	x						x
CDIF630erm_00410	CDIF630erm_00410	PTS system, mannose-type IIA component													x
CDIF630erm_00411	CDIF630erm_00411	PTS system, mannose-type IIB component		x	x	x		x			x		x	x	x	x	x	x	x	x		x
CDIF630erm_00412	CDIF630erm_00412	PTS system, mannose-type IIC component														x	x			x
CDIF630erm_00413	CDIF630erm_00413	PTS system, mannose-type IID component										x			x	x	x	x	x	x
CDIF630erm_00414	CDIF630erm_00414	putative L-2-amino-thiazoline-4-carboxylic acid hydrolase			x									x	x	x	x	x	x	x
CDIF630erm_00415	CDIF630erm_00415	putative peptidase, M20A family											x			x		x	x
CDIF630erm_00420	CDIF630erm_00420	putative iron-sulfur-binding protein		x	x	x	x	x			x	x		x	x		x	x	x	x	x	x		x
CDIF630erm_00422	BioB	biotin synthase				x					x			x
CDIF630erm_00423	RbsR	transcriptional regulator, LacI family						x				x	x
CDIF630erm_00431	CDIF630erm_00431	hypothetical protein	x
CDIF630erm_00432	CDIF630erm_00432	putative chaperone protein		x	x	x		x						x		x	x			x	x	x
CDIF630erm_00434	CDIF630erm_00434	putative hydrolase, HAD superfamily, subfamily IB	x	x	x	x	x	x		x	x	x	x	x	x	x	x	x	x		x	x		x		x
CDIF630erm_00435	CDIF630erm_00435	hypothetical protein			x							x		x	x				x
CDIF630erm_00437	CDIF630erm_00437	transcriptional regulator, ArsR family	x									x	x			x								x
CDIF630erm_00438	CDIF630erm_00438	cadmium, zinc and cobalt-transporting ATPase	x	x	x	x	x	x	x	x	x	x	x	x				x	x	x	x	x	x	x		x
CDIF630erm_00447	CDIF630erm_00447	two-component response regulator						x
CDIF630erm_00449	CDIF630erm_00449	putative ATPase						x
CDIF630erm_00450	CDIF630erm_00450	VWF protein	x		x								x	x		x	x		x
CDIF630erm_00452	CbiM	cobalt transport protein				x	x	x				x							x
CDIF630erm_00455	CbiO	ABC-type transport system, cobalt-specific ATP-binding protein	x	x		x	x				x	x	x	x	x	x								x
CDIF630erm_00456	PcrA	ATP-dependent DNA helicase PcrA	x	x	x	x	x	x	x	x	x	x	x	x	x	x	x	x	x	x	x	x	x	x	x	x
CDIF630erm_00457	CDIF630erm_00457	aminipeptidase ApeB	x	x	x	x	x	x		x	x	x	x	x	x	x	x	x	x	x	x	x	x	x	x	x
CDIF630erm_00458	CDIF630erm_00458	phospholipase, patatin family	x	x	x	x	x	x	x	x	x	x	x	x	x	x	x	x	x	x	x	x	x	x	x	x
CDIF630erm_00459	PpiB	peptidyl-prolyl cis-trans isomerase B	x	x	x	x	x	x	x	x	x	x	x	x	x	x	x	x	x	x	x	x	x	x	x	x
CDIF630erm_00461	PpaC	cobalt-dependent inorganic pyrophosphatase	x	x	x	x	x	x	x	x	x	x	x	x	x	x	x	x	x	x	x	x	x	x	x	x
CDIF630erm_00462	AdhE	aldehyde-alcohol dehydrogenase	x	x	x	x	x	x	x			x	x	x	x	x	x	x	x	x		x
CDIF630erm_00464	CDIF630erm_00464	ABC-type transport system, ATP-binding protein		x
CDIF630erm_00465	CDIF630erm_00465	ABC-type transport system, permease										x		x		x		x	x
CDIF630erm_00468	CDIF630erm_00468	uncharacterized protein	x	x	x	x	x	x	x	x	x	x	x	x	x	x	x	x	x	x	x	x	x	x	x	x
CDIF630erm_00469	CDIF630erm_00469	uncharacterized protein	x	x	x	x	x	x	x	x	x	x	x	x	x	x		x	x	x	x	x	x	x	x	x
CDIF630erm_00472	CDIF630erm_00472	putative beta-lactamase-like protein	x					x
CDIF630erm_00473	CDIF630erm_00473	GTP pyrophosphokinase YjbM	x	x	x	x	x	x	x	x	x	x	x	x	x	x		x	x	x	x	x	x	x		x
CDIF630erm_00474	CDIF630erm_00474	putative phosphoesterase	x		x	x		x					x	x	x	x	x	x		x
CDIF630erm_00475	CDIF630erm_00475	hypothetical protein									x
CDIF630erm_00478	CDIF630erm_00478	putative hydrolase, HAD superfamily	x	x	x						x			x	x	x	x				x	x
CDIF630erm_00480	CDIF630erm_00480	transcriptional regulator, RmlC-type		x								x		x							x
CDIF630erm_00483	Int	integrase Tn916-like, CTn1				x		x			x							x
CDIF630erm_00490	CDIF630erm_00490	ABC-type transport system, permease Tn916-like,CTn1							x
CDIF630erm_00500	CDIF630erm_00500	putative membrane protein Tn916-like, CTn1			x						x
CDIF630erm_00505	CDIF630erm_00505	putative conjugative transposon protein Tn916-like, CTn1		x
CDIF630erm_00508	CDIF630erm_00508	putative replication initiation factor Tn916-like, CTn1								x
CDIF630erm_00515	BglF	PTS system, beta-glucoside-specific IIABC component						x				x
CDIF630erm_00516	BglA	6-phospho-beta-glucosidase		x		x		x						x
CDIF630erm_00520	CDIF630erm_00520	putative radical SAM-family protein	x	x	x	x	x	x		x	x	x		x	x	x	x	x	x	x	x	x	x	x	x	x
CDIF630erm_00522	LdhA	(R)-2-hydroxyisocaproate dehydrogenase	x	x	x	x	x	x	x	x	x	x	x	x	x	x	x	x	x	x	x	x	x	x	x	x
CDIF630erm_00523	HadA	isocaprenoyl-CoA|2-hydroxyisocaproate CoA-transferase	x	x	x	x	x	x	x	x	x	x	x	x	x	x	x	x	x	x	x	x	x	x	x	x
CDIF630erm_00524	HadI	activator of 2-hydroxyisocaproyl-CoA dehydratase	x	x	x	x	x	x	x	x	x	x	x	x	x	x	x	x	x	x	x	x	x	x	x	x
CDIF630erm_00525	HadB	2-hydroxyisocaproyl-CoA dehydratase, alpha subunit	x	x	x	x	x	x	x	x	x	x	x	x	x	x	x	x	x	x	x	x	x	x	x	x
CDIF630erm_00526	HadC	2-hydroxyisocaproyl-CoA dehydratase, beta subunit	x	x	x	x	x	x	x	x	x	x	x	x	x	x	x	x	x	x	x	x	x	x	x	x
CDIF630erm_00527	AcdB	isocaproyl-CoA dehydrogenase, catalytic subunit	x	x	x	x	x	x	x	x	x	x	x	x	x	x	x	x	x	x	x	x	x	x	x	x
CDIF630erm_00528	EtfB1	isocaproyl-CoA dehydrogenase, electron transfer flavoprotein beta subunit	x	x	x	x	x	x	x	x	x	x	x	x	x	x	x	x	x	x	x	x	x	x	x	x
CDIF630erm_00529	EtfA1	isocaproyl-CoA dehydrogenase, electron transfer flavoprotein alpha subunit	x	x	x	x	x	x	x	x	x	x	x	x	x	x	x	x	x	x	x	x	x	x	x	x
CDIF630erm_00530	CDIF630erm_00530	transcriptional regulator, sigma-54-dependent	x	x	x	x	x		x	x	x	x	x	x			x	x	x	x	x	x	x	x
CDIF630erm_00531	Fba	fructose-1,6-bisphosphate aldolase	x	x	x	x	x	x	x	x	x	x	x	x	x	x	x	x	x	x	x	x	x	x	x	x
CDIF630erm_00532	CDIF630erm_00532	putative tautomerase	x	x					x	x	x	x	x								x		x
CDIF630erm_00533	RluA	putative RNA pseudouridine synthase	x		x						x
CDIF630erm_00534	CDIF630erm_00534	putative RNA methyltransferase	x	x	x	x	x	x	x	x	x	x	x	x		x	x	x		x	x	x	x	x		x
CDIF630erm_00537	CDIF630erm_00537	putative conjugative transposon protein Tn1549-like, CTn2								x
CDIF630erm_00546	CDIF630erm_00546	putative conjugative transposon protein Tn1549-like, CTn2				x			x	x	x	x		x			x
CDIF630erm_00549	CDIF630erm_00549	DNA topoisomerase protein, type IA,Tn1549-like,CTn2	x		x			x			x						x
CDIF630erm_00550	CDIF630erm_00550	putative conjugative transposon protein Tn1549-like, CTn2	x	x	x	x	x	x		x	x	x	x	x	x	x	x	x	x	x	x	x		x	x
CDIF630erm_00551	CDIF630erm_00551	putative DNA/RNA helicase Tn1549-like, CTn2 501417|	x	x	x	x	x	x	x	x	x	x	x	x	x	x	x	x	x	x
CDIF630erm_00553	CDIF630erm_00553	putative endonuclease relaxase Tn1549-like, CTn2				x	x				x
CDIF630erm_00556	CDIF630erm_00556	transcriptional regulator, AraC family Tn1549-like, CTn2						x			x	x
CDIF630erm_00561	CDIF630erm_00561	ABC-type transport system, multidrug-family permease Tn1549-like, CTn2						x												x
CDIF630erm_00565	CDIF630erm_00565	putative recombinase Tn1549-like, CTn2	x	x	x	x	x	x	x			x	x		x		x			x	x	x
CDIF630erm_00566	CDIF630erm_00566	hypothetical protein		x																	x
CDIF630erm_00568	Cwp27	putative cell wall binding protein	x	x	x		x	x	x		x	x	x	x	x			x	x	x
CDIF630erm_00572	OrtB	2-amino-4-ketopentanoate thiolase, beta subunit			x										x
CDIF630erm_00574	OraE	D-ornithine aminomutase, beta subunit		x																x
CDIF630erm_00577	CDIF630erm_00577	na+/h+ antiporter, NhaA family									x
CDIF630erm_00579	CDIF630erm_00579	putative dioxygenase	x						x	x													x
CDIF630erm_00580	CDIF630erm_00580	putative hydrolase, NUDIX family					x	x			x	x				x	x	x	x							x
CDIF630erm_00583	CDIF630erm_00583	putative helicase, UvrD family	x									x				x			x
CDIF630erm_00584	CDIF630erm_00584	ABC-type transport system, ATP-binding protein			x
CDIF630erm_00586	CDIF630erm_00586	uncharacterized protein, beta-lactamase/transpeptidase-like							x
CDIF630erm_00594	CDIF630erm_00594	transcriptional regulator, RpiR family				x				x						x
CDIF630erm_00597	CDIF630erm_00597	PTS system, sucrose-specific IIABC component						x				x
CDIF630erm_00598	BlaR	regulatory protein BlaR						x					x
CDIF630erm_00599	BlaI	penicillinase repressor	x	x			x						x	x		x		x			x			x
CDIF630erm_00601	CDIF630erm_00601	transcriptional regulator, MarR family	x	x	x		x	x					x			x		x		x	x
CDIF630erm_00603	CDIF630erm_00603	uracil-DNA glycosylase-like protein									x		x
CDIF630erm_00610	SpaK	two-component sensor histidine kinase				x					x	x		x		x			x	x
CDIF630erm_00611	CDIF630erm_00611	ABC-type transport system, permease							x	x			x
CDIF630erm_00613	CDIF630erm_00613	two-component sensor histidine kinase		x
CDIF630erm_00615	CDIF630erm_00615	omega-amidase NIT2	x	x	x	x	x	x	x	x	x	x	x	x	x	x	x	x	x	x	x	x	x	x		x
CDIF630erm_00618	CDIF630erm_00618	phosphoribosylaminoimidazole-succinocarboxamide synthetase	x	x	x	x	x	x	x	x	x	x	x	x	x	x	x	x	x	x	x	x	x	x	x	x
CDIF630erm_00619	CDIF630erm_00619	ribitol-5-phosphate dehydrogenase			x											x		x	x
CDIF630erm_00621	CDIF630erm_00621	PTS system, ribitol-specific IIB component			x	x		x	x		x		x	x					x	x		x	x
CDIF630erm_00626	CwpV	putative hemagglutinin/adhesin	x	x	x	x	x	x	x	x	x	x	x	x	x	x	x	x	x	x	x	x	x	x	x	x
CDIF630erm_00627	CDIF630erm_00627	serine-type D-ala-D-ala carboxypeptidase		x	x	x		x				x		x	x	x		x	x	x	x	x		x
CDIF630erm_00628	CDIF630erm_00628	transcription antiterminator	x	x	x				x			x	x		x	x					x
CDIF630erm_00631	CDIF630erm_00631	hypothetical protein	x	x	x	x	x	x	x	x	x	x	x	x	x	x	x	x	x	x	x	x	x	x	x	x
CDIF630erm_00632	CDIF630erm_00632	two-component sensor histidine kinase	x				x
CDIF630erm_00633	CDIF630erm_00633	two-component response regulator	x	x				x						x	x	x	x			x
CDIF630erm_00635	CDIF630erm_00635	putative signaling protein		x			x							x	x					x
CDIF630erm_00636	CDIF630erm_00636	putative transcriptional regulator			x															x
CDIF630erm_00641	CDIF630erm_00641	putative amidohydrolase	x	x	x	x	x	x	x	x	x	x	x	x	x	x	x	x	x	x	x	x	x	x	x	x
CDIF630erm_00646	CheY	chemotaxis protein CheY		x												x
CDIF630erm_00647	CheC	chemotaxis protein CheY-P phosphatase CheC						x								x
CDIF630erm_00648	CheD	chemoreceptor glutamine deamidase CheD			x
CDIF630erm_00649	CheW	purine-binding chemotaxis protein CheW				x	x
CDIF630erm_00650	CDIF630erm_00650	putative CheY-like chemosensory protein	x	x	x	x			x		x	x			x	x	x		x	x
CDIF630erm_00651	CDIF630erm_00651	putative methyl-accepting chemotaxis receptor, MCP family	x	x		x	x	x						x				x		x
CDIF630erm_00652	CheA	chemotaxis protein CheA	x									x			x		x
CDIF630erm_00653	CheW	chemotaxis protein CheW			x
CDIF630erm_00654	CheR	methyl-accepting chemotaxis proteins methyltransferase, MCP family				x
CDIF630erm_00656	CDIF630erm_00656	hypothetical protein		x	x	x	x	x			x	x	x				x			x
CDIF630erm_00657	CDIF630erm_00657	Delta(1)-pyrroline-2-carboxylate reductase	x	x	x	x	x	x	x	x	x	x	x	x	x	x	x	x	x	x		x	x	x
CDIF630erm_00658	CDIF630erm_00658	putative lipoprotein	x	x	x	x	x	x		x	x	x		x	x	x	x	x	x	x	x	x	x	x	x	x
CDIF630erm_00659	CDIF630erm_00659	putative membrane protein, DUF975 family				x	x	x		x						x				x
CDIF630erm_00660	CDIF630erm_00660	transcriptional regulator, beta-lactam repressor	x	x									x				x
CDIF630erm_00661	CDIF630erm_00661	putative penicillin-binding peptidase BlaR1-like, M56 family		x					x
CDIF630erm_00663	CDIF630erm_00663	putative membrane protein				x	x
CDIF630erm_00666	CDIF630erm_00666	putative RNA methyltransferase	x			x						x
CDIF630erm_00667	Sip2	signal peptidase IB	x	x	x	x	x	x	x		x	x	x	x	x	x	x	x	x	x	x	x	x		x
CDIF630erm_00668	Sip2A	signal peptidase IB											x		x
CDIF630erm_00670	CDIF630erm_00670	fusion protein threonine-tRNA ligase/uridine kinase	x	x	x	x	x	x	x		x	x					x		x	x	x	x	x
CDIF630erm_00671	GlsA	glutaminase	x										x		x
CDIF630erm_00672	CDIF630erm_00672	transcriptional regulator, ArsR family	x	x	x	x	x	x		x	x	x	x	x	x	x	x	x	x	x	x	x	x	x	x	x
CDIF630erm_00673	Nfo	endonuclease IV			x
CDIF630erm_00674	CDIF630erm_00674	putative aldo/keto reductase	x	x	x	x	x	x	x	x	x	x	x	x	x	x	x	x	x	x	x	x	x	x	x
CDIF630erm_00677	CDIF630erm_00677	putative ATP-dependent protease	x	x			x					x	x		x	x
CDIF630erm_00678	Nth	endonuclease III				x	x	x		x			x						x
CDIF630erm_00679	CDIF630erm_00679	putative tRNA (cytidine(34)-2'-o)-methyltransferase		x	x	x	x	x		x	x	x	x	x		x	x		x	x	x	x		x	x	x
CDIF630erm_00680	CDIF630erm_00680	uncharacterized protein, DegV family	x	x	x	x	x	x	x		x	x	x	x	x	x	x	x	x	x	x	x	x	x	x	x
CDIF630erm_00681	CDIF630erm_00681	basic membrane lipoprotein															x
CDIF630erm_00682	CDIF630erm_00682	basic membrane lipoprotein		x					x					x					x
CDIF630erm_00685	CDIF630erm_00685	putative membrane protein	x	x	x								x	x							x
CDIF630erm_00687	ThrS	threonine--tRNA ligase	x	x	x	x	x	x	x	x	x	x	x	x	x	x	x	x	x	x	x	x	x	x	x	x
CDIF630erm_00690	CDIF630erm_00690	HD domain protein	x	x	x	x	x	x	x	x	x	x	x	x	x	x	x	x	x	x	x	x	x	x	x	x
CDIF630erm_00693	GapN	glyceraldehyde-3-phosphate dehydrogenase (NADP+)													x
CDIF630erm_00695	CDIF630erm_00695	putative PEP-utilizing enzyme	x	x	x			x					x					x		x						x
CDIF630erm_00698	CDIF630erm_00698	transcriptional regulator, GntR family				x
CDIF630erm_00700	CDIF630erm_00700	uncharacterized protein		x			x	x	x	x	x	x	x
CDIF630erm_00701	CDIF630erm_00701	uncharacterized protein							x	x	x	x	x										x
CDIF630erm_00702	CDIF630erm_00702	uncharacterized protein with P-loop containing nucleoside triphosphate hydrolase domain	x	x	x	x	x	x	x	x	x	x	x	x	x	x	x	x	x	x	x	x	x	x		x
CDIF630erm_00703	CDIF630erm_00703	GTP binding domain protein	x	x	x	x	x	x	x	x	x	x	x	x	x	x	x	x	x	x	x	x	x	x		x
CDIF630erm_00704	CDIF630erm_00704	putative ATPase, P-type, heavy metal translocating		x						x		x						x
CDIF630erm_00705	CDIF630erm_00705	hypothetical protein													x	x			x	x
CDIF630erm_00708	CDIF630erm_00708	uncharacterized protein, YbdN-like	x	x	x	x			x			x	x				x	x	x	x
CDIF630erm_00714	Ogt1	methylated-DNA--protein-cysteine methyltransferase									x		x				x		x
CDIF630erm_00715	CDIF630erm_00715	hypothetical protein	x			x	x	x			x	x		x	x		x	x		x						x
CDIF630erm_00716	CDIF630erm_00716	hypothetical protein	x
CDIF630erm_00720	CDIF630erm_00720	uncharacterized protein, YcgI-like															x		x
CDIF630erm_00724	CDIF630erm_00724	ABC-type transport system, permease					x							x						x
CDIF630erm_00732	CDIF630erm_00732	hypothetical protein			x
CDIF630erm_00734	CDIF630erm_00734	hypothetical protein		x														x
CDIF630erm_00736	CDIF630erm_00736	putative phage protein		x	x	x	x	x		x	x			x				x		x		x
CDIF630erm_00737	CDIF630erm_00737	putative replicative helicase DnaB-like									x
CDIF630erm_00741	CDIF630erm_00741	transcriptional regulator, crp family									x
CDIF630erm_00745	CDIF630erm_00745	armadillo-type fold protein			x								x	x	x
CDIF630erm_00752	CDIF630erm_00752	hypothetical protein		x
CDIF630erm_00756	CDIF630erm_00756	transcriptional regulatory protein, YcbL-like			x
CDIF630erm_00760	CDIF630erm_00760	transcriptional regulator, GntR family	x	x	x	x	x	x		x	x	x	x	x	x	x	x	x	x	x	x	x	x	x	x	x
CDIF630erm_00761	CDIF630erm_00761	putative peptidase, S9 family			x			x
CDIF630erm_00762	CDIF630erm_00762	putative peptidase, S9 family						x						x
CDIF630erm_00765	CDIF630erm_00765	ABC-type transport system, multidrug-family ATP-binding protein			x
CDIF630erm_00768	CDIF630erm_00768	putative beta-lactamase-like protein	x								x		x	x
CDIF630erm_00772	TcdR	alternative RNA polymerase sigma factor		x		x													x
CDIF630erm_00773	TcdB	toxin B	x	x	x	x	x	x	x	x	x			x	x	x	x	x	x	x	x	x				x
CDIF630erm_00776	TcdA	toxin A	x	x	x	x	x	x	x	x	x	x	x	x	x	x	x	x	x	x	x	x	x	x	x	x
CDIF630erm_00777	TcdC	negative regulator of toxin gene expression				x		x			x	x	x
CDIF630erm_00779	CDIF630erm_00779	hypothetical protein			x
CDIF630erm_00785	CDIF630erm_00785	transcriptional regulator, beta-lactam repressor		x
CDIF630erm_00786	CDIF630erm_00786	putative enzyme, glyoxalase family	x		x						x	x	x	x		x						x
CDIF630erm_00787	CDIF630erm_00787	uncharacterized protein, GTP cyclohydrolase-like	x	x	x	x	x	x	x	x	x	x	x	x	x	x	x	x	x	x	x	x	x	x	x	x
CDIF630erm_00788	CDIF630erm_00788	putative methyltransferase		x	x	x					x											x
CDIF630erm_00790	RsiT	extracytoplasmic function (ECF) anti-sigma factor				x
CDIF630erm_00792	CDIF630erm_00792	putative ester cyclase														x
CDIF630erm_00793	CDIF630erm_00793	snoal-like polyketide cyclase	x	x
CDIF630erm_00798	InfC	translation initiation factor IF-3	x	x	x	x	x	x		x	x	x		x	x	x	x	x	x	x	x	x	x	x	x	x
CDIF630erm_00799	RpmI	50S ribosomal protein L35	x	x				x	x	x	x	x	x	x	x						x		x	x
CDIF630erm_00800	RplT	50S ribosomal protein L20	x	x	x	x	x	x	x	x	x	x	x	x	x	x	x	x	x	x	x	x	x	x	x	x
CDIF630erm_00801	CDIF630erm_00801	DNA-binding protein		x							x
CDIF630erm_00802	CDIF630erm_00802	putative 5'-nucleotidase			x	x		x						x
CDIF630erm_00805	CDIF630erm_00805	putative metallo-hydrolase/oxidoreductase	x	x	x				x		x	x	x	x		x	x				x	x	x
CDIF630erm_00806	CDIF630erm_00806	transcriptional regulator, MerR family								x		x								x
CDIF630erm_00809	CDIF630erm_00809	putative exported metalloendopeptidase	x			x	x	x	x			x	x		x	x		x	x
CDIF630erm_00812	CDIF630erm_00812	putative tRNA/rRNA methyltransferase, SpoU	x	x	x	x						x	x	x	x		x			x		x
CDIF630erm_00814	PheS	phenylalanyl-tRNA synthetase alpha chain	x	x	x	x	x	x	x	x	x	x	x	x	x	x	x	x	x	x	x	x	x	x	x	x
CDIF630erm_00815	PheT	phenylalanyl-tRNA synthetase subunit beta	x	x	x	x	x	x	x	x	x	x	x	x	x	x	x	x	x	x	x	x	x	x	x	x
CDIF630erm_00816	CDIF630erm_00816	putative cell-division protein	x	x	x	x	x	x			x	x		x	x	x	x	x	x		x	x		x	x
CDIF630erm_00818	CDIF630erm_00818	putative peptidase, U32 family	x	x	x	x	x	x	x		x	x	x	x	x	x	x	x	x	x	x	x	x		x	x
CDIF630erm_00819	CDIF630erm_00819	putative metal-dependent phosphohydrolase	x	x	x	x	x	x		x	x	x		x	x	x	x	x	x	x	x	x		x	x	x
CDIF630erm_00820	CDIF630erm_00820	8-oxo-dGTP diphosphatase	x		x	x	x	x	x		x	x	x	x			x			x		x	x
CDIF630erm_00821	CDIF630erm_00821	putative nitroreductase-like oxidoreductase	x	x	x	x		x	x	x	x	x	x	x	x	x	x	x	x	x	x	x	x	x	x	x
CDIF630erm_00822	CDIF630erm_00822	putative diguanylate kinase signaling protein	x	x	x	x	x			x	x	x						x	x	x	x	x
CDIF630erm_00823	PepD	cytosol non-specific dipeptidase	x	x	x	x	x	x	x	x	x	x	x	x	x	x	x	x	x	x	x	x	x	x	x	x
CDIF630erm_00824	MutS2	endonuclease MutS2	x	x	x	x	x	x	x	x	x	x	x	x	x	x	x	x	x	x	x	x	x	x	x	x
CDIF630erm_00826	ArgS	arginine--tRNA ligase	x	x	x	x	x	x	x	x	x	x	x	x	x	x	x	x	x	x	x	x	x	x	x	x
CDIF630erm_00827	CDIF630erm_00827	hypothetical protein	x
CDIF630erm_00829	CDIF630erm_00829	putative radical SAM domain-containing protein										x	x	x	x			x		x
CDIF630erm_00830	CDIF630erm_00830	tetratricopeptide repeat protein	x	x	x			x							x						x
CDIF630erm_00831	Ptb1	phosphate butyryltransferase	x	x	x	x	x	x	x	x	x	x	x	x	x	x	x	x	x	x	x	x	x	x	x	x
CDIF630erm_00832	CooS1	anaerobic carbon monoxide dehydrogenase	x	x	x	x	x	x	x	x	x	x	x	x	x			x	x	x	x	x	x	x		x
CDIF630erm_00833	CDIF630erm_00833	carbon monoxide dehydrogenase, accessory protein	x	x	x	x	x	x	x	x	x	x	x	x	x	x	x	x	x	x	x	x	x	x	x
CDIF630erm_00834	Fhs	formate--tetrahydrofolate ligase	x	x	x	x	x	x	x	x	x	x	x	x	x	x	x	x	x	x	x	x	x	x	x	x
CDIF630erm_00835	FchA	methenyltetrahydrofolate cyclohydrolase	x	x	x	x	x	x			x	x		x	x	x		x	x		x	x		x
CDIF630erm_00836	FolD	bifunctional methylenetetrahydrofolate dehydrogenase (NADP+)/methenyl tetrahydrofolate cyclohydrolase	x	x	x	x	x	x	x	x	x	x	x	x	x	x	x	x	x	x	x	x	x	x	x	x
CDIF630erm_00837	CDIF630erm_00837	putative electron bifurcating methylenetetrahydrofolate reductase, small subunit	x	x		x	x	x			x	x		x	x		x			x
CDIF630erm_00838	MetF	putative electron bifurcating methylenetetrahydrofolate reductase, large subunit	x								x		x		x	x
CDIF630erm_00839	CDIF630erm_00839	glycine cleavage system, dihydrolipoyl dehydrogenase subunit	x	x	x	x	x	x	x	x	x	x	x	x		x	x	x	x	x	x	x	x	x		x
CDIF630erm_00840	CDIF630erm_00840	acetyl-CoA synthase, nickel-inserting subunit	x	x	x	x					x	x	x				x			x		x		x
CDIF630erm_00841	CDIF630erm_00841	corrinoid/iron-sulfur protein, small subunit	x	x	x	x	x	x	x	x	x	x	x	x	x		x	x		x	x	x	x	x
CDIF630erm_00842	CDIF630erm_00842	corrinoid/iron-sulfur protein, large subunit	x	x	x	x	x	x	x	x	x	x	x	x	x	x	x	x	x	x	x	x	x	x	x
CDIF630erm_00843	CDIF630erm_00843	5-methyltetrahydrofolate|corrinoid/iron-sulfur protein co-methyltransferase	x	x	x	x	x	x	x	x	x	x	x	x	x	x	x	x	x	x	x	x	x	x	x	x
CDIF630erm_00844	CDIF630erm_00844	acetyl-CoA synthase, subunit alpha/beta	x	x	x	x	x	x	x	x	x	x	x	x	x	x	x	x	x	x	x	x	x	x	x	x
CDIF630erm_00845	GcvH	glycine cleavage system, H protein					x	x			x	x	x	x		x				x
CDIF630erm_00846	CDIF630erm_00846	ATP-dependent reductive activator of CoFeSP	x	x	x	x	x	x	x	x	x	x	x	x	x	x	x	x	x	x	x	x	x	x		x
CDIF630erm_00848	CDIF630erm_00848	putative radical SAM superfamily protein		x
CDIF630erm_00849	LipM	octanoyltransferase		x								x			x
CDIF630erm_00851	CDIF630erm_00851	hypothetical protein	x	x				x	x	x	x	x	x	x	x						x		x	x
CDIF630erm_00852	CDIF630erm_00852	uncharacterized protein	x	x	x	x	x	x	x	x	x	x	x	x	x	x	x	x	x	x	x	x	x	x	x	x
CDIF630erm_00853	HisK	histidinol-phosphatase	x				x	x
CDIF630erm_00854	CDIF630erm_00854	putative exported protein		x							x								x
CDIF630erm_00855	CDIF630erm_00855	putative exported protein	x	x		x		x				x								x
CDIF630erm_00861	CDIF630erm_00861	putative MotA/TolQ/ExbB proton channel									x
CDIF630erm_00862	CDIF630erm_00862	putative OmpA/MotB proton channel	x				x
CDIF630erm_00864	CDIF630erm_00864	putative lipoprotein	x		x	x	x	x	x	x		x	x	x		x	x	x				x		x
CDIF630erm_00865	CDIF630erm_00865	putative diguanylate kinase signaling protein		x		x										x				x
CDIF630erm_00866	CDIF630erm_00866	putative DNA helicase, UvrD/REP type	x	x	x		x				x	x			x			x			x
CDIF630erm_00868	CDIF630erm_00868	ABC-type transport system, aminoacid-family extracellular solute-binding protein							x		x	x	x		x	x	x			x
CDIF630erm_00869	CDIF630erm_00869	ABC-type transport system, aminoacid-family permease									x				x	x	x	x	x	x
CDIF630erm_00870	CDIF630erm_00870	ABC-type transport system, aminoacid-family ATP-binding protein									x						x			x
CDIF630erm_00871	IscS1	cysteine desulfurase		x	x		x	x		x	x	x		x	x		x	x	x	x	x			x
CDIF630erm_00872	ThiI	sulfurtransferase ThiI		x	x	x							x	x	x	x		x	x	x	x	x				x
CDIF630erm_00874	CDIF630erm_00874	putative nitroreductase-like oxidoreductase	x	x	x	x	x	x		x	x	x	x	x	x	x	x	x	x	x		x		x
CDIF630erm_00876	PflA	formate C-acetyltransferase activating enzyme	x	x	x	x	x	x	x	x	x	x	x	x	x	x	x	x	x	x	x	x	x	x	x	x
CDIF630erm_00877	PlfB	formate C-acetyltransferase	x	x	x	x	x	x	x	x	x	x	x	x	x	x	x	x	x	x	x	x	x	x	x	x
CDIF630erm_00879	CDIF630erm_00879	DEAD-box ATP-dependent RNA helicase CshA	x	x	x	x	x	x	x	x	x	x	x	x		x	x	x	x	x	x	x	x	x	x	x
CDIF630erm_00880	SrlR	transcription antiterminator, PTS operon regulator					x						x
CDIF630erm_00887	CDIF630erm_00887	putative molybdopterin oxidoreductase	x			x						x	x			x		x		x
CDIF630erm_00888	SpoIIAA	anti-sigma F factor antagonist (stage II sporulation protein AA)							x			x	x
CDIF630erm_00889	SpoIIAB	anti-sigma F factor (stage II sporulation protein AB)	x	x	x		x	x	x	x	x	x	x	x	x	x					x	x	x	x	x
CDIF630erm_00894	CDIF630erm_00894	transcriptional regulator, LacI family	x
CDIF630erm_00897	CDIF630erm_00897	putative amidohydrolase, M20D peptidase family		x	x	x	x	x														x
CDIF630erm_00899	CDIF630erm_00899	putative penicillin-binding protein	x	x	x	x	x	x	x	x	x	x	x	x	x	x	x	x	x	x	x	x	x	x	x	x
CDIF630erm_00902	CDIF630erm_00902	putative N-acetylmuramoyl-L-alanine amidase		x							x	x	x	x	x	x		x	x
CDIF630erm_00904	CDIF630erm_00904	ABC-type transport system, ATP-binding protein	x	x	x	x	x	x	x	x	x	x	x	x	x	x	x	x	x	x	x	x	x	x	x	x
CDIF630erm_00907	HflX	putative GTP-binding protein, HflX type	x	x	x	x	x	x	x	x	x	x	x	x		x	x	x	x	x	x	x	x	x	x	x
CDIF630erm_00908	CDIF630erm_00908	armadillo-type fold protein						x			x	x		x
CDIF630erm_00909	CDIF630erm_00909	putative hydrolase, NUDIX family	x	x	x	x	x	x	x	x	x	x	x	x	x	x		x	x	x	x	x	x	x	x	x
CDIF630erm_00910	CDIF630erm_00910	IMPACT family member protein	x	x	x	x	x	x			x	x	x	x	x	x	x	x	x	x	x	x		x	x	x
CDIF630erm_00913	NadE	NAD+ synthase	x	x	x	x	x	x	x	x	x	x	x	x	x	x	x	x	x	x	x	x	x	x	x	x
CDIF630erm_00914	CDIF630erm_00914	transcriptional regulatory protein	x	x	x	x	x	x	x	x	x	x	x	x	x	x	x	x	x	x	x	x	x	x	x	x
CDIF630erm_00915	CDIF630erm_00915	transcriptional regulator, LacI family	x	x	x	x	x	x	x		x	x	x	x	x	x	x	x		x	x	x	x	x
CDIF630erm_00919	Crt1	short-chain-enoyl-CoA hydratase									x
CDIF630erm_00921	CDIF630erm_00921	putative acetyl-CoA|lactate CoA-transferase		x	x	x					x				x
CDIF630erm_00922	CDIF630erm_00922	acryloyl-CoA dehydrogenase, catalytic subunit				x
CDIF630erm_00926	CDIF630erm_00926	uncharacterized protein	x	x	x	x	x	x	x	x	x	x	x	x	x	x		x	x	x	x	x	x	x	x	x
CDIF630erm_00927	CDIF630erm_00927	hypothetical protein						x					x			x
CDIF630erm_00928	CDIF630erm_00928	putative flavodoxin	x	x	x	x	x	x	x	x	x	x	x	x	x	x		x	x	x	x	x	x	x	x	x
CDIF630erm_00929	CDIF630erm_00929	putative signaling protein														x
CDIF630erm_00930	CDIF630erm_00930	putative universal stress protein A (UspA)	x	x	x	x	x	x	x	x	x	x	x	x	x	x	x	x	x	x	x	x	x	x	x	x
CDIF630erm_00936	CDIF630erm_00936	6-phospho-beta-glucosidase	x	x	x	x	x	x	x	x	x	x	x	x		x	x	x	x	x	x	x	x	x	x	x
CDIF630erm_00937	CDIF630erm_00937	transcription antiterminator, PTS operon regulator	x	x												x
CDIF630erm_00944	Rbr	putative rubrerythrin	x	x	x	x	x	x	x	x	x	x	x	x	x	x	x	x	x	x	x	x	x	x	x	x
CDIF630erm_00945	CDIF630erm_00945	peroxide-responsive repressor	x	x	x				x	x	x	x	x	x	x		x				x		x	x
CDIF630erm_00946	Rbo	desulfoferrodoxin	x	x	x	x	x	x	x	x	x	x	x	x	x	x	x	x	x	x	x	x	x	x	x	x
CDIF630erm_00947	CDIF630erm_00947	oxidative stress glutamate dehydrogenase (glutamate synthase-like) (rubredoxin)	x	x	x	x	x	x	x	x	x	x	x	x	x	x	x	x	x	x	x	x	x	x	x	x
CDIF630erm_00948	CDIF630erm_00948	putative metallo-beta-lactamase superfamily protein	x	x	x	x	x	x	x	x	x	x	x	x			x	x	x	x	x	x	x	x		x
CDIF630erm_00949	CDIF630erm_00949	na/leu symporter	x
CDIF630erm_00951	AksA	citrate (Re)-synthase	x	x	x	x	x	x	x	x	x	x	x	x	x	x	x	x	x	x	x	x	x	x	x	x
CDIF630erm_00952	AcnB	aconitate hydratase	x	x	x	x	x	x	x	x	x	x	x	x	x	x	x	x	x	x	x	x	x	x	x	x
CDIF630erm_00953	Icd	isocitrate dehydrogenase (NAD+)	x	x	x	x	x	x	x	x	x	x	x	x	x	x	x	x	x	x	x	x	x	x	x	x
CDIF630erm_00954	CDIF630erm_00954	transcriptional regulator, MarR family	x	x	x	x	x	x					x		x	x		x		x	x	x
CDIF630erm_00955	CDIF630erm_00955	putative acetyltransferase	x	x	x	x	x	x	x	x	x	x	x	x	x	x	x	x	x	x	x	x	x	x	x	x
CDIF630erm_00956	CDIF630erm_00956	putative nitroreductase-like oxidoreductase	x	x	x	x	x	x	x	x	x	x	x	x	x	x	x	x	x	x	x	x	x	x	x	x
CDIF630erm_00957	CDIF630erm_00957	putative DNA-binding protein													x
CDIF630erm_00959	CDIF630erm_00959	putative isomerase/hydrolase	x	x	x	x	x	x	x	x	x	x	x	x	x	x	x	x	x	x	x	x	x	x	x	x
CDIF630erm_00960	CDIF630erm_00960	phosphoribosylaminoimidazolecarboxamide formyltransferase	x	x	x	x	x	x	x	x	x	x	x	x	x	x	x	x	x	x	x	x	x	x	x	x
CDIF630erm_00961	CDIF630erm_00961	(PP2C)-like protein		x					x	x	x		x	x
CDIF630erm_00963	Cwp25	putative cell wall-binding protein	x	x	x	x	x	x	x	x	x	x	x	x	x	x	x	x	x	x	x	x		x		x
CDIF630erm_00964	CDIF630erm_00964	putative nuclease			x
CDIF630erm_00965	CDIF630erm_00965	hypothetical protein	x
CDIF630erm_00968	CDIF630erm_00968	putative AbgB-like amidohydrolase	x	x	x	x	x	x	x	x	x	x	x	x	x	x	x	x	x	x	x	x	x	x	x	x
CDIF630erm_00971	CDIF630erm_00971	transcriptional regulator, MarR family		x
CDIF630erm_00974	OppA	ABC-type transport system, oligopeptide-family extracellular solute-binding protein	x	x	x	x	x	x	x	x	x	x	x	x	x	x	x	x	x	x	x	x	x	x	x	x
CDIF630erm_00975	OppD	ABC-type transport system, ATP-binding component		x						x	x	x			x			x
CDIF630erm_00980	CDIF630erm_00980	uncharacterized protein, MgsA-C-terminus-like							x			x	x
CDIF630erm_00981	CDIF630erm_00981	PTS system, maltose-specific IIB component	x		x									x
CDIF630erm_00982	CDIF630erm_00982	PTS system, maltose-specific IIC component							x
CDIF630erm_00984	CDIF630erm_00984	maltose-6'-phosphate glucosidase					x
CDIF630erm_00985	CDIF630erm_00985	putative ADP-ribose binding protein	x	x	x	x	x	x	x	x	x	x	x	x	x	x	x	x	x	x	x	x	x	x	x	x
CDIF630erm_00988	CDIF630erm_00988	dna binding domain, excisionase family	x	x	x	x	x	x	x		x	x	x	x	x	x		x	x	x	x	x	x	x
CDIF630erm_00989	ModA	ABC-type transport system, molybdenum-specific extracellular solute-binding protein							x		x	x	x				x	x		x						x
CDIF630erm_00992	Maa	maltose O-acetyltransferase															x
CDIF630erm_00993	CDIF630erm_00993	ABC-type transport system, sugar-family extracellular solute-binding protein	x	x	x	x	x	x	x	x	x	x	x	x	x	x	x	x	x	x	x	x	x	x	x	x
CDIF630erm_00994	CDIF630erm_00994	ABC-type transport system, sugar-family ATP-binding protein	x		x	x	x	x	x	x	x	x	x	x	x	x	x	x	x	x		x	x	x	x	x
CDIF630erm_00996	CDIF630erm_00996	ABC-type transport system, sugar-family extracellular solute-binding protein	x	x							x			x
CDIF630erm_00999	CDIF630erm_00999	bifunctional NAD(P)H-hydrate repair enzyme Nnr	x	x	x	x	x	x	x	x	x	x	x	x		x	x	x	x	x	x	x	x	x		x
CDIF630erm_01000	CDIF630erm_01000	putative protease	x	x	x	x	x	x			x		x				x			x
CDIF630erm_01001	CDIF630erm_01001	putative protein modulating protease activity	x	x	x	x	x	x	x	x	x	x	x	x	x	x	x	x	x	x	x	x	x	x	x	x
CDIF630erm_01002	GlgC	glucose-1-phosphate adenylyltransferase		x	x	x	x	x				x	x	x		x	x	x	x	x	x	x		x
CDIF630erm_01003	GlgD	glycogen biosynthesis protein		x		x	x	x		x	x	x	x	x	x			x		x				x
CDIF630erm_01004	GlgA	glycogen synthase	x	x	x	x	x	x	x	x	x	x	x	x		x	x	x	x	x	x	x	x	x		x
CDIF630erm_01005	GlgP	glycogen phosphorylase	x	x	x	x	x	x	x	x	x	x	x	x	x			x	x	x	x	x	x	x		x
CDIF630erm_01006	CDIF630erm_01006	amylopullulanase	x	x	x	x	x	x	x	x	x	x	x	x				x	x	x	x	x	x	x		x
CDIF630erm_01007	CDIF630erm_01007	transcriptional regulator, GntR family	x	x	x	x	x	x		x	x	x	x	x	x	x	x	x	x	x	x	x	x	x	x	x
CDIF630erm_01008	SpeA	arginine decarboxylase														x
CDIF630erm_01010	SpeE	spermidine synthase	x	x	x	x	x	x	x	x	x	x	x	x	x	x	x	x	x	x	x	x	x	x	x	x
CDIF630erm_01011	SpeB	agmatinase	x									x	x	x	x	x	x	x	x	x				x	x	x
CDIF630erm_01012	CspA	cold shock protein	x						x		x	x		x
CDIF630erm_01013	CDIF630erm_01013	ferredoxin hydrogenase	x	x	x	x	x	x	x	x	x	x	x	x	x	x	x	x	x	x	x	x	x	x	x	x
CDIF630erm_01014	CDIF630erm_01014	ferredoxin hydrogenase	x	x	x	x		x			x		x	x	x	x	x		x			x
CDIF630erm_01015	CDIF630erm_01015	metallo-beta-lactamase superfamily exported protein			x
CDIF630erm_01017	CDIF630erm_01017	uncharacterized protein							x	x		x	x										x
CDIF630erm_01018	CDIF630erm_01018	hypothetical protein	x	x	x	x	x	x	x	x	x	x	x	x		x	x	x	x	x	x	x	x	x	x	x
CDIF630erm_01020	OpuCA	ABC-type transport system, glycine betaine/carnitine/choline ATP-binding protein	x	x	x	x	x	x	x	x	x	x	x	x	x	x	x	x	x	x	x	x	x	x	x
CDIF630erm_01021	OpuCC	ABC-type transport system, glycine betaine/carnitine/choline permease	x	x	x	x	x	x	x	x	x	x	x	x		x			x	x	x	x	x	x		x
CDIF630erm_01026	CDIF630erm_01026	putative phage protein	x	x	x	x			x			x		x		x		x	x	x
CDIF630erm_01027	CDIF630erm_01027	putative phage DNA-binding protein						x				x
CDIF630erm_01029	CDIF630erm_01029	transcriptional regulator, phage-type	x						x	x	x	x	x	x										x
CDIF630erm_01033	CDIF630erm_01033	putative phage protein	x	x	x	x		x			x			x	x			x	x		x	x
CDIF630erm_01049	CDIF630erm_01049	putative phage protein				x
CDIF630erm_01051	CDIF630erm_01051	putative phage protein					x
CDIF630erm_01052	CDIF630erm_01052	putative phage C-5 cytosine methyltransferase			x												x		x
CDIF630erm_01054	CDIF630erm_01054	putative phage protein	x					x	x						x	x	x		x
CDIF630erm_01055	CDIF630erm_01055	putative phage reductase						x			x
CDIF630erm_01060	CDIF630erm_01060	putative phage protein		x	x
CDIF630erm_01114	CDIF630erm_01114	transcriptional regulator, beta-lactams repressor phage-type	x
CDIF630erm_01120	CDIF630erm_01120	putative drug/sodium antiporter, MATE family			x
CDIF630erm_01121	RpsA	30S ribosomal protein S1	x	x	x	x	x	x	x	x	x	x	x	x	x	x	x	x	x	x	x	x	x	x	x	x
CDIF630erm_01122	CDIF630erm_01122	putative phosphatase/hydrolase	x				x	x					x
CDIF630erm_01123	CDIF630erm_01123	hypothetical protein						x					x
CDIF630erm_01125	LeuA	2-isopropylmalate synthase						x		x			x	x
CDIF630erm_01127	LeuD	3-isopropylmalate dehydratase small subunit		x			x		x		x	x	x	x
CDIF630erm_01129	CDIF630erm_01129	putative thioesterase															x			x
CDIF630erm_01130	CDIF630erm_01130	putative serine-pyruvate aminotransferase	x	x	x	x	x	x	x	x	x	x	x	x	x	x	x	x	x	x	x	x	x	x	x	x
CDIF630erm_01131	SerA	hydroxypyruvate reductase		x	x				x		x	x	x	x				x	x	x		x	x	x		x
CDIF630erm_01132	CDIF630erm_01132	uncharacterized protein, UCP033563-like	x	x	x	x	x	x		x	x	x	x	x	x	x	x	x	x	x	x	x	x	x	x	x
CDIF630erm_01133	CDIF630erm_01133	two-component sensor histidine kinase			x	x	x				x		x		x	x	x	x
CDIF630erm_01134	CDIF630erm_01134	putative radical SAM protein	x		x	x	x		x		x	x	x	x	x		x			x		x
CDIF630erm_01135	CDIF630erm_01135	ABC-type transport system, nitrate/sulfonate/taurine extracellular solute-binding protein	x	x				x	x		x	x	x			x		x		x
CDIF630erm_01138	CDIF630erm_01138	cys-tRNA(Pro)/cys-tRNA(Cys) deacylase	x	x	x	x	x	x			x	x	x	x	x	x	x	x	x	x	x	x		x	x	x
CDIF630erm_01139	FumA	fumarate hydratase class i, subunit A		x	x	x		x	x		x	x			x	x	x	x	x	x		x			x	x
CDIF630erm_01140	FumB	fumarate hydratase class i, subunit B			x	x	x	x		x		x		x	x	x	x	x	x	x		x				x
CDIF630erm_01141	CDIF630erm_01141	malate dehydrogenase (oxaloacetate-decarboxylating)	x	x	x	x	x	x			x	x	x	x	x	x	x	x	x	x	x	x		x	x	x
CDIF630erm_01142	CDIF630erm_01142	putative acyl-CoA N-acyltransferase	x	x				x	x	x	x	x	x	x							x			x
CDIF630erm_01143	CDIF630erm_01143	putative zinc binding DNA-binding protein	x			x
CDIF630erm_01144	CDIF630erm_01144	S1 RNA binding domain protein	x	x	x	x	x	x	x	x	x	x	x	x	x	x	x	x	x	x	x	x	x	x	x	x
CDIF630erm_01145	CDIF630erm_01145	transcriptional regulator, GntR family													x	x			x
CDIF630erm_01146	NagA	N-acetylglucosamine-6-phosphate deacetylase				x	x	x			x	x	x	x			x		x	x
CDIF630erm_01147	NagB	glucosamine-6-phosphate deaminase	x	x		x	x	x	x	x	x	x	x	x	x	x	x	x	x	x	x		x		x
CDIF630erm_01150	CDIF630erm_01150	two-component sensor histidine kinase		x				x
CDIF630erm_01153	CDIF630erm_01153	ABC-type transport system, multidrug-family ATP-binding protein/permease	x	x					x											x
CDIF630erm_01154	CDIF630erm_01154	ABC-type transport system, multidrug-family ATP-binding protein/permease														x
CDIF630erm_01157	CDIF630erm_01157	putative spore coat protein		x	x	x	x	x	x	x	x	x	x	x	x	x		x	x	x
CDIF630erm_01158	CDIF630erm_01158	putative membrane protein															x
CDIF630erm_01159	CDIF630erm_01159	putative transcriptional regulator, HTH	x	x	x	x	x	x		x	x	x		x	x	x	x	x	x	x	x	x			x
CDIF630erm_01160	PotA	ABC-type transport system, spermidine/putrescine ATP-binding protein	x	x	x	x	x	x		x	x	x	x	x	x	x	x	x	x	x	x	x		x	x	x
CDIF630erm_01163	PotD	ABC-type transport system, spermidine/putrescine solute-binding protein	x	x			x	x					x		x				x
CDIF630erm_01164	CDIF630erm_01164	putative signaling protein				x
CDIF630erm_01165	CDIF630erm_01165	putative cell wall anchored protein			x					x	x	x		x		x				x
CDIF630erm_01167	CDIF630erm_01167	uncharacterized protein, YdaN-like						x			x					x			x
CDIF630erm_01168	CDIF630erm_01168	glycoside hydrolase superfamily protein						x									x
CDIF630erm_01175	Cwp16	putative cell wall hydrolase/autolysin	x	x	x	x	x	x	x	x	x	x	x	x		x		x	x	x		x
CDIF630erm_01176	Cwp17	putative cell wall hydrolase/autolysin							x	x	x	x
CDIF630erm_01177	CDIF630erm_01177	hypothetical protein	x	x		x	x	x	x	x	x	x	x	x						x	x		x
CDIF630erm_01178	CDIF630erm_01178	putative helicase, superfamily 1, UvrD-family	x	x	x	x	x	x	x			x	x	x	x	x	x	x	x	x		x		x	x
CDIF630erm_01179	CDIF630erm_01179	hypothetical protein			x
CDIF630erm_01180	AddB	ATP-dependent nuclease subunit B	x	x	x	x	x	x	x	x	x	x	x	x	x	x	x	x	x	x	x	x	x	x		x
CDIF630erm_01181	AddA	ATP-dependent nuclease subunit A	x	x	x	x	x	x	x	x	x	x	x	x	x	x	x	x	x	x	x	x	x	x	x	x
CDIF630erm_01182	SbcD	nuclease SbcCD subunit D						x				x						x
CDIF630erm_01183	SbcC	nuclease SbcCD subunit C	x	x	x	x	x	x	x	x	x	x	x	x	x	x	x	x	x	x	x	x	x	x		x
CDIF630erm_01184	CDIF630erm_01184	putative membrane protein							x	x	x	x	x	x						x			x	x
CDIF630erm_01186	PepT	peptidase T	x	x	x	x	x	x		x	x	x	x	x	x	x	x	x	x	x	x	x	x	x	x	x
CDIF630erm_01187	Cwp18	putative cell wall-binding protein	x	x	x	x	x	x	x	x	x	x	x	x	x	x	x	x	x	x		x				x
CDIF630erm_01188	CDIF630erm_01188	putative phosphodiesterase	x	x		x	x	x			x	x		x			x	x			x			x
CDIF630erm_01189	PpnK	NAD+ kinase	x	x	x	x	x	x			x	x	x				x	x	x	x		x		x
CDIF630erm_01193	CDIF630erm_01193	YbaK/aminoacyl-tRNA synthetase-associated protein	x	x	x		x	x	x	x	x	x	x	x	x			x	x	x	x		x			x
CDIF630erm_01194	Bcd2	butyryl-CoA dehydrogenase, catalytic subunit	x	x	x	x	x	x	x	x	x	x	x	x	x	x	x	x	x	x	x	x	x	x	x	x
CDIF630erm_01195	EtfB3	butyryl-CoA dehydrogenase, electron transfer flavoprotein beta subunit	x	x	x	x	x	x	x	x	x	x	x	x	x	x	x	x	x	x	x	x	x	x	x	x
CDIF630erm_01196	EtfA3	butyryl-CoA dehydrogenase, electron transfer flavoprotein alpha subunit	x	x	x	x	x	x	x	x	x	x	x	x	x	x	x	x	x	x	x	x	x	x	x	x
CDIF630erm_01197	Crt2	short-chain-enoyl-CoA hydratase	x	x	x	x	x	x	x	x	x	x	x	x	x	x	x	x	x	x	x	x	x	x	x	x
CDIF630erm_01198	Hbd	3-hydroxybutyryl-CoA dehydrogenase	x	x	x	x	x	x	x	x	x	x	x	x	x	x	x	x	x	x	x	x	x	x	x	x
CDIF630erm_01199	ThlA	acetyl-CoA C-acetyltransferase	x	x	x	x	x	x	x	x	x	x	x	x	x	x	x	x	x	x	x	x	x	x	x	x
CDIF630erm_01201	CDIF630erm_01201	nucleoid-associated protein, NdpA-like	x	x	x	x	x	x			x	x		x	x			x	x	x	x	x				x
CDIF630erm_01207	CcpA	transcriptional regulator, LacI family	x	x	x	x	x	x	x	x	x	x	x	x	x	x	x	x	x	x	x	x	x	x	x	x
CDIF630erm_01208	CDIF630erm_01208	uncharacterized protein		x			x		x	x	x	x		x		x	x		x	x
CDIF630erm_01209	CDIF630erm_01209	hypothetical protein			x						x				x
CDIF630erm_01213	CDIF630erm_01213	putative histidinol-phosphatase									x	x					x
CDIF630erm_01214	CDIF630erm_01214	bifunctional transcriptional regulator/aminotransferase	x	x	x	x		x	x			x		x	x			x		x	x	x		x		x
CDIF630erm_01216	CDIF630erm_01216	aminopeptidase ApeA	x	x	x	x	x	x	x	x	x	x	x	x	x	x	x	x	x	x	x	x	x	x	x	x
CDIF630erm_01218	CDIF630erm_01218	PTS system, mannose-type IIA component		x																	x
CDIF630erm_01219	CDIF630erm_01219	membrane complex biogenesis protein, btpa family	x		x
CDIF630erm_01220	CDIF630erm_01220	PTS system, mannose-type IIB component		x	x	x	x	x	x		x	x	x				x	x	x	x	x	x	x	x		x
CDIF630erm_01223	CDIF630erm_01223	transcriptional regulator, LysR family	x	x		x	x	x	x										x	x	x
CDIF630erm_01224	CDIF630erm_01224	putative lipoprotein	x	x	x	x	x	x			x	x	x	x	x	x			x	x	x	x
CDIF630erm_01225	MoeA	molybdopterin molybdotransferase	x	x	x	x	x	x				x	x	x				x			x	x		x
CDIF630erm_01228	CDIF630erm_01228	ABC-type transport system, multidrug-family ATP-binding/permease protein			x	x	x	x				x						x		x
CDIF630erm_01229	CDIF630erm_01229	putative membrane protein	x	x	x	x	x	x	x	x	x	x	x	x	x	x	x	x	x	x		x		x	x	x
CDIF630erm_01230	CDIF630erm_01230	putative peptidase, M20D family	x	x	x	x	x	x	x	x	x	x	x	x	x	x	x	x	x	x	x	x	x	x	x	x
CDIF630erm_01232	CDIF630erm_01232	hypothetical protein														x
CDIF630erm_01235	Int1	integrase Tn916-like, CTn4						x			x					x		x
CDIF630erm_01245	CDIF630erm_01245	putative endonuclease relaxase Tn1549-like, CTn4	x			x														x
CDIF630erm_01250	CDIF630erm_01250	putative antirestriction protein Tn1549-like, CTn4	x	x	x	x	x									x
CDIF630erm_01251	TopB	DNA topoisomerase protein, type IA,Tn1549-like, CTn4			x	x		x				x								x
CDIF630erm_01254	CDIF630erm_01254	putative conjugative transposon protein Tn1549-like, CTn4			x		x	x										x
CDIF630erm_01262	CDIF630erm_01262	putative conjugative transposon protein Tn1549-like, CTn4								x
CDIF630erm_01264	PflD	choline trimethylamine-lyase	x	x	x	x	x	x	x	x	x	x	x	x	x	x	x	x	x	x	x	x	x	x		x
CDIF630erm_01265	PflC	glycyl radical enzyme activase						x
CDIF630erm_01266	CDIF630erm_01266	transcriptional regulator, RmlC-type	x	x	x	x	x	x		x	x	x		x	x	x	x	x	x		x	x		x	x	x
CDIF630erm_01268	CDIF630erm_01268	uncharacterized protein	x
CDIF630erm_01269	CDIF630erm_01269	hypothetical protein								x
CDIF630erm_01270	CDIF630erm_01270	putative nitroreductase-like oxidoreductase	x	x	x	x	x	x	x	x	x	x	x	x	x	x	x	x	x	x	x	x	x	x	x	x
CDIF630erm_01271	CDIF630erm_01271	transcriptional regulator, AraC family									x
CDIF630erm_01273	CDIF630erm_01273	putative membrane protein					x							x
CDIF630erm_01275	PolA	DNA polymerase I (POLI)	x	x	x	x	x	x	x	x	x	x	x	x	x	x	x	x	x	x	x	x	x	x	x	x
CDIF630erm_01276	CoaE	dephospho-CoA kinase	x	x		x	x				x	x		x		x			x					x
CDIF630erm_01277	CDIF630erm_01277	putative lytic transglycosylase-like protein	x					x	x	x	x		x			x			x	x
CDIF630erm_01278	CDIF630erm_01278	putative solute-binding lipoprotein	x	x	x	x	x	x	x	x	x	x	x	x	x	x	x	x	x	x	x	x	x	x	x	x
CDIF630erm_01280	CDIF630erm_01280	uncharacterized protein		x		x						x			x		x
CDIF630erm_01281	GloA	lactoylglutathione lyase	x	x				x	x	x	x	x	x	x	x						x		x	x
CDIF630erm_01282	CDIF630erm_01282	putative SH3-domain protein	x	x	x	x	x	x	x	x	x	x	x	x	x	x	x	x	x	x	x	x	x	x	x	x
CDIF630erm_01284	RnfC	electron transport complex protein	x	x	x	x	x	x	x	x	x	x	x	x	x	x	x	x	x	x	x	x	x	x	x	x
CDIF630erm_01285	RnfD	electron transport complex protein	x	x	x	x	x	x		x	x	x	x	x	x		x		x	x	x	x	x	x	x	x
CDIF630erm_01286	RnfG	electron transport complex protein	x	x	x	x	x	x		x	x	x		x	x		x	x	x		x	x	x	x
CDIF630erm_01287	RnfE	electron transport complex protein		x				x	x		x						x			x			x
CDIF630erm_01289	RnfB	electron transport complex protein	x	x	x	x	x	x	x	x	x	x	x	x	x	x	x	x	x	x	x	x	x	x	x	x
CDIF630erm_01290	CDIF630erm_01290	putative maf-like protein	x	x	x	x	x	x		x	x	x			x	x		x	x		x	x				x
CDIF630erm_01292	MreB2	rod shape-determining protein MreB	x	x	x	x	x	x	x	x	x	x	x	x	x	x	x	x	x	x	x	x	x	x	x	x
CDIF630erm_01293	MreC	rod shape-determining protein MreC	x	x	x	x	x	x	x	x	x	x	x	x	x	x	x	x	x	x	x	x	x	x	x	x
CDIF630erm_01295	CDIF630erm_01295	putative penicillin-binding protein with a N-terminal TonB-box	x	x	x	x	x	x	x	x	x	x	x	x	x		x	x	x	x	x	x	x	x		x
CDIF630erm_01296	MinC	cell division regulator (septum placement)									x		x		x		x
CDIF630erm_01297	MinD	septum site-determining protein MinD (cell division inhibitor MinD)	x	x	x	x	x	x	x	x	x	x	x	x	x	x	x	x	x	x	x	x	x	x	x	x
CDIF630erm_01300	MgsA	methylglyoxal synthase	x	x	x		x	x	x	x	x	x	x	x	x						x		x
CDIF630erm_01301	CDIF630erm_01301	transcriptional regulator, PadR family									x
CDIF630erm_01303	CDIF630erm_01303	uncharacterized protein, transglutaminase-like	x	x	x	x	x	x			x		x	x	x	x	x	x	x	x	x	x			x
CDIF630erm_01304	NorV	flavo-diiron protein FprA	x	x	x	x	x	x	x	x	x	x	x	x	x	x	x	x	x	x	x	x	x	x	x	x
CDIF630erm_01305	CDIF630erm_01305	putative radical SAM-superfamily protein	x	x	x	x	x	x	x	x	x	x	x	x	x	x	x	x	x	x	x	x	x	x	x	x
CDIF630erm_01306	CDIF630erm_01306	radical SAM-linked protein	x	x	x	x	x	x	x	x	x	x	x	x	x	x	x	x	x	x	x	x	x	x	x	x
CDIF630erm_01307	Rng	ribonuclease G							x											x
CDIF630erm_01308	RplU	50S ribosomal protein L21	x	x	x	x	x	x	x	x	x	x	x	x	x	x	x	x	x	x	x	x	x	x	x	x
CDIF630erm_01310	RpmA	50S ribosomal protein L27	x	x	x		x	x	x	x	x	x	x	x	x	x		x		x	x	x	x	x	x
CDIF630erm_01311	Obg	Spo0B-associated GTP-binding protein	x	x	x	x	x	x	x	x	x	x	x	x		x	x	x	x	x	x	x	x	x	x	x
CDIF630erm_01312	CDIF630erm_01312	rna-binding protein, yhby family	x	x	x	x	x	x	x	x	x	x	x	x		x		x		x	x	x	x	x		x
CDIF630erm_01314	Hom1	homoserine dehydrogenase		x								x	x	x	x		x				x
CDIF630erm_01317	CDIF630erm_01317	transcriptional regulator, GntR family	x	x	x	x	x	x			x	x		x	x	x	x	x	x	x	x	x		x	x	x
CDIF630erm_01320	EtfA4	lactate dehydrogenase (electron bifurcating), electron transfer flavoprotein alpha subunit				x	x
CDIF630erm_01322	CDIF630erm_01322	uncharacterized protein, rossmann-like fold				x				x
CDIF630erm_01323	AckA	acetate kinase	x	x	x	x	x	x	x	x	x	x	x	x	x	x	x	x	x	x	x	x	x	x	x	x
CDIF630erm_01324	CDIF630erm_01324	hypothetical protein		x										x	x
CDIF630erm_01326	FapR	fatty acid and phospholipid biosynthesis regulator	x	x	x	x	x	x			x	x		x	x	x	x					x			x
CDIF630erm_01327	PlsX	phosphate acyltransferase	x	x	x	x	x	x	x	x	x	x	x	x	x	x	x	x	x	x		x			x	x
CDIF630erm_01328	FabH	beta-ketoacyl-[acyl-carrier-protein] synthase 3	x	x	x	x	x	x	x	x	x	x	x	x	x	x	x	x	x	x	x	x	x	x	x	x
CDIF630erm_01329	FabK	enoyl-[acyl-carrier-protein] reductase (NADH)	x	x	x	x	x	x	x	x	x	x	x	x	x	x	x	x	x	x	x	x	x	x	x	x
CDIF630erm_01330	FabD	malonyl CoA-acyl carrier protein transacylase	x	x	x	x	x	x	x	x	x	x	x	x	x	x	x	x	x	x	x	x	x	x	x	x
CDIF630erm_01331	FabG	3-oxoacyl-[acyl-carrier-protein] reductase	x	x	x	x	x	x	x	x	x	x	x	x	x	x	x	x	x	x	x	x		x	x	x
CDIF630erm_01333	FabF	3-oxoacyl-[acyl-carrier-protein] synthase 2	x	x	x	x	x	x	x	x	x	x	x	x	x	x	x	x	x	x	x	x	x	x	x	x
CDIF630erm_01334	CDIF630erm_01334	putative diguanylate kinase signaling protein		x				x				x			x
CDIF630erm_01335	CDIF630erm_01335	transcriptional regulator, sigma-54-dependent	x	x															x
CDIF630erm_01339	CDIF630erm_01339	putative N-acetyltransferase	x			x	x	x			x	x		x		x	x	x		x					x
CDIF630erm_01340	Fbp	fructose-1,6-bisphosphatase	x	x	x	x	x	x	x	x	x	x	x	x	x	x	x	x	x	x	x	x	x	x		x
CDIF630erm_01341	SpoIIIAA	stage III sporulation protein AA				x												x
CDIF630erm_01342	SpoIIIAB	stage III sporulation protein AB		x	x	x							x							x		x
CDIF630erm_01348	SpoIIIAH	stage III sporulation protein AH															x
CDIF630erm_01349	CDIF630erm_01349	alkaline shock protein	x	x	x	x	x	x	x	x	x	x	x	x	x	x		x	x	x	x	x	x	x	x	x
CDIF630erm_01350	NusB	N utilization substance protein B	x	x	x	x	x	x		x	x	x		x	x	x	x	x	x	x	x	x	x	x	x	x
CDIF630erm_01354	IspA	geranylgeranyl pyrophosphate synthase	x	x	x	x	x	x	x	x	x	x	x	x	x	x	x	x	x	x	x	x	x	x	x	x
CDIF630erm_01356	Dxs	1-deoxy-D-xylulose-5-phosphate synthase	x	x	x	x	x	x	x	x	x	x		x				x	x		x	x	x
CDIF630erm_01357	CDIF630erm_01357	putative rRNA methyltransferase	x	x			x	x				x			x	x		x	x	x	x					x
CDIF630erm_01358	RecN	DNA repair protein RecN	x	x	x	x	x	x	x	x		x		x	x	x	x	x		x	x	x				x
CDIF630erm_01359	CDIF630erm_01359	hypothetical protein		x				x								x		x	x
CDIF630erm_01360	CDIF630erm_01360	putative N-acetyltransferase	x	x	x	x	x	x	x	x	x	x	x	x	x	x	x	x	x	x	x	x	x	x		x
CDIF630erm_01363	Spo0A	stage 0 sporulation protein A	x	x	x	x	x	x	x	x	x	x	x	x	x	x	x	x	x	x	x	x	x	x	x	x
CDIF630erm_01365	CDIF630erm_01365	hypothetical protein	x	x	x	x	x	x	x	x	x	x	x	x	x	x	x	x	x	x	x	x	x	x	x	x
CDIF630erm_01366	CDIF630erm_01366	putative glycosyl transferase, family 2	x			x		x			x				x	x	x		x
CDIF630erm_01368	CDIF630erm_01368	hypothetical protein	x	x	x	x	x	x		x	x	x	x	x	x	x		x	x	x	x	x
CDIF630erm_01369	NudF	ADP-ribose pyrophosphatase		x	x	x	x	x				x					x	x	x	x		x
CDIF630erm_01371	CDIF630erm_01371	tyrosine recombinase, XerD-like	x		x										x			x
CDIF630erm_01372	DeoB	phosphopentomutase	x	x	x	x	x	x		x	x	x		x	x	x	x	x	x	x	x	x		x	x	x
CDIF630erm_01373	PupG	purine-nucleoside phosphorylase	x	x	x	x	x	x	x	x	x	x	x	x	x	x	x	x	x	x	x	x	x	x	x	x
CDIF630erm_01374	Pdp	pyrimidine-nucleoside phosphorylase	x	x	x	x	x	x	x		x	x	x	x		x	x	x	x		x	x		x	x
CDIF630erm_01375	CDIF630erm_01375	uncharacterized protein, YceG-like	x	x		x					x	x	x	x	x	x		x	x	x	x
CDIF630erm_01376	CDIF630erm_01376	putative O-methyltransferase	x				x	x			x	x
CDIF630erm_01377	CDIF630erm_01377	putative protease YrrO	x	x	x	x	x	x	x	x	x	x	x	x	x	x	x	x	x	x	x	x	x	x	x	x
CDIF630erm_01378	CDIF630erm_01378	uncharacterized protein, beta-lactamase/transpeptidase-like		x	x		x	x	x		x	x	x	x					x	x
CDIF630erm_01380	CDIF630erm_01380	putative site-specific recombinase	x
CDIF630erm_01381	CDIF630erm_01381	putative lipoprotein		x	x	x	x	x			x	x	x		x		x	x	x	x	x	x				x
CDIF630erm_01387	CDIF630erm_03998	hypothetical protein			x
CDIF630erm_01390	CDIF630erm_01390	transcriptional regulator, beta-lactam repressor phage-type														x				x
CDIF630erm_01395	CDIF630erm_01395	hypothetical protein			x
CDIF630erm_01398	Efp	elongation factor P (EF-p)	x	x	x	x	x	x		x	x	x	x	x	x	x	x	x	x	x	x	x	x	x	x	x
CDIF630erm_01399	CDIF630erm_01399	uncharacterized protein	x			x		x			x		x		x	x	x
CDIF630erm_01400	Rnc	ribonuclease III		x		x	x	x			x	x	x	x	x	x	x	x		x					x	x
CDIF630erm_01401	CDIF630erm_01401	putative radical SAM-superfamily protein	x	x	x			x		x		x		x		x			x
CDIF630erm_01402	Smc	structural maintenance chromosome protein SMC	x	x	x	x	x	x	x	x	x	x	x	x	x	x	x	x	x	x	x	x	x	x	x	x
CDIF630erm_01403	FtsY	signal recognition particle receptor	x	x	x	x	x	x	x	x	x	x	x	x	x	x	x	x	x	x	x	x	x	x	x	x
CDIF630erm_01405	Ffh	signal recognition particle protein	x	x	x	x	x	x	x	x	x	x	x	x	x	x	x	x	x	x	x	x	x	x	x	x
CDIF630erm_01406	RpsP	30S ribosomal protein S16	x	x	x		x	x	x	x	x	x	x	x	x	x			x	x	x		x	x	x
CDIF630erm_01408	RimM	16S rRNA processing protein RimM	x	x	x	x	x	x		x	x	x		x		x		x	x	x	x	x		x		x
CDIF630erm_01410	RplS	50S ribosomal protein L19	x	x	x	x	x	x	x	x	x	x	x	x	x	x	x	x	x	x	x	x	x	x	x	x
CDIF630erm_01411	CDIF630erm_01411	putative GTPase, MG442 type	x	x	x	x	x	x	x	x	x	x	x	x	x		x	x	x	x	x	x				x
CDIF630erm_01414	CDIF630erm_01414	vitamin B12-dependent ribonucleoside-diphosphate reductase	x	x	x	x	x	x	x	x	x	x	x	x	x	x	x	x	x	x	x	x	x	x	x	x
CDIF630erm_01415	RnhB	ribonuclease HII	x								x					x		x		x
CDIF630erm_01416	CDIF630erm_01416	putative (S)-2-hydroxy-acid oxidase	x	x	x	x	x	x	x	x	x	x	x	x	x	x	x	x	x	x	x	x	x	x	x	x
CDIF630erm_01427	TopA	DNA topoisomerase I	x	x	x	x	x	x	x	x	x	x	x	x	x	x	x	x	x	x	x	x		x		x
CDIF630erm_01428	CodY	transcriptional regulator, GTP-sensing pleiotropic repressor	x	x	x	x	x	x	x	x	x	x	x	x	x	x	x	x	x	x	x	x	x	x	x	x
CDIF630erm_01429	CDIF630erm_01429	putative replication-associated recombination protein a rara			x								x	x					x
CDIF630erm_01430	CDIF630erm_01430	putative acetyltransferase			x
CDIF630erm_01431	IscR	transcriptional regulator of cysteine biosynthesis	x	x	x		x	x				x	x	x	x	x				x	x	x		x
CDIF630erm_01432	IscS2	cysteine desulfurase	x	x	x	x	x	x	x	x	x	x	x	x	x	x	x	x	x	x	x	x	x	x	x	x
CDIF630erm_01433	CDIF630erm_01433	fe-s iron-sulfur cluster assembly protein, nifu family	x	x	x	x	x	x	x	x	x	x	x	x	x	x		x	x	x	x	x	x	x	x	x
CDIF630erm_01434	MnmA	transfer RNA-specific 2-thiouridylase MnmA	x	x	x	x	x	x		x	x	x	x	x	x	x	x	x	x	x	x	x		x	x
CDIF630erm_01436	AlaS	alanine-tRNA synthetase	x	x	x	x	x	x	x	x	x	x	x	x	x	x	x	x	x	x	x	x	x	x	x	x
CDIF630erm_01438	CDIF630erm_01438	putative membrane protein	x	x		x	x	x	x			x	x	x	x			x	x	x
CDIF630erm_01439	CDIF630erm_01439	putative holliday junction resolvase	x	x	x		x	x	x	x	x	x	x	x				x			x	x	x	x
CDIF630erm_01441	Fur	transcriptional regulator, Fur family	x	x	x	x	x	x	x	x	x	x	x	x		x		x	x	x	x	x	x	x		x
CDIF630erm_01443	CDIF630erm_01443	ribonuclease J family protein	x	x	x	x	x	x	x	x	x	x	x	x	x	x	x	x	x	x	x	x	x	x	x	x
CDIF630erm_01445	DacF	serine-type D-ala-D-ala carboxypeptidase															x
CDIF630erm_01449	ScpA	segregation and condensation protein A			x
CDIF630erm_01450	ScpB	segregation and condensation protein B		x	x
CDIF630erm_01453	CDIF630erm_01453	transcriptional regulator, MarR family	x	x	x		x	x				x	x	x						x	x	x		x
CDIF630erm_01454	PepA	cytosol aminopeptidase	x	x	x	x	x	x	x	x	x	x	x	x	x	x	x	x	x	x	x	x	x	x	x	x
CDIF630erm_01457	CDIF630erm_01457	putative MazG-like pyrophosphohydrolase								x
CDIF630erm_01458	NpdA	NAD-dependent deacetylase, Sir2 family	x	x	x	x	x	x		x	x	x	x	x	x	x	x	x	x	x	x	x	x	x	x	x
CDIF630erm_01459	Acd	mannosyl-glycoprotein endo-beta-N-acetylglucosamidase	x	x	x	x	x	x	x	x	x		x	x	x	x	x	x	x	x	x	x	x			x
CDIF630erm_01460	PolC	DNA polymerase III PolC-type	x	x	x	x	x	x	x		x	x	x	x	x	x	x	x	x	x	x	x
CDIF630erm_01461	RimP	ribosome maturation factor rimp	x	x	x	x	x	x	x	x	x	x	x	x	x	x	x	x	x	x	x	x	x	x	x	x
CDIF630erm_01462	NusA	transcription elongation protein	x	x	x	x	x	x	x	x	x	x	x	x	x	x	x	x	x	x	x	x	x	x	x	x
CDIF630erm_01463	CDIF630erm_01463	uncharacterized protein	x	x	x				x	x	x	x	x	x				x	x	x	x	x	x	x		x
CDIF630erm_01465	InfB	translation initiation factor IF-2	x	x	x	x	x	x	x	x	x	x	x	x	x	x	x	x	x	x	x	x	x	x	x	x
CDIF630erm_01466	SufS2	Ribosome-binding factor A	x	x	x	x	x	x	x	x	x	x	x	x		x		x	x	x	x	x	x	x		x
CDIF630erm_01467	CDIF630erm_01467	putative rna-binding protein	x	x	x	x	x	x				x								x		x
CDIF630erm_01469	Spo0J	putative rna-binding protein	x		x		x				x	x								x
CDIF630erm_01470	TruB	tRNA pseudouridine synthase B	x		x								x		x	x									x
CDIF630erm_01471	RibC	riboflavin biosynthesis protein	x	x	x	x	x	x	x		x	x	x	x	x	x	x	x		x	x	x		x	x	x
CDIF630erm_01472	RpsO	30S ribosomal protein S15	x	x			x	x	x	x	x	x	x	x							x		x	x
CDIF630erm_01473	CDIF630erm_01473	uncharacterized protein DegV family	x	x		x	x				x										x
CDIF630erm_01474	Pnp	polyribonucleotide nucleotidyltransferase	x	x	x	x	x	x	x	x	x	x	x	x	x	x	x	x	x	x	x	x	x	x	x	x
CDIF630erm_01476	CDIF630erm_01476	putative peptidase, M16 family	x	x	x	x	x	x		x	x	x	x	x	x	x	x	x	x	x	x	x	x	x	x	x
CDIF630erm_01478	DapG	aspartokinase	x	x	x	x	x	x	x	x	x	x	x	x	x	x	x	x	x	x	x	x	x	x	x	x
CDIF630erm_01480	FtsK	DNA FtsK/SpoIIIE translocase	x	x	x	x	x	x	x	x	x	x	x	x	x	x	x	x	x	x	x	x	x	x		x
CDIF630erm_01481	CDIF630erm_01481	tRNA 2-selenouridine synthase	x	x		x	x	x				x		x	x					x
CDIF630erm_01482	RimO	ribosomal protein S12 methylthiotransferase	x	x	x	x	x	x		x	x	x				x	x	x	x	x	x	x				x
CDIF630erm_01483	PgsA	CDP-diacylglycerol--glycerol-3-phosphate 3-phosphatidyltransferase														x
CDIF630erm_01484	RecA	protein RecA (Recombinase a)	x	x	x	x	x	x	x	x	x	x	x	x	x	x	x	x	x	x	x	x	x	x	x	x
CDIF630erm_01485	Rny	RNase Y	x	x	x	x	x	x	x	x	x	x	x	x	x	x	x	x	x	x	x	x		x	x	x
CDIF630erm_01486	CDIF630erm_01486	putative DNA helicase, UvrD/REP type	x	x	x	x	x	x	x	x		x	x	x		x	x	x	x	x	x	x	x	x		x
CDIF630erm_01487	Sip3	signal peptidase IB	x	x						x			x				x				x
CDIF630erm_01489	CDIF630erm_01489	putative phage tyrosine recombinase	x		x	x	x	x	x	x	x	x	x	x	x	x	x	x	x	x		x	x	x	x	x
CDIF630erm_01490	PurB	adenylosuccinate lyase	x	x	x	x	x	x	x	x	x	x	x	x	x	x	x	x	x	x	x	x	x	x	x	x
CDIF630erm_01491	CDIF630erm_01491	transcriptional regulator, MarR family	x	x	x	x	x	x	x	x	x	x	x	x	x	x		x	x	x	x	x	x	x	x	x
CDIF630erm_01494	CDIF630erm_01494	maltose-6'-phosphate glucosidase			x		x	x				x						x
CDIF630erm_01495	AspB	putative alanine aminotransferase	x	x	x	x	x	x	x	x	x	x	x	x	x	x	x	x	x	x	x	x	x	x	x	x
CDIF630erm_01497	ExoA	exodeoxyribonuclease	x	x					x	x		x	x		x				x	x						x
CDIF630erm_01499	GlnA	glutamine synthetase	x	x	x	x	x	x	x	x	x	x	x	x	x	x	x	x	x	x	x	x	x	x	x	x
CDIF630erm_01500	CDIF630erm_01500	processive diacylglycerol beta-glucosyltransferase									x
CDIF630erm_01501	CDIF630erm_01501	transcriptional regulator, PadR family		x
CDIF630erm_01502	CDIF630erm_01502	putative membrane protein								x			x
CDIF630erm_01503	CDIF630erm_01503	hypothetical protein				x								x
CDIF630erm_01505	CprA	ABC-type transport system, lantibiotic/multidrug-family ATP-binding protein					x	x
CDIF630erm_01508	CprK	two-component sensor histidine kinase		x	x		x	x	x	x						x			x
CDIF630erm_01509	CDIF630erm_01509	putative pyridoxine kinase			x	x	x	x	x	x	x	x	x	x	x	x	x	x	x	x		x	x	x	x	x
CDIF630erm_01510	CDIF630erm_01510	putative exported protein		x	x											x		x
CDIF630erm_01511	CspB	cold shock protein CspB	x	x	x				x	x	x												x
CDIF630erm_01512	CDIF630erm_01512	putative CBS domain-containing protein	x	x	x	x	x	x	x	x	x	x	x	x	x	x		x	x	x	x	x	x	x	x	x
CDIF630erm_01513	CDIF630erm_01513	putative peptidyl-prolyl isomerase	x	x	x	x	x	x	x	x	x	x	x	x	x	x	x	x	x	x	x	x	x	x	x	x
CDIF630erm_01518	CDIF630erm_01518	putative phage protein	x		x		x				x			x	x	x	x
CDIF630erm_01522	CDIF630erm_01522	putative phage XkdN-like protein	x
CDIF630erm_01523	CDIF630erm_01523	hypothetical protein					x
CDIF630erm_01524	CDIF630erm_01524	putative phage tail protein	x		x	x	x		x	x		x	x			x	x		x			x
CDIF630erm_01532	CDIF630erm_01532	putative beta-lactamase-inhibitor protein II	x		x	x	x			x	x		x					x
CDIF630erm_01535	CDIF630erm_01535	putative membrane protein	x	x	x	x	x	x	x	x	x	x	x	x	x	x	x	x	x	x	x	x	x	x	x	x
CDIF630erm_01536	CDIF630erm_01536	transcriptional regulator, phage-type			x		x	x												x		x
CDIF630erm_01539	CDIF630erm_01539	transcriptional regulator, phage-type			x			x				x	x
CDIF630erm_01540	CDIF630erm_01540	transporter, major facilitator superfamily (MFS)		x	x														x	x
CDIF630erm_01542	GlpK2	glycerol kinase	x	x	x	x	x	x	x	x	x	x	x	x		x	x	x	x	x	x	x	x	x	x	x
CDIF630erm_01543	CDIF630erm_01543	transcriptional regulator, GntR family	x	x	x	x	x	x		x	x	x		x	x	x	x	x	x	x	x	x	x	x	x	x
CDIF630erm_01544	CDIF630erm_01544	putative lamB-like protein, UPF0271 family	x	x	x	x	x	x	x	x	x	x	x	x	x	x	x	x	x	x	x	x	x	x	x	x
CDIF630erm_01545	CDIF630erm_01545	putative transporter, NRAMP family							x	x	x
CDIF630erm_01546	CDIF630erm_01546	kinase A inhibitor	x	x	x	x	x	x		x	x	x	x			x	x		x	x	x	x	x	x
CDIF630erm_01547	CDIF630erm_01547	KipI antagonist		x						x	x
CDIF630erm_01549	CDIF630erm_01549	L-ala-D/L-glu epimerase		x				x		x	x	x	x	x	x	x	x	x	x	x			x	x	x	x
CDIF630erm_01551	CDIF630erm_01551	putative hydrolase, CocE/NonD family	x	x	x	x	x	x	x	x	x	x	x	x	x	x	x	x	x	x	x	x	x	x	x	x
CDIF630erm_01552	CDIF630erm_01552	putative endoribonuclease	x					x	x	x	x	x	x	x									x	x
CDIF630erm_01554	CDIF630erm_01554	putative NAD(P)-binding oxidoreductase, GFO/IDH/MOCA family	x	x	x	x	x	x	x	x	x		x	x	x	x	x	x	x	x	x	x				x
CDIF630erm_01556	CDIF630erm_01556	putative amino acid amidase	x	x	x	x	x	x	x	x	x	x	x	x	x			x	x	x	x	x		x		x
CDIF630erm_01557	CDIF630erm_01557	TsaA-like protein	x												x					x
CDIF630erm_01559	CDIF630erm_01559	putative muramoyltetrapeptide carboxypeptidase, S66 family	x								x	x		x			x			x
CDIF630erm_01560	CDIF630erm_01560	hypothetical protein	x	x	x	x	x	x		x	x	x		x	x	x	x	x	x	x	x	x	x	x	x	x
CDIF630erm_01561	CDIF630erm_01561	putative nicotinamidase	x	x	x	x	x	x		x	x	x		x	x	x	x	x	x	x	x	x	x	x	x	x
CDIF630erm_01563	CDIF630erm_01563	putative synthetase	x	x	x	x	x	x	x	x	x	x	x	x	x		x	x	x	x	x	x	x	x		x
CDIF630erm_01566	CDIF630erm_01566	ABC-type transport system, ATP-binding protein	x	x	x	x	x	x	x	x	x	x	x	x	x	x	x	x	x	x	x	x	x	x	x	x
CDIF630erm_01567	CDIF630erm_01567	zinc-binding protein						x
CDIF630erm_01568	CDIF630erm_01568	putative bifunctional aromatic-amino-acid transferase/transcription regulator								x
CDIF630erm_01569	Ddl	D-alanine--D-alanine ligase	x	x	x	x	x	x	x	x	x	x	x	x	x	x	x	x	x	x	x	x	x	x	x	x
CDIF630erm_01570	CinA	putative competence-damage inducible protein, CinA family	x	x	x	x	x	x	x	x	x	x	x	x	x	x	x	x	x	x	x	x	x	x	x	x
CDIF630erm_01571	CDIF630erm_01571	putative hydrolase, HAD superfamily, subfamily IIB	x		x	x	x	x	x				x		x	x	x	x		x		x
CDIF630erm_01573	CDIF630erm_01573	transcriptional regulator, sigma-54-dependent		x	x													x
CDIF630erm_01575	CDIF630erm_01575	putative oxidoreductase, fe-S subunit														x
CDIF630erm_01578	CDIF630erm_01578	putative ATP-binding protein	x	x	x	x	x	x		x	x	x		x	x	x	x	x	x	x	x	x	x	x	x	x
CDIF630erm_01581	CDIF630erm_01581	putative diguanylate kinase signaling protein	x	x	x		x								x		x		x
CDIF630erm_01583	CDIF630erm_01583	putative diguanylate kinase signaling protein	x	x	x		x	x	x		x	x	x	x	x	x	x		x		x	x		x	x
CDIF630erm_01588	CDIF630erm_01588	putative magnesium transporter						x
CDIF630erm_01595	CDIF630erm_01595	putative helicase, DinG family	x	x		x		x	x	x	x		x	x	x		x	x	x
CDIF630erm_01596	CDIF630erm_01596	putative ribonuclease		x			x	x								x	x								x
CDIF630erm_01597	CotE	peroxiredoxin		x			x	x												x
CDIF630erm_01599	CDIF630erm_01599	hypothetical protein				x	x	x				x	x
CDIF630erm_01600	CDIF630erm_01600	putative hydrolase	x	x	x	x	x	x	x	x	x	x	x	x	x	x	x	x	x	x	x	x		x	x	x
CDIF630erm_01601	Noc	homeodomain-like protein						x			x					x			x
CDIF630erm_01602	CDIF630erm_01602	putative TPR repeat-containing protein	x	x	x	x	x		x	x	x	x	x	x		x	x		x	x	x	x	x	x	x
CDIF630erm_01606	CDIF630erm_01606	putative MORN repeat-containing protein	x	x	x	x	x	x	x	x	x	x	x	x	x	x		x	x	x	x	x
CDIF630erm_01607	CDIF630erm_01607	putative ca++-chelating serine protease, SCP-like extracellular domain protein									x
CDIF630erm_01609	PabA	aminodeoxychorismate synthase, component 2									x
CDIF630erm_01610	PabB	aminodeoxychorismate synthase, component 1	x	x	x	x	x	x		x	x	x	x	x	x	x	x	x	x	x	x	x		x
CDIF630erm_01611	PabC	aminodeoxychorismate lyase		x
CDIF630erm_01612	CDIF630erm_01612	hypothetical protein			x	x		x									x			x		x
CDIF630erm_01613	FolE	GTP cyclohydrolase 1	x	x	x	x	x	x			x	x		x	x	x		x	x		x	x		x
CDIF630erm_01614	FolP	dihydropteroate synthase	x	x	x	x	x	x			x	x	x			x	x	x	x	x	x	x			x	x
CDIF630erm_01615	FolB	dihydroneopterin aldolase	x	x				x	x	x	x	x	x	x							x		x
CDIF630erm_01616	FolK	2-amino-4-hydroxy-6- hydroxymethyldihydropteridinepyrophosphokinase	x	x	x						x					x	x				x	x			x
CDIF630erm_01618	DnaG	DNA primase	x	x	x	x	x	x	x	x	x	x	x	x	x	x	x	x	x	x		x
CDIF630erm_01619	SigA1	RNA polymerase sigma factor SigA1 (sigma-43)	x	x	x	x	x	x	x	x	x	x	x	x	x	x	x	x	x	x	x	x	x	x	x	x
CDIF630erm_01620	CDIF630erm_01620	putative SAM-dependent methyltransferase	x
CDIF630erm_01621	CDIF630erm_01621	GTP cyclohydrolase 1 type 2	x	x	x	x	x	x		x	x	x	x	x	x	x	x	x	x	x	x	x		x	x	x
CDIF630erm_01622	WrbA	putative flavodoxin protein															x
CDIF630erm_01623	CDIF630erm_01623	putative 5-nitroimidazole antibiotic resistance protein	x	x	x	x	x	x	x	x	x	x	x	x	x	x	x	x	x	x	x	x	x	x	x	x
CDIF630erm_01627	CDIF630erm_01627	uncharacterized protein															x
CDIF630erm_01631	CDIF630erm_01631	ABC-type transport system, permease protein							x
CDIF630erm_01633	Cwp20	putative cell surface protein, putative penicillin-binding protein	x	x	x	x	x	x	x	x	x	x	x	x	x	x	x	x	x	x	x	x	x	x		x
CDIF630erm_01635	CDIF630erm_01635	putative membrane protein	x				x								x		x			x
CDIF630erm_01637	CDIF630erm_01637	ABC-type transport system, multidrug-family ATP-binding/permease													x
CDIF630erm_01638	CDIF630erm_01638	reverse rubrerythrin	x	x	x	x	x	x	x	x	x	x	x	x	x	x	x	x	x	x	x	x	x	x	x	x
CDIF630erm_01640	CDIF630erm_01640	putative signaling protein		x											x
CDIF630erm_01645	CDIF630erm_01645	putative tryptophan RNA-binding attenuation protein						x				x
CDIF630erm_01648	SsuA	ABC-type transport system, alkanesulfonates-family extracellular solute-binding protein	x	x	x	x	x	x	x	x	x	x	x	x	x	x	x	x	x	x	x	x	x	x	x	x
CDIF630erm_01650	CDIF630erm_01650	putative lipoprotein				x			x		x			x
CDIF630erm_01654	MetN	ABC-type transport system, methionine-specific ATP-binding protein		x				x
CDIF630erm_01655	MetI	ABC-type transport system, methionine-specific permease		x															x	x
CDIF630erm_01656	MetQ	ABC-type transport system, methionine-specific substrate-binding lipoprotein	x	x	x	x	x	x			x	x	x	x	x	x	x	x	x	x	x	x		x	x	x
CDIF630erm_01657	CDIF630erm_01657	two-component sensor histidine kinase, sporulation-associated spo0A		x	x		x
CDIF630erm_01659	CDIF630erm_01659	transcriptional regulator, HTH-type	x	x	x	x	x	x	x	x	x	x	x	x	x	x	x	x	x	x	x	x	x	x	x	x
CDIF630erm_01660	ProC	pyrroline-5-carboxylate reductase	x	x		x	x	x	x	x	x	x	x	x	x	x	x	x	x	x	x			x	x
CDIF630erm_01661	CDIF630erm_01661	uncharacterized protein	x	x	x	x	x	x	x	x	x	x	x	x	x	x	x	x	x	x	x	x	x	x	x	x
CDIF630erm_01662	CDIF630erm_01662	uncharacterized protein	x	x	x	x	x	x	x	x	x	x	x	x	x	x	x	x	x	x	x	x	x	x	x	x
CDIF630erm_01667	DeoC	deoxyribose-phosphate aldolase	x	x	x	x	x	x		x	x	x	x	x	x	x	x	x	x	x	x	x	x	x	x	x
CDIF630erm_01672	CDIF630erm_01672	putative thioredoxin						x
CDIF630erm_01675	CDIF630erm_01675	LUD-like protein	x	x	x	x	x	x		x	x	x	x	x	x	x	x	x	x	x	x	x	x	x	x	x
CDIF630erm_01678	PanC	pantothenate synthetase				x	x	x			x							x	x
CDIF630erm_01679	PanB	ketopantoate hydroxymethyltransferase	x	x		x	x	x			x	x		x	x	x	x	x	x	x	x			x	x	x
CDIF630erm_01684	FeoB	ferrous iron transport protein B				x											x
CDIF630erm_01686	CDIF630erm_01686	putative acyltransferase	x	x	x		x	x	x	x	x	x	x	x		x				x	x	x	x	x
CDIF630erm_01689	TyrS	tyrosine--tRNA ligase	x	x	x	x	x	x		x	x	x	x	x	x	x	x	x	x	x	x	x	x	x	x	x
CDIF630erm_01690	CDIF630erm_01690	putative peptidoglycan-N-acetylglucosamine deacetylase	x	x	x						x	x	x	x	x		x	x		x
CDIF630erm_01692	CDIF630erm_01692	reverse rubrerythrin	x	x	x	x	x	x	x	x	x	x	x	x	x	x	x	x	x	x	x	x	x	x	x	x
CDIF630erm_01694	PyrC	dihydroorotase	x		x	x	x	x		x	x	x	x	x	x	x	x	x	x	x		x		x	x	x
CDIF630erm_01695	CDIF630erm_01695	ABC-type transport system, permease									x				x					x
CDIF630erm_01696	CDIF630erm_01696	ABC-type transport system, ATP-binding protein	x	x	x	x	x				x	x	x	x					x	x	x	x
CDIF630erm_01697	CDIF630erm_01697	ABC-type transport system, permease	x	x	x	x	x	x	x	x	x	x	x	x	x	x	x	x	x	x	x	x	x	x	x	x
CDIF630erm_01698	CDIF630erm_01698	two-component sensor histidine kinase	x	x								x		x	x	x		x	x	x
CDIF630erm_01701	CDIF630erm_01701	ABC-type transport system, permease	x		x
CDIF630erm_01702	Ggt	cephalosporin acylase	x	x	x	x	x	x	x	x	x	x	x	x	x	x	x	x	x	x	x	x		x	x	x
CDIF630erm_01703	SseA	3-mercaptopyruvate sulfurtransferase	x	x	x	x	x	x	x	x	x	x	x	x	x	x	x	x	x	x	x	x	x	x	x	x
CDIF630erm_01704	CDIF630erm_01704	NADH-dependent reduced ferredoxin|NADP+ oxidoreductase, subunit alpha	x	x	x	x	x	x	x	x	x	x	x	x	x	x	x	x	x	x	x	x	x	x	x	x
CDIF630erm_01705	AspB1	NADH-dependent reduced ferredoxin|NADP+ oxidoreductase, subunit beta	x	x	x	x	x	x	x	x	x	x	x	x	x	x	x	x	x	x	x	x	x	x	x	x
CDIF630erm_01706	CDIF630erm_01706	putative signaling protein								x	x
CDIF630erm_01710	CDIF630erm_01710	fic family protein	x	x	x	x	x	x	x	x	x	x	x	x	x	x	x	x	x	x	x	x	x	x	x	x
CDIF630erm_01716	HisZ	ATP phosphoribosyltransferase, regulatory subunit	x	x	x	x	x	x	x	x	x	x	x	x		x	x	x	x	x	x	x
CDIF630erm_01717	HisG	ATP phosphoribosyltransferase, catalytic subunit	x	x	x	x	x	x		x	x	x		x		x	x	x	x	x	x	x	x	x		x
CDIF630erm_01718	HisC	histidinol-phosphate aminotransferase	x	x	x	x	x	x	x	x	x	x	x	x	x	x	x	x	x	x	x	x	x	x	x	x
CDIF630erm_01719	HisB	imidazoleglycerol-phosphate dehydratase		x	x	x	x	x		x	x	x		x		x	x	x		x	x	x	x	x	x	x
CDIF630erm_01720	HisH	imidazole glycerol phosphate synthase subunit HisH	x	x	x	x	x	x		x	x	x		x	x	x	x	x	x	x	x	x	x	x	x	x
CDIF630erm_01721	HisA	1-(5-phosphoribosyl)-5-[(5- phosphoribosylamino)methylideneamino] imidazole-4-carboxamide isomerase	x	x	x	x	x	x		x	x	x		x	x	x	x	x	x	x	x	x	x	x	x	x
CDIF630erm_01722	HisF	imidazole glycerol phosphate synthase subunit HisF	x	x	x		x	x	x	x	x	x	x	x	x	x	x		x	x	x			x	x	x
CDIF630erm_01723	HisI	bifunctional phosphoribosyl-AMP cyclohydrolase/phosphoribosyl-ATP pyrophosphatase	x	x	x	x	x	x		x	x	x	x	x	x	x	x	x	x	x	x	x	x	x	x	x
CDIF630erm_01724	CDIF630erm_01724	serine/threonine exchanger	x
CDIF630erm_01725	CDIF630erm_01725	putative polysaccharide deacetylase	x	x	x	x	x	x	x	x	x	x	x	x	x	x	x	x	x	x		x
CDIF630erm_01726	CDIF630erm_01726	putative peptidyl-prolyl isomerase		x	x	x	x		x		x	x	x	x				x		x		x		x		x
CDIF630erm_01728	RsiV	extracytoplasmic function (ECF) anti-sigma factor			x
CDIF630erm_01730	CDIF630erm_01730	putative xanthine dehydrogenase accessory factor	x	x		x	x	x	x	x	x	x	x	x	x					x				x
CDIF630erm_01734	IlvC	ketol-acid reductoisomerase					x		x	x	x	x	x	x									x	x
CDIF630erm_01735	IlvB	acetolactate synthase large subunit				x			x	x	x	x	x	x						x			x
CDIF630erm_01742	CDIF630erm_01742	transcriptional regulator, HTH-type						x				x		x		x
CDIF630erm_01745	CDIF630erm_01745	putative esterase, SGNH hydrolase-type	x	x	x	x	x	x		x	x	x		x	x	x		x	x		x	x		x		x
CDIF630erm_01746	Pgm	phosphoglucomutase	x	x	x	x	x	x	x	x	x	x	x	x		x	x	x	x	x	x	x	x	x	x	x
CDIF630erm_01748	CDIF630erm_01748	two-component sensor histidine kinase, sporulation-associated spo0A	x		x	x	x				x								x			x
CDIF630erm_01751	Hom2	homoserine dehydrogenase						x											x
CDIF630erm_01753	HisD	histidinol dehydrogenase (HDH)	x	x		x	x	x	x	x	x	x	x	x				x	x	x	x		x	x		x
CDIF630erm_01756	CDIF630erm_01756	transcriptional regulator, repressor ROK family				x
CDIF630erm_01758	CDIF630erm_01758	hypothetical protein			x
CDIF630erm_01764	KdpA	potassium-translocating ATPase A chain						x
CDIF630erm_01765	KdpB	potassium-transporting ATPase B chain						x	x			x			x
CDIF630erm_01767	CysK	cysteine synthase	x	x	x	x	x	x	x	x	x	x	x	x	x	x	x	x	x	x	x	x	x	x	x	x
CDIF630erm_01771	CDIF630erm_01771	pro-pro endopeptidase							x	x		x	x
CDIF630erm_01774	ThiD	bifunctional hydroxymethylpyrimidine/phosphomethylpyrimidine kinase	x	x	x	x	x	x			x	x	x	x	x	x	x	x	x	x		x		x	x	x
CDIF630erm_01775	ThiM	hydroxyethylthiazole kinase	x	x	x	x	x	x		x	x	x	x	x	x	x	x	x	x	x	x	x	x	x	x	x
CDIF630erm_01776	ThiE	thiamine phosphate synthase	x	x	x	x	x	x		x	x	x		x	x	x	x	x	x	x	x	x	x	x	x	x
CDIF630erm_01779	CDIF630erm_01779	ABC-type transport system, multidrug-family ATP-binding protein											x		x			x
CDIF630erm_01783	CDIF630erm_01783	ABC-type transport system, multidrug-family ATP-binding protein			x							x
CDIF630erm_01788	CDIF630erm_01788	putative amidohydrolase	x	x	x	x	x	x		x	x	x	x	x	x	x	x	x	x	x	x	x	x	x	x	x
CDIF630erm_01790	CDIF630erm_01790	ABC-type transport system, ATP-binding protein		x	x	x						x	x	x	x		x		x	x	x	x
CDIF630erm_01791	CDIF630erm_01791	ABC-type transport system, permease	x
CDIF630erm_01792	CDIF630erm_01792	putative diguanylate kinase signaling protein													x			x
CDIF630erm_01793	CDIF630erm_01793	transcriptional regulator, GntR family	x								x		x	x
CDIF630erm_01794	CDIF630erm_01794	ABC-type transport system, multidrug-family ATP-binding protein	x	x	x	x		x	x	x	x	x	x		x	x	x	x		x		x
CDIF630erm_01796	CDIF630erm_01796	transporter, major facilitator superfamily (MFS)	x		x
CDIF630erm_01799	CDIF630erm_01799	peptidase propeptide and ypeb domain protein					x						x
CDIF630erm_01800	CDIF630erm_01800	NADH oxidase (H2O-forming)	x	x	x	x	x	x	x	x	x	x	x	x	x	x	x	x	x	x	x	x	x	x	x	x
CDIF630erm_01802	VanS	two-component sensor histidine kinase				x
CDIF630erm_01809	AsnB1	asparagine synthetase [glutamine-hydrolyzing]	x					x			x	x	x			x		x
CDIF630erm_01810	CDIF630erm_01810	putative serine protease				x						x
CDIF630erm_01811	TerD	tellurium resistance protein terD	x	x	x	x	x	x		x	x	x		x	x	x	x	x	x	x	x	x	x	x	x	x
CDIF630erm_01812	TerD1	tellurium resistance protein terD	x	x	x	x	x	x	x	x	x	x	x	x	x	x	x	x	x	x	x	x	x	x	x	x
CDIF630erm_01813	TerD2	tellurium resistance protein terD	x	x	x	x	x	x	x	x	x	x	x	x	x	x	x	x	x	x	x	x	x	x	x	x
CDIF630erm_01814	CDIF630erm_01814	putative calcium-transporting ATPase	x	x	x	x	x	x	x	x	x	x	x	x	x	x	x	x	x	x	x	x	x	x	x	x
CDIF630erm_01815	CDIF630erm_01815	hypothetical protein	x	x	x	x	x	x	x	x	x	x	x	x		x	x	x	x	x	x	x	x	x		x
CDIF630erm_01816	CDIF630erm_01816	putative tellurite associated resistance protein	x	x	x	x	x	x	x	x	x	x	x	x	x	x	x	x	x	x	x	x	x	x	x	x
CDIF630erm_01817	CDIF630erm_01817	citrate lyase beta subunit-like protein						x
CDIF630erm_01818	CDIF630erm_01818	TRSP domain protein	x											x		x
CDIF630erm_01819	CDIF630erm_01819	cysteine protease		x	x			x			x	x	x	x	x			x	x		x			x
CDIF630erm_01821	CDIF630erm_01821	transcriptional regulator, RmlC-type	x		x			x								x				x		x
CDIF630erm_01823	CDIF630erm_01823	membrane dipeptidase	x	x	x	x	x	x	x		x	x	x	x		x				x	x	x		x
CDIF630erm_01828	CDIF630erm_01828	putative signaling protein					x
CDIF630erm_01829	CDIF630erm_01829	putative tellurium resistance protein	x	x	x	x	x	x		x	x	x	x	x	x	x	x	x	x	x	x	x	x	x	x	x
CDIF630erm_01830	CDIF630erm_01830	putative D-methionine-binding lipoprotein		x		x					x	x	x	x	x	x	x	x		x				x	x
CDIF630erm_01832	LplA	lipoate-protein ligase	x	x					x	x	x	x	x	x	x	x	x				x		x
CDIF630erm_01838	GcvTPA	glycine cleavage system, subunit A	x	x	x	x	x	x	x	x	x	x	x	x	x	x	x	x	x	x	x	x	x	x	x	x
CDIF630erm_01839	GcvPB	glycine cleavage system, subunit B		x	x	x	x	x	x	x		x							x	x	x	x
CDIF630erm_01844	GuaD	guanine deaminase	x		x		x					x		x		x	x	x		x		x		x		x
CDIF630erm_01848	CDIF630erm_01848	transcriptional regulator, RmlC-type	x														x	x		x
CDIF630erm_01849	CysM	cysteine synthase		x									x								x
CDIF630erm_01850	CDIF630erm_01850	putative membrane glycerophosphoryl diester phosphodiesterase		x									x
CDIF630erm_01857	CDIF630erm_01857	two-component sensor histidine kinase	x						x									x
CDIF630erm_01859	CDIF630erm_01859	putative NADPH-dependent FMN reductase	x	x	x	x	x	x		x	x	x		x	x	x	x	x	x	x	x	x	x	x	x	x
CDIF630erm_01861	Pcp	pyrrolidone-carboxylate peptidase														x
CDIF630erm_01863	CDIF630erm_01863	putative membrane protein					x
CDIF630erm_01866	CDIF630erm_01866	transcriptional regulator, TetR family			x
CDIF630erm_01867	IunH	inosine/uridine-preferring nucleoside hydrolase	x	x	x	x	x	x	x	x	x	x	x	x	x	x	x	x	x	x	x	x	x	x	x	x
CDIF630erm_01869	CDIF630erm_01869	putative radical SAM superfamily protein	x	x	x	x	x	x		x	x	x	x	x	x	x	x	x	x	x	x	x		x	x	x
CDIF630erm_01870	CDIF630erm_01870	putative binding protein	x	x				x			x
CDIF630erm_01871	CDIF630erm_01871	transcriptional regulator, repressor-like	x		x	x		x							x		x			x		x
CDIF630erm_01872	CDIF630erm_01872	putative lipoprotein	x	x	x	x	x	x	x		x	x	x		x	x	x	x	x	x	x	x		x
CDIF630erm_01873	CDIF630erm_01873	two-component response regulator	x	x				x					x		x	x	x				x				x
CDIF630erm_01874	CDIF630erm_01874	two-component sensor histidine kinase								x						x
CDIF630erm_01875	TrxA	thioredoxin							x	x		x	x										x
CDIF630erm_01876	TrxB	thioredoxin reductase	x	x					x	x	x	x	x	x			x			x
CDIF630erm_01877	CDIF630erm_01877	transcriptional regulator, ArsR family													x
CDIF630erm_01878	CDIF630erm_01878	putative dinitrogenase iron-molybdenum cofactor	x	x	x	x	x	x	x	x	x	x	x	x	x	x	x	x	x	x	x	x	x	x		x
CDIF630erm_01879	CDIF630erm_01879	hypothetical protein			x		x	x			x	x										x
CDIF630erm_01881	CDIF630erm_01881	sodium|alanine symporter	x	x	x		x	x	x	x	x	x			x					x	x
CDIF630erm_01882	RibH	6,7-dimethyl-8-ribityllumazine synthase	x	x	x	x	x	x	x	x	x	x	x	x	x	x	x	x	x	x	x	x	x	x	x	x
CDIF630erm_01883	RibBA	bifunctional 3,4-dihydroxy-2-butanone 4-phosphate synthase/GTP cyclohydrolase-2	x	x	x	x	x	x		x	x	x	x	x	x	x	x	x	x	x	x	x	x	x	x	x
CDIF630erm_01884	RibE	riboflavin synthase alpha subunit		x	x	x	x	x		x	x	x		x	x	x	x	x	x	x	x	x	x	x	x	x
CDIF630erm_01885	RibD	bifunctional diaminohydroxyphosphoribosylaminopyrimidine deaminase/5-amino-6-(5-phosphoribosylamino)uracil reductase				x	x	x		x		x	x	x	x	x	x	x	x	x				x	x
CDIF630erm_01887	RecQ	ATP-dependent DNA helicase	x	x	x		x	x		x		x		x		x	x	x				x
CDIF630erm_01889	ThiC	phosphomethylpyrimidine synthase	x	x	x	x	x	x	x	x	x	x	x	x	x	x	x	x	x	x	x	x	x	x	x	x
CDIF630erm_01891	ThiF	sulfur carrier protein ThiS adenylyltransferase	x	x	x	x	x	x	x	x	x	x	x	x	x	x	x	x	x	x		x	x	x	x	x
CDIF630erm_01892	ThiG	thiazole synthase	x	x	x	x	x	x	x	x	x	x	x	x	x	x	x	x	x	x	x	x	x	x	x	x
CDIF630erm_01893	ThiH	2-iminoacetate synthase	x	x	x	x	x	x	x	x	x	x	x	x	x	x	x	x	x	x	x	x	x	x	x	x
CDIF630erm_01896	CDIF630erm_01896	rela/spot domain protein	x	x	x	x	x	x		x	x	x	x	x	x	x	x	x	x	x	x	x	x	x	x	x
CDIF630erm_01897	MobA	molybdopterin-guanine dinucleotide biosynthesis protein A			x						x	x				x			x			x
CDIF630erm_01898	CDIF630erm_01898	putative NAD(P)-binding protein	x					x	x	x	x		x	x	x								x	x
CDIF630erm_01899	CDIF630erm_01899	uncharacterized protein, UPF0145 family	x	x	x	x	x	x	x	x	x	x	x	x	x	x			x		x	x	x	x	x
CDIF630erm_01900	MoaB	molybdopterin adenylyltransferase		x	x	x	x	x		x	x	x	x	x	x	x	x	x	x	x	x	x		x	x	x
CDIF630erm_01901	MoaA	cyclic pyranopterin monophosphate synthase	x		x	x	x	x			x	x		x	x				x	x		x
CDIF630erm_01902	MoaC	cyclic pyranopterin monophosphate synthase accessory protein	x		x													x				x
CDIF630erm_01903	CDIF630erm_01903	molybdenum cofactor sulfurase			x									x								x
CDIF630erm_01905	CDIF630erm_01905	putative cytosine permease					x				x
CDIF630erm_01906	CDIF630erm_01906	uncharacterized protein	x	x	x	x	x	x	x	x	x	x	x	x	x	x	x	x	x	x	x	x	x	x	x	x
CDIF630erm_01907	CDIF630erm_01907	putative hydantoinase (N-terminal component)	x	x	x	x	x	x	x	x	x	x	x	x		x	x	x	x	x	x	x	x	x		x
CDIF630erm_01909	MnmG	putative hydantoinase (C-terminal component)	x	x	x	x	x	x	x	x	x	x	x	x	x	x	x	x	x	x	x	x	x	x	x	x
CDIF630erm_01910	CDIF630erm_01910	hypothetical protein				x	x
CDIF630erm_01921	CDIF630erm_01921	iron-sulfur cluster carrier protein	x	x	x	x	x	x	x	x	x	x	x	x	x	x	x	x	x	x	x	x	x	x	x	x
CDIF630erm_01922	CDIF630erm_01922	putative acetyltransferase		x	x	x	x	x				x		x	x	x	x	x	x		x	x
CDIF630erm_01927	CDIF630erm_01927	transcriptional regulator, HTH-type	x	x			x					x					x			x
CDIF630erm_01929	CDIF630erm_01929	two-component sensor histidine kinase	x	x		x		x		x	x			x					x
CDIF630erm_01931	CDIF630erm_01931	glycine/sarcosine/betaine reductase complex,protein b, alpha/beta subunit	x	x	x	x	x	x			x	x	x	x	x	x	x	x	x	x	x	x
CDIF630erm_01932	MnmE	glycine/sarcosine/betaine reductase complex,protein b, gamma subunit (selenocysteine)	x	x	x	x	x	x	x	x	x	x	x	x		x	x	x	x	x		x
CDIF630erm_01936	CDIF630erm_01936	two-component sensor histidine kinase										x			x
CDIF630erm_01941	Add	adenosine deaminase		x	x		x	x		x	x					x		x	x	x	x	x				x
CDIF630erm_01942	CDIF630erm_01942	protein EcsC				x
CDIF630erm_01943	CDIF630erm_01943	putative 2-hydroxyacyl-CoA dehydratase	x	x	x	x	x	x		x	x	x	x	x	x	x	x	x		x	x	x		x		x
CDIF630erm_01944	CDIF630erm_01944	putative 2-hydroxyacyl-CoA dehydratase activase	x	x	x	x	x	x														x
CDIF630erm_01945	Cwp13	putative cell wall binding protein	x	x	x	x	x	x	x	x	x	x	x	x	x	x	x	x	x	x		x	x	x		x
CDIF630erm_01947	CDIF630erm_01947	transcriptional regulator, TetR family			x			x
CDIF630erm_01952	Def	peptide deformylase	x	x	x		x					x	x		x			x	x	x
CDIF630erm_01955	CDIF630erm_01955	methyltransferase domain protein	x					x	x	x	x	x	x			x	x	x	x				x	x
CDIF630erm_01957	CDIF630erm_01957	putative phenazine biosynthesis PhzC/PhzF protein		x							x	x	x	x										x
CDIF630erm_01959	CDIF630erm_01959	hypothetical protein									x								x
CDIF630erm_01961	CDIF630erm_01961	putative phenylalanyl-tRNA synthetase beta chain	x	x	x	x	x	x	x	x	x	x	x	x	x	x	x	x	x	x	x	x	x	x	x	x
CDIF630erm_01962	CDIF630erm_01962	putative hydrolase, NUDIX family							x	x	x	x
CDIF630erm_01964	GapB	glyceraldehyde-3-phosphate dehydrogenase (GAPDH)												x			x
CDIF630erm_01965	CDIF630erm_01965	putative membrane protein	x	x	x	x	x	x	x	x	x	x	x	x	x	x	x	x	x	x	x	x	x	x	x	x
CDIF630erm_01966	CDIF630erm_01966	putative CoA-substrate dehydratase and activase	x	x	x	x	x	x	x	x	x	x	x	x	x	x	x	x	x	x	x	x	x	x	x	x
CDIF630erm_01967	Ogt2	methylated-DNA--protein-cysteine methyltransferase	x		x			x	x		x			x				x		x			x
CDIF630erm_01968	CDIF630erm_01968	putative monooxygenase								x										x
CDIF630erm_01972	CDIF630erm_01972	ABC-type transport system, aminoacid-family extracellular solute-binding protein			x						x	x	x	x			x			x
CDIF630erm_01975	CDIF630erm_01975	putative arsenate reductase	x	x	x			x	x	x	x	x	x	x	x						x	x	x	x
CDIF630erm_01977	CDIF630erm_01977	Ni2+ transfer protein			x						x						x
CDIF630erm_01978	CDIF630erm_01978	putative RNA methylase	x	x	x	x	x	x		x	x	x	x	x	x	x	x	x	x	x	x	x		x	x	x
CDIF630erm_01979	CDIF630erm_01979	putative lipoprotein	x	x	x		x	x	x		x	x	x	x	x	x	x	x	x	x
CDIF630erm_01980	CDIF630erm_01980	two-component response regulator	x	x	x	x	x	x	x	x	x	x	x	x	x	x	x	x	x	x	x	x	x	x	x	x
CDIF630erm_01981	CDIF630erm_01981	two-component sensor histidine kinase		x	x	x										x				x
CDIF630erm_01982	TruA2	tRNA pseudouridine synthase A	x	x	x	x	x	x	x	x	x	x	x	x	x	x	x	x	x	x	x	x		x	x	x
CDIF630erm_01984	ArgG	argininosuccinate synthase	x	x	x	x	x	x		x	x	x	x	x	x	x	x	x	x	x	x	x		x	x	x
CDIF630erm_01985	CDIF630erm_01985	NlpC/p60-like transpeptidase		x	x			x					x
CDIF630erm_01986	CDIF630erm_01986	transcriptional regulator, MerR family				x	x
CDIF630erm_01990	CDIF630erm_01990	hypothetical protein							x	x
CDIF630erm_01991	CDIF630erm_01991	L-threonine 3-dehydrogenase	x	x	x	x	x	x	x	x	x	x	x	x	x	x	x	x	x	x	x	x	x	x	x	x
CDIF630erm_01994	CDIF630erm_01994	Atu1913-like protein		x										x
CDIF630erm_01996	CDIF630erm_01996	coenzyme A disulfide reductase (CoA-disulfide reductase) (CoADR)	x	x	x	x	x	x		x	x		x	x		x		x	x	x		x				x
CDIF630erm_01998	TerD3	tellurium resistance protein terD	x	x	x	x	x	x	x	x	x	x	x	x	x	x	x	x	x	x	x	x	x	x	x	x
CDIF630erm_01999	TerD4	tellurium resistance protein terD	x	x	x	x	x	x		x	x	x		x	x	x	x	x	x	x	x	x	x	x	x	x
CDIF630erm_02001	CDIF630erm_02001	putative hydrolase, metallo-beta-lactamase superfamily	x					x	x	x	x	x	x	x
CDIF630erm_02002	Cwp23	putative cell wall-binding protein		x			x	x			x
CDIF630erm_02003	ScrR	transcriptional regulator, LacI family		x	x		x					x	x	x							x			x
CDIF630erm_02004	ScrB	sucrose-6-phosphate hydrolase									x
CDIF630erm_02006	CDIF630erm_02006	putative NADPH-dependent FMN reductase		x				x										x		x
CDIF630erm_02007	CDIF630erm_02007	putative diaminopimelate decarboxylase												x		x
CDIF630erm_02010	CDIF630erm_02010	transcriptional regulator, beta-lactam repressor	x	x	x	x	x	x			x	x	x	x		x		x	x	x	x	x		x
CDIF630erm_02012	Jag	LytTR DNA-binding domain protein				x														x
CDIF630erm_02013	CDIF630erm_02013	hypothetical protein	x	x	x		x	x	x	x	x	x	x	x	x	x			x	x	x	x	x	x	x	x
CDIF630erm_02014	CDIF630erm_02014	putative phosphatase, phosphoserine phosphatase-like	x	x	x		x	x		x	x	x		x	x	x	x	x	x	x	x	x	x		x	x
CDIF630erm_02015	CDIF630erm_02015	hypothetical protein		x	x		x	x			x	x		x		x	x	x		x				x
CDIF630erm_02016	Cmk	cytidylate kinase	x	x	x	x	x	x	x	x	x	x	x	x	x	x	x	x	x	x	x	x	x	x	x	x
CDIF630erm_02017	CDIF630erm_02017	putative 1-acyl-sn-glycerol-3-phosphate acyltransferase	x				x				x	x		x	x	x	x		x	x					x
CDIF630erm_02018	IspH	4-hydroxy-3-methylbut-2-enyl diphosphate reductase	x	x	x	x	x	x	x	x	x	x	x	x	x	x				x		x
CDIF630erm_02019	CDIF630erm_02019	putative membrane protein				x
CDIF630erm_02022	YidC	adenine deaminase (C-terminal component)		x			x	x
CDIF630erm_02023	Bcp	putative peroxiredoxin	x	x	x	x	x	x	x	x	x	x		x		x	x	x	x	x	x	x	x	x		x
CDIF630erm_02025	CDIF630erm_02025	P-type calcium transport ATPase					x			x
CDIF630erm_02027	MetY	O-acetylhomoserine sulfhydrylase	x	x	x	x	x	x		x	x	x	x	x	x	x	x		x		x	x	x	x	x
CDIF630erm_02029	CDIF630erm_02029	transcriptional regulator, MarR family	x					x					x			x
CDIF630erm_02030	FtsH1	cell division protease FtsH1	x		x		x	x	x	x	x	x	x	x	x		x	x	x	x
CDIF630erm_02034	AroF1	3-deoxy-7-phosphoheptulonate synthase	x	x	x	x	x	x	x	x	x	x	x	x	x	x	x	x	x	x		x	x	x		x
CDIF630erm_02035	AroB	3-dehydroquinate synthase	x	x	x	x	x	x	x	x	x	x	x	x	x	x	x	x	x	x	x	x	x	x	x	x
CDIF630erm_02036	AroA	3-phosphoshikimate 1-carboxyvinyltransferase	x	x	x	x	x	x	x	x	x	x	x	x	x	x	x	x	x	x	x	x	x	x		x
CDIF630erm_02037	AroC	chorismate synthase	x	x	x	x	x	x		x	x	x	x	x	x	x	x	x	x	x	x	x		x	x
CDIF630erm_02038	PheA	bifunctional P-protein, chorismate mutase/prephenate dehydratase	x	x	x	x	x	x	x	x	x	x	x	x	x	x	x	x	x	x	x	x	x	x	x	x
CDIF630erm_02039	AroE1	shikimate dehydrogenase	x	x	x	x	x	x	x	x	x	x	x	x	x	x	x	x	x	x	x	x	x	x	x	x
CDIF630erm_02040	AroK	shikimate kinase	x	x	x	x	x	x	x	x	x	x	x	x	x	x	x	x	x	x	x	x	x	x	x	x
CDIF630erm_02041	TyrC	prephenate dehydrogenase	x	x	x	x	x	x	x	x	x	x	x	x	x	x	x	x	x	x	x	x	x		x	x
CDIF630erm_02042	CDIF630erm_02042	two-component response regulator	x
CDIF630erm_02043	CDIF630erm_02043	two-component sensor histidine kinase	x									x
CDIF630erm_02048	CDIF630erm_02048	putative conjugative transposon protein Tn1549-like, CTn5				x	x	x				x		x		x	x			x
CDIF630erm_02049	CDIF630erm_02049	putative conjugative transposon protein Tn1549-like, CTn5														x
CDIF630erm_02056	CDIF630erm_02056	putative conjugative transposon protein Tn1549-like, CTn5							x
CDIF630erm_02058	CDIF630erm_02058	putative cell wall hydrolase Tn1549-like, CTn5	x	x	x								x		x			x	x
CDIF630erm_02060	CDIF630erm_02060	putative cell surface protein Tn1549-like, CTn5	x	x	x	x	x				x	x				x		x		x
CDIF630erm_02061	CDIF630erm_02061	DNA topoisomerase protein, type IA,Tn1549-like,CTn5			x					x		x						x	x
CDIF630erm_02063	CDIF630erm_02063	putative conjugative transposon protein DUF1016 family, Tn1549-like, CTn5		x				x			x	x		x				x		x	x
CDIF630erm_02064	CDIF630erm_02064	putative conjugative transposon protein Tn1549-like, CTn5						x
CDIF630erm_02065	CDIF630erm_02065	putative DNA/RNA helicase-like Tn1549-like, CTn5	x	x	x	x	x	x	x	x	x	x	x		x	x	x	x	x	x	x	x
CDIF630erm_02066	CDIF630erm_02066	putative single-strand DNA-binding protein Tn1549-like, CTn5		x
CDIF630erm_02068	CDIF630erm_02068	putative DNA recombination protein Tn1549-like, CTn5	x	x	x	x		x	x	x	x	x	x	x		x	x	x	x	x	x	x	x	x	x	x
CDIF630erm_02069	CDIF630erm_02069	putative conjugative transposon protein tn1549-like, CTn5	x		x				x			x	x	x	x	x	x	x		x		x		x
CDIF630erm_02074	CDIF630erm_02074	putative oxidoreductase Tn1549-like, CTn5				x
CDIF630erm_02077	VexP2	ABC-type transport system, ATP-binding protein Tn1549-like, CTn5		x				x
CDIF630erm_02079	VncR	two-component response regulator, Tn1549-like, CTn5	x		x						x				x				x
CDIF630erm_02080	VncS	two-component sensor histidine kinase, Tn154c-like, CTn5	x
CDIF630erm_02087	CDIF630erm_02087	site-specific recombinase									x
CDIF630erm_02088	CDIF630erm_02088	transcriptional regulator, AraC family	x	x	x			x	x		x	x	x	x	x	x		x	x	x	x		x			x
CDIF630erm_02091	CDIF630erm_02091	transcriptional regulator, PadR family			x
CDIF630erm_02097	CDIF630erm_02097	putative methyltransferase, type 11 family	x	x						x		x	x	x			x				x
CDIF630erm_02098	CDIF630erm_02098	prolyl-tRNA editing protein	x	x	x	x	x	x	x		x	x	x	x		x	x		x	x	x	x	x	x		x
CDIF630erm_02100	CDIF630erm_02100	putative membrane protein	x	x	x	x	x	x	x	x	x	x	x	x	x	x	x	x	x	x	x	x	x	x	x	x
CDIF630erm_02101	CDIF630erm_02101	hypothetical protein			x																	x
CDIF630erm_02102	CDIF630erm_02102	uncharacterized protein		x	x										x
CDIF630erm_02103	CDIF630erm_02103	putative phage-related cell wall hydrolase (endolysin)	x	x	x	x	x	x	x	x	x	x	x	x	x	x	x	x	x	x	x	x	x	x	x	x
CDIF630erm_02109	CDIF630erm_02109	site-specific recombinase, resolvase family	x	x	x	x	x			x		x	x	x		x	x	x	x			x
CDIF630erm_02111	EutG	ethanolamine iron-dependent alcohol dehydrogenase	x												x
CDIF630erm_02114	EutV	two-component response regulator, ethanolamine specific	x	x	x	x		x		x	x	x		x		x					x	x	x
CDIF630erm_02115	EutW	two-component sensor histidine kinase, ethanolamine specific														x
CDIF630erm_02125	CDIF630erm_02125	putative ethanolamine utilization protein	x
CDIF630erm_02131	RnpA	ABC-type transport system, ATP-binding protein															x
CDIF630erm_02134	CDIF630erm_02134	putative exported protein		x	x											x
CDIF630erm_02135	LexA	transcriptional regulator, LexA repressor	x		x	x	x	x			x						x			x		x
CDIF630erm_02138	CDIF630erm_02138	GATS-like ACT domain protein	x	x	x		x	x	x	x	x	x	x	x	x	x					x	x	x	x	x
CDIF630erm_02140	AccA	acetyl-CoA carboxylase, subunit alpha	x	x	x	x	x	x	x	x	x	x	x	x	x	x	x	x	x	x	x	x	x	x	x	x
CDIF630erm_02141	AccD	acetyl-CoA carboxylase, subunit beta	x	x	x	x	x	x	x	x	x	x	x	x	x	x	x	x	x	x	x	x	x	x	x	x
CDIF630erm_02142	AccC	biotin carboxylase	x	x	x	x	x	x	x	x	x	x	x	x	x	x	x	x	x	x	x	x	x	x	x	x
CDIF630erm_02143	AccB	biotin carboxyl carrier protein	x	x	x	x	x	x	x		x	x		x	x	x	x	x	x	x	x	x	x	x	x	x
CDIF630erm_02146	CDIF630erm_02146	uncharacterized protein			x
CDIF630erm_02148	CDIF630erm_02148	FeS cluster biogenesis protein	x	x	x	x	x	x	x		x	x	x	x	x	x		x	x	x	x	x	x	x		x
CDIF630erm_02150	CDIF630erm_02150	putative glyoxalase-like protein			x		x	x	x	x	x		x	x	x				x	x		x				x
CDIF630erm_02153	CDIF630erm_02153	ABC-type transport system, permease									x
CDIF630erm_02158	CDIF630erm_02158	uncharacterized protein, coenzyme F420|L-glutamate ligase-like	x	x	x	x	x	x	x	x	x	x	x	x	x	x	x	x	x	x	x	x	x	x	x	x
CDIF630erm_02159	CDIF630erm_02159	ABC-type transport system, permease		x	x	x		x	x			x				x	x		x	x
CDIF630erm_02161	CDIF630erm_02161	two-component sensor histidine kinase	x			x							x	x
CDIF630erm_02167	CDIF630erm_02167	ABC-type transport system, permease			x						x
CDIF630erm_02169	CDIF630erm_02169	putative transcriptional regulator						x			x	x						x
CDIF630erm_02170	CDIF630erm_02170	putative BenE-like permease	x					x									x	x		x
CDIF630erm_02172	CDIF630erm_02172	uncharacterized protein									x
CDIF630erm_02174	CDIF630erm_02174	putative oligonucleotide binding regulator	x	x	x	x	x	x	x	x	x	x	x	x	x	x	x	x	x	x	x	x	x	x	x	x
CDIF630erm_02175	CDIF630erm_02175	putative enzyme, cyclase family	x	x	x	x	x	x		x	x	x	x	x	x	x	x	x	x	x	x	x	x	x	x	x
CDIF630erm_02177	CDIF630erm_02177	peptidase M20A, peptidase V-related	x	x	x	x	x	x		x	x	x	x	x	x	x	x	x	x	x	x	x	x	x	x	x
CDIF630erm_02178	CDIF630erm_02178	aluminum resistance protein	x	x	x	x	x	x	x	x	x	x				x	x	x	x	x	x	x	x			x
CDIF630erm_02179	Hfq	Hfq-like RNA chaperone	x	x				x	x	x	x	x	x	x							x		x	x
CDIF630erm_02180	MiaA	tRNA dimethylallyltransferase	x	x	x	x	x	x		x	x	x	x	x	x	x	x	x	x	x	x	x		x	x	x
CDIF630erm_02181	MutL	DNA mismatch repair protein MutL	x	x	x			x	x	x	x	x	x	x	x	x	x	x	x	x	x	x	x	x		x
CDIF630erm_02182	MutS	DNA mismatch repair protein MutS	x	x	x	x	x	x	x	x	x	x	x	x	x	x	x	x	x	x	x	x	x	x	x	x
CDIF630erm_02183	CDIF630erm_02183	ABC-type transport system, ATP-binding protein														x				x
CDIF630erm_02184	CDIF630erm_02184	ABC-type transport system, extracellular solute-binding protein	x	x	x	x	x	x		x	x	x	x	x	x	x	x	x	x	x	x	x		x	x	x
CDIF630erm_02193	CDIF630erm_02193	putative hydrolase, NUDIX family		x							x	x	x		x	x	x		x	x
CDIF630erm_02195	MiaB	tRNA-2-methylthio-N(6)-dimethylallyladenosine synthase	x	x	x	x	x	x	x	x	x	x	x	x		x	x	x	x	x	x	x	x	x	x	x
CDIF630erm_02196	Cwp28	putative cell wall binding protein	x	x		x							x			x			x
CDIF630erm_02207	CDIF630erm_02207	putative lipoprotein	x									x	x	x				x
CDIF630erm_02209	CDIF630erm_02209	uncharacterized protein, AhpD-like	x						x	x	x	x	x	x									x	x
CDIF630erm_02214	CDIF630erm_02214	transcriptional regulator, AraC family	x	x	x			x		x		x	x	x		x		x	x	x
CDIF630erm_02222	EffR	transcriptional regulator, MarR family		x	x			x					x					x
CDIF630erm_02232	HydR	transcriptional regulator, TetR family		x	x
CDIF630erm_02233	IlvD	dihydroxy-acid dehydratase	x	x	x	x		x	x	x	x	x	x	x		x	x	x	x	x		x	x	x
CDIF630erm_02237	CDIF630erm_02237	transcriptional regulator, HTH-type	x		x			x		x			x	x										x
CDIF630erm_02239	CDIF630erm_02239	transcriptional regulator, AraC family			x														x
CDIF630erm_02241	ClpB	chaperone protein	x	x	x	x	x	x	x	x	x	x	x	x	x	x	x	x	x	x	x	x	x	x	x	x
CDIF630erm_02242	CDIF630erm_02242	hypothetical protein	x	x	x	x		x			x	x				x	x				x	x
CDIF630erm_02243	CDIF630erm_02243	plasmid replication protein	x	x	x	x	x	x	x	x	x	x	x	x	x	x		x	x	x	x	x	x	x
CDIF630erm_02244	CDIF630erm_02244	transcriptional regulator, GntR family													x
CDIF630erm_02248	CDIF630erm_02248	N-carbamoyl-L-amino acid hydrolase	x	x	x	x	x	x	x	x	x	x	x	x	x	x	x	x	x	x	x	x	x	x	x	x
CDIF630erm_02249	RacX	putative aspartate racemase RacX		x	x	x	x	x			x	x		x							x	x		x
CDIF630erm_02250	CDIF630erm_02250	putative lipoprotein	x	x	x	x	x	x		x	x	x		x	x	x	x				x	x
CDIF630erm_02251	ArgF	ornithine carbamoyltransferase	x	x	x	x		x				x	x	x	x				x	x
CDIF630erm_02254	ArgJ	bifunctional amino-acid N-acetyltransferase/glutamate N-acetyltransferase						x
CDIF630erm_02258	CDIF630erm_02258	putative peptidylarginine deiminase					x
CDIF630erm_02270	CDIF630erm_02270	transcriptional regulator, RpiR family	x	x	x	x	x	x	x	x	x	x	x	x	x	x	x	x	x	x	x	x	x	x	x	x
CDIF630erm_02272	RluB	ribosomal large subunit pseudouridine synthase B	x	x		x		x	x	x	x	x	x		x	x	x	x		x	x			x	x	x
CDIF630erm_02274	CDIF630erm_02274	putative lipoprotein	x	x	x	x		x		x		x	x	x	x					x
CDIF630erm_02275	LysA	diaminopimelate decarboxylase	x	x	x		x	x				x		x	x	x					x
CDIF630erm_02276	LysC	aspartokinase	x	x	x	x	x	x	x	x	x	x	x	x	x	x	x	x	x	x	x	x	x	x	x	x
CDIF630erm_02278	CDIF630erm_02278	hypothetical protein	x
CDIF630erm_02279	CDIF630erm_02279	putative membrane protein	x	x	x	x	x	x	x	x	x	x	x	x	x	x	x	x	x	x	x	x	x	x	x	x
CDIF630erm_02281	CDIF630erm_02281	hypothetical protein	x	x	x	x	x	x	x	x	x	x	x	x	x	x	x	x	x	x	x	x	x	x	x	x
CDIF630erm_02282	GlnS	glutamine--tRNA ligase	x	x	x	x	x	x	x	x	x	x	x	x	x	x	x	x	x	x	x	x	x	x	x	x
CDIF630erm_02284	CDIF630erm_02284	LUD domain protein	x	x	x	x	x	x	x	x	x	x	x	x	x	x	x	x	x	x	x	x	x	x	x	x
CDIF630erm_02285	CDIF630erm_02285	hypothetical protein	x	x	x	x	x	x	x	x	x	x	x	x	x	x	x	x	x	x	x	x	x	x		x
CDIF630erm_02288	CDIF630erm_02288	transcriptional regulator, beta-lactams repressor		x	x	x	x	x					x		x						x	x
CDIF630erm_02289	CDIF630erm_02289	putative integrase	x									x							x
CDIF630erm_02291	CDIF630erm_02291	ABC-type transport system, ATP-binding protein	x	x	x	x	x	x	x	x	x	x	x	x	x	x	x	x	x	x	x	x	x	x	x	x
CDIF630erm_02292	CDIF630erm_02292	putative molybdopterin cofactor biosynthesis protein	x	x	x	x	x	x		x	x		x	x	x	x	x	x	x	x	x	x	x			x
CDIF630erm_02296	XdhA	xanthine dehydrogenase, molybdenum binding subunit								x			x
CDIF630erm_02299	CDIF630erm_02299	WEB family protein		x	x	x	x	x				x	x	x						x		x
CDIF630erm_02300	PyrD1	dihydropyrimidine dehydrogenase (NAD+)									x
CDIF630erm_02301	CDIF630erm_02301	putative adenosine-derivate deaminase									x
CDIF630erm_02302	XdhA1	xanthine dehydrogenase, molybdenum binding subunit			x
CDIF630erm_02304	XdhC1	xanthine dehydrogenase iron-sulfur binding subunit					x												x
CDIF630erm_02309	CDIF630erm_02309	putative iron-sulfur flavoprotein			x					x			x
CDIF630erm_02310	CDIF630erm_02310	xanthine dehydrogenase, molybdenum binding subunit	x	x								x
CDIF630erm_02315	CDIF630erm_02315	transcriptional regulator, sigma-54-dependent	x	x	x							x	x	x	x						x
CDIF630erm_02317	CDIF630erm_02317	putative restriction enzyme	x								x	x	x	x		x	x	x		x
CDIF630erm_02318	CDIF630erm_02318	putative cell division GTPase	x	x	x	x	x	x		x	x	x	x	x	x	x	x	x	x	x	x	x		x	x	x
CDIF630erm_02322	XdhD	xanthine dehydrogenase, molybdenum binding subunit	x	x	x	x	x	x	x	x	x	x	x	x	x	x	x	x	x	x	x	x	x	x	x	x
CDIF630erm_02323	XdhC3	xanthine dehydrogenase, iron-sulfur binding subunit	x	x	x	x	x	x	x	x	x	x							x	x	x	x				x
CDIF630erm_02324	XdhB	xanthine dehydrogenase, FAD-binding subunit	x	x	x	x	x	x	x	x	x	x	x	x	x	x	x	x	x	x	x	x	x	x	x	x
CDIF630erm_02329	CDIF630erm_02329	ABC-type transport system, multidrug-family ATP-binding protein									x
CDIF630erm_02330	CDIF630erm_02330	putative ATP-dependent RNA helicase	x			x		x		x			x	x	x					x
CDIF630erm_02331	CDIF630erm_02331	adenine/guanine/hypoxanthine permease		x	x	x	x	x			x	x	x	x	x	x	x	x	x	x		x
CDIF630erm_02335	CDIF630erm_02335	transaldolase	x	x	x	x	x	x		x	x	x		x	x	x	x	x	x	x	x	x		x	x	x
CDIF630erm_02336	CDIF630erm_02336	transcriptional regulator, DeoR family		x			x	x									x		x	x
CDIF630erm_02337	CDIF630erm_02337	uncharacterized protein			x										x
CDIF630erm_02338	CDIF630erm_02338	two-component sensor histidine kinase	x
CDIF630erm_02339	CDIF630erm_02339	two-component response regulator	x	x	x	x		x					x		x		x			x	x	x			x
CDIF630erm_02340	CDIF630erm_02340	putative copper-transporting P-type ATPase		x		x	x				x			x						x
CDIF630erm_02343	BipA	GTP-binding protein BipA	x	x	x	x	x	x	x	x	x	x	x	x	x	x	x	x	x	x	x	x	x	x	x	x
CDIF630erm_02344	TrxB2	thioredoxin reductase				x	x	x	x		x		x		x	x		x	x	x			x
CDIF630erm_02347	ThrC	threonine synthase	x	x	x	x	x	x	x	x	x	x	x	x		x	x	x	x	x	x	x	x	x	x	x
CDIF630erm_02348	ThrB	homoserine kinase	x	x	x	x	x	x	x	x	x	x	x	x	x	x	x	x	x	x	x	x	x	x	x	x
CDIF630erm_02349	CDIF630erm_02349	uncharacterized protein, aldolase-type	x	x	x	x	x	x	x	x	x	x	x	x	x	x	x	x	x	x	x	x	x		x	x
CDIF630erm_02352	CDIF630erm_02352	putative multiprotein-complex assembly TPR repeat-containing protein	x	x	x	x	x	x	x	x	x	x	x	x	x	x	x	x	x	x	x	x	x	x		x
CDIF630erm_02355	CDIF630erm_02355	putative acetyltransferase	x	x	x	x	x	x	x		x	x	x	x	x	x	x	x	x	x	x	x			x
CDIF630erm_02359	IspG	4-hydroxy-3-methylbut-2-en-1-yl diphosphate synthase	x	x	x	x	x	x	x	x	x	x	x	x	x	x	x	x	x	x	x	x	x	x	x	x
CDIF630erm_02360	CDIF630erm_02360	putative membrane-associated peptidase, M50 family	x
CDIF630erm_02361	Dxr	1-deoxy-D-xylulose 5-phosphate reductoisomerase	x	x	x	x	x	x	x	x	x	x	x	x	x	x	x	x	x	x		x
CDIF630erm_02363	CDIF630erm_02363	hypothetical protein	x	x		x		x			x	x			x	x
CDIF630erm_02364	CDIF630erm_02364	putative signaling protein								x					x					x
CDIF630erm_02366	UppS	undecaprenyl pyrophosphate synthetase	x	x	x	x	x	x			x	x		x	x	x	x	x	x	x	x	x			x	x
CDIF630erm_02368	Frr	ribosome-recycling factor	x	x	x	x	x	x		x	x	x	x	x	x	x	x	x	x	x	x	x	x	x	x	x
CDIF630erm_02369	PyrH	uridylate kinase	x	x	x	x	x	x	x	x	x	x	x	x	x	x	x	x	x	x	x	x	x	x	x	x
CDIF630erm_02370	Tsf	elongation factor ts (EF-ts)	x	x	x	x	x	x	x	x	x	x	x	x	x	x	x	x	x	x	x	x	x	x	x	x
CDIF630erm_02371	RpsB	30S ribosomal protein S2	x	x	x	x	x	x	x	x	x	x	x	x	x	x	x	x	x	x	x	x	x	x	x	x
CDIF630erm_02372	CDIF630erm_02372	serine-type D-ala-D-ala carboxypeptidase		x	x	x							x							x
CDIF630erm_02374	CDIF630erm_02374	transcriptional regulator, HTH-type			x
CDIF630erm_02378	CDIF630erm_02378	putative serine/threonine protein kinase															x	x
CDIF630erm_02379	CDIF630erm_02379	putative vancomycin resistance protein, vanW family	x	x				x	x	x		x	x	x
CDIF630erm_02380	CDIF630erm_02380	putative endonuclease/exonuclease/phosphatase			x
CDIF630erm_02383	CDIF630erm_02383	deblocking aminopeptidase	x	x	x	x	x	x				x	x	x	x	x	x	x	x	x		x				x
CDIF630erm_02385	CDIF630erm_02385	putative ATP/GTP-binding protein	x	x	x	x	x	x		x	x	x	x	x	x	x	x	x	x		x	x	x	x	x
CDIF630erm_02386	BioB1	biotin synthase		x				x													x
CDIF630erm_02387	ThiH	2-iminoacetate synthase	x	x	x	x	x	x	x	x	x	x	x	x	x	x	x	x	x	x	x	x	x	x	x	x
CDIF630erm_02388	CDIF630erm_02388	uncharacterized protein						x
CDIF630erm_02389	GabT	isoleucine 2-epimerase	x	x	x	x	x	x	x	x	x	x	x	x	x	x	x	x	x	x	x	x	x	x	x	x
CDIF630erm_02393	CDIF630erm_02393	putative GCN5-related N-acetyltransferase-like protein	x	x	x	x	x	x		x	x	x		x	x		x	x	x	x	x	x		x		x
CDIF630erm_02394	CDIF630erm_02394	putative threonyl/alanyl-tRNA synthetase	x		x	x	x	x		x	x	x	x	x	x	x	x	x	x	x		x		x	x	x
CDIF630erm_02396	Ldh	L-lactate dehydrogenase	x	x	x		x	x	x	x	x	x	x	x							x			x
CDIF630erm_02397	CDIF630erm_02397	transcriptional regulator, HTH-type		x	x	x						x		x			x		x
CDIF630erm_02398	MsrAB	peptide methionine sulfoxide reductase MsrA/MsrB	x	x	x	x	x	x					x	x	x	x	x	x	x		x	x			x	x
CDIF630erm_02400	Hcp	hydroxylamine reductase	x	x	x	x	x	x	x	x	x	x	x	x		x	x	x	x	x	x	x	x	x		x
CDIF630erm_02401	CDIF630erm_02401	putative iron-sulfur binding protein			x						x	x	x
CDIF630erm_02403	CDIF630erm_04102	putative sodium|dicarboxylate symporter							x		x
CDIF630erm_02405	CDIF630erm_02405	putative peptidase, M20D family				x		x		x	x			x		x
CDIF630erm_02406	CDIF630erm_02406	ABC-type transport system, cystine/aminoacid-family extracellular solute-binding protein	x	x	x	x	x	x														x
CDIF630erm_02409	CDIF630erm_02409	ABC-type transport system, cystine/aminoacid-family extracellular solute-binding protein	x	x	x	x	x	x							x						x	x
CDIF630erm_02411	CDIF630erm_02411	putative molybdopterin oxidoreductase	x	x	x	x	x	x	x	x	x	x	x	x	x	x	x	x	x	x	x	x		x		x
CDIF630erm_02412	CDIF630erm_02412	putative DEAD-like helicase	x	x	x	x		x		x	x	x	x	x	x			x		x
CDIF630erm_02413	CDIF630erm_02413	putative alpha/beta hydrolase	x	x	x	x	x	x		x	x	x	x	x	x	x	x	x	x	x	x	x	x	x	x	x
CDIF630erm_02415	CsdA	ATP-dependent RNA helicase		x
CDIF630erm_02419	CDIF630erm_02419	putative phage-related cell wall hydrolase			x					x	x	x	x	x										x
CDIF630erm_02420	MapA	maltose phosphorylase	x		x		x	x	x		x	x	x	x		x		x	x	x			x
CDIF630erm_02422	CDIF630erm_02422	glucan 1,4-alpha-maltohydrolase	x	x	x	x	x	x	x	x	x	x	x	x	x	x	x	x	x	x	x	x	x	x	x	x
CDIF630erm_02425	CDIF630erm_04103	cell wall hydrolase	x	x	x	x	x	x	x	x	x	x	x	x	x	x	x	x	x	x	x	x	x	x	x	x
CDIF630erm_02427	FtnA	bacterial non-heme ferritin	x	x	x	x	x	x	x	x	x	x	x	x	x	x	x	x	x	x	x	x	x	x	x	x
CDIF630erm_02428	CDIF630erm_02428	putative acetate--CoA ligase (ADP-forming)	x										x				x			x
CDIF630erm_02429	CDIF630erm_02429	3-methyl-2-oxobutanoate dehydrogenase (ferredoxin), alpha subunit N-terminal region															x
CDIF630erm_02436	CDIF630erm_02436	transcriptional regulator, TetR family	x	x		x	x	x		x	x			x	x	x			x		x
CDIF630erm_02437	CDIF630erm_02437	putative esterase	x	x	x	x	x	x	x		x	x				x		x			x	x	x
CDIF630erm_02439	AldH	aldehyde dehydrogenase	x
CDIF630erm_02441	CDIF630erm_02441	transcriptional regulator, MarR family	x				x	x										x
CDIF630erm_02442	HflX	putative GTP-binding protein, HflX type						x	x	x				x
CDIF630erm_02443	CDIF630erm_02443	ABC-type transport system, multidrug-family ATP-binding/permease	x	x	x	x	x	x	x	x	x	x	x	x			x	x	x	x	x	x	x	x
CDIF630erm_02444	CDIF630erm_02444	ABC-type transport system, multidrug-family ATP-binding/permease	x	x	x		x	x	x	x	x	x	x			x		x	x	x	x		x			x
CDIF630erm_02445	CDIF630erm_02445	transcriptional regulator, MarR family				x		x			x							x
CDIF630erm_02446	CynT	carbonic anhydrase	x	x	x	x	x	x		x	x	x	x	x	x	x	x	x	x	x	x	x	x	x	x	x
CDIF630erm_02449	CDIF630erm_02449	uncharacterized protein			x	x											x			x		x
CDIF630erm_02450	AroD	dehydroquinate dehydratase	x	x							x	x	x	x	x	x	x	x	x	x	x			x	x	x
CDIF630erm_02460	CDIF630erm_02460	putative radical SAM superfamily lipoprotein	x	x	x	x	x	x	x	x	x	x	x	x	x	x	x	x	x	x	x	x	x	x	x	x
CDIF630erm_02461	CDIF630erm_02461	uncharacterized protein	x					x		x	x		x							x
CDIF630erm_02462	CDIF630erm_02462	putative membrane protein															x			x
CDIF630erm_02464	AsrC	anaerobic sulfite reductase subunit C		x				x		x	x	x	x			x		x
CDIF630erm_02465	AsrB	anaerobic sulfite reductase subunit B	x			x		x			x	x	x			x	x
CDIF630erm_02466	AsrA	anaerobic sulfite reductase subunit A	x											x	x		x
CDIF630erm_02468	CDIF630erm_02468	transcriptional regulator, RpiR family	x	x	x	x	x	x	x		x	x	x	x	x	x	x	x		x	x	x	x
CDIF630erm_02469	CDIF630erm_02469	putative glucokinase, ROK family	x	x	x	x				x	x	x		x		x	x	x			x	x
CDIF630erm_02471	CDIF630erm_02471	toxin-antitoxin biofilm protein			x
CDIF630erm_02473	NanA	acetylneuraminate lyase	x	x	x		x							x					x
CDIF630erm_02478	AsnC	asparagine--tRNA ligase	x	x	x	x	x	x	x	x	x	x	x	x	x	x	x	x	x	x	x	x	x	x	x	x
CDIF630erm_02484	CDIF630erm_02484	putative ATPase	x	x	x	x	x	x	x	x	x	x	x	x	x	x	x	x	x	x	x	x	x	x	x	x
CDIF630erm_02487	Eam	glutamate 2,3-aminomutase	x	x	x	x	x	x	x	x	x	x	x	x	x	x	x	x	x	x	x	x	x	x	x	x
CDIF630erm_02488	CDIF630erm_02488	transcriptional regulator, GntR family													x
CDIF630erm_02489	CDIF630erm_02489	asp/glu racemase														x	x	x
CDIF630erm_02492	CDIF630erm_02492	hypothetical protein	x	x	x	x	x	x	x		x	x	x	x	x	x	x	x	x	x	x	x		x	x	x
CDIF630erm_02493	CDIF630erm_02493	cupin domain protein	x	x		x	x	x	x	x	x	x	x	x	x	x	x	x	x	x	x		x		x	x
CDIF630erm_02495	CDIF630erm_02495	xaa-pro aminopeptidase	x	x	x	x	x	x	x	x	x	x	x	x	x	x	x	x	x	x	x	x	x	x	x	x
CDIF630erm_02496	CDIF630erm_02496	transporter, major facilitator superfamily (MFS)		x					x			x						x
CDIF630erm_02497	PrsA	peptidyl-prolyl cis-trans isomerase, PpiC-type	x	x	x	x	x	x	x	x	x	x	x	x	x	x	x	x	x	x	x	x	x	x	x	x
CDIF630erm_02498	CDIF630erm_02498	hypothetical protein	x	x	x	x			x	x		x		x	x	x	x	x	x	x
CDIF630erm_02500	CDIF630erm_02500	putative oxidoreductase, FAD dependent			x						x
CDIF630erm_02503	FruABC	PTS system, fructose-specific IIABC component	x	x	x	x	x	x													x	x
CDIF630erm_02504	FruK	fructose 1-phosphate kinase	x	x	x	x	x	x												x	x	x
CDIF630erm_02506	CDIF630erm_02506	putative protein-tyrosine phosphatase		x	x	x					x			x			x	x	x	x	x	x				x
CDIF630erm_02509	TopB2	DNA topoisomerase III	x	x	x	x	x		x	x	x	x	x	x	x	x	x	x	x	x	x	x	x	x		x
CDIF630erm_02518	CDIF630erm_02518	transcription antiterminator, PTS operon regulator				x		x		x				x						x
CDIF630erm_02519	CDIF630erm_02519	hypothetical protein															x	x
CDIF630erm_02520	CDIF630erm_02520	transcriptional regulator, GntR family													x
CDIF630erm_02524	CDIF630erm_02524	two-component response regulator		x							x	x		x			x		x
CDIF630erm_02530	CDIF630erm_02530	putative membrane protein			x
CDIF630erm_02532	CDIF630erm_02532	hypothetical protein														x				x
CDIF630erm_02541	CDIF630erm_02541	transcriptional regulator, beta-lactam repressor phage-type							x
CDIF630erm_02542	CDIF630erm_02542	putative pilin protein	x	x	x	x	x	x	x	x	x	x	x	x	x	x		x	x	x	x	x	x	x		x
CDIF630erm_02555	CDIF630erm_02555	two-component sensor histidine kinase				x
CDIF630erm_02556	CDIF630erm_02556	phosphoglucomutase	x	x	x	x	x	x	x	x	x	x	x	x	x	x	x	x	x	x	x	x	x	x	x	x
CDIF630erm_02557	Rpe	ribulose-phosphate 3-epimerase						x		x				x
CDIF630erm_02558	RpiB1	ribose-5-phosphate isomerase	x	x	x	x	x	x	x	x	x	x	x	x	x	x		x	x	x	x	x	x	x	x	x
CDIF630erm_02559	Tkt'	transketolase, C-terminal section	x	x	x	x	x	x	x	x	x	x	x	x	x	x	x	x	x	x	x	x	x	x	x	x
CDIF630erm_02560	Tkt1	transketolase, N-terminal section	x	x	x	x	x	x	x	x	x	x	x	x	x	x	x	x	x	x	x	x	x	x	x	x
CDIF630erm_02566	CDIF630erm_02566	transcription antiterminator, PTS operon regulator	x	x	x	x	x	x	x		x	x	x	x	x	x	x	x	x	x	x	x	x	x
CDIF630erm_02567	Tal	transaldolase	x	x	x	x	x	x	x	x	x	x	x	x	x	x	x	x	x	x	x	x	x	x	x	x
CDIF630erm_02568	Xpt	xanthine phosphoribosyltransferase	x	x	x	x	x	x		x	x	x	x	x	x	x	x	x	x	x	x	x	x	x	x	x
CDIF630erm_02570	MtlD	mannitol-1-phosphate 5-dehydrogenase		x	x	x	x	x				x				x		x	x	x	x	x				x
CDIF630erm_02571	MtlF	PTS system, mannitol-specific, EIIA component							x	x	x	x	x										x	x
CDIF630erm_02572	MtlR	transcription antiterminator, PTS operon regulator		x	x	x	x				x	x						x			x	x
CDIF630erm_02573	MtlA	PTS system, mannitol-specific, IICB component	x	x										x					x
CDIF630erm_02574	GuaB	IMP dehydrogenase	x	x	x	x	x	x	x	x	x	x	x	x	x	x	x	x	x	x	x	x	x	x	x	x
CDIF630erm_02575	CDIF630erm_02575	putative toxic anion resistance protein	x	x		x	x	x	x	x	x	x	x	x		x		x	x	x			x	x
CDIF630erm_02576	CDIF630erm_02576	putative membrane protein	x		x	x						x
CDIF630erm_02577	4hbD	NAD-dependent 4-hydroxybutyrate dehydrogenase	x	x	x	x	x	x		x	x	x	x	x	x	x	x	x	x	x	x	x	x	x	x	x
CDIF630erm_02578	Cat2	4-hydroxybutyryl-CoA|coenzyme A transferase	x	x	x	x	x	x		x	x	x		x	x	x	x	x	x		x	x		x
CDIF630erm_02580	AbfD	bifunctional 4-hydroxybutyryl-CoA dehydratase/vinylacetyl-CoA-delta-isomerase	x	x	x	x	x	x	x	x	x	x	x	x	x	x	x	x	x	x	x	x	x	x		x
CDIF630erm_02581	SucD	succinate-semialdehyde dehydrogenase (acetylating)	x	x	x	x	x	x	x	x	x	x	x	x	x	x	x	x	x	x	x	x	x	x	x	x
CDIF630erm_02582	Cat1	succinyl-CoA|coenzyme A transferase	x	x	x	x	x	x										x				x
CDIF630erm_02583	CDIF630erm_02583	putative succinate transporter						x
CDIF630erm_02584	CDIF630erm_02584	transcriptional regulator, LysR family	x	x	x	x	x	x	x		x						x				x	x
CDIF630erm_02586	ProP	xaa-pro dipeptidase	x	x		x	x	x		x	x	x	x	x	x		x	x	x	x	x			x	x	x
CDIF630erm_02587	GrdD	glycine reductase complex, component C subunit alpha	x	x	x	x	x	x	x	x	x	x	x	x	x	x	x	x	x	x	x	x	x	x	x	x
CDIF630erm_02588	GrdC	glycine reductase complex, component C subunit beta	x	x	x	x	x	x	x	x	x	x	x	x	x	x	x	x	x	x	x	x	x	x	x	x
CDIF630erm_02589	GrdB	glycine reductase complex, component B gamma subunit (selenocysteine)	x	x	x	x	x	x	x	x	x	x	x	x	x	x	x	x	x	x	x	x	x	x	x	x
CDIF630erm_02592	GrdA	glycine reductase complex, selenoprotein A (selenocysteine)	x		x				x							x	x		x	x
CDIF630erm_02594	GrdE	glycine reductase complex, component B subunits alpha and beta (Selenoprotein PB alpha/beta)	x	x	x	x	x	x	x	x	x	x	x	x	x	x	x	x	x	x	x	x	x	x	x	x
CDIF630erm_02595	TrxA2	thioredoxin	x	x	x		x	x	x	x	x	x	x	x	x	x		x	x	x	x	x	x	x	x	x
CDIF630erm_02596	TrxB3	thioredoxin reductase	x	x	x	x	x	x	x	x	x	x	x	x	x	x	x	x	x	x	x	x	x	x	x	x
CDIF630erm_02597	GrdX	glycine reductase complex, GrdX component		x					x	x	x												x
CDIF630erm_02598	CDIF630erm_02598	oligoendopeptidase-related, clade2, M3B family									x	x
CDIF630erm_02599	CDIF630erm_02599	putative hydrolase, HAD superfamily, subfamily IIB	x	x							x	x	x	x	x	x	x	x		x	x			x	x
CDIF630erm_02600	CDIF630erm_02600	uncharacterized protein, MerB-like	x	x	x		x														x
CDIF630erm_02601	CDIF630erm_02601	ABC-type transport system, nitrate/sulfonate/taurine ATP-binding protein	x			x	x
CDIF630erm_02605	CDIF630erm_02605	ABC-type transport system, nitrate/sulfonate/taurine extracellular solute-binding protein	x	x	x	x	x	x			x			x
CDIF630erm_02606	CDIF630erm_02606	hypothetical protein	x					x							x
CDIF630erm_02609	CDIF630erm_02609	DsrEFH-like protein	x	x
CDIF630erm_02610	NadC	nicotinate-nucleotide pyrophosphorylase	x	x	x	x		x	x	x	x	x	x	x	x	x	x	x	x	x	x	x	x	x	x	x
CDIF630erm_02611	NadB	L-aspartate oxidase		x	x		x	x	x	x	x	x	x	x		x	x	x	x	x			x	x	x	x
CDIF630erm_02612	NadA	quinolinate synthetase A	x	x	x	x		x	x	x	x	x	x	x	x	x	x	x	x	x	x	x	x	x	x	x
CDIF630erm_02617	CDIF630erm_02617	putative hydrolase, NUDIX family				x		x					x	x			x		x	x
CDIF630erm_02619	Buk2	indole-3-acetate kinase	x	x	x	x	x	x	x	x	x	x	x	x	x	x	x	x	x	x	x	x	x	x	x	x
CDIF630erm_02620	IorB	indolepyruvate oxidoreductase, sununit beta	x	x	x	x	x	x		x	x	x		x	x	x	x	x	x	x	x	x	x	x	x	x
CDIF630erm_02621	IorA	indolepyruvate oxidoreductase, sununit alpha	x	x	x	x	x	x	x	x	x	x	x	x	x	x	x	x	x	x	x	x	x	x	x	x
CDIF630erm_02622	CDIF630erm_02622	aromatic-amino-acid aminotransferase, tyrB-like		x	x	x	x	x		x	x	x	x	x	x	x	x	x	x	x	x	x	x	x	x	x
CDIF630erm_02623	CDIF630erm_02623	transcriptional regulator, sigma-54-dependent					x		x
CDIF630erm_02624	CDIF630erm_02624	putative diguanylate cyclase signaling protein	x
CDIF630erm_02625	CDIF630erm_02625	putative diguanylate cyclase signaling protein		x	x			x			x					x	x	x	x	x
CDIF630erm_02628	CDIF630erm_02628	alpha-hydroxy acid dehydrogenase, FMN-dependent				x		x										x
CDIF630erm_02631	CDIF630erm_02631	transcriptional regulator, beta-lactams repressor	x	x	x		x	x	x	x	x	x	x		x	x					x	x
CDIF630erm_02633	CDIF630erm_02633	putative tRNA-binding protein	x	x	x	x	x	x						x		x		x	x
CDIF630erm_02635	CDIF630erm_02635	putative glycosyl transferase, family 51														x
CDIF630erm_02636	DnaQ	DNA polymerase III, epsilon subunit	x	x										x
CDIF630erm_02638	CDIF630erm_02638	uncharacterized protein	x	x	x	x	x	x	x	x	x	x	x	x	x	x	x		x	x		x	x	x	x	x
CDIF630erm_02639	CDIF630erm_02639	putative exonuclease	x	x		x			x	x	x	x	x					x	x
CDIF630erm_02640	CDIF630erm_02640	putative 2-thiocytidine tRNA biosynthesis protein TtcA	x	x	x					x	x	x	x		x	x		x	x	x	x
CDIF630erm_02644	CDIF630erm_02644	putative cell wall hydrolase, phosphatase-associated protein	x	x	x			x		x	x	x	x	x		x	x			x	x	x		x	x
CDIF630erm_02645	Dut	dUTP diphosphatase	x	x	x	x	x	x	x	x	x	x	x	x	x	x		x	x	x	x	x	x	x	x	x
CDIF630erm_02646	CDIF630erm_02646	DNA topoisomerase type IA	x		x	x	x	x			x	x		x				x	x	x		x
CDIF630erm_02647	CDIF630erm_02647	transcriptional regulator, MarR family	x	x	x	x	x	x	x	x	x	x	x	x	x	x		x	x	x	x	x	x	x	x	x
CDIF630erm_02649	CDIF630erm_02649	putative multidrug efflux pump					x
CDIF630erm_02650	CDIF630erm_02650	putative multidrug efflux pump									x				x	x
CDIF630erm_02652	PpdK	pyruvate phosphate dikinase	x	x	x	x	x	x	x	x	x	x	x	x	x	x	x	x	x	x	x	x	x	x	x	x
CDIF630erm_02653	CDIF630erm_02653	pyruvate, phosphate dikinase regulatory protein	x	x	x	x	x	x	x	x	x	x	x	x	x	x	x	x	x	x	x	x	x	x	x	x
CDIF630erm_02654	CDIF630erm_02654	putative transcriptional repressor ccpn	x	x	x	x	x	x	x	x	x	x		x	x	x	x	x	x	x	x	x	x	x	x	x
CDIF630erm_02655	CDIF630erm_02655	putative NAD(P)-binding protein	x			x	x		x		x	x		x			x
CDIF630erm_02658	CDIF630erm_02658	transcription antiterminator, PTS operon regulator								x								x		x
CDIF630erm_02663	CDIF630erm_02663	putative amidohydrolase, M20D family		x									x
CDIF630erm_02666	CDIF630erm_02666	branched-chain-amino-acid transaminase		x								x		x
CDIF630erm_02668	Buk1	isobutyrate kinase							x	x
CDIF630erm_02671	CDIF630erm_02671	3-methyl-2-oxobutanoate dehydrogenase (ferredoxin), beta subunit	x																x
CDIF630erm_02673	CDIF630erm_02673	transcriptional regulator, IclR family													x					x
CDIF630erm_02675	GlyS	glycine--tRNA ligase, beta subunit	x	x	x	x	x	x	x	x	x	x	x	x	x	x	x	x	x	x	x	x	x	x	x	x
CDIF630erm_02676	GlyQ	glycine--tRNA ligase, alpha subunit	x	x	x	x	x	x	x	x	x	x	x	x	x	x	x	x	x	x	x	x	x	x	x	x
CDIF630erm_02677	CDIF630erm_02677	uncharacterized protein	x	x	x	x	x	x	x	x	x	x	x	x	x	x	x	x	x	x	x	x	x	x	x	x
CDIF630erm_02678	RecO	DNA repair protein RecO													x
CDIF630erm_02681	Era	GTP-binding protein Era	x	x	x	x	x	x	x	x	x	x	x	x	x	x	x	x	x	x	x	x	x	x	x	x
CDIF630erm_02682	Cdd	cytidine deaminase	x	x			x	x	x	x	x	x				x					x		x
CDIF630erm_02684	YbeY	endoribonuclease YbeY				x		x			x						x		x	x						x
CDIF630erm_02685	CDIF630erm_02685	PhoH-like protein	x	x	x	x	x	x		x	x	x	x	x	x	x	x	x	x	x	x	x	x	x	x	x
CDIF630erm_02688	CDIF630erm_02688	putative ribosome-associated sigma 54 modulation protein	x	x	x	x	x	x	x	x	x	x	x	x	x	x	x	x	x	x	x	x	x	x	x	x
CDIF630erm_02690	RpsU	putative aspartyl/glutamyl-tRNA amidotransferase subunit B-related	x	x	x	x	x	x	x	x	x	x	x	x	x	x	x	x	x	x	x	x	x	x	x	x
CDIF630erm_02691	CDIF630erm_04104	30S ribosomal protein S21							x	x		x
CDIF630erm_02692	CDIF630erm_02692	putative histidine triad (HIT) protein	x	x	x	x	x	x	x	x	x	x	x	x	x	x		x	x	x	x	x	x	x	x	x
CDIF630erm_02693	CDIF630erm_02693	threonylcarbamoyladenosine tRNA methylthiotransferase	x	x	x	x	x	x	x	x	x	x	x	x		x	x	x	x	x	x	x	x	x	x	x
CDIF630erm_02694	CDIF630erm_02694	ribosomal RNA small subunit methyltransferase E			x												x
CDIF630erm_02695	PrmA	ribosomal protein L11 methyltransferase	x	x	x	x	x	x	x	x	x	x	x	x		x	x	x	x	x	x	x	x	x	x	x
CDIF630erm_02696	CDIF630erm_02696	putative CRISPR-associated ATP-dependent helicase	x	x	x	x	x	x	x	x	x	x	x	x	x	x	x	x	x	x	x	x	x	x		x
CDIF630erm_02697	CDIF630erm_02697	putative CRISPR-associated protein										x					x
CDIF630erm_02698	CDIF630erm_02698	putative CRISPR-associated negative autoregulator	x	x	x	x	x	x	x	x	x	x	x	x	x	x	x	x	x	x	x	x	x	x		x
CDIF630erm_02699	CDIF630erm_02699	hypothetical protein				x		x	x	x	x	x					x	x		x
CDIF630erm_02700	CDIF630erm_02700	putative CRISPR-associated protein	x		x	x		x				x		x				x		x		x
CDIF630erm_02702	CDIF630erm_02702	ABC-type transport system, sugar-family ATP-binding protein				x		x		x
CDIF630erm_02705	CDIF630erm_02705	glucokinase	x	x	x	x	x	x	x	x	x	x	x	x	x	x	x	x	x	x	x	x	x	x	x	x
CDIF630erm_02706	DnaJ	chaperone protein DnaJ	x	x	x	x	x	x	x	x	x	x	x	x	x	x	x	x	x	x	x	x	x	x	x	x
CDIF630erm_02707	DnaK	chaperone protein DnaK	x	x	x	x	x	x	x	x	x	x	x	x	x	x	x	x	x	x	x	x	x	x	x	x
CDIF630erm_02708	GrpE	protein (HSP-70 cofactor)	x	x	x	x	x	x	x	x	x	x	x	x	x	x	x	x	x	x	x	x	x	x	x	x
CDIF630erm_02710	HemN	oxygen-independent coproporphyrinogen-III oxidase		x		x	x	x			x		x	x			x	x	x
CDIF630erm_02713	LepA	elongation factor 4	x	x	x	x	x	x	x	x	x	x	x	x	x	x	x	x	x	x	x	x	x	x	x	x
CDIF630erm_02715	SpoIIP	stage II sporulation protein P			x			x				x
CDIF630erm_02716	Gpr	spore endopeptidase			x			x
CDIF630erm_02718	CDIF630erm_02718	transcriptional regulator, ArsR family					x
CDIF630erm_02719	RpsT	30S ribosomal protein S20	x	x	x		x	x	x	x	x	x	x	x	x					x	x	x	x	x
CDIF630erm_02720	CDIF630erm_02720	putative DNA polymerase III, delta subunit	x	x
CDIF630erm_02722	CDIF630erm_02722	gnat family acetyltransferase		x	x	x	x	x				x	x	x	x		x			x	x	x
CDIF630erm_02723	CDIF630erm_02723	putative N-acyltransferase			x		x		x						x			x	x			x
CDIF630erm_02725	CDIF630erm_02725	tRNA threonylcarbamoyladenosine dehydratase	x	x	x	x	x	x	x	x	x			x	x	x	x	x	x	x	x	x			x	x
CDIF630erm_02728	Ung	uracil-DNA glycosylase (UDG)	x	x	x	x	x	x		x	x	x	x	x	x	x	x	x	x	x	x	x	x	x	x	x
CDIF630erm_02729	CDIF630erm_02729	putative lipoprotein	x		x				x					x				x		x
CDIF630erm_02730	CDIF630erm_02730	FAD|protein FMN transferase		x	x		x	x				x	x	x	x	x
CDIF630erm_02734	CDIF630erm_02734	PTS system, fructose-like IIB component			x					x	x	x	x									x
CDIF630erm_02735	CDIF630erm_02735	PTS system, fructose-like IIA component					x
CDIF630erm_02737	CDIF630erm_02737	peptidase M20A, peptidase V-related			x
CDIF630erm_02738	Pmi	mannose-6-phosphate isomerase	x	x			x	x			x	x		x	x	x	x	x	x	x	x				x	x
CDIF630erm_02739	CDIF630erm_02739	two-component sensor histidine kinase, sporulation-associated spo0A					x					x		x	x		x	x	x
CDIF630erm_02741	SelB	selenocysteinyl-tRNA-specific translation factor	x	x	x	x	x	x	x	x	x	x	x	x	x	x	x	x	x	x	x	x	x	x	x	x
CDIF630erm_02742	SelA	L-seryl-tRNA(Sec) selenium transferase	x	x	x	x	x	x	x	x	x	x	x	x		x	x	x	x	x	x	x	x	x	x	x
CDIF630erm_02743	SelD	selenide, water dikinase		x	x	x					x								x	x	x	x				x
CDIF630erm_02744	ComE	competence protein ComEA	x	x												x	x
CDIF630erm_02745	DacF1	serine-type D-ala-D-ala carboxypeptidase	x	x	x	x	x	x		x	x	x	x	x	x	x	x	x	x	x	x	x		x	x	x
CDIF630erm_02747	ArgH	argininosuccinate lyase	x		x	x	x	x		x	x	x	x	x	x			x		x		x		x		x
CDIF630erm_02749	CDIF630erm_02749	putative 5-amino-6-(5-phospho-D-ribitylamino)uracil phosphatase	x	x	x	x	x	x			x						x		x	x		x
CDIF630erm_02750	CDIF630erm_02750	putative histidinol-phosphate aminotransferase	x	x	x	x	x	x	x	x	x	x	x	x	x	x	x	x	x	x	x	x	x	x	x	x
CDIF630erm_02751	CDIF630erm_02751	calcium-transporting ATPase	x
CDIF630erm_02753	CDIF630erm_02753	D-alanyl-D-alanine carboxypeptidase, VanY-like	x										x
CDIF630erm_02754	CDIF630erm_02754	transcriptional regulator, TetR family	x	x	x	x	x	x												x	x	x
CDIF630erm_02758	CDIF630erm_02758	phospho-alpha-glucosidase	x	x	x	x	x	x	x	x	x	x	x	x		x	x	x	x	x	x	x	x	x	x	x
CDIF630erm_02759	CDIF630erm_02759	PTS system, maltose-specific IIBC component	x					x						x	x
CDIF630erm_02761	CDIF630erm_02761	PTS system, maltose-specific IIA component	x	x	x	x	x	x		x	x	x	x	x	x	x	x	x	x	x	x	x	x	x	x	x
CDIF630erm_02762	CDIF630erm_02762	2-iminobutanoate/2-iminopropanoate deaminase	x	x	x	x	x	x	x	x	x	x	x	x	x	x		x	x	x	x	x	x	x	x	x
CDIF630erm_02763	TdcB	threonine dehydratase	x	x	x	x	x	x	x	x	x	x	x	x	x	x	x	x	x	x	x	x	x	x	x	x
CDIF630erm_02764	CDIF630erm_02764	bifunctional aspartate aminotransferase/L-aspartate beta-decarboxylase	x	x	x	x	x	x	x	x	x	x	x	x		x	x	x	x	x	x	x	x	x	x	x
CDIF630erm_02765	AnsB	L-asparaginase	x	x	x	x		x			x	x	x	x		x	x	x	x	x	x	x			x	x
CDIF630erm_02769	Cwp29	cell surface protein		x	x	x	x	x				x	x					x		x
CDIF630erm_02772	LeuS	leucine--tRNA ligase	x	x	x	x	x	x	x	x	x	x	x	x	x	x	x	x	x	x	x	x	x	x	x	x
CDIF630erm_02774	RsfS	ribosomal silencing factor RsfS	x	x				x	x	x	x	x	x	x	x						x		x	x
CDIF630erm_02775	CDIF630erm_02775	putative hydrolase	x	x	x	x	x	x			x	x	x	x	x	x			x	x		x		x	x
CDIF630erm_02776	NadD	nicotinate-nucleotide adenylyltransferase													x					x
CDIF630erm_02777	RecX	regulatory protein RecX	x	x	x	x	x	x			x	x	x	x	x		x	x	x	x	x	x
CDIF630erm_02778	GlgB	1,4-alpha-glucan branching enzyme	x	x	x	x	x	x	x	x	x	x	x	x	x	x	x	x	x	x	x	x			x	x
CDIF630erm_02779	CDIF630erm_02779	transcriptional regulator, TetR family	x	x	x	x		x		x	x			x	x	x		x	x		x	x				x
CDIF630erm_02780	CDIF630erm_02780	hypothetical protein		x	x	x	x	x			x	x		x	x			x	x	x	x	x				x
CDIF630erm_02784	CDIF630erm_02784	putative serine-pyruvate aminotransferase	x	x	x	x	x	x	x	x	x	x	x	x	x	x	x	x	x	x	x	x	x	x	x	x
CDIF630erm_02785	CDIF630erm_02785	ABC-type transport system, permease	x		x	x					x	x					x	x		x
CDIF630erm_02788	CDIF630erm_02788	transcriptional regulatory protein WalR						x									x
CDIF630erm_02790	CDIF630erm_02790	putative lipoprotein	x	x	x						x	x	x					x		x	x
CDIF630erm_02791	Rnz	ribonuclease Z	x	x		x	x	x	x	x	x	x	x	x	x	x		x	x	x	x				x
CDIF630erm_02792	CDIF630erm_02792	coenzyme A disulfide reductase	x	x		x	x	x	x							x		x		x
CDIF630erm_02793	CDIF630erm_02793	putative L-cystine uptake protein			x	x	x	x	x	x	x		x			x	x			x		x
CDIF630erm_02796	CDIF630erm_02796	hypothetical protein							x	x
CDIF630erm_02798	CDIF630erm_02798	endoglucanase			x		x	x		x		x		x
CDIF630erm_02799	CDIF630erm_02799	hypothetical protein	x	x	x	x	x	x													x	x
CDIF630erm_02802	CDIF630erm_02802	ABC-type transport system, sugar-family extracellular solute-binding protein	x	x	x	x	x	x														x
CDIF630erm_02807	CDIF630erm_02807	PTS system, fructose/mannitol-family IIAB component						x								x
CDIF630erm_02808	CDIF630erm_02808	hypothetical protein	x	x	x	x	x	x		x	x	x	x	x	x	x	x	x	x	x	x	x	x	x	x	x
CDIF630erm_02809	CoaD	phosphopantetheine adenylyltransferase	x	x	x	x	x	x	x		x	x	x	x		x	x	x	x	x	x	x	x	x		x
CDIF630erm_02810	CDIF630erm_02810	rna methyltransferase, rsmd family		x	x	x	x	x	x		x	x	x	x			x		x	x		x	x			x
CDIF630erm_02811	RecG	ATP-dependent DNA helicase RecG	x		x							x				x						x
CDIF630erm_02812	CDIF630erm_02812	uncharacterized protein YloV	x	x	x	x	x	x	x	x	x	x	x	x	x	x	x	x	x	x	x	x	x	x	x	x
CDIF630erm_02813	CDIF630erm_02813	uncharacterized protein YloU	x	x				x	x	x	x	x	x	x	x						x		x	x
CDIF630erm_02814	RpmB	50S ribosomal protein L28	x				x		x
CDIF630erm_02817	CDIF630erm_02817	transcriptional regulator, MerR family										x			x
CDIF630erm_02819	CDIF630erm_02819	PTS system, mannosylglycerate-specific IIA component		x
CDIF630erm_02822	CDIF630erm_02822	mannosylglycerate hydrolase		x		x							x		x	x		x	x
CDIF630erm_02823	CDIF630erm_02823	two-component sensor histidine kinase	x						x		x							x	x
CDIF630erm_02825	CDIF630erm_02825	putative nitroreductase-like oxidoreductase	x	x	x	x	x	x		x	x	x	x	x	x	x	x	x	x	x	x	x	x	x	x	x
CDIF630erm_02826	CDIF630erm_02826	putative phosphoglycolate phosphatase	x	x	x	x	x	x		x	x	x		x	x	x	x	x	x	x	x	x		x	x	x
CDIF630erm_02827	ThiN	thiamine pyrophosphokinase															x			x
CDIF630erm_02828	Rpe1	ribulose-phosphate 3-epimerase	x	x	x	x	x	x	x	x	x	x		x	x	x	x	x	x	x	x	x	x	x	x	x
CDIF630erm_02829	RsgA	thiamin monophosphate phosphatase	x	x		x	x	x	x		x	x	x	x	x	x	x	x	x	x	x		x	x	x	x
CDIF630erm_02831	Stk	putative serine/threonine-protein kinase	x	x	x	x	x	x	x	x	x	x	x	x	x	x	x	x	x	x	x	x	x	x	x	x
CDIF630erm_02833	RlmN	dual-specificity RNA methyltransferase RlmN	x	x		x	x	x				x	x		x					x	x
CDIF630erm_02834	RsmB	ribosomal RNA small subunit methyltransferase B	x									x	x				x		x
CDIF630erm_02835	CDIF630erm_02835	putative metal-dependent peptidase	x	x	x		x	x	x		x	x	x	x	x	x	x	x	x	x	x	x			x	x
CDIF630erm_02837	Fmt	methionyl-tRNA formyltransferase	x	x	x	x	x	x	x	x	x	x	x	x	x	x	x	x	x	x	x	x	x	x	x	x
CDIF630erm_02838	Def	peptide deformylase	x	x	x	x	x	x	x	x	x	x	x	x		x	x	x	x	x		x		x		x
CDIF630erm_02839	PriA	primosomal protein n'						x											x
CDIF630erm_02840	CoaBC	bifunctional phosphopantothenoylcysteine synthetase/decarboxylase	x	x	x	x	x	x		x	x	x	x	x	x	x	x	x	x	x	x	x	x	x	x	x
CDIF630erm_02841	RpoZ	DNA-directed RNA polymerase subunit omega	x	x	x		x		x	x	x	x	x							x	x	x
CDIF630erm_02842	Gmk	guanylate kinase	x	x	x	x	x	x		x	x	x		x	x	x	x	x	x	x	x	x	x	x	x	x
CDIF630erm_02843	CDIF630erm_02843	uncharacterized protein, YicC-like	x	x	x	x	x	x	x	x	x	x	x	x	x	x	x	x	x	x	x	x	x	x	x	x
CDIF630erm_02844	DapF	diaminopimelate epimerase	x	x	x	x	x	x	x	x	x	x	x	x	x	x	x	x	x	x	x	x	x	x	x	x
CDIF630erm_02845	LtaE	low specificity L-threonine aldolase	x	x	x	x	x	x	x	x	x	x	x	x	x	x	x	x	x	x	x	x	x	x	x	x
CDIF630erm_02846	FbpA	uncharacterized protein YloA	x	x	x	x	x	x	x	x	x	x	x	x		x	x	x	x	x	x	x	x	x		x
CDIF630erm_02847	CDIF630erm_02847	ABC-type transport system, pristinamycin/multidrug-family ATP-binding protein		x			x		x	x		x							x
CDIF630erm_02849	PyrR	bifunctional uracil phosphoribosyltransferase/regulatory protein		x							x
CDIF630erm_02862	TrpS	tryptophan--tRNA ligase	x	x	x	x	x	x	x	x	x	x	x	x	x	x	x	x	x	x	x	x	x	x	x	x
CDIF630erm_02863	MtnN	bifunctional 5'-methylthioadenosine/S-adenosylhomocysteine nucleosidase	x	x	x	x	x	x	x		x	x	x	x	x	x	x	x	x	x	x	x		x	x	x
CDIF630erm_02866	CDIF630erm_02866	putative peptidase, M24 family	x	x	x	x	x	x	x	x	x	x	x	x	x	x	x	x	x	x	x	x	x	x	x	x
CDIF630erm_02867	CDIF630erm_02867	uncharacterized protein, DegV family	x												x			x	x							x
CDIF630erm_02870	CDIF630erm_02870	putative membrane protein						x
CDIF630erm_02871	IleS	isoleucine--tRNA ligase	x	x	x	x	x	x	x	x	x	x	x	x	x	x	x	x	x	x	x	x	x	x	x	x
CDIF630erm_02873	CDIF630erm_02873	putative cell-division initiation protein DivIVA	x	x	x	x	x	x	x	x	x	x	x	x	x	x	x	x	x	x	x	x	x	x	x	x
CDIF630erm_02876	SepF	cell division protein SepF	x	x	x	x	x	x	x	x	x	x	x	x	x	x	x	x	x	x	x	x	x	x	x	x
CDIF630erm_02877	CDIF630erm_02877	putative pyridoxal 5'-phosphate-dependent enzyme	x	x	x	x	x	x		x	x	x	x	x	x	x	x	x	x	x	x	x	x	x	x	x
CDIF630erm_02880	CDIF630erm_02880	uncharacterized protein	x	x	x	x	x	x	x	x	x	x	x	x	x	x	x	x	x	x	x	x	x	x	x	x
CDIF630erm_02881	CDIF630erm_02881	ACT domain-containing protein						x	x	x	x	x	x	x									x	x
CDIF630erm_02882	CDIF630erm_02882	hypothetical protein	x				x	x		x		x		x	x	x	x	x	x
CDIF630erm_02884	GpsA	glycerol-3-phosphate dehydrogenase [NAD(P)+]	x	x	x	x	x	x	x	x	x	x	x	x	x	x	x	x	x	x	x	x	x	x
CDIF630erm_02885	PlsY	glycerol-3-phosphate acyltransferase			x	x		x		x	x						x			x		x
CDIF630erm_02886	Der	GTPase Der	x	x	x	x	x	x		x	x	x	x	x	x	x	x	x	x	x	x	x	x	x	x	x
CDIF630erm_02887	CDIF630erm_02887	putative fes-containing cyanobacterial-specific oxidoreductase		x		x	x				x	x		x					x	x
CDIF630erm_02891	CDIF630erm_02891	two-component sensor histidine kinase	x		x			x				x		x		x	x	x
CDIF630erm_02892	CDIF630erm_02892	two-component response regulator	x														x
CDIF630erm_02893	CDIF630erm_02893	laccase domain protein	x	x	x	x	x	x			x	x	x		x	x	x	x	x	x	x	x			x	x
CDIF630erm_02894	NrdR	transcriptional regulator, repressor NrdR family	x	x	x	x		x	x	x	x	x	x	x	x	x		x	x	x	x	x	x	x	x
CDIF630erm_02896	SigG	RNA polymerase sigma-G factor					x
CDIF630erm_02898	SpoIIGA	sporulation sigma-E factor processing peptidase	x
CDIF630erm_02900	FtsZ	cell division protein FtsZ	x	x	x	x	x	x	x	x	x	x	x	x	x	x	x	x	x	x	x	x	x	x	x	x
CDIF630erm_02903	CDIF630erm_02903	hypothetical protein					x					x	x	x
CDIF630erm_02905	MurG	UDP-N-acetylglucosamine--N-acetylmuramyl- (pentapeptide) pyrophosphoryl-undecaprenol N-acetylglucosamine transferase	x	x	x	x	x	x		x	x	x	x	x	x	x	x	x	x	x	x	x	x	x	x	x
CDIF630erm_02907	MurD	UDP-N-acetylmuramoylalanine--D-glutamate ligase	x	x	x	x	x	x	x	x	x	x	x	x		x	x	x	x	x	x	x	x	x	x	x
CDIF630erm_02909	MurF	UDP-N-acetylmuramoyl-tripeptide--D-alanyl-D- alanine ligase (UDP-MurNAc-pentapeptide synthetase) (D-alanyl-D-alanine-adding enzyme)	x	x	x	x	x	x	x	x	x	x	x	x		x	x	x	x	x	x	x	x	x	x	x
CDIF630erm_02910	SpoVD	stage V sporulation protein D		x									x				x
CDIF630erm_02911	CDIF630erm_02911	hypothetical protein					x									x
CDIF630erm_02912	RsmH	ribosomal RNA small subunit methyltransferase H			x	x		x		x	x		x			x			x			x
CDIF630erm_02914	CDIF630erm_02914	putative peptidase, M16 family	x	x	x	x	x				x	x	x	x	x		x	x		x		x		x		x
CDIF630erm_02915	CDIF630erm_02915	putative peptidase, M16 family	x	x	x	x	x	x		x	x	x	x	x		x	x	x	x	x	x	x	x	x		x
CDIF630erm_02916	YchF	ribosome-binding ATPase YchF	x	x	x	x	x	x		x	x	x	x	x	x	x	x	x	x	x	x	x	x	x	x	x
CDIF630erm_02917	CDIF630erm_02917	putative signaling protein															x
CDIF630erm_02918	MurE	UDP-N-acetylmuramoyl-L-alanyl-D-glutamate--2, 6-diaminopimelate ligase	x	x	x	x	x	x	x	x	x	x	x	x	x	x	x	x	x	x	x	x	x	x	x	x
CDIF630erm_02919	CDIF630erm_02919	transcriptional regulator, AraC family								x						x
CDIF630erm_02920	PtsG-A	PTS system, glucose-specific IIA component			x
CDIF630erm_02921	PtsG-BC	PTS system, glucose-specific IIBC component	x	x	x	x	x	x	x	x	x	x	x	x	x	x	x	x	x	x	x	x	x	x	x	x
CDIF630erm_02922	CDIF630erm_02922	transcription antiterminator, licT family	x	x	x	x									x	x		x	x	x	x	x
CDIF630erm_02924	CDIF630erm_02924	ABC-type transport system, ATP-binding protein, putative oligopeptide transport system		x
CDIF630erm_02926	AppA	ABC-type transport system, oligopeptide-family solute-binding protein	x	x	x	x	x	x		x		x	x	x		x				x	x	x		x
CDIF630erm_02933	BdhA	3-hydroxybutyrate dehydrogenase	x		x	x	x										x					x
CDIF630erm_02935	CDIF630erm_02935	putative sporulation protein														x
CDIF630erm_02936	Pfo	pyruvate synthase	x	x	x	x	x	x	x	x	x	x	x	x	x	x	x	x	x	x	x	x	x	x	x	x
CDIF630erm_02937	CDIF630erm_02937	phosphate acyltransferase	x	x	x	x	x	x	x	x	x	x	x	x	x	x	x	x	x	x	x	x	x	x	x	x
CDIF630erm_02938	CDIF630erm_02938	iron-sulfur flavoprotein	x	x	x								x								x	x
CDIF630erm_02939	CDIF630erm_02939	putative sporulation stage II, protein E	x	x	x	x	x	x	x	x	x	x	x	x	x		x	x	x	x	x	x	x	x		x
CDIF630erm_02943	SspA	small, acid-soluble spore protein alpha								x			x	x
CDIF630erm_02944	CDIF630erm_02944	putative lipoprotein					x				x	x		x										x
CDIF630erm_02946	Hpt	hypoxanthine phosphoribosyltransferase	x	x	x	x	x	x	x	x	x	x	x	x	x	x	x	x	x	x	x	x	x	x	x	x
CDIF630erm_02947	CDIF630erm_02947	threonine-phosphate decarboxylase	x	x		x	x	x			x	x			x	x	x	x	x	x	x				x	x
CDIF630erm_02948	CDIF630erm_02948	putative serine/threonine transporter SstT							x		x									x
CDIF630erm_02950	AsnA	aspartate--ammonia ligase	x	x	x	x	x	x		x	x	x	x	x	x	x	x	x	x	x	x	x	x	x	x	x
CDIF630erm_02952	CDIF630erm_02952	putative cystathionine beta-lyase		x				x		x			x	x	x	x		x	x					x	x
CDIF630erm_02957	CDIF630erm_02957	putative lipoprotein	x	x		x	x	x		x	x	x	x	x	x	x	x	x	x	x	x				x
CDIF630erm_02958	BrnQ	branched-chain amino acid transport system II carrier protein						x					x
CDIF630erm_02959	CDIF630erm_02959	putative pentapeptide repeat-containing protein															x			x
CDIF630erm_02962	CDIF630erm_02962	putative adenosine-derivate deaminase	x	x	x	x	x	x	x	x	x	x	x	x	x	x	x	x	x	x	x	x	x	x	x	x
CDIF630erm_02963	CDIF630erm_02963	HIRAN domain protein	x	x	x	x						x	x	x						x	x	x
CDIF630erm_02966	CDIF630erm_02966	NADH oxidase		x					x			x			x
CDIF630erm_02968	CDIF630erm_02968	transcriptional regulator, LysR family	x		x
CDIF630erm_02970	Cwp22	putative cell wall protein	x	x	x	x	x	x	x	x	x	x	x	x	x	x	x	x	x	x	x	x	x	x		x
CDIF630erm_02971	GalE	UDP-glucose 4-epimerase	x	x	x	x	x	x	x	x	x	x	x	x	x	x	x	x	x	x	x	x	x	x	x	x
CDIF630erm_02972	GtaB	UTP--glucose-1-phosphate uridylyltransferase	x	x	x	x	x	x	x	x	x	x	x	x	x	x	x	x	x	x	x	x	x	x	x	x
CDIF630erm_02974	CDIF630erm_02974	hypothetical protein	x	x	x	x	x	x	x	x	x	x	x	x	x	x	x	x	x	x	x	x	x	x	x	x
CDIF630erm_02975	CDIF630erm_02975	putative sporulation protein	x	x	x	x	x	x	x	x	x	x	x	x	x	x	x	x	x	x	x	x	x	x	x	x
CDIF630erm_02981	CDIF630erm_02981	putative peptidoglycan-N-acetylmuramic acid deacetylase		x		x	x	x			x		x	x	x	x		x		x
CDIF630erm_02984	CDIF630erm_02984	two-component response regulator	x	x	x						x	x			x						x	x
CDIF630erm_02987	CDIF630erm_02987	processive diacylglycerol beta-glucosyltransferase	x
CDIF630erm_02988	GlyA	serine hydroxymethyltransferase	x	x	x	x	x	x	x	x	x	x	x	x	x	x	x	x	x	x	x	x	x	x	x	x
CDIF630erm_02991	CDIF630erm_02991	putative regulator of the sigma(E) factor			x										x
CDIF630erm_02993	CDIF630erm_02993	putative membrane protein	x	x		x				x		x	x	x		x		x
CDIF630erm_02995	CDIF630erm_02995	putative pyridoxal phosphate-dependent transferase											x			x		x
CDIF630erm_02998	Cwp14	putative cell wall-binding protein	x	x	x	x	x	x		x	x	x	x	x	x	x	x	x	x	x		x		x
CDIF630erm_02999	CDIF630erm_02999	transcriptional regulator, LysR family			x							x			x			x
CDIF630erm_03000	CDIF630erm_03000	putative beta-ureidopropionase	x	x	x		x	x
CDIF630erm_03002	AspS	aspartate--tRNA ligase	x	x	x	x	x	x	x	x	x	x	x	x	x	x	x	x	x	x	x	x	x	x	x	x
CDIF630erm_03003	HisS	histidine--tRNA ligase	x	x	x	x	x	x	x	x	x	x	x	x	x	x	x	x	x	x	x	x	x	x	x	x
CDIF630erm_03004	HemZ	coproporphyrinogen III oxidase	x	x	x		x		x	x	x	x	x			x	x				x
CDIF630erm_03005	CDIF630erm_03005	putative hydrolase beta-lactamase-like	x	x	x	x	x	x	x	x	x	x	x	x	x	x	x	x	x	x	x	x	x	x	x	x
CDIF630erm_03006	Dtd	D-tyrosyl-tRNA(Tyr) deacylase	x	x	x		x	x	x	x	x	x	x	x	x	x		x	x	x	x	x	x	x	x	x
CDIF630erm_03007	RelA	GTP pyrophosphokinase	x	x	x	x	x	x	x	x	x	x	x	x	x	x	x	x	x	x	x	x	x	x	x	x
CDIF630erm_03008	Apt	adenine phosphoribosyltransferase	x	x	x	x	x	x		x	x	x		x	x	x	x	x	x	x	x	x	x	x	x	x
CDIF630erm_03009	RecJ	single-stranded-DNA-specific exonuclease	x	x		x	x	x	x	x	x	x	x	x			x		x	x	x		x
CDIF630erm_03010	CDIF630erm_03010	putative protein kinase UbiB		x	x	x			x			x	x		x			x				x
CDIF630erm_03011	CDIF630erm_03011	uncharacterized protein, LpxA-like		x		x	x	x	x		x	x		x	x		x		x	x					x	x
CDIF630erm_03012	CDIF630erm_03012	radical SAM maturase	x	x	x	x	x	x	x	x	x	x	x	x	x	x	x	x	x	x	x	x	x	x	x	x
CDIF630erm_03014	CDIF630erm_03014	hypothetical protein	x		x	x	x	x	x	x	x	x	x	x		x	x		x	x		x	x	x
CDIF630erm_03015	CDIF630erm_03015	hypothetical protein					x					x
CDIF630erm_03016	CDIF630erm_03016	putative signaling protein							x									x	x
CDIF630erm_03018	PtsI	phosphoenolpyruvate-protein phosphotransferase	x	x	x	x	x	x	x	x	x	x	x	x	x	x	x	x	x	x	x	x	x	x	x	x
CDIF630erm_03019	PtsH	phosphocarrier protein HPr	x	x	x	x	x	x	x	x	x	x	x	x	x	x	x	x	x	x	x	x	x	x	x	x
CDIF630erm_03020	CDIF630erm_03020	putative phospholipase	x				x				x	x	x		x	x	x	x	x
CDIF630erm_03026	CDIF630erm_03026	putative lipoprotein		x	x														x
CDIF630erm_03027	CDIF630erm_03027	putative sugar phosphatase		x	x				x								x
CDIF630erm_03028	CDIF630erm_03028	transcriptional regulator, LytR family	x	x							x										x
CDIF630erm_03029	CDIF630erm_03029	transcriptional regulator, LytR family	x								x
CDIF630erm_03030	Cwp19	cell surface protein	x	x	x	x	x	x	x	x	x	x	x	x	x	x	x	x	x	x	x	x	x	x	x	x
CDIF630erm_03032	CDIF630erm_03032	putative capsular polysaccharide biosynthesis protein			x			x										x
CDIF630erm_03033	CDIF630erm_03033	putative glycosyl transferase, group 1	x	x	x	x	x	x			x	x	x	x	x	x		x	x	x	x	x			x
CDIF630erm_03034	RkpK	UDP-glucose 6-dehydrogenase	x	x	x	x	x	x	x	x	x	x	x	x		x	x	x	x	x	x	x	x	x	x	x
CDIF630erm_03035	TuaG	putative glycosyl transferase, family 2	x	x									x		x			x
CDIF630erm_03037	CDIF630erm_03037	putative glycosyl transferase, family 2		x									x		x	x	x			x
CDIF630erm_03038	CDIF630erm_03038	putative CDP-glycerol/ribitol transferase	x	x	x	x	x	x		x	x	x		x		x		x	x	x		x
CDIF630erm_03039	CDIF630erm_03039	putative glycosyl transferase, family 2	x
CDIF630erm_03041	CDIF630erm_03041	putative glycosyl transferase	x	x					x	x	x	x	x	x	x	x	x			x
CDIF630erm_03042	ManC	mannose-1-phosphate guanylyltransferase	x	x		x		x		x	x	x		x	x			x		x	x
CDIF630erm_03043	PgmA	phosphoglucomutase	x	x	x	x	x	x	x	x	x	x	x	x		x	x	x	x	x	x	x	x	x	x	x
CDIF630erm_03045	Cwp7	cell wall binding protein					x		x
CDIF630erm_03046	CDIF630erm_03046	putative UDP-N-acetylgalactosamine-undecaprenyl-phosphate N-acetylgalactosaminephosphotransferase									x
CDIF630erm_03047	Cwp6	putative N-acetylmuramoyl-L-alanine amidase	x	x	x	x	x	x	x	x	x	x	x	x	x	x	x	x	x	x	x	x	x	x	x	x
CDIF630erm_03049	Cwp5	putative cell surface protein	x	x	x	x	x	x				x				x		x	x	x	x	x
CDIF630erm_03050	Cwp84	cell surface protein	x	x	x	x	x	x	x	x	x	x	x	x	x	x	x	x	x	x	x	x	x	x	x	x
CDIF630erm_03052	Cwp66	cell surface protein	x	x	x	x	x	x	x	x	x	x	x	x	x	x	x	x	x	x	x	x		x		x
CDIF630erm_03053	CDIF630erm_03053	putative LmbE-like deacetylase	x	x					x		x	x	x	x	x	x	x
CDIF630erm_03054	Cwp2	cell wall binding protein	x	x	x	x	x	x	x	x	x	x	x	x	x	x	x	x	x	x	x	x	x	x	x	x
CDIF630erm_03055	SecA2	protein translocase subunit secA 2	x	x	x	x	x	x	x	x	x	x	x	x	x	x	x	x	x	x	x	x	x	x	x	x
CDIF630erm_03056	SlpA	S-layer precursor protein	x	x	x	x	x	x	x	x	x	x	x	x	x	x	x	x	x	x	x	x	x	x	x	x
CDIF630erm_03057	Cwp12	cell wall binding protein	x	x	x	x	x	x	x	x	x	x	x	x	x	x	x	x	x	x		x	x	x		x
CDIF630erm_03058	Cwp11	cell wall binding protein	x	x	x	x	x	x	x	x	x	x	x	x		x	x	x		x		x
CDIF630erm_03059	Cwp10	cell surface protein	x	x	x	x	x	x					x	x	x	x	x		x	x	x	x			x
CDIF630erm_03060	CDIF630erm_03060	putative calcium-binding adhesion protein	x	x	x	x	x	x	x	x	x	x	x	x	x	x	x	x	x	x	x	x	x	x	x	x
CDIF630erm_03062	Cwp9	cell wall binding protein		x	x	x	x	x				x	x	x				x			x	x
CDIF630erm_03063	Cwp8	cell wall binding protein	x	x	x															x
CDIF630erm_03066	CDIF630erm_03066	preprotein translocase, yajc subunit	x	x	x	x	x	x	x	x	x	x	x	x	x	x			x	x	x	x	x	x		x
CDIF630erm_03067	Tgt	queuine tRNA-ribosyltransferase	x	x	x	x	x	x		x	x	x	x	x	x			x	x	x	x	x		x
CDIF630erm_03069	QueA	S-adenosylmethionine|tRNA ribosyltransferase-isomerase		x		x					x			x	x
CDIF630erm_03070	RuvB	holliday junction ATP-dependent DNA helicase RuvB		x							x								x	x
CDIF630erm_03071	RuvA	holliday junction ATP-dependent DNA helicase RuvA					x												x
CDIF630erm_03079	CDIF630erm_03079	transcriptional regulator, GntR family	x	x	x	x	x	x			x	x			x			x	x			x
CDIF630erm_03084	CDIF630erm_03084	putative amino acid racemase	x	x	x	x	x	x		x	x	x	x	x	x	x	x	x	x	x	x	x	x	x	x	x
CDIF630erm_03087	CDIF630erm_03087	putative glutamate carboxypeptidase, M20 family				x	x
CDIF630erm_03088	CDIF630erm_03088	hypothetical protein	x		x		x		x	x		x					x	x	x
CDIF630erm_03089	CDIF630erm_03089	putative flavodoxin				x	x	x									x			x
CDIF630erm_03090	CDIF630erm_03090	putative oxidoreductase (fad-binding domain)		x			x	x							x
CDIF630erm_03091	CDIF630erm_03091	transcriptional regulator, MarR family	x		x	x	x	x	x	x						x				x		x
CDIF630erm_03092	CDIF630erm_03092	putative N-acetyl-LL-diaminopimelate aminotransferase	x	x	x	x	x	x	x	x	x	x	x	x	x	x	x	x	x	x	x	x	x	x	x	x
CDIF630erm_03096	CDIF630erm_03096	putative adhesin				x			x	x					x		x		x
CDIF630erm_03098	CDIF630erm_03098	putative cation efflux protein		x				x			x		x		x
CDIF630erm_03100	CDIF630erm_03100	putative calcium-transporting ATPase	x										x					x
CDIF630erm_03107	SerS1A	serine--tRNA ligase	x	x	x	x	x	x		x	x	x	x	x	x	x	x	x	x	x	x	x	x	x	x	x
CDIF630erm_03108	CDIF630erm_03108	putative amidohydrolase	x	x	x	x	x	x				x				x	x		x	x	x	x
CDIF630erm_03109	CDIF630erm_03109	bifunctional rilase/rile hydratase	x	x	x	x	x	x	x	x	x	x	x	x	x	x	x	x	x	x	x	x	x	x	x	x
CDIF630erm_03110	CDIF630erm_03110	putative zinc-binding dehydrogenase	x	x	x	x	x	x		x	x	x	x	x	x	x	x	x	x	x	x	x	x	x	x	x
CDIF630erm_03113	CDIF630erm_03113	hypothetical protein	x	x		x	x	x			x	x					x	x	x	x	x
CDIF630erm_03114	CDIF630erm_03114	putative bactofilin	x					x	x				x	x	x	x		x	x	x						x
CDIF630erm_03115	CDIF630erm_03115	putative bactofilin	x	x																	x
CDIF630erm_03116	PhnXW	bifunctional phosphonoacetaldehyde hydrolase/aminoethylphosphonate transaminase		x	x		x	x		x				x				x
CDIF630erm_03117	CDIF630erm_03117	transcriptional regulator, DeoR family	x	x	x		x	x	x		x	x	x		x		x			x	x				x
CDIF630erm_03120	DltA	D-alanine--poly(phosphoribitol) ligase subunit 1	x		x	x	x	x	x	x	x	x	x	x		x	x	x	x	x		x	x	x		x
CDIF630erm_03122	DltD	putative D-alanine transferase DltD	x																	x
CDIF630erm_03123	CDIF630erm_03123	putative NAD(P)-binding oxidoreductase				x		x		x		x
CDIF630erm_03125	CDIF630erm_03125	putative hydrolase, HAD superfamily, IA subfamily		x								x			x		x			x
CDIF630erm_03127	CDIF630erm_03127	putative D-aminoacylase				x			x			x	x	x				x
CDIF630erm_03130	CDIF630erm_03130	membrane dipeptidase		x	x		x	x	x		x	x	x	x			x		x	x				x
CDIF630erm_03131	CDIF630erm_03131	transcriptional regulator, sigma-54-dependent			x					x		x
CDIF630erm_03132	CDIF630erm_03132	putative hydrolase								x
CDIF630erm_03134	CDIF630erm_03134	putative modulator of DNA gyrase, peptidase U62	x	x	x	x	x	x	x	x	x	x	x	x		x	x	x	x	x	x	x	x	x	x	x
CDIF630erm_03135	CDIF630erm_03135	metalloprotease TldD	x	x	x	x	x	x		x	x	x	x	x	x	x	x	x	x	x	x	x	x	x	x	x
CDIF630erm_03137	CDIF630erm_03137	transcriptional regulator, sigma-54-dependent	x
CDIF630erm_03140	UxaA	altronate dehydratase, C-terminal region	x	x	x	x		x			x	x	x	x	x	x	x	x	x	x		x
CDIF630erm_03141	CDIF630erm_03141	putative signaling protein				x
CDIF630erm_03147	CDIF630erm_03147	hypothetical protein	x	x	x	x	x	x	x	x	x	x	x	x	x	x	x	x	x	x	x	x	x	x	x	x
CDIF630erm_03153	CDIF630erm_03153	transcriptional regulator, GntR family					x										x
CDIF630erm_03203	CDIF630erm_03203	transcriptional regulator, phage-type		x
CDIF630erm_03204	CDIF630erm_03204	hypothetical protein		x
CDIF630erm_03213	CDIF630erm_03213	putative phage protein	x	x	x									x				x
CDIF630erm_03232	CDIF630erm_03232	transcriptional regulator, HTH-type	x	x	x	x	x	x	x	x		x	x	x		x	x	x	x	x	x	x		x		x
CDIF630erm_03234	CDIF630erm_03234	putative phage site-specific integrase			x														x
CDIF630erm_03237	AtpD	V-type ATP synthase subunit D		x					x	x	x	x	x	x				x						x
CDIF630erm_03238	AtpB	V-type ATP synthase subunit B	x	x	x	x	x	x	x	x	x	x	x	x		x	x	x	x	x	x	x	x	x		x
CDIF630erm_03239	AtpA	V-type ATP synthase subunit A	x	x	x	x	x	x	x	x	x	x	x	x	x	x	x	x	x	x	x	x	x	x	x	x
CDIF630erm_03241	AtpC	V-type ATP synthase subunit C	x	x	x	x	x	x	x	x	x	x	x	x	x	x	x	x	x	x	x	x	x	x
CDIF630erm_03242	AtpE	V-type ATP synthase subunit E	x	x	x	x	x	x		x	x	x	x	x	x	x	x	x	x	x	x	x	x	x		x
CDIF630erm_03243	AtpK	V-type ATP synthase subunit K		x	x		x	x	x	x	x	x	x	x	x						x	x	x
CDIF630erm_03244	AtpI	V-type ATP synthase subunit I		x					x	x	x	x	x	x					x				x	x
CDIF630erm_03245	CDIF630erm_03245	uncharacterized protein							x	x	x	x	x	x									x	x
CDIF630erm_03247	CDIF630erm_03247	peptidoglycan transpeptidase	x	x	x	x	x	x	x	x	x	x	x	x		x	x	x	x	x	x	x	x	x	x	x
CDIF630erm_03248	CDIF630erm_03248	putative tRNA-binding protein	x	x	x	x	x	x	x	x	x	x	x	x				x	x	x	x	x				x
CDIF630erm_03249	CDIF630erm_03249	putative signaling protein					x				x
CDIF630erm_03250	AdhE1	aldehyde-alcohol dehydrogenase	x	x	x	x	x	x	x	x	x	x	x	x	x	x	x	x	x	x	x	x	x	x	x	x
CDIF630erm_03257	CDIF630erm_03257	hypothetical protein	x	x	x	x	x	x	x	x	x	x	x	x	x	x		x	x	x	x	x		x		x
CDIF630erm_03258	CDIF630erm_03258	putative acetyltransferase	x	x	x							x	x		x					x
CDIF630erm_03262	CDIF630erm_03262	putative CRISPR-associated Cas3 family helicase	x		x	x	x	x	x	x	x	x	x		x		x	x	x	x		x
CDIF630erm_03263	CDIF630erm_03263	putative CRISPR-associated Cas5 family protein			x			x	x		x	x	x		x		x	x	x
CDIF630erm_03264	CDIF630erm_03264	putative CRISPR-associated autoregulator DevR family protein	x	x	x	x	x	x	x	x	x	x	x	x	x	x	x	x	x	x	x	x	x	x	x	x
CDIF630erm_03265	CDIF630erm_03265	putative CRISPR-associated protein, CXXC-CXXC	x	x	x	x	x	x	x	x	x	x	x	x	x			x	x	x	x	x		x
CDIF630erm_03266	CDIF630erm_03266	putative CRISPR-associated Cas6 family protein									x
CDIF630erm_03267	CDIF630erm_03267	putative helix-turn-helix DNA-binding protein		x				x								x
CDIF630erm_03268	CDIF630erm_03268	ABC-type transport system, permease		x		x	x		x	x		x	x		x		x	x	x	x
CDIF630erm_03273	SsuA2	ABC-type transport system, sulfonate-family extracellular solute-binding protein	x
CDIF630erm_03279	NrdE	ribonucleoside-diphosphate reductase subunit alpha	x
CDIF630erm_03280	CDIF630erm_03280	pentapeptide repeat protein	x	x	x						x	x	x	x	x	x	x	x	x	x
CDIF630erm_03283	CDIF630erm_03283	ABC-type transport system, cobalamin-spewcific extracellular solute-binding protein	x	x	x	x	x	x	x	x	x	x	x	x	x	x	x	x	x	x	x	x		x		x
CDIF630erm_03285	DapA1	4-hydroxy-tetrahydrodipicolinate synthase	x	x	x		x	x	x	x	x	x	x		x	x	x	x	x	x	x	x	x	x	x	x
CDIF630erm_03287	UxaA	(2R)-sulfolactate sulfo-lyase subunit beta	x	x	x	x	x	x		x	x	x	x	x	x	x	x	x	x	x	x	x	x	x	x	x
CDIF630erm_03288	CDIF630erm_03288	(2R)-sulfolactate sulfo-lyase subunit alpha	x						x	x	x	x	x	x									x	x
CDIF630erm_03290	CDIF630erm_03290	transcriptional regulator, IclR family	x	x		x	x	x			x	x	x	x	x	x	x	x		x	x			x
CDIF630erm_03291	CDIF630erm_03291	alcohol dehydrogenase	x	x	x	x	x	x	x	x	x	x	x	x	x	x	x	x	x	x	x	x	x	x	x	x
CDIF630erm_03294	CDIF630erm_03294	putative pyridine nucleotide-disulfide oxidoreductase, class I	x	x		x	x	x	x			x	x	x				x		x	x			x
CDIF630erm_03297	CDIF630erm_03297	putative mannosylglycerate hydrolase	x	x	x	x	x	x										x			x	x
CDIF630erm_03298	CDIF630erm_03298	PTS system, mannose-specific IIC component	x	x	x
CDIF630erm_03299	CDIF630erm_03299	PTS system, mannose-specific IIB component	x	x	x			x
CDIF630erm_03300	CDIF630erm_03300	PTS system, mannose-specific IIA component	x	x	x	x		x
CDIF630erm_03301	CDIF630erm_03301	transcription antiterminator, PTS operon regulator	x
CDIF630erm_03303	CDIF630erm_03303	CGCAxxGCC motif protein	x	x	x	x	x	x									x				x	x
CDIF630erm_03307	CDIF630erm_03307	pectin lyase fold/virulence factor protein		x		x	x	x	x				x	x	x		x	x
CDIF630erm_03310	CDIF630erm_03310	DNA-binding protein	x	x	x			x					x				x		x	x		x
CDIF630erm_03311	CDIF630erm_03311	PTS system, arabinose-specific IIA component	x	x	x	x	x	x	x	x	x	x	x	x	x	x	x	x	x	x	x	x	x	x	x	x
CDIF630erm_03312	CDIF630erm_03312	arabinose 5-phosphate isomerase	x	x	x	x	x	x	x	x	x	x	x	x	x	x	x	x	x	x	x	x	x	x	x	x
CDIF630erm_03313	MalY	cystathionine beta-lyase	x	x	x	x	x	x		x	x	x	x	x	x	x	x	x	x	x	x	x		x	x	x
CDIF630erm_03314	CDIF630erm_03314	PTS system, arabinose-specific IIBC component	x	x	x	x	x	x		x	x	x	x	x	x	x	x	x	x	x		x		x
CDIF630erm_03315	CDIF630erm_03315	transcription antiterminator, PTS operon regulator	x	x	x	x			x	x	x	x	x	x	x	x	x	x	x	x	x	x	x	x	x	x
CDIF630erm_03318	CDIF630erm_03318	transcriptional regulator, TrmB family					x	x								x
CDIF630erm_03319	CDIF630erm_03319	putative isomerase YddE		x	x		x	x		x		x	x	x	x			x	x	x				x
CDIF630erm_03320	CDIF630erm_03320	transporter, major facilitator superfamily (MFS)															x			x
CDIF630erm_03321	CDIF630erm_03321	transcriptional regulator, CarD family			x
CDIF630erm_03323	CDIF630erm_03323	putative ATPase	x				x			x								x
CDIF630erm_03325	Pip	proline iminopeptidase	x	x	x	x	x	x	x	x	x	x	x	x	x	x	x	x	x	x	x	x	x	x	x	x
CDIF630erm_03326	CDIF630erm_03326	putative membrane protein					x
CDIF630erm_03327	CDIF630erm_03327	uncharacterized protein, transglutaminase-like	x	x	x	x	x	x	x		x	x		x	x	x	x	x	x	x	x	x			x	x
CDIF630erm_03328	CDIF630erm_03328	transcriptional regulator, RpiR family			x	x		x												x		x
CDIF630erm_03329	CDIF630erm_03329	putative N-acetyl-D-glucosamine kinase							x
CDIF630erm_03330	MurQ	N-acetylmuramic acid 6-phosphate etherase		x	x				x		x	x		x
CDIF630erm_03338	CDIF630erm_03338	ABC-type transport system, permease						x				x
CDIF630erm_03344	CDIF630erm_03344	PTS system, maltose-specific IIBC component	x
CDIF630erm_03345	CDIF630erm_03345	transcriptional regulator, RpiR family							x								x
CDIF630erm_03346	CDIF630erm_03346	putative peptidase, S41 family			x				x						x			x	x
CDIF630erm_03347	XylA	xylose isomerase		x						x	x	x	x	x				x						x
CDIF630erm_03350	XynA	PTS system, xyloside-specific IIA component		x	x			x	x	x	x	x	x	x							x	x	x	x
CDIF630erm_03351	XynB	PTS system, xyloside-specific IIB component	x	x	x	x	x	x	x	x	x	x	x	x	x		x	x	x	x	x	x	x	x		x
CDIF630erm_03354	CDIF630erm_03354	alpha-xylosidase	x		x				x		x	x	x				x		x	x				x
CDIF630erm_03355	CDIF630erm_03355	hypothetical protein	x	x	x	x	x	x				x								x
CDIF630erm_03356	CDIF630erm_03356	putative membrane protein				x
CDIF630erm_03357	CDIF630erm_03357	D-tagatose-1,6-bisphosphate aldolase	x	x	x	x	x				x		x	x		x				x		x
CDIF630erm_03358	TagABC	PTS system, tagatose-specific IIABC component				x				x					x
CDIF630erm_03359	TagK	tagatose-1-phosphate kinase	x		x					x
CDIF630erm_03362	BglA1	6-phospho-beta-glucosidase			x		x							x	x	x	x
CDIF630erm_03366	CDIF630erm_03366	transcription antiterminator, PTS operon regulator	x											x
CDIF630erm_03367	GarK	glycerate kinase			x	x		x			x		x		x			x
CDIF630erm_03368	MngB	mannosylglycerate hydrolase		x				x		x					x		x	x		x
CDIF630erm_03369	MngA	PTS system, 2-O-a-mannosyl-D-glycerate-specific IIABC component	x				x
CDIF630erm_03370	CDIF630erm_03370	transcriptional regulator, RpiR family	x					x									x
CDIF630erm_03371	CDIF630erm_03371	putative cellobiose-phosphate degrading protein	x	x	x			x
CDIF630erm_03372	CDIF630erm_03372	PTS system, glucose-like IIBC component	x	x	x	x	x	x			x	x
CDIF630erm_03373	TreR	transcriptional regulator, GntR family		x	x	x	x	x			x	x					x					x
CDIF630erm_03374	TreA	trehalose-6-phosphate hydrolase	x	x	x	x	x	x	x		x	x	x	x				x		x	x	x
CDIF630erm_03376	CDIF630erm_03376	uncharacterized protein, class I glutamine amidotransferase-like			x
CDIF630erm_03378	BglA2	6-phospho-beta-glucosidase	x	x	x	x	x	x	x	x	x	x	x	x		x	x	x	x	x	x	x	x	x		x
CDIF630erm_03379	BglA3	6-phospho-beta-glucosidase	x	x	x	x	x	x	x	x	x	x	x	x		x	x	x	x	x		x	x	x		x
CDIF630erm_03382	CDIF630erm_03382	putative amidohydrolase, M20D family	x	x	x	x	x	x		x	x	x	x	x	x	x	x	x	x	x	x	x			x
CDIF630erm_03386	CDIF630erm_03386	peptidase M20A, peptidase V-related				x	x	x			x							x
CDIF630erm_03387	CDIF630erm_03387	PTS system, glucose-like IIA component	x	x	x	x	x	x	x	x	x	x	x	x	x	x	x	x	x	x	x	x	x	x	x	x
CDIF630erm_03389	CDIF630erm_03389	putative iron-containing alcohol dehydrogenase											x			x	x
CDIF630erm_03391	CDIF630erm_03391	transcription antiterminator, PTS operon regulator	x
CDIF630erm_03394	CDIF630erm_03394	diphosphate-fructose-6-phosphate 1-phosphotransferase												x			x
CDIF630erm_03399	BglA4	6-phospho-beta-glucosidase	x	x	x	x	x	x	x	x		x		x		x		x	x	x	x	x		x		x
CDIF630erm_03401	BglG2	transcription antiterminator, PTS operon regulator,							x				x							x
CDIF630erm_03404	CDIF630erm_03404	transcriptional regulator, AbrB family		x																	x
CDIF630erm_03406	CDIF630erm_03406	putative flavodoxin														x
CDIF630erm_03407	CDIF630erm_03407	transcriptional regulator, ArsR family					x	x
CDIF630erm_03409	BglA5	6-phospho-beta-glucosidase	x			x			x	x				x		x	x	x	x	x
CDIF630erm_03413	PgmB1	beta-phosphoglucomutase													x
CDIF630erm_03414	CDIF630erm_03414	alpha,alpha-trehalose phosphorylase					x						x	x					x
CDIF630erm_03419	CDIF630erm_03419	PTS system, fructose-like IIABC component	x	x	x	x	x	x		x	x	x		x			x	x	x	x		x
CDIF630erm_03421	BglA7	6-phospho-beta-glucosidase	x	x	x	x	x	x	x	x	x	x	x	x	x	x	x	x	x	x	x	x	x	x	x	x
CDIF630erm_03422	BglF5	PTS system, beta-glucoside-specific IIABC component,	x	x	x	x		x	x	x	x	x				x	x	x	x	x	x	x	x
CDIF630erm_03423	BglG4	transcription antiterminator, PTS operon regulator,	x	x	x	x		x	x	x	x	x	x	x	x	x	x	x	x	x	x	x	x	x	x
CDIF630erm_03429	CDIF630erm_03429	putative serine-aspartate repeat-containing protein SdrF	x	x	x	x	x	x		x		x		x	x	x	x	x	x	x	x	x
CDIF630erm_03433	CDIF630erm_03433	hypothetical protein	x	x													x
CDIF630erm_03434	CDIF630erm_03434	DNA helicase	x	x	x	x	x	x	x	x	x	x	x	x		x	x	x	x	x	x	x	x	x		x
CDIF630erm_03435	CDIF630erm_03435	putative helicase	x	x	x				x	x	x	x	x	x	x		x	x	x	x	x		x
CDIF630erm_03442	TetM	putative fic/doc-related protein (C-terminal component)						x					x
CDIF630erm_03445	TndX	hypothetical protein	x	x			x	x			x	x	x	x		x	x		x	x
CDIF630erm_03446	CDIF630erm_03446	hypothetical protein	x
CDIF630erm_03448	SmpB	SsrA-binding protein	x	x	x	x	x	x	x	x	x	x	x	x			x	x	x	x	x	x	x	x		x
CDIF630erm_03449	CDIF630erm_03449	transcriptional regulator, TRAP family	x	x	x	x	x	x	x	x	x	x	x	x	x	x	x	x	x	x	x	x	x	x	x	x
CDIF630erm_03454	CDIF630erm_03454	hypothetical protein		x	x															x	x	x
CDIF630erm_03455	Rnr	ribonuclease R	x	x	x	x	x	x	x	x	x	x	x	x	x	x	x	x	x	x	x	x	x	x	x	x
CDIF630erm_03456	CDIF630erm_03456	uncharacterized protein		x
CDIF630erm_03458	CDIF630erm_03458	putative phosphatidylethanolamine-binding regulatory protein	x	x	x	x	x	x	x	x	x	x	x	x	x	x	x	x	x	x	x	x	x	x	x	x
CDIF630erm_03461	SecG	protein-export membrane protein SecG	x	x	x
CDIF630erm_03462	Eno	enolase	x	x	x	x	x	x	x	x	x	x	x	x	x	x	x	x	x	x	x	x	x	x	x	x
CDIF630erm_03463	GpmI	2,3-bisphosphoglycerate-independent phosphoglycerate mutase	x	x	x	x	x	x	x	x	x	x	x	x	x	x	x	x	x	x	x	x	x	x	x	x
CDIF630erm_03464	Tpi	triosephosphate isomerase	x	x	x	x	x	x	x	x	x	x	x	x	x	x	x	x	x	x	x	x	x	x	x	x
CDIF630erm_03465	Pgk	phosphoglycerate kinase	x	x	x	x	x	x	x	x	x	x	x	x	x	x	x	x	x	x	x	x	x	x	x	x
CDIF630erm_03466	GapA	glyceraldehyde-3-phosphate dehydrogenase	x	x	x	x	x	x	x	x	x	x	x	x	x	x	x	x	x	x	x	x	x	x	x	x
CDIF630erm_03467	CggR	transcriptional regulator, SorC family	x	x	x	x	x	x	x	x	x	x	x	x	x	x	x	x	x	x	x	x	x	x	x	x
CDIF630erm_03468	RpoN	RNA polymerase sigma-54 factor	x	x	x	x	x	x	x	x	x	x	x	x		x	x	x	x	x	x	x	x	x	x	x
CDIF630erm_03469	CDIF630erm_03469	xanthine dehydrogenase, molybdenum binding subunit	x	x								x				x		x		x
CDIF630erm_03471	PyrD2	dihydropyrimidine dehydrogenase (NAD+)			x							x
CDIF630erm_03475	CDIF630erm_03475	putative peptidase, M20 family									x
CDIF630erm_03478	CDIF630erm_03478	transcriptional regulator, sigma-54-dependent	x		x	x	x		x			x						x	x	x		x
CDIF630erm_03479	TdcF	putative regulatory endoribonuclease, YjgF-like		x	x					x	x	x
CDIF630erm_03480	CDIF630erm_03480	uncharacterized protein						x
CDIF630erm_03481	CDIF630erm_03481	putative NADPH-dependent FMN reductase										x					x
CDIF630erm_03483	CDIF630erm_03483	putative oxidoreductase		x		x		x			x	x			x	x	x	x	x	x	x
CDIF630erm_03484	Cwp21	putative cell surface peptidase, M4 family-cwp20	x	x	x	x	x	x				x	x	x	x	x	x	x		x
CDIF630erm_03487	CDIF630erm_03487	putative UvrABC system protein A	x	x		x		x
CDIF630erm_03499	CDIF630erm_03499	putative nitroreductase-like oxidoreductase	x	x	x	x	x	x			x	x		x	x	x	x	x	x	x	x	x		x	x	x
CDIF630erm_03502	CDIF630erm_03502	transcriptional regulator, MarR family			x		x		x								x			x		x
CDIF630erm_03504	CDIF630erm_03504	uncharacterized protein, flavoprotein-like				x		x										x
CDIF630erm_03506	CDIF630erm_03506	putative S-adenosyl-L-methionine-dependent methyltransferase	x				x					x
CDIF630erm_03510	CDIF630erm_03510	ABC-type transport system, glycine betaine/carnitine/choline-like permease									x
CDIF630erm_03511	CDIF630erm_03511	ABC-type transport system, glycine betaine/carnitine/choline-like ATP-binding protein	x								x	x								x
CDIF630erm_03512	CDIF630erm_03512	putative deacetylase													x
CDIF630erm_03513	HslO	heat shock protein 33	x	x	x	x	x	x	x	x	x	x	x	x	x	x		x	x	x	x	x	x	x		x
CDIF630erm_03516	CDIF630erm_03516	N-acetyldiaminopimelate deacetylase	x	x	x	x	x	x	x	x	x	x	x	x	x	x	x	x	x	x	x	x		x	x	x
CDIF630erm_03517	SdaB	L-serine dehydratase	x	x	x	x	x	x		x	x	x	x	x	x	x	x	x	x	x	x	x	x	x	x	x
CDIF630erm_03518	DapA2	4-hydroxy-tetrahydrodipicolinate synthase	x	x	x	x	x	x	x	x	x	x	x	x	x	x	x	x	x	x	x	x	x	x	x	x
CDIF630erm_03520	Asd	aspartate-semialdehyde dehydrogenase	x	x	x	x	x	x	x	x	x	x	x	x	x	x	x	x	x	x	x	x	x	x	x	x
CDIF630erm_03521	DapA3	4-hydroxy-tetrahydrodipicolinate synthase	x	x	x	x	x	x	x	x	x	x	x	x	x	x	x	x	x	x	x	x	x	x	x	x
CDIF630erm_03522	DapB	4-hydroxy-tetrahydrodipicolinate reductase	x	x	x	x	x	x	x	x	x	x	x	x	x	x	x	x	x	x	x	x	x	x	x	x
CDIF630erm_03523	DapH	2,3,4,5-tetrahydropyridine-2,6-dicarboxylate N-acetyltransferase	x	x	x	x	x	x	x	x	x	x	x	x	x	x	x	x	x	x	x	x	x	x	x	x
CDIF630erm_03524	CDIF630erm_03524	putative membrane protein				x	x					x	x	x	x			x		x
CDIF630erm_03525	DapB	4-hydroxy-tetrahydrodipicolinate reductase	x	x	x	x	x	x	x	x	x	x	x	x	x	x	x	x	x	x	x	x	x	x	x	x
CDIF630erm_03527	Hpt1	hypoxanthine phosphoribosyltransferase	x	x	x	x	x	x			x	x	x	x	x	x	x	x	x	x	x	x		x	x	x
CDIF630erm_03528	CDIF630erm_03528	uncharacterized protein, serine dehydratase-like (alpha subunit)	x	x	x	x	x	x		x	x	x		x	x	x	x	x	x	x		x			x	x
CDIF630erm_03529	CDIF630erm_03529	putative sigma-54 interacting protein		x			x	x		x	x	x							x	x	x
CDIF630erm_03532	CDIF630erm_03532	putative membrane protein	x	x	x		x	x			x	x		x		x	x	x	x	x	x			x	x	x
CDIF630erm_03533	CDIF630erm_03533	proline racemase	x	x	x	x	x	x	x	x	x	x	x	x	x	x	x	x	x	x	x	x	x	x	x	x
CDIF630erm_03535	PrdE	proline reductase PrdE subunit	x	x	x	x	x	x	x	x	x	x	x	x	x	x		x	x	x	x	x			x	x
CDIF630erm_03536	PrdD	proline reductase PrdD subunit									x				x		x	x	x	x						x
CDIF630erm_03537	PrdB	proline reductase PrdB subunit	x	x	x	x	x	x	x	x	x	x	x	x	x	x	x	x	x	x	x	x	x	x	x	x
CDIF630erm_03540	PrdA	D-proline reductase proprotein	x	x	x	x	x	x	x	x	x	x	x	x	x	x	x	x	x	x	x	x	x	x	x	x
CDIF630erm_03541	PrdR	transcriptional regulator, sigma-54-dependent	x		x	x	x		x	x	x	x	x	x			x	x	x	x		x	x	x		x
CDIF630erm_03544	PrdC	proline reductase PrdC subunit	x	x	x	x	x	x	x	x	x	x	x	x	x	x	x	x	x	x	x	x	x	x	x	x
CDIF630erm_03545	CDIF630erm_03545	putative polysaccharide deacetylase		x	x				x				x			x			x
CDIF630erm_03547	CDIF630erm_03547	hypothetical protein		x	x	x	x	x			x	x		x			x	x	x	x	x	x
CDIF630erm_03550	FolC	folylpolyglutamate synthase	x	x	x	x	x	x		x	x	x	x	x	x	x	x	x	x	x	x	x		x	x	x
CDIF630erm_03551	CDIF630erm_03551	putative peptidase, S8 or S52 family						x	x					x				x
CDIF630erm_03553	ValS	valine--tRNA ligase	x	x	x	x	x	x	x	x	x	x	x	x	x	x	x	x	x	x	x	x	x	x	x	x
CDIF630erm_03556	CDIF630erm_03556	iron hydrogenase	x	x	x		x	x	x	x	x			x		x			x
CDIF630erm_03557	CDIF630erm_03557	putative membrane protein				x		x
CDIF630erm_03558	PhoU	phosphate uptake regulator, PhoU														x
CDIF630erm_03564	CDIF630erm_03564	two-component response regulator						x											x
CDIF630erm_03569	CDIF630erm_03569	putative oligoendopeptidase f, M3B family	x	x	x	x	x	x	x	x	x	x	x	x	x	x	x	x	x	x	x	x	x	x		x
CDIF630erm_03574	FeoB2	ferrous iron transport protein B														x	x			x
CDIF630erm_03579	CDIF630erm_03579	PTS system, mannose/fructose/sorbose-type IIB component			x
CDIF630erm_03580	CDIF630erm_03580	transcription antiterminator, PTS operon regulator		x	x												x					x
CDIF630erm_03581	ProC1	pyrroline-5-carboxylate reductase	x	x	x	x	x	x		x	x	x	x		x	x	x	x	x	x	x	x		x	x	x
CDIF630erm_03582	PflD	putative 4-hydroxyproline dehydratase	x	x	x	x	x	x	x	x	x	x	x	x	x	x	x	x	x	x	x	x	x	x	x	x
CDIF630erm_03583	PflE	putative 4-hydroxyproline dehydratase activating enzyme		x	x		x	x	x	x	x		x	x	x	x			x		x		x
CDIF630erm_03584	CDIF630erm_03584	serine protease, HrtA family	x	x	x	x	x	x	x	x	x	x	x	x	x	x	x	x	x	x	x	x	x	x	x	x
CDIF630erm_03585	Pgi	glucose-6-phosphate isomerase	x	x	x	x	x	x	x	x	x	x	x	x	x	x	x	x	x	x	x	x	x	x	x	x
CDIF630erm_03587	CDIF630erm_03587	putative oxidoreductase, FAD dependent	x	x	x	x	x	x				x			x	x				x		x
CDIF630erm_03589	CDIF630erm_03589	hypothetical protein							x	x				x									x
CDIF630erm_03590	CDIF630erm_03590	uncharacterized protein YccF	x	x	x	x	x	x	x	x	x			x	x	x	x			x		x
CDIF630erm_03597	CDIF630erm_03597	hypothetical protein		x				x
CDIF630erm_03601	EngB	GTP-binding protein EngB	x	x	x	x	x	x		x	x	x	x	x	x	x	x	x	x	x	x	x	x	x	x	x
CDIF630erm_03602	Lon	ATP-dependent protease Lon	x	x	x	x	x	x	x	x	x	x	x	x	x	x	x	x	x	x	x	x	x	x	x	x
CDIF630erm_03605	ClpX	ATP-dependent clp protease ATP-binding subunit	x	x	x	x	x	x	x	x	x	x	x	x	x	x	x	x	x	x	x	x	x	x	x	x
CDIF630erm_03606	ClpP	ATP-dependent clp protease proteolytic subunit	x	x	x	x	x	x	x	x	x	x	x	x	x	x	x	x	x	x	x	x	x	x	x	x
CDIF630erm_03607	Tig	trigger factor	x	x	x	x	x	x	x	x	x	x	x	x	x	x	x	x	x	x	x	x	x	x	x	x
CDIF630erm_03608	CDIF630erm_03608	putative metallophosphoesterase		x				x
CDIF630erm_03609	Rph	bifunctional tRNA nucleotidyltransferase/nucleoside- triphosphate diphosphatase	x	x	x	x	x	x	x	x	x	x	x	x	x	x	x	x	x	x	x	x	x	x	x	x
CDIF630erm_03610	LigA	DNA ligase	x	x	x	x	x	x	x	x	x	x	x	x	x	x	x	x	x	x	x	x	x	x
CDIF630erm_03611	CDIF630erm_03611	putative D-isomer specific 2-hydroxyacid dehydrogenase	x	x	x	x	x	x	x	x	x	x	x		x	x	x	x		x	x	x	x	x	x
CDIF630erm_03612	CDIF630erm_03612	hypothetical protein	x	x	x	x	x	x				x	x			x			x	x	x	x
CDIF630erm_03615	HydA	iron hydrogenase	x	x	x	x	x	x	x	x	x	x	x	x	x	x	x	x	x	x		x	x	x		x
CDIF630erm_03616	HydN2	electron transport protein	x	x						x	x				x					x
CDIF630erm_03617	CDIF630erm_03617	hypothetical protein		x					x			x								x
CDIF630erm_03618	FdhD	formate dehydrogenase formation protein						x				x	x
CDIF630erm_03619	FdhF	formate dehydrogenase-H (selenocysteine)	x	x	x	x	x	x	x	x	x	x	x	x	x	x	x	x	x	x	x	x	x	x	x	x
CDIF630erm_03623	CDIF630erm_03623	hypothetical protein						x			x	x	x
CDIF630erm_03627	CDIF630erm_03627	putative iron-sulfur cluster-binding protein	x	x	x			x			x				x	x	x				x	x			x
CDIF630erm_03630	CDIF630erm_03630	putative conjugative transposon protein Tn916-like, CTn6									x
CDIF630erm_03634	CDIF630erm_03634	transcriptional regulator, TetR family, Tn916-like, CTn6		x	x	x		x		x	x	x	x	x							x	x
CDIF630erm_03640	CDIF630erm_03640	putative membrane protein Tn916-like, CTn6							x
CDIF630erm_03644	CDIF630erm_03644	putative replication initiation factor Tn916-like, CTn6														x
CDIF630erm_03645	CDIF630erm_03645	putative cell-division FtsK/SpoIIIE-family protein Tn916-like, CTn6			x							x
CDIF630erm_03648	CDIF630erm_03648	beta-lactamase-like protein	x	x	x	x	x		x			x	x	x		x	x	x		x	x	x		x		x
CDIF630erm_03650	CDIF630erm_03650	putative glycosyl transferase, family 2					x		x								x
CDIF630erm_03655	CDIF630erm_03655	putative nitroreductase-like oxidoreductase	x	x	x	x	x	x	x	x	x	x	x	x	x	x	x	x	x	x	x	x	x	x	x	x
CDIF630erm_03657	CDIF630erm_03657	putative protease/amidase	x		x	x	x	x			x		x				x			x		x
CDIF630erm_03659	CDIF630erm_03659	ABC-type transport system, ATP-binding protein					x				x								x
CDIF630erm_03664	CDIF630erm_03664	ABC-type transport system, multidrug-family ATP-binding protein						x
CDIF630erm_03665	CDIF630erm_03665	putative diguanylate kinase signaling protein		x		x															x
CDIF630erm_03666	CDIF630erm_03666	putative exported protein					x									x		x
CDIF630erm_03667	CDIF630erm_03667	hypothetical protein		x
CDIF630erm_03668	RsgA	putative ribosome biogenesis GTPase RsgA	x					x	x		x
CDIF630erm_03673	CDIF630erm_03673	putative recombinase Tn916-like, CTn7	x	x	x	x	x	x	x			x		x		x	x	x	x	x		x
CDIF630erm_03677	MgtA	magnesium-transporting ATPase, P-type 1, Tn916-like, CTn7	x	x	x	x	x	x	x	x	x	x	x	x	x	x	x	x	x	x	x	x	x	x	x	x
CDIF630erm_03680	CDIF630erm_03680	putative transcriptional regulator Tn916-like, CTn7		x	x					x	x		x	x	x				x		x	x
CDIF630erm_03681	MgtA1	magnesium-transporting ATPase, P-type 1, Tn916-like, CTn7	x	x		x					x	x	x		x	x	x	x	x	x						x
CDIF630erm_03695	CDIF630erm_03695	putative conjugative transposon protein DUF961 family Tn196-like, CTn7												x		x		x		x
CDIF630erm_03697	CDIF630erm_03697	putative cell surface protein			x								x
CDIF630erm_03698	RumA	23S rRNA (uracil-5-)-methyltransferase RumA	x		x
CDIF630erm_03699	Pyk	pyruvate kinase	x	x	x	x	x	x	x	x	x	x	x	x	x	x	x	x	x	x	x	x	x	x	x	x
CDIF630erm_03700	PfkA	ATP-dependent 6-phosphofructokinase	x	x	x	x	x	x	x	x	x	x	x	x	x	x	x	x	x	x	x	x	x	x	x	x
CDIF630erm_03701	DnaE	DNA polymerase III DnaE subunit alpha	x	x	x	x	x	x	x	x	x	x	x	x	x	x	x	x	x	x	x	x	x	x	x	x
CDIF630erm_03702	WhiA	putative sporulation transcription regulator WhiA	x			x					x			x		x				x
CDIF630erm_03703	CDIF630erm_03703	putative hydrolase, NUDIX family	x	x	x	x	x	x	x	x	x	x	x	x	x	x		x	x	x	x	x	x	x	x	x
CDIF630erm_03705	CDIF630erm_03705	nucleotide-binding protein	x		x	x	x	x	x	x	x	x	x	x	x	x		x	x	x		x	x	x	x	x
CDIF630erm_03706	CDIF630erm_03706	putative phosphatase					x
CDIF630erm_03707	MurB	UDP-N-acetylenolpyruvoylglucosamine reductase	x	x	x	x	x	x	x	x	x	x	x	x	x	x	x	x	x	x	x	x	x	x	x	x
CDIF630erm_03710	CDIF630erm_03710	hydrogenase (NADP+, ferredoxin), NADPH-binding subunit	x	x	x	x	x	x	x	x	x	x	x	x	x	x	x	x	x	x	x	x	x	x	x	x
CDIF630erm_03711	CDIF630erm_03711	hydrogenase (NADP+, ferredoxin), ferredoxin-binding subunit	x	x	x	x	x	x	x	x	x	x	x	x	x	x	x	x	x	x	x	x	x	x	x	x
CDIF630erm_03712	CDIF630erm_03712	hydrogenase (NADP+, ferredoxin), iron hydrogenase subunit	x	x	x	x	x	x	x	x	x	x	x	x	x	x	x	x	x	x	x	x	x	x		x
CDIF630erm_03714	HprK	PTS system, HPr kinase/phosphorylase	x	x	x	x	x	x	x	x	x	x	x	x	x	x	x	x	x	x	x	x	x	x	x	x
CDIF630erm_03715	UvrC	excinuclease ABC subunit C	x	x	x	x	x	x	x		x	x	x	x	x		x	x	x	x	x	x		x
CDIF630erm_03716	UvrA	excinuclease ABC subunit A	x	x	x	x	x	x	x	x	x	x	x	x	x	x	x	x	x	x	x	x	x	x	x	x
CDIF630erm_03717	UvrB	excinuclease ABC subunit B	x	x			x		x		x	x	x	x	x	x	x	x	x	x	x		x	x		x
CDIF630erm_03718	CDIF630erm_03718	putative nucleotide pyrophosphatase					x
CDIF630erm_03726	SirC	precorrin-2 dehydrogenase			x					x				x
CDIF630erm_03727	HemB	delta-aminolevulinic acid dehydratase	x	x	x	x	x	x	x	x	x	x	x	x	x	x	x	x	x	x	x	x	x	x	x	x
CDIF630erm_03728	CobA	bifunctional uroporphyrinogen-III methyltransferase/uroporphyrinogen-III synthase	x	x	x	x	x	x	x	x	x	x	x	x	x	x	x	x	x	x	x	x	x	x		x
CDIF630erm_03729	HemC	hydroxymethylbilane synthase		x			x				x		x		x	x	x
CDIF630erm_03730	CbiK	sirohydrochlorin cobaltochelatase CbiKP	x	x	x	x	x	x	x	x	x	x	x	x	x	x	x	x	x	x	x	x	x	x	x	x
CDIF630erm_03731	CbiJ	cobalt-precorrin-6A reductase	x								x						x
CDIF630erm_03732	CbiH	cobalt-factor III methyltransferase	x	x	x	x	x	x		x	x	x		x	x	x	x	x	x	x	x	x	x	x	x	x
CDIF630erm_03734	CbiF	cobalt-precorrin-4 methyltransferase	x	x	x	x	x	x		x	x	x	x	x	x	x	x	x	x	x	x	x	x	x	x	x
CDIF630erm_03735	CbiT	cobalt-precorrin-6B (C15)- methyltransferase [decarboxylating]	x	x			x	x			x								x	x	x
CDIF630erm_03738	CbiC	cobalt-precorrin-8 methylmutase	x	x	x			x			x			x				x		x	x					x
CDIF630erm_03740	CobD	threonine-phosphate decarboxylase					x	x		x			x					x		x
CDIF630erm_03742	CobB	cobyrinic acid A,C-diamide synthase	x	x	x	x	x	x	x	x	x	x	x	x		x	x	x	x	x	x	x	x	x	x	x
CDIF630erm_03743	CobQ	adenosylcobyric acid synthase (glutamine-hydrolysing)	x	x	x	x			x		x	x	x	x	x	x	x	x	x	x	x	x
CDIF630erm_03747	CobU	bifunctional adenosylcobinamide-phosphate guanylyltransferase/adenosylcobinamide kinase	x		x	x	x	x			x			x	x			x				x
CDIF630erm_03748	CobT	nicotinate-nucleotide--dimethylbenzimidazole phosphoribosyltransferase	x	x	x	x	x	x	x	x	x	x	x	x	x	x	x	x	x	x	x	x	x	x	x	x
CDIF630erm_03751	CDIF630erm_03751	putative glycoside hydrolase-type carbohydrate-binding protein	x	x	x	x	x	x	x	x	x	x	x	x	x	x	x	x	x	x	x	x	x	x		x
CDIF630erm_03752	CDIF630erm_03752	cystathionine beta-lyase									x						x		x
CDIF630erm_03754	CDIF630erm_03754	PTS system, lactose/cellobiose-family IIC component														x				x
CDIF630erm_03755	CDIF630erm_03755	PTS system, lactose/cellobiose-family IIB component	x	x					x		x	x	x	x							x			x
CDIF630erm_03757	CDIF630erm_03757	aminopeptidase YpdE					x				x					x
CDIF630erm_03758	CDIF630erm_03758	transcription antiterminator, PTS operon regulator	x	x		x	x	x		x		x	x	x		x
CDIF630erm_03760	CDIF630erm_03760	putative tagatose-6-phosphate ketose/aldose isomerase AgaS	x	x	x	x	x	x			x	x	x	x			x	x		x	x	x
CDIF630erm_03764	CDIF630erm_03764	N-acetylglucosamine-6-phosphate deacetylase					x							x
CDIF630erm_03765	CDIF630erm_03765	putative nucleotide-binding protein	x		x										x
CDIF630erm_03766	CDIF630erm_03766	putative carboxy-terminal protease			x						x		x	x	x		x
CDIF630erm_03767	CDIF630erm_03767	5-formyltetrahydrofolate cyclo-ligase	x	x	x						x	x		x		x	x	x	x			x		x	x
CDIF630erm_03769	CDIF630erm_03769	putative membrane protein	x	x	x	x	x	x	x	x	x	x	x	x	x		x			x	x	x	x
CDIF630erm_03770	Tkt2	transketolase, C-terminal section	x	x	x	x	x	x	x	x	x	x	x	x	x	x	x	x	x	x	x	x	x	x	x	x
CDIF630erm_03771	Tkt3	transketolase, N-terminal section	x	x	x	x	x	x	x	x	x	x	x	x	x	x	x	x	x	x	x	x	x	x		x
CDIF630erm_03774	Alr2	alanine racemase	x	x	x	x	x	x	x	x	x	x	x	x	x	x	x	x	x	x	x	x	x	x	x	x
CDIF630erm_03776	CDIF630erm_03776	putative CBS domain protein	x	x	x	x	x	x	x	x	x	x	x	x	x	x		x	x	x	x	x	x	x	x	x
CDIF630erm_03777	AcpS	holo-[acyl-carrier-protein] synthase	x										x
CDIF630erm_03779	AtpD	ATP synthase subunit beta	x	x	x	x	x	x	x	x	x	x	x	x	x	x	x	x	x	x	x	x	x	x	x	x
CDIF630erm_03780	AtpG	ATP synthase subunit gamma	x	x	x	x	x	x	x	x	x	x	x	x	x	x	x	x	x	x	x	x		x	x	x
CDIF630erm_03781	AtpA	ATP synthase subunit alpha	x	x	x	x	x	x	x	x	x	x	x	x	x	x	x	x	x	x	x	x	x	x	x	x
CDIF630erm_03782	AtpH	ATP synthase subunit delta	x	x	x	x	x	x	x	x	x	x	x	x	x	x	x	x	x	x	x	x			x	x
CDIF630erm_03783	AtpF	ATP synthase subunit b	x	x	x	x	x	x	x	x	x	x	x	x	x	x	x	x	x	x	x	x	x	x	x	x
CDIF630erm_03785	AtpB	ATP synthase subunit a				x	x		x	x	x				x		x			x			x
CDIF630erm_03788	CDIF630erm_03788	deoxycytidylate deaminase	x	x	x	x	x	x	x	x	x	x	x	x		x		x	x	x	x	x	x	x		x
CDIF630erm_03790	Upp	uracil phosphoribosyltransferase	x	x	x	x	x	x	x	x	x	x	x	x	x	x	x	x	x	x	x	x	x	x	x	x
CDIF630erm_03791	RpiB2	ribose-5-phosphate isomerase	x	x	x	x	x	x	x	x	x	x	x	x	x	x		x	x	x	x	x	x	x		x
CDIF630erm_03792	CDIF630erm_03792	protein-arginine-phosphatase	x	x	x	x	x	x	x	x	x	x	x	x		x		x	x	x	x	x	x	x		x
CDIF630erm_03793	CDIF630erm_03793	threonylcarbamoyl-AMP synthase	x	x	x	x	x	x		x	x	x	x	x	x	x		x	x	x	x	x				x
CDIF630erm_03795	PrfA	peptide chain release factor 1	x	x	x	x	x	x	x	x	x	x	x	x	x	x	x	x	x	x	x	x	x	x	x	x
CDIF630erm_03796	HemK	release factor glutamine methyltransferase		x												x
CDIF630erm_03799	Rho	transcription termination factor Rho	x	x	x	x	x	x	x	x	x	x	x	x	x	x	x	x	x	x	x	x	x	x	x	x
CDIF630erm_03801	GtaB1	UTP--glucose-1-phosphate uridylyltransferase	x	x	x	x	x	x	x	x	x	x	x	x	x	x	x	x	x	x	x	x	x	x	x	x
CDIF630erm_03803	SpoIIE	stage II sporulation protein E	x	x		x			x			x	x		x			x	x
CDIF630erm_03804	CDIF630erm_03804	guanosine-5'-triphosphate, 3'-diphosphate pyrophosphatase	x		x	x	x	x				x								x
CDIF630erm_03809	HupA	non-specific DNA-binding protein	x	x	x				x	x	x	x	x	x	x						x		x	x
CDIF630erm_03810	CDIF630erm_03810	bifunctional tetrapyrrole methylase/NTP pyrophosphohydrolase	x				x						x	x		x			x					x
CDIF630erm_03813	PrsA1	peptidyl-prolyl cis-trans isomerase, PpiC-type	x	x	x	x	x	x	x	x	x	x	x	x	x	x	x	x	x	x	x	x	x	x	x	x
CDIF630erm_03814	Mfd	transcription-repair coupling factor	x	x	x	x	x	x	x	x	x	x	x	x	x	x	x	x	x	x	x	x	x	x	x	x
CDIF630erm_03815	Pth	peptidyl-tRNA hydrolase	x	x	x	x	x	x		x	x	x		x	x	x	x	x	x	x	x	x	x		x	x
CDIF630erm_03818	CDIF630erm_03818	twitching motility protein PilT	x	x	x	x		x					x	x	x	x		x	x	x	x	x
CDIF630erm_03819	CDIF630erm_03819	hypothetical protein			x			x					x
CDIF630erm_03820	CDIF630erm_03820	putative type IV pilin		x			x	x					x	x						x	x			x
CDIF630erm_03823	CDIF630erm_03823	putative membrane protein	x				x	x	x	x	x	x					x	x		x
CDIF630erm_03825	CDIF630erm_03825	putative type IV pilus transporter system, ATP-binding				x						x		x			x			x
CDIF630erm_03826	CDIF630erm_03826	putative pilin protein	x	x	x		x	x	x	x	x	x	x	x	x	x		x	x	x	x	x	x	x	x	x
CDIF630erm_03828	Prs	ribose-phosphate pyrophosphokinase	x	x	x	x	x	x	x	x	x	x	x	x	x	x	x	x	x	x	x	x	x	x	x	x
CDIF630erm_03829	GlmU	bifunctional N-acetylglucosamine-1-phosphate uridyltransferase/glucosamine-1-phosphate N-acetyltransferase	x	x	x	x	x	x		x	x	x	x	x	x	x	x	x	x	x	x	x	x	x	x	x
CDIF630erm_03830	SpoVG	regulator required for spore cortex synthesis							x	x	x	x	x	x									x	x
CDIF630erm_03831	PurR	transcriptional regulator, purine operon repressor	x	x	x	x	x	x	x	x	x	x	x	x	x	x	x	x	x	x	x	x	x	x	x	x
CDIF630erm_03832	MurC	UDP-N-acetylmuramate--L-alanine ligase	x	x	x	x	x	x	x	x	x	x	x	x		x	x	x	x	x	x	x	x	x	x	x
CDIF630erm_03833	CDIF630erm_03833	hypothetical protein	x		x						x	x	x	x						x
CDIF630erm_03835	CDIF630erm_03835	peptidase T	x	x	x	x	x	x	x	x	x	x	x	x	x	x	x	x	x	x	x	x	x	x	x	x
CDIF630erm_03836	CDIF630erm_03836	uncharacterized protein	x									x			x
CDIF630erm_03837	RsmA	ribosomal RNA small subunit methyltransferase A	x	x	x	x	x	x	x	x	x	x	x	x	x	x	x	x	x	x	x	x	x	x	x	x
CDIF630erm_03839	CDIF630erm_03839	ABC-type transport system, iron-family extracellular solute-binding protein	x	x	x	x	x	x		x	x	x	x	x	x	x	x	x	x	x	x	x			x	x
CDIF630erm_03841	CDIF630erm_03841	ABC-type transport system, iron-family ATP-binding protein			x
CDIF630erm_03845	CDIF630erm_03845	phosphoribosyl 1,2-cyclic phosphate 1,2-diphosphodiesterase	x
CDIF630erm_03850	PhnI	alpha-D-ribose 1-methylphosphonate 5-triphosphate synthase subunit PhnI	x	x			x			x							x	x	x
CDIF630erm_03853	CDIF630erm_03853	putative deoxyribonuclease	x	x	x	x	x	x			x		x		x	x	x			x	x	x			x
CDIF630erm_03854	MetG	methionine--tRNA ligase	x	x	x	x	x	x	x	x	x	x	x	x	x	x	x	x	x	x	x	x	x	x	x	x
CDIF630erm_03858	CDIF630erm_03858	nicotinate phosphoribosyltransferase	x	x	x	x	x	x	x	x	x	x	x	x	x	x	x	x	x	x	x	x	x	x	x	x
CDIF630erm_03859	CDIF630erm_03859	transcriptional regulator, AsnC/lrp family	x	x	x	x	x	x	x	x	x	x	x	x	x	x		x	x	x	x	x	x	x	x	x
CDIF630erm_03860	CDIF630erm_03860	putative phosphohydrolase									x				x			x	x
CDIF630erm_03861	RsmI	ribosomal rna small subunit methyltransferase	x				x								x	x				x
CDIF630erm_03862	CDIF630erm_03862	putative methyltransferase	x	x	x							x			x		x	x	x	x	x	x				x
CDIF630erm_03863	CDIF630erm_03863	putative YaaT-like protein involved in sporulation or related to DNA replication	x	x	x	x	x	x	x	x	x	x	x	x	x	x	x	x	x	x	x	x	x	x
CDIF630erm_03865	Tmk	thymidylate kinase	x	x	x	x	x	x	x		x	x	x	x	x	x	x	x	x	x	x	x		x	x	x
CDIF630erm_03872	LysS	lysine--tRNA ligase	x	x	x	x	x	x	x	x	x	x	x	x	x	x	x	x	x	x	x	x	x	x	x	x
CDIF630erm_03873	GreA	transcription elongation factor	x	x	x	x	x	x		x	x	x		x	x	x	x	x	x	x	x	x	x	x	x	x
CDIF630erm_03874	DusB	tRNA-dihydrouridine synthase B									x			x
CDIF630erm_03875	CoaX	type III pantothenate kinase	x	x	x	x	x	x		x	x	x	x	x	x	x	x	x	x	x	x	x	x	x	x	x
CDIF630erm_03877	CDIF630erm_03877	putative peptidase	x	x	x									x			x	x	x		x
CDIF630erm_03878	BirA	bifunctional ligase/repressor BirA	x					x				x								x
CDIF630erm_03879	FtsH2	cell division protease FtsH2	x	x	x	x	x	x	x	x	x	x	x	x	x	x	x	x	x	x	x	x	x	x	x	x
CDIF630erm_03880	TilS	tRNA(Ile)-lysidine synthase		x		x		x				x	x		x				x	x
CDIF630erm_03881	CDIF630erm_03881	putative calycin	x	x	x		x	x	x	x	x	x	x	x		x		x	x	x	x	x	x	x		x
CDIF630erm_03882	MurI	glutamate racemase	x	x	x			x			x	x	x		x		x		x	x	x			x
CDIF630erm_03885	CDIF630erm_03885	transcriptional regulator, GntR family	x	x	x					x	x			x	x	x	x	x	x	x
CDIF630erm_03886	IspE	4-diphosphocytidyl-2-C-methyl-D-erythritol kinase	x	x	x							x	x		x	x	x	x		x	x	x
CDIF630erm_03890	CDIF630erm_03890	membrane dipeptidase	x	x	x	x	x	x	x	x	x	x	x	x	x	x	x	x	x	x	x	x	x	x	x	x
CDIF630erm_03892	CDIF630erm_03892	protein translocase, SecA-like	x	x	x	x	x	x	x	x	x	x	x	x	x	x	x	x	x	x	x	x	x	x	x	x
CDIF630erm_03894	CDIF630erm_03894	hypothetical protein	x	x	x
CDIF630erm_03902	CDIF630erm_03902	putative methyltransferase	x	x	x	x	x	x	x	x	x	x	x	x	x	x	x	x	x	x	x	x	x	x	x	x
CDIF630erm_03903	CDIF630erm_03903	putative ribosomal large subunit pseudouridine synthase C	x			x
CDIF630erm_03904	CDIF630erm_03904	transcriptional regulator, MerR family	x		x	x		x			x											x
CDIF630erm_03910	CarB1	carbamoyl-phosphate synthase large subunit	x	x	x	x	x	x	x	x	x	x	x	x	x	x	x	x	x	x	x	x	x	x	x	x
CDIF630erm_03911	CarA	carbamoyl-phosphate synthase small subunit	x	x	x	x	x	x		x	x	x	x	x	x	x	x	x	x	x	x	x	x	x	x	x
CDIF630erm_03912	CarB2	carbamoyl-phosphate synthase large subunit	x	x	x	x	x	x	x	x	x	x	x	x	x	x	x	x	x	x	x	x	x	x	x	x
CDIF630erm_03913	CarA	carbamoyl-phosphate synthase small subunit	x	x	x	x	x	x		x	x	x	x	x	x	x	x	x	x	x	x	x
CDIF630erm_03914	PyrF	orotidine 5'-phosphate decarboxylase	x	x	x	x	x	x	x	x	x	x	x	x	x	x	x	x	x	x	x	x		x	x	x
CDIF630erm_03915	CDIF630erm_03915	putative zinc-binding protein	x	x	x	x	x	x		x	x	x		x	x	x	x	x	x	x	x	x		x	x	x
CDIF630erm_03917	CDIF630erm_03917	aminopeptidase 2	x	x		x	x	x		x	x	x	x	x	x	x	x	x	x	x	x		x	x	x	x
CDIF630erm_03918	CDIF630erm_03918	methionine synthase	x	x	x	x	x	x	x	x	x	x	x	x	x	x	x	x	x	x	x	x	x	x	x	x
CDIF630erm_03920	LuxS	S-ribosylhomocysteine lyase	x	x	x	x	x	x	x	x	x	x	x	x		x		x	x	x	x	x	x	x		x
CDIF630erm_03921	CDIF630erm_03921	two-component sensor histidine kinase							x		x									x
CDIF630erm_03922	CDIF630erm_03922	two-component response regulator, CheY family				x	x	x			x	x	x	x			x			x
CDIF630erm_03923	CDIF630erm_03923	D-alanyl-D-alanine carboxypeptidase, VanY-like							x	x	x	x	x	x				x
CDIF630erm_03924	CDIF630erm_03924	putative 2-thiocytidine tRNA biosynthesis protein TtcA								x		x			x	x
CDIF630erm_03926	CDIF630erm_03926	NAD dependent epimerase/dehydratase family protein	x	x		x	x	x	x	x	x	x	x	x	x	x	x	x		x						x
CDIF630erm_03927	CDIF630erm_03927	putative phosphatase						x										x
CDIF630erm_03929	CDIF630erm_03929	putative deacetylase	x
CDIF630erm_03930	CDIF630erm_03930	putative iron-sulfur assembly protein	x	x	x	x	x	x	x		x	x	x	x	x	x	x	x	x	x	x	x		x	x	x
CDIF630erm_03931	CDIF630erm_03931	ABC-type transport system, ATP-binding protein	x	x	x	x	x	x		x	x	x	x	x	x	x	x	x	x	x	x	x	x	x	x	x
CDIF630erm_03938	CDIF630erm_03938	transcriptional regulator, MerR family	x	x	x		x	x	x		x	x	x	x		x		x			x		x	x
CDIF630erm_03941	CDIF630erm_03941	putative metal-containing protein	x							x	x	x	x	x									x
CDIF630erm_03942	CDIF630erm_03942	putative N-acetyltransferase YjaB	x	x	x	x	x	x	x	x	x	x	x	x		x		x	x	x	x	x	x	x		x
CDIF630erm_03945	CDIF630erm_03945	phosphonoacetate hydrolase	x				x	x	x	x	x	x	x	x	x	x		x		x			x	x
CDIF630erm_03947	CDIF630erm_03947	ABC-type transport system, permease	x			x					x	x						x
CDIF630erm_03948	CDIF630erm_03948	putative signaling protein	x	x		x	x	x		x	x		x		x	x		x		x
CDIF630erm_03950	DapA4	4-hydroxy-tetrahydrodipicolinate synthase														x			x
CDIF630erm_03955	CDIF630erm_03955	uncharacterizd isochorismatase-like protein		x			x	x		x		x					x				x
CDIF630erm_03965	CDIF630erm_03965	bifunctional 4-hydroxy-2-oxoglutarate aldolase/2-dehydro-3-deoxyphosphogluconate aldolase	x			x		x			x	x		x		x				x
CDIF630erm_03966	CDIF630erm_03966	D-glucosaminate-6-phosphate ammonia lyase					x								x
CDIF630erm_03970	CDIF630erm_03970	transcriptional regulator, GntR family	x	x	x			x			x	x	x	x	x	x	x			x	x	x
CDIF630erm_03973	RlmH	ribosomal RNA large subunit methyltransferase H			x	x	x	x									x			x		x
CDIF630erm_03974	CDIF630erm_03974	PTS system, lactose/cellobiose-family IIC component	x
CDIF630erm_03975	CDIF630erm_03975	putative metallo-beta-lactamase-like hydrolase														x
CDIF630erm_03976	CDIF630erm_03976	putative peptidase, M1 family									x
CDIF630erm_03977	DnaD	DNA replication protein DnaD/DnaB	x	x	x	x	x	x						x	x	x	x	x	x	x		x
CDIF630erm_03978	DnaI	helicase loader ATPase,	x	x	x		x				x		x		x		x
CDIF630erm_03983	PurA	adenylosuccinate synthetase	x	x	x	x	x	x	x	x	x	x	x	x	x	x	x	x	x	x	x	x	x	x	x	x
CDIF630erm_03985	DnaC	replicative DNA helicase DnaC	x		x							x	x	x			x							x
CDIF630erm_03986	RplI	50S ribosomal protein L9	x	x	x	x	x	x	x	x	x	x	x	x	x	x	x	x	x	x	x	x	x	x	x	x
CDIF630erm_03987	CDIF630erm_03987	putative signal transduction phosphoesterase		x																x
[truncated: 23 more rows]

## Sheet: NSAF
			BHI						CDCM						CDMM						BHI		CDCM		CDMM
			log 01	log 02	log 03	stat 01	stat 02	stat 03	log 01	log 02	log 03	stat 01	stat 02	stat 03	log 01	log 02	log 03	stat 01	stat 02	stat 03	log	stat	log	stat	log	log
Locus	Protein name	Protein function	identified	identified	identified	identified	identified	identified	identified	identified	identified	identified	identified	identified	identified	identified	identified	identified	identified	identified	quantified	quantified	quantified	quantified	quantified	quantified
CDIF630erm_00001	DnaA	chromosomal replication initiator protein	x	x	x	x	x	x	x	x	x	x	x	x	x	x	x	x	x	x	x	x	x	x	x	x
CDIF630erm_00002	DnaN	DNA polymerase III subunit beta	x	x	x	x	x	x	x	x	x	x	x	x	x	x	x	x	x	x	x	x	x	x	x	x
CDIF630erm_00003	CDIF630erm_00003	putative RNA-binding mediating protein	x	x	x	x	x	x	x	x	x	x		x	x	x	x	x	x		x	x	x	x	x	x
CDIF630erm_00005	GyrB	DNA gyrase subunit B	x	x	x	x	x	x	x	x	x	x	x	x	x	x	x	x	x	x	x	x	x	x	x	x
CDIF630erm_00006	GyrA	DNA gyrase subunit A	x	x	x	x	x	x	x	x	x	x	x	x	x	x	x	x	x	x	x	x	x	x	x	x
CDIF630erm_00007	CDIF630erm_00007	putative spore protein	x	x	x	x	x	x	x	x	x	x	x	x	x	x	x	x	x	x	x	x	x	x	x	x
CDIF630erm_00008	CDIF630erm_00008	hypothetical protein	x	x	x	x		x	x	x	x	x	x	x		x	x	x		x	x	x	x	x	x	x
CDIF630erm_00009	RsbV	anti-sigma factor antagonist	x	x	x	x	x	x	x	x	x	x	x	x		x	x		x	x	x	x	x	x	x	x
CDIF630erm_00010	RsbW	serine-protein kinase RsbW	x	x	x	x	x	x	x	x	x	x	x	x		x	x	x	x	x	x	x	x	x	x	x
CDIF630erm_00011	SigB	RNA polymerase sigma-B factor (sigma-37)	x		x	x	x		x		x	x	x	x	x	x	x	x	x		x	x	x	x	x	x
CDIF630erm_00021	NiaR	transcription repressor NiaR	x	x	x	x	x	x	x	x	x	x	x	x		x	x	x	x	x	x	x	x	x	x	x
CDIF630erm_00024	SerS1	serine--tRNA ligase	x	x	x	x	x	x	x	x	x	x	x	x	x	x	x	x	x	x	x	x	x	x	x	x
CDIF630erm_00030	DnaX	DNA polymerase III subunit gamma/tau	x	x	x			x			x	x		x	x	x		x	x	x	x			x	x	x
CDIF630erm_00031	YbaB	nucleoid-associated protein YbaB	x	x	x	x	x	x	x	x	x	x	x	x	x	x	x	x	x	x	x	x	x	x	x	x
CDIF630erm_00032	RecR	recombination protein RecR	x						x					x			x			x
CDIF630erm_00034	UgtP1	processive diacylglycerol beta-glucosyltransferase	x	x	x	x		x	x	x	x		x	x	x		x	x	x		x	x	x	x	x	x
CDIF630erm_00081	CDIF630erm_00081	hypothetical protein	x	x	x						x			x				x			x
CDIF630erm_00083	PycA	pyruvate carboxylase	x	x	x	x	x	x	x	x	x	x	x	x	x	x	x	x	x	x	x	x	x	x	x	x
CDIF630erm_00084	FusA1	elongation factor G (EF-g)	x	x	x	x	x	x	x	x	x	x	x	x	x	x	x	x	x	x	x	x	x	x	x	x
CDIF630erm_00085	CtsR	transcriptional regulator CtsR							x	x	x	x		x			x						x	x
CDIF630erm_00087	McsB	protein-arginine kinase	x	x	x	x	x	x	x	x	x	x		x	x	x	x		x	x	x	x	x	x	x	x
CDIF630erm_00088	ClpC	class III stress response-related ATPase, AAA+ superfamily	x	x	x	x	x	x	x	x	x	x	x	x	x	x	x	x	x	x	x	x	x	x	x	x
CDIF630erm_00089	RadA	DNA repair protein	x	x				x	x		x	x			x	x		x	x	x	x		x		x	x
CDIF630erm_00090	DisA	DNA integrity scanning protein DisA	x		x	x	x					x						x	x		x	x				x
CDIF630erm_00091	CDIF630erm_00091	putative membrane protein	x	x	x	x	x	x	x	x	x	x	x	x	x	x	x	x	x	x	x	x	x	x	x	x
CDIF630erm_00092	CDIF630erm_00092	putative membrane protein	x			x	x	x														x
CDIF630erm_00098	AcoA	acetoin dehydrogenase E1 component (TPP-dependent alpha subunit)				x		x	x	x	x		x	x				x	x			x	x	x		x
CDIF630erm_00099	AcoB	acetoin dehydrogenase E1 component (TPP-dependent beta subunit)			x	x	x	x	x	x	x	x	x	x	x	x	x	x	x	x		x	x	x	x	x
CDIF630erm_00101	AcoL	acetoin dehydrogenase E3 component (dihydrolipoamide dehydrogenase)	x	x	x	x	x	x	x	x	x	x	x	x	x	x	x	x	x	x	x	x	x	x	x	x
CDIF630erm_00108	CDIF630erm_00108	putative lipoate-protein ligase			x	x	x		x	x	x	x	x	x		x						x	x	x
CDIF630erm_00110	IspF	2-C-methyl-D-erythritol 2,4-cyclodiphosphate synthase	x	x	x	x	x	x	x	x	x	x	x	x	x	x	x	x	x	x	x	x	x	x	x	x
CDIF630erm_00112	ProS1	proline--tRNA ligase	x	x	x	x	x	x	x	x	x	x	x	x	x	x	x	x	x	x	x	x	x	x	x	x
CDIF630erm_00113	ProS2	proline--tRNA ligase	x	x	x	x	x	x	x	x	x	x	x	x	x	x	x	x	x	x	x	x	x	x	x	x
CDIF630erm_00114	GltX	glutamate--tRNA ligase	x	x	x	x	x	x	x	x	x	x	x	x	x	x	x	x	x	x	x	x	x	x	x	x
CDIF630erm_00116	CysS	cysteine--tRNA ligase	x	x	x	x	x	x	x	x	x	x	x	x	x	x	x	x	x	x	x	x	x	x	x	x
CDIF630erm_00117	MrnC	mini-ribonuclease 3				x	x				x	x		x	x	x	x	x	x			x		x	x	x
CDIF630erm_00118	ThyX	thymidylate synthase (FAD)	x	x	x	x	x	x	x	x	x	x	x	x	x	x	x	x	x	x	x	x	x	x	x	x
CDIF630erm_00119	CDIF630erm_00119	putative tRNA/rRNA methyltransferase, TrmH family, group3	x	x	x	x	x	x	x	x	x	x	x	x	x	x	x	x	x	x	x	x	x	x	x	x
CDIF630erm_00120	CDIF630erm_00120	uncharacterized protein, YacP-like	x	x	x			x	x		x	x	x	x				x	x		x		x	x		x
CDIF630erm_00122	Tuf1	elongation factor EFTu/EF1A	x	x	x	x	x	x	x	x	x	x	x	x	x	x	x	x	x	x	x	x	x	x	x	x
CDIF630erm_00123	RpmG	50S ribosomal protein L33	x		x				x					x				x			x
CDIF630erm_00125	NusG	transcription antitermination protein	x	x	x	x	x	x	x	x	x	x	x	x	x	x	x	x	x	x	x	x	x	x	x	x
CDIF630erm_00126	RplK	50S ribosomal protein L11	x	x	x	x	x	x	x	x	x	x	x	x	x	x	x	x	x	x	x	x	x	x	x	x
CDIF630erm_00127	RplA	50S ribosomal protein L1	x	x	x	x	x	x	x	x	x	x	x	x	x	x	x	x	x	x	x	x	x	x	x	x
CDIF630erm_00129	RplJ	50S ribosomal protein L10	x	x	x	x	x	x	x	x	x	x	x	x	x	x	x	x	x	x	x	x	x	x	x	x
CDIF630erm_00130	RplL	50S ribosomal protein L7/L12	x	x	x	x	x	x	x	x	x	x	x	x	x	x	x	x	x	x	x	x	x	x	x	x
CDIF630erm_00131	CDIF630erm_00131	NADP-dependent 7-alpha-hydroxysteroid dehydrogenase	x	x	x	x	x	x	x	x	x	x	x	x	x	x	x	x	x	x	x	x	x	x	x	x
CDIF630erm_00132	RpoB	DNA-directed RNA polymerase subunit beta	x	x	x	x	x	x	x	x	x	x	x	x	x	x	x	x	x	x	x	x	x	x	x	x
CDIF630erm_00133	RpoC	DNA-directed RNA polymerase subunit beta'	x	x	x	x	x	x	x	x	x	x	x	x	x	x	x	x	x	x	x	x	x	x	x	x
CDIF630erm_00134	RpsL	30S ribosomal protein S12	x	x	x	x	x	x	x	x	x	x	x	x	x	x	x	x	x	x	x	x	x	x	x	x
CDIF630erm_00135	RpsG	30S ribosomal protein S7	x	x	x	x	x	x	x	x	x	x	x	x	x	x	x	x	x	x	x	x	x	x	x	x
CDIF630erm_00136	FusA2	elongation factor G (EF-g)	x	x	x	x	x	x	x	x	x	x	x	x	x	x	x	x	x	x	x	x	x	x	x	x
CDIF630erm_00138	RpsJ	30S ribosomal protein S10	x	x	x	x	x	x	x	x	x	x	x	x	x	x	x	x	x	x	x	x	x	x	x	x
CDIF630erm_00139	RplC	50S ribosomal protein L3	x	x	x	x	x	x	x	x	x	x	x	x	x	x	x	x	x	x	x	x	x	x	x	x
CDIF630erm_00140	RplD	50S ribosomal protein L4	x	x	x	x	x	x	x	x	x	x	x	x	x	x	x	x	x	x	x	x	x	x	x	x
CDIF630erm_00141	RplW	50S ribosomal protein L23	x	x	x	x	x	x	x	x	x	x	x	x	x	x	x	x	x	x	x	x	x	x	x	x
CDIF630erm_00142	RplB	50S ribosomal protein L2	x	x	x	x	x	x	x	x	x	x	x	x	x	x	x	x	x	x	x	x	x	x	x	x
CDIF630erm_00143	RpsS	30S ribosomal protein S19	x	x	x	x	x	x	x	x	x	x	x	x	x	x	x	x	x	x	x	x	x	x	x	x
CDIF630erm_00144	RplV	50S ribosomal protein L22	x	x	x	x	x	x	x	x	x	x	x	x	x	x	x	x	x	x	x	x	x	x	x	x
CDIF630erm_00145	RpsC	30S ribosomal protein S3	x	x	x	x	x	x	x	x	x	x	x	x	x	x	x	x	x	x	x	x	x	x	x	x
CDIF630erm_00146	RplP	50S ribosomal protein L16	x	x	x	x	x	x	x	x	x	x	x	x	x	x	x	x	x	x	x	x	x	x	x	x
CDIF630erm_00147	RpmC	50S ribosomal protein L29	x	x	x	x	x	x	x	x	x	x	x	x	x	x	x	x	x	x	x	x	x	x	x	x
CDIF630erm_00148	RpsQ	30S ribosomal protein S17	x	x	x	x	x	x	x	x	x	x	x	x		x	x	x	x	x	x	x	x	x	x	x
CDIF630erm_00149	RplN	50S ribosomal protein L14	x	x	x	x	x	x	x	x	x	x	x	x	x	x	x	x	x	x	x	x	x	x	x	x
CDIF630erm_00150	RplX	50S ribosomal protein L24	x	x	x	x	x	x	x	x	x	x	x	x	x	x	x	x	x	x	x	x	x	x	x	x
CDIF630erm_00151	RplE	50S ribosomal protein L5	x	x	x	x	x	x	x	x	x	x	x	x	x	x	x	x	x	x	x	x	x	x	x	x
CDIF630erm_00153	RpsH	30S ribosomal protein S8	x	x	x	x	x	x	x	x	x	x	x	x	x	x	x	x	x	x	x	x	x	x	x	x
CDIF630erm_00154	RplF	50S ribosomal protein L6	x	x	x	x	x	x	x	x	x	x	x	x	x	x	x	x	x	x	x	x	x	x	x	x
CDIF630erm_00155	RplR	50S ribosomal protein L18	x	x	x	x	x	x	x	x	x	x	x	x	x	x	x	x	x	x	x	x	x	x	x	x
CDIF630erm_00156	RpsE	30S ribosomal protein S5	x	x	x	x	x	x	x	x	x	x	x	x	x	x	x	x	x	x	x	x	x	x	x	x
CDIF630erm_00157	RpmD	50S ribosomal protein L30	x	x	x	x	x	x	x	x	x	x	x	x	x	x	x	x	x	x	x	x	x	x	x	x
CDIF630erm_00158	RplO	50S ribosomal protein L15	x	x	x	x	x	x	x	x	x	x	x	x	x	x	x	x	x	x	x	x	x	x	x	x
CDIF630erm_00159	SecY	preprotein translocase SecY subunit	x	x	x				x	x	x			x			x	x			x		x
CDIF630erm_00160	Adk	adenylate kinase	x	x	x	x	x	x	x	x	x	x	x	x	x	x	x	x	x	x	x	x	x	x	x	x
CDIF630erm_00161	Map1	methionine aminopeptidase	x		x				x	x	x	x		x	x	x	x	x	x	x	x		x	x	x	x
CDIF630erm_00162	CDIF630erm_00162	ribosomal protein L14E/L6E/L27E-like protein	x	x	x	x	x	x	x	x	x	x	x	x		x	x	x	x		x	x	x	x	x	x
CDIF630erm_00163	InfA	translation initiation factor IF-1	x	x	x	x		x	x	x	x	x	x	x	x	x	x	x	x	x	x	x	x	x	x	x
CDIF630erm_00165	RpsM	30S ribosomal protein S13	x	x	x	x	x	x	x	x	x	x	x	x	x	x	x	x	x	x	x	x	x	x	x	x
CDIF630erm_00166	RpsK	30S ribosomal protein S11	x	x	x	x	x	x	x	x	x	x	x	x	x	x	x	x	x	x	x	x	x	x	x	x
CDIF630erm_00167	RpsD	30S ribosomal protein S4	x	x	x	x	x	x	x	x	x	x	x	x	x	x	x	x	x	x	x	x	x	x	x	x
CDIF630erm_00168	RpoA	DNA-directed RNA polymerase subunit alpha	x	x	x	x	x	x	x	x	x	x	x	x	x	x	x	x	x	x	x	x	x	x	x	x
CDIF630erm_00169	RplQ	50S ribosomal protein L17	x	x	x	x	x	x	x	x	x	x	x	x	x	x	x	x	x	x	x	x	x	x	x	x
CDIF630erm_00170	EcfA1	energy-coupling factor transporter ATP-binding protein EcfA1	x		x		x		x	x		x	x	x	x		x	x	x		x		x	x	x	x
CDIF630erm_00171	EcfA2	energy-coupling factor transporter ATP-binding protein EcfA2							x	x		x		x		x		x					x	x
CDIF630erm_00172	EcfT	energy-coupling factor transporter transmembrane protein EcfT												x			x
CDIF630erm_00173	TruA1	transfer RNA pseudouridine synthase A	x		x				x	x	x				x	x					x		x		x
CDIF630erm_00174	RplM	50S ribosomal protein L13	x	x	x	x	x	x	x	x	x	x	x	x	x	x	x	x	x	x	x	x	x	x	x	x
CDIF630erm_00175	RpsI	30S ribosomal protein S9	x	x	x	x	x	x	x	x	x	x	x	x	x	x	x	x	x	x	x	x	x	x	x	x
CDIF630erm_00203	AspC	aspartate aminotransferase	x	x	x	x	x	x	x	x	x	x	x	x	x	x	x	x	x	x	x	x	x	x	x	x
CDIF630erm_00204	NrdD	anaerobic ribonucleoside triphosphate reductase	x	x	x	x	x	x	x	x	x	x	x	x	x	x	x	x	x	x	x	x	x	x	x	x
CDIF630erm_00226	CDIF630erm_00226	putative exported protein	x	x	x			x	x			x									x
CDIF630erm_00227	Ptb1	phosphate butyryltransferase	x	x	x	x	x	x	x	x	x	x	x	x	x	x	x	x	x	x	x	x	x	x	x	x
CDIF630erm_00228	Buk	butyrate kinase	x	x	x	x	x	x	x	x	x	x	x	x	x	x	x	x	x	x	x	x	x	x	x	x
CDIF630erm_00229	CDIF630erm_00229	putative ATP/GTP-binding protein	x		x	x	x	x	x		x	x	x	x	x	x	x	x	x	x	x	x	x	x	x	x
CDIF630erm_00230	VorC1	3-methyl-2-oxobutanoate dehydrogenase (ferredoxin), gamma subunit (ferredoxin)	x	x	x	x	x	x	x	x	x	x	x	x	x	x	x	x	x	x	x	x	x	x	x	x
CDIF630erm_00231	VorB1	3-methyl-2-oxobutanoate dehydrogenase (ferredoxin), beta subunit	x	x	x	x	x	x	x	x	x	x	x	x	x	x	x	x	x	x	x	x	x	x	x	x
CDIF630erm_00232	VorA1	3-methyl-2-oxobutanoate dehydrogenase (ferredoxin), alpha subunit	x	x	x	x	x	x	x	x	x	x	x	x	x	x	x	x	x	x	x	x	x	x	x	x
CDIF630erm_00233	VorA'1	3-methyl-2-oxobutanoate dehydrogenase (ferredoxin), alpha subunit N-terminal region	x	x	x	x	x	x	x	x	x	x	x	x	x	x	x	x	x	x	x	x	x	x	x	x
CDIF630erm_00234	GlmM	phosphoglucosamine mutase	x	x	x	x	x	x	x	x	x	x	x	x	x	x	x	x	x	x	x	x	x	x	x	x
CDIF630erm_00236	GlmS	glucosamine--fructose-6-phosphate aminotransferase [isomerizing]	x	x	x	x	x	x	x	x	x	x	x	x	x	x	x	x	x	x	x	x	x	x	x	x
CDIF630erm_00237	CDIF630erm_00237	thiosulfate sulfurtransferase	x								x									x
CDIF630erm_00239	MurA	UDP-N-acetylglucosamine 1-carboxyvinyltransferase	x	x	x	x	x	x	x	x	x	x	x	x	x	x	x	x	x	x	x	x	x	x	x	x
CDIF630erm_00243	MreB1	rod shape-determining protein MreB	x	x	x	x	x	x	x	x	x	x	x	x	x	x	x	x	x	x	x	x	x	x	x	x
CDIF630erm_00244	FabZ	(3R)-hydroxymyristoyl-[acyl-carrier-protein] dehydratase	x	x	x		x	x	x	x	x	x	x	x	x	x	x	x	x	x	x	x	x	x	x	x
CDIF630erm_00247	MetK	S-adenosylmethionine synthetase	x	x	x	x	x	x	x	x	x	x	x	x	x	x	x	x	x	x	x	x	x	x	x	x
CDIF630erm_00256	CDIF630erm_00256	putative nucleophile aminohydrolase	x
CDIF630erm_00258	CutC	copper homeostasis protein				x										x	x								x
CDIF630erm_00259	CDIF630erm_00259	putative RNA-binding protein	x	x	x	x	x	x	x	x	x	x	x	x	x	x	x	x	x	x	x	x	x	x	x	x
CDIF630erm_00260	SecA1	protein translocase subunit SecA1	x	x	x	x	x	x	x	x	x	x	x	x	x	x	x	x	x	x	x	x	x	x	x	x
CDIF630erm_00262	PrfB	peptide chain release factor 2 (RF-2)	x							x	x	x			x			x	x				x			x
CDIF630erm_00263	CDIF630erm_00263	putative S1 RNA-binding domain-containing protein	x	x	x	x	x	x	x	x	x	x	x	x	x	x	x	x	x	x	x	x	x	x	x	x
CDIF630erm_00264	CDIF630erm_00264	putative metal-dependent hydrolase						x
CDIF630erm_00266	RibU	riboflavin transporter	x	x							x							x			x
CDIF630erm_00268	TsaE	tRNA threonylcarbamoyladenosine biosynthesis protein TsaE	x		x						x			x							x
CDIF630erm_00269	TsaB	tRNA threonylcarbamoyladenosine biosynthesis protein TsaB	x		x			x	x		x			x	x			x		x	x		x			x
CDIF630erm_00271	TsaD	tRNA N6-adenosine threonylcarbamoyltransferase	x	x	x	x	x	x	x			x	x		x	x	x		x	x	x	x		x	x	x
CDIF630erm_00272	HpdB	4-hydroxyphenylacetate decarboxylase large subunit	x	x	x	x	x	x	x	x	x	x	x	x	x	x	x	x	x	x	x	x	x	x	x	x
CDIF630erm_00273	HpdC	4-hydroxyphenylacetate decarboxylase small subunit				x				x		x	x		x			x						x
CDIF630erm_00278	CDIF630erm_00278	putative enzyme, glyoxalase family			x						x		x	x										x
CDIF630erm_00289	CDIF630erm_00289	putative cyclic nucleotide-binding protein			x	x											x
CDIF630erm_00291	CDIF630erm_00291	ABC-type transport system, ATP-binding protein	x	x	x	x		x	x	x	x	x	x	x	x	x	x	x	x	x	x	x	x	x	x	x
CDIF630erm_00292	Rex	transcriptional regulator, redox-sensing repressor Rex	x	x	x	x	x	x	x	x	x	x	x	x	x	x	x	x	x	x	x	x	x	x	x	x
CDIF630erm_00296	CDIF630erm_00296	putative CO dehydrogenase (NAD), catalytic subunit	x	x	x	x	x	x	x	x	x	x		x	x	x	x	x	x	x	x	x	x	x	x	x
CDIF630erm_00298	CDIF630erm_00298	putative CO dehydrogenase (NAD), NADH dehydrogenase subunit	x	x	x	x	x	x	x		x	x			x	x	x	x	x	x	x	x	x		x	x
CDIF630erm_00299	Cfa	cyclopropane-fatty-acyl-phospholipid synthase	x	x	x	x	x	x	x	x	x	x	x	x	x	x	x	x	x	x	x	x	x	x	x	x
CDIF630erm_00301	GluD	glutamate dehydrogenase	x	x	x	x	x	x	x	x	x	x	x	x	x	x	x	x	x	x	x	x	x	x	x	x
CDIF630erm_00304	CDIF630erm_00304	putative NLPC/P60-type endopeptidase									x
CDIF630erm_00305	PyrB	aspartate carbamoyltransferase	x	x	x	x	x	x	x	x	x	x	x	x	x	x	x	x	x	x	x	x	x	x	x	x
CDIF630erm_00306	PyrK	dihydroorotate dehydrogenase (NAD+), electron transfer subunit	x	x	x	x	x	x	x	x	x	x	x	x	x	x	x	x	x	x	x	x	x	x	x	x
CDIF630erm_00307	PyrD	dihydroorotate dehydrogenase (NAD+), catalytic subunit	x	x	x	x	x	x	x	x	x	x	x	x	x	x	x	x	x	x	x	x	x	x	x	x
CDIF630erm_00308	PyrE	orotate phosphoribosyltransferase	x	x	x	x	x		x	x	x	x	x	x	x	x	x	x		x	x	x	x	x	x	x
CDIF630erm_00309	CDIF630erm_00309	putative 2-dehydropantoate 2-reductase			x		x	x				x	x	x	x		x	x	x	x		x		x	x	x
CDIF630erm_00310	CDIF630erm_00310	transcriptional regulator, LysR family	x
CDIF630erm_00312	CDIF630erm_00312	putative 8-oxoguanine-DNA-glycosylase	x	x	x	x	x	x	x	x	x	x	x	x	x	x	x	x	x	x	x	x	x	x	x	x
CDIF630erm_00314	GroS	10 kDa chaperonin	x	x	x	x	x	x	x	x	x	x	x	x	x	x	x	x	x	x	x	x	x	x	x	x
CDIF630erm_00315	GroL	60 kDa chaperonin	x	x	x	x	x	x	x	x	x	x	x	x	x	x	x	x	x	x	x	x	x	x	x	x
CDIF630erm_00316	LarB	Ni2+ loading protein for larE	x		x						x										x
CDIF630erm_00317	LarC	Ni2+ carrier LarC	x			x	x		x	x	x			x		x	x					x	x		x
CDIF630erm_00320	GuaA	GMP synthase (glutamine-hydrolysing)	x	x	x	x	x	x	x	x	x	x	x	x	x	x	x	x	x	x	x	x	x	x	x	x
CDIF630erm_00321	CDIF630erm_00321	putative 5'-nucleotidase	x		x			x	x	x	x	x	x	x	x			x	x	x	x		x	x		x
CDIF630erm_00332	CDIF630erm_00332	putative hydrolase, HAD superfamily, subfamily IA	x							x							x
CDIF630erm_00333	CDIF630erm_00333	putative nucleotide-diphospho-sugar transferase	x		x				x	x						x	x				x		x		x
CDIF630erm_00334	CDIF630erm_00334	putative alkaline-phosphatase	x	x	x	x	x	x	x	x	x	x	x	x	x	x	x	x	x	x	x	x	x	x	x	x
CDIF630erm_00337	CDIF630erm_00337	transposase IS200/IS605-like OrfA													x
CDIF630erm_00340	PurE	5-(carboxyamino)imidazole ribonucleotide mutase	x	x	x	x	x	x	x	x	x	x	x	x	x	x	x	x	x	x	x	x	x	x	x	x
CDIF630erm_00341	PurC2	phosphoribosylaminoimidazole-succinocarboxamide synthase	x	x	x	x	x	x	x	x	x	x	x	x	x	x	x	x	x	x	x	x	x	x	x	x
CDIF630erm_00342	PurF	amidophosphoribosyltransferase	x	x	x	x	x	x	x	x	x	x	x	x	x	x	x	x	x	x	x	x	x	x	x	x
CDIF630erm_00343	PurG	phosphoribosylformylglycinamidine cyclo-ligase	x	x	x	x	x	x	x	x	x	x	x	x	x	x	x	x	x	x	x	x	x	x	x	x
CDIF630erm_00344	PurN	phosphoribosylglycinamide formyltransferase	x		x					x				x	x	x	x	x	x	x	x				x	x
CDIF630erm_00345	PurH	bifunctional phosphoribosylaminoimidazolecarboxamide formyltransferase/IMP cyclohydrolase	x	x	x	x	x	x	x	x	x	x	x	x	x	x	x	x	x	x	x	x	x	x	x	x
CDIF630erm_00346	PurD	phosphoribosylamine--glycine ligase	x	x	x	x	x	x	x	x	x	x	x	x	x	x	x	x	x	x	x	x	x	x	x	x
CDIF630erm_00347	PurL	phosphoribosylformylglycinamidine synthase	x	x	x	x	x	x	x	x	x	x	x	x	x	x	x	x	x	x	x	x	x	x	x	x
CDIF630erm_00348	CDIF630erm_00348	putative lytic transglycosylase				x	x	x														x
CDIF630erm_00349	CDIF630erm_00349	hypothetical protein	x	x	x	x	x	x								x	x	x	x	x	x	x			x	x
CDIF630erm_00350	FliN1	flagellar motor switch protein FliN	x	x	x	x	x		x	x	x	x	x	x	x	x		x			x	x	x	x	x
CDIF630erm_00351	FlgM	negative regulator of flagellin synthesis (anti-sigma-d factor)	x	x	x		x	x	x							x					x	x
CDIF630erm_00352	CDIF630erm_00352	putative flagellar biosynthesis protein	x	x	x	x	x	x	x	x	x	x	x	x	x	x	x	x	x	x	x	x	x	x	x	x
CDIF630erm_00353	FlgK	flagellar hook-associated protein FlgK (or HAP1)	x	x	x	x	x	x	x	x					x	x	x	x	x	x	x	x	x		x	x
CDIF630erm_00354	FlgL	flagellar hook-associated protein FlgL (or HAP3)		x	x	x	x	x									x	x	x	x	x	x				x
CDIF630erm_00355	FliW	flagellar assembly factor FliW	x	x	x	x	x	x	x	x	x	x	x	x		x	x	x	x	x	x	x	x	x	x	x
CDIF630erm_00356	CsrA	carbon storage regulator CsrA	x	x	x	x	x	x	x	x	x			x	x	x	x	x	x	x	x	x	x		x	x
CDIF630erm_00357	FliS1	flagellar protein FliS	x	x	x	x	x	x	x	x	x	x	x	x	x	x	x	x	x	x	x	x	x	x	x	x
CDIF630erm_00358	FliS2	flagellar protein FliS	x	x	x				x					x		x	x				x				x
CDIF630erm_00359	FliD	flagellar hook-associated protein 2 FliD (or HAP2)	x	x	x	x	x	x	x	x	x	x	x	x	x	x	x	x	x	x	x	x	x	x	x	x
CDIF630erm_00360	FliT	flagellar protein FliT	x		x	x			x							x	x			x	x				x
CDIF630erm_00361	FliC	flagellin C	x	x	x	x	x	x	x	x	x	x	x	x	x	x	x	x	x	x	x	x	x	x	x	x
CDIF630erm_00362	CDIF630erm_00362	flagellin N-acetylglucosamine transferase	x	x	x	x	x	x	x	x	x	x	x	x	x	x	x	x	x	x	x	x	x	x	x	x
CDIF630erm_00363	CDIF630erm_00363	phosphothreonine phosphatase	x	x	x	x	x	x	x	x	x	x	x	x	x	x	x	x	x	x	x	x	x	x	x	x
CDIF630erm_00364	CDIF630erm_00364	flagellin phosphothreonine transferase	x	x	x	x	x	x	x	x	x	x	x	x	x	x	x	x	x	x	x	x	x	x	x	x
CDIF630erm_00365	CDIF630erm_00365	flagellin methyltransferase	x	x	x	x	x	x	x	x	x	x	x	x	x	x	x	x	x	x	x	x	x	x	x	x
CDIF630erm_00366	CDIF630erm_00366	flagellin phosphotransferase	x	x	x	x	x	x	x	x	x	x	x	x	x	x	x	x	x	x	x	x	x	x	x	x
CDIF630erm_00369	FlgC	flagellar basal-body rod protein FlgC	x	x		x	x	x	x	x				x		x	x		x		x	x	x		x
CDIF630erm_00371	FliF	flagellar M-ring protein FliF	x	x	x	x	x	x	x	x	x	x	x	x	x	x	x	x	x	x	x	x	x	x	x	x
CDIF630erm_00372	FliG	flagellar motor switch protein FliG	x	x	x	x	x	x	x	x	x	x	x	x	x	x	x	x	x	x	x	x	x	x	x	x
CDIF630erm_00373	FliH	flagellar assembly protein FliH	x	x	x		x	x	x						x	x	x	x			x	x			x
CDIF630erm_00374	FliI	ATP synthase subunit beta FliI	x	x	x	x		x							x	x			x		x	x			x
CDIF630erm_00376	FliK	flagellar hook-length control protein FliK	x	x	x											x	x				x				x
CDIF630erm_00378	FlgE	flagellar hook protein FlgE (Distal rod protein)	x	x	x	x	x	x	x	x	x	x	x	x	x	x	x	x	x	x	x	x	x	x	x	x
CDIF630erm_00379	FlbD	flagellar protein FlbD	x	x	x		x	x	x	x	x	x	x	x	x	x	x			x	x	x	x	x	x
CDIF630erm_00380	MotA	flagellar motor rotation protein MotA			x					x		x						x
CDIF630erm_00382	FliL	flagellar basal body-associated protein FliL	x	x	x	x	x	x	x	x	x	x	x	x	x	x	x	x	x	x	x	x	x	x	x	x
CDIF630erm_00383	FliZ	flagellar protein FliZ	x
CDIF630erm_00384	FliP	flagellar biosynthesis protein FliP		x	x	x										x	x		x	x	x				x	x
CDIF630erm_00387	FlhA	flagellar biosynthesis protein FlhA	x	x	x	x	x	x	x						x	x		x	x	x	x	x			x	x
CDIF630erm_00388	FlhF	flagellar biosynthesis regulator FlhF (flagella-associated GTP-binding protein)	x	x	x										x	x	x				x				x
CDIF630erm_00389	FlhG	flagellar number regulator FlhG		x	x	x	x	x													x	x
CDIF630erm_00390	FliA	RNA polymerase sigma-28factor for flagellar operon			x	x	x		x				x	x	x	x		x	x			x		x	x	x
CDIF630erm_00391	CDIF630erm_00391	putative flagellar protein	x		x	x	x										x				x	x
CDIF630erm_00392	FlgG1	flagellar basal-body rod protein FlgG			x			x
CDIF630erm_00393	FlgG2	flagellar basal body rod protein FlgG				x
CDIF630erm_00394	FliM	flagellar motor switch protein FliM	x	x	x	x	x	x	x		x	x	x	x	x	x		x	x	x	x	x	x	x	x	x
CDIF630erm_00395	FliN2	flagellar motor switch protein FliN	x	x	x	x	x	x	x		x	x	x	x	x	x	x	x	x	x	x	x	x	x	x	x
CDIF630erm_00396	CDIF630erm_00396	tetratricopeptide repeat protein	x	x	x	x	x	x		x					x	x	x			x	x	x			x
CDIF630erm_00397	HtpG	heat shock protein HtpG	x	x	x	x	x	x	x	x	x	x	x	x	x	x	x	x	x	x	x	x	x	x	x	x
CDIF630erm_00398	CDIF630erm_00398	putative iron-containing alcohol dehydrogenase	x	x	x	x	x	x	x	x	x	x	x	x	x	x	x	x	x	x	x	x	x	x	x	x
CDIF630erm_00401	CDIF630erm_00401	hypothetical protein																x
CDIF630erm_00403	CDIF630erm_00403	pyridoxamine 5'-phosphate oxidase family protein	x		x		x	x	x	x	x	x	x	x		x	x	x	x		x	x	x	x	x	x
CDIF630erm_00407	CDIF630erm_00407	transcription antiterminator, PTS operon regulator	x		x							x		x	x	x					x			x	x
CDIF630erm_00408	CDIF630erm_00408	PTS system, mannose-type IIA component													x	x	x	x	x	x					x	x
CDIF630erm_00409	CDIF630erm_00409	PTS system, mannose-type IIB component													x	x	x	x	x	x					x	x
CDIF630erm_00410	CDIF630erm_00410	PTS system, mannose-type IIA component														x	x		x	x					x	x
CDIF630erm_00411	CDIF630erm_00411	PTS system, mannose-type IIB component		x		x			x	x	x	x			x	x	x	x	x	x			x		x	x
CDIF630erm_00412	CDIF630erm_00412	PTS system, mannose-type IIC component													x	x	x	x	x	x					x	x
CDIF630erm_00413	CDIF630erm_00413	PTS system, mannose-type IID component													x	x	x	x	x	x					x	x
CDIF630erm_00414	CDIF630erm_00414	putative L-2-amino-thiazoline-4-carboxylic acid hydrolase		x	x	x	x		x	x	x	x	x	x	x	x	x	x	x	x	x	x	x	x	x	x
CDIF630erm_00415	CDIF630erm_00415	putative peptidase, M20A family													x		x	x	x	x					x	x
CDIF630erm_00420	CDIF630erm_00420	putative iron-sulfur-binding protein	x	x	x	x	x	x	x	x	x	x	x	x	x	x	x	x	x	x	x	x	x	x	x	x
CDIF630erm_00424	RbsK	ribokinase, pfkB family			x							x				x
CDIF630erm_00431	CDIF630erm_00431	hypothetical protein								x
CDIF630erm_00434	CDIF630erm_00434	putative hydrolase, HAD superfamily, subfamily IB	x	x	x	x	x	x	x	x	x	x	x	x	x	x		x	x		x	x	x	x	x	x
CDIF630erm_00435	CDIF630erm_00435	hypothetical protein	x			x	x	x							x				x			x
CDIF630erm_00438	CDIF630erm_00438	cadmium, zinc and cobalt-transporting ATPase	x	x	x	x	x	x	x	x	x	x	x	x	x	x	x	x	x	x	x	x	x	x	x	x
CDIF630erm_00447	CDIF630erm_00447	two-component response regulator	x		x				x						x	x					x				x
CDIF630erm_00449	CDIF630erm_00449	putative ATPase			x							x	x											x
CDIF630erm_00455	CbiO	ABC-type transport system, cobalt-specific ATP-binding protein			x		x	x		x	x	x	x	x	x	x	x	x	x	x		x	x	x	x	x
CDIF630erm_00456	PcrA	ATP-dependent DNA helicase PcrA	x	x	x	x	x	x	x	x	x	x	x	x	x	x	x	x	x	x	x	x	x	x	x	x
CDIF630erm_00457	ApeB	aminipeptidase ApeB	x	x	x	x	x	x	x	x	x	x	x	x	x	x	x	x	x	x	x	x	x	x	x	x
CDIF630erm_00458	CDIF630erm_00458	phospholipase, patatin family	x	x	x	x	x	x	x	x	x	x	x	x	x	x	x	x	x	x	x	x	x	x	x	x
CDIF630erm_00459	PpiB	peptidyl-prolyl cis-trans isomerase B	x	x	x	x	x	x	x	x	x	x	x	x	x	x	x	x	x	x	x	x	x	x	x	x
CDIF630erm_00461	CDIF630erm_00461	cobalt-dependent inorganic pyrophosphatase	x	x	x	x	x	x	x	x	x	x	x	x	x	x	x	x	x	x	x	x	x	x	x	x
CDIF630erm_00462	AdhE1	aldehyde-alcohol dehydrogenase										x
CDIF630erm_00468	CDIF630erm_00468	uncharacterized protein	x	x	x	x	x	x	x	x	x	x	x	x	x	x	x	x	x	x	x	x	x	x	x	x
CDIF630erm_00469	CDIF630erm_00469	uncharacterized protein	x	x	x	x	x	x	x	x	x	x	x	x	x	x	x	x	x	x	x	x	x	x	x	x
CDIF630erm_00470	CDIF630erm_00470	hypothetical protein			x				x	x				x		x							x
CDIF630erm_00472	CDIF630erm_00472	putative beta-lactamase-like protein			x	x						x	x	x		x	x		x	x				x	x	x
CDIF630erm_00473	YjbM	GTP pyrophosphokinase YjbM		x	x	x	x		x	x	x	x	x	x		x		x	x	x	x	x	x	x		x
CDIF630erm_00478	CDIF630erm_00478	putative hydrolase, HAD superfamily	x	x	x				x	x	x	x	x	x	x	x	x				x		x	x	x
CDIF630erm_00480	CDIF630erm_00480	transcriptional regulator, RmlC-type	x							x		x
CDIF630erm_00516	BglA1	6-phospho-beta-glucosidase	x	x	x	x		x													x	x
CDIF630erm_00519	AsnB1	asparagine synthetase [glutamine-hydrolyzing]							x	x		x		x									x	x
CDIF630erm_00520	CDIF630erm_00520	putative radical SAM-family protein	x	x	x	x	x	x	x	x	x	x	x	x	x	x	x	x	x	x	x	x	x	x	x	x
CDIF630erm_00522	LdhA	(R)-2-hydroxyisocaproate dehydrogenase	x	x	x	x	x	x	x	x	x	x	x	x	x	x	x	x	x	x	x	x	x	x	x	x
CDIF630erm_00523	HadA	isocaprenoyl-CoA|2-hydroxyisocaproate CoA-transferase	x	x	x	x	x	x	x	x	x	x	x	x	x	x	x	x	x	x	x	x	x	x	x	x
CDIF630erm_00524	HadI	activator of 2-hydroxyisocaproyl-CoA dehydratase	x	x	x	x	x	x	x	x	x	x		x	x	x	x	x	x	x	x	x	x	x	x	x
CDIF630erm_00525	HadB	2-hydroxyisocaproyl-CoA dehydratase, alpha subunit	x	x	x	x	x	x	x	x	x	x	x	x	x	x	x	x	x	x	x	x	x	x	x	x
CDIF630erm_00526	HadC	2-hydroxyisocaproyl-CoA dehydratase, beta subunit	x	x	x	x	x	x	x	x	x	x	x	x	x	x	x	x	x	x	x	x	x	x	x	x
CDIF630erm_00527	AcdB	isocaproyl-CoA dehydrogenase, catalytic subunit	x	x	x	x	x	x	x	x	x	x	x	x	x	x	x	x	x	x	x	x	x	x	x	x
CDIF630erm_00528	EtfB1	isocaproyl-CoA dehydrogenase, electron transfer flavoprotein beta subunit	x	x	x	x	x	x	x	x	x	x	x	x	x	x	x	x	x	x	x	x	x	x	x	x
CDIF630erm_00529	EtfA1	isocaproyl-CoA dehydrogenase, electron transfer flavoprotein alpha subunit	x	x	x	x	x	x	x	x	x	x	x	x	x	x	x	x	x	x	x	x	x	x	x	x
CDIF630erm_00530	CDIF630erm_00530	transcriptional regulator, sigma-54-dependent	x	x	x	x		x		x	x	x	x	x	x	x	x	x	x	x	x	x	x	x	x	x
CDIF630erm_00531	Fba	fructose-1,6-bisphosphate aldolase	x	x	x	x	x	x	x	x	x	x	x	x	x	x	x	x	x	x	x	x	x	x	x	x
CDIF630erm_00532	CDIF630erm_00532	putative tautomerase	x	x	x	x	x	x	x	x	x	x	x	x		x	x	x	x	x	x	x	x	x	x	x
CDIF630erm_00533	CDIF630erm_00533	putative RNA pseudouridine synthase									x						x
CDIF630erm_00534	CDIF630erm_00534	putative RNA methyltransferase	x	x	x	x	x	x	x	x	x	x	x	x	x	x	x	x	x	x	x	x	x	x	x	x
CDIF630erm_00550	CDIF630erm_00550	putative conjugative transposon protein Tn1549-like, CTn2	x	x	x	x	x	x	x	x	x	x	x	x	x	x	x	x	x	x	x	x	x	x	x	x
CDIF630erm_00556	CDIF630erm_00556	transcriptional regulator, AraC family Tn1549-like, CTn2					x			x		x
CDIF630erm_00565	CDIF630erm_00565	putative recombinase Tn1549-like, CTn2	x	x	x	x	x	x		x	x	x	x	x	x	x	x	x	x	x	x	x	x	x	x	x
CDIF630erm_00566	CDIF630erm_00566	hypothetical protein	x		x							x				x	x				x				x
CDIF630erm_00568	Cwp27	putative cell wall binding protein	x	x	x	x	x	x	x	x	x	x	x	x	x	x	x	x	x	x	x	x	x	x	x	x
CDIF630erm_00579	CDIF630erm_00579	putative dioxygenase	x		x				x	x	x	x	x	x		x	x		x		x		x	x	x
CDIF630erm_00580	CDIF630erm_00580	putative hydrolase, NUDIX family														x			x
CDIF630erm_00599	BlaI	penicillinase repressor	x		x	x	x	x	x	x	x	x	x	x			x		x	x	x	x	x	x		x
CDIF630erm_00600	CDIF630erm_00600	putative reductase	x
CDIF630erm_00601	CDIF630erm_00601	transcriptional regulator, MarR family				x					x			x			x
CDIF630erm_00606	SpaF	ABC-type transport system, lantibiotic/multidrug-family ATP-binding protein							x	x	x	x	x										x	x
CDIF630erm_00615	CDIF630erm_00615	omega-amidase NIT2	x	x	x	x	x	x	x	x	x	x	x	x	x	x	x	x	x		x	x	x	x	x	x
CDIF630erm_00618	PurC1	phosphoribosylaminoimidazole-succinocarboxamide synthetase	x	x	x	x	x	x	x	x	x	x	x	x	x	x	x	x	x	x	x	x	x	x	x	x
CDIF630erm_00620	CDIF630erm_00620	PTS system, ribitol-specific IIA component							x					x
CDIF630erm_00621	CDIF630erm_00621	PTS system, ribitol-specific IIB component	x	x	x			x	x			x	x			x					x			x
CDIF630erm_00626	CwpV	putative hemagglutinin/adhesin	x	x	x	x	x	x	x	x	x	x	x	x	x	x	x	x	x	x	x	x	x	x	x	x
CDIF630erm_00627	DacF1	serine-type D-ala-D-ala carboxypeptidase	x		x	x	x	x			x	x			x			x	x	x	x	x				x
CDIF630erm_00628	CDIF630erm_00628	transcription antiterminator	x	x					x	x	x	x	x	x	x	x					x		x	x	x
CDIF630erm_00631	CDIF630erm_00631	hypothetical protein	x	x	x	x	x	x	x	x	x	x	x	x	x	x	x	x	x	x	x	x	x	x	x	x
CDIF630erm_00633	CDIF630erm_00633	two-component response regulator	x		x	x	x	x	x	x	x	x	x	x	x	x	x	x	x	x	x	x	x	x	x	x
CDIF630erm_00641	CDIF630erm_00641	putative amidohydrolase	x	x	x	x	x	x							x						x	x
CDIF630erm_00646	CheY	chemotaxis protein CheY												x		x
CDIF630erm_00647	CheC	chemotaxis protein CheY-P phosphatase CheC	x		x										x						x
CDIF630erm_00648	CheD	chemoreceptor glutamine deamidase CheD	x													x	x								x
CDIF630erm_00650	CDIF630erm_00650	putative CheY-like chemosensory protein	x		x	x	x	x				x	x		x	x	x			x	x	x		x	x
CDIF630erm_00651	CDIF630erm_00651	putative methyl-accepting chemotaxis receptor, MCP family	x	x	x	x	x	x		x	x	x			x	x		x			x	x	x		x
CDIF630erm_00652	CheA	chemotaxis protein CheA	x	x	x			x		x			x	x		x	x		x	x	x			x	x	x
CDIF630erm_00657	ArcB	Delta(1)-pyrroline-2-carboxylate reductase	x	x	x	x	x	x	x	x	x	x	x	x	x	x	x	x	x	x	x	x	x	x	x	x
CDIF630erm_00658	CDIF630erm_00658	putative lipoprotein	x	x	x	x	x	x	x	x	x	x	x	x	x	x	x	x	x	x	x	x	x	x	x	x
CDIF630erm_00659	CDIF630erm_00659	putative membrane protein, DUF975 family	x											x
CDIF630erm_00660	CDIF630erm_00660	transcriptional regulator, beta-lactam repressor	x			x	x					x	x	x		x	x	x	x	x		x		x	x	x
CDIF630erm_00666	CDIF630erm_00666	putative RNA methyltransferase	x		x	x		x			x	x			x			x	x		x	x				x
CDIF630erm_00667	SpsB1	signal peptidase IB	x	x	x	x	x	x	x	x	x	x	x	x	x	x	x	x	x	x	x	x	x	x	x	x
CDIF630erm_00670	ThrS/udk	fusion protein threonine-tRNA ligase/uridine kinase	x	x	x	x	x	x		x	x	x	x	x	x	x		x	x	x	x	x	x	x	x	x
CDIF630erm_00671	GlsA	glutaminase	x															x
CDIF630erm_00672	CDIF630erm_00672	transcriptional regulator, ArsR family	x	x	x	x	x	x	x	x	x	x	x	x	x	x	x	x	x		x	x	x	x	x	x
CDIF630erm_00674	CDIF630erm_00674	putative aldo/keto reductase	x	x	x	x	x	x	x	x	x	x	x	x	x	x	x	x	x	x	x	x	x	x	x	x
CDIF630erm_00677	CDIF630erm_00677	putative ATP-dependent protease	x	x	x	x		x			x	x	x	x	x						x	x		x
CDIF630erm_00678	Nth	endonuclease III		x			x
CDIF630erm_00680	CDIF630erm_00680	uncharacterized protein, DegV family	x	x	x	x	x	x	x	x	x	x	x	x	x	x	x	x	x	x	x	x	x	x	x	x
CDIF630erm_00685	CDIF630erm_00685	putative membrane protein	x									x	x	x			x		x					x
CDIF630erm_00687	ThrS	threonine--tRNA ligase	x	x	x	x	x	x	x	x	x	x	x	x	x	x	x	x	x	x	x	x	x	x	x	x
CDIF630erm_00690	CDIF630erm_00690	HD domain protein	x	x	x	x	x	x	x	x	x	x	x	x	x	x	x	x	x		x	x	x	x	x	x
CDIF630erm_00693	GapN	glyceraldehyde-3-phosphate dehydrogenase (NADP+)	x		x				x	x					x	x		x			x		x		x
CDIF630erm_00694	CDIF630erm_00694	transcriptional regulator, TetR family												x
CDIF630erm_00695	CDIF630erm_00695	putative PEP-utilizing enzyme	x	x	x							x	x		x			x	x	x	x			x		x
CDIF630erm_00700	CDIF630erm_00700	uncharacterized protein	x	x	x	x	x	x	x	x	x	x	x	x		x	x	x	x	x	x	x	x	x	x	x
CDIF630erm_00701	CDIF630erm_00701	uncharacterized protein	x	x	x	x	x	x	x	x	x	x	x	x		x	x	x	x	x	x	x	x	x	x	x
CDIF630erm_00702	CDIF630erm_00702	uncharacterized protein with P-loop containing nucleoside triphosphate hydrolase domain	x	x	x	x	x	x	x	x	x	x	x	x	x	x		x	x	x	x	x	x	x	x	x
CDIF630erm_00703	CDIF630erm_00703	GTP binding domain protein	x	x	x	x	x	x	x	x	x	x	x	x	x	x	x	x	x	x	x	x	x	x	x	x
CDIF630erm_00705	CDIF630erm_00705	hypothetical protein													x	x	x	x	x	x					x	x
CDIF630erm_00709	CDIF630erm_00709	uncharacterized protein, YbdM-like	x								x		x	x										x
CDIF630erm_00715	CDIF630erm_00715	hypothetical protein	x		x	x	x	x		x	x	x	x	x	x	x	x	x	x		x	x	x	x	x	x
CDIF630erm_00721	CDIF630erm_00721	uncharacterized protein, GrpB/dephospho-CoA kinase family										x		x										x
CDIF630erm_00741	CDIF630erm_00741	transcriptional regulator, crp family				x
CDIF630erm_00756	CDIF630erm_00756	transcriptional regulatory protein, YcbL-like	x
CDIF630erm_00760	CDIF630erm_00760	transcriptional regulator, GntR family	x	x	x	x	x	x	x	x	x	x	x	x	x	x	x	x	x	x	x	x	x	x	x	x
CDIF630erm_00773	ToxB	toxin B	x	x	x	x	x	x	x						x	x	x	x	x	x	x	x			x	x
CDIF630erm_00776	ToxA	toxin A	x	x	x	x	x	x	x	x	x	x	x	x	x	x	x	x	x	x	x	x	x	x	x	x
CDIF630erm_00777	TcdC	negative regulator of toxin gene expression									x	x
CDIF630erm_00786	CDIF630erm_00786	putative enzyme, glyoxalase family								x	x	x	x	x									x	x
CDIF630erm_00787	CDIF630erm_00787	uncharacterized protein, GTP cyclohydrolase-like	x	x	x	x	x	x	x	x	x	x	x	x	x	x	x	x	x	x	x	x	x	x	x	x
CDIF630erm_00788	CDIF630erm_00788	putative methyltransferase	x						x
CDIF630erm_00792	CDIF630erm_00792	putative ester cyclase									x
CDIF630erm_00793	CDIF630erm_00793	snoal-like polyketide cyclase										x
CDIF630erm_00798	InfC	translation initiation factor IF-3	x	x	x	x	x	x	x	x	x	x	x	x	x	x	x	x	x	x	x	x	x	x	x	x
CDIF630erm_00799	RpmI	50S ribosomal protein L35	x	x	x	x	x	x	x	x	x		x	x	x	x	x	x	x	x	x	x	x	x	x	x
CDIF630erm_00800	RplT	50S ribosomal protein L20	x	x	x	x	x	x	x	x	x	x	x	x	x	x	x	x	x	x	x	x	x	x	x	x
CDIF630erm_00805	CDIF630erm_00805	putative metallo-hydrolase/oxidoreductase	x	x	x				x	x	x	x	x	x		x	x				x		x	x	x
CDIF630erm_00806	CDIF630erm_00806	transcriptional regulator, MerR family								x	x	x		x		x							x	x
CDIF630erm_00812	CDIF630erm_00812	putative tRNA/rRNA methyltransferase, SpoU	x		x	x	x		x	x	x			x		x			x		x	x	x
CDIF630erm_00814	PheS	phenylalanyl-tRNA synthetase alpha chain	x	x	x	x	x	x	x	x	x	x	x	x	x	x	x	x	x	x	x	x	x	x	x	x
CDIF630erm_00815	PheT	phenylalanyl-tRNA synthetase subunit beta	x	x	x	x	x	x	x	x	x	x	x	x	x	x	x	x	x	x	x	x	x	x	x	x
CDIF630erm_00816	CDIF630erm_00816	putative cell-division protein	x	x	x	x	x	x	x	x	x	x	x	x	x	x	x	x	x	x	x	x	x	x	x	x
CDIF630erm_00818	CDIF630erm_00818	putative peptidase, U32 family	x	x	x	x	x	x	x	x	x	x	x	x	x	x	x	x	x	x	x	x	x	x	x	x
CDIF630erm_00819	CDIF630erm_00819	putative metal-dependent phosphohydrolase	x	x	x	x	x	x	x	x	x	x	x	x	x	x	x	x	x	x	x	x	x	x	x	x
CDIF630erm_00820	MutX	8-oxo-dGTP diphosphatase	x				x	x			x								x	x		x				x
CDIF630erm_00821	CDIF630erm_00821	putative nitroreductase-like oxidoreductase	x		x	x	x	x	x	x	x	x	x	x	x	x	x	x	x	x	x	x	x	x	x	x
CDIF630erm_00822	CDIF630erm_00822	putative diguanylate kinase signaling protein	x	x	x	x	x	x	x	x	x	x	x	x	x	x	x	x	x		x	x	x	x	x	x
CDIF630erm_00823	PepD	cytosol non-specific dipeptidase	x	x	x	x	x	x	x	x	x	x	x	x	x	x	x	x	x	x	x	x	x	x	x	x
CDIF630erm_00824	MutS2	endonuclease MutS2	x	x	x	x	x	x	x	x	x	x	x	x	x	x	x	x	x	x	x	x	x	x	x	x
CDIF630erm_00826	ArgS	arginine--tRNA ligase	x	x	x	x	x	x	x	x	x	x	x	x	x	x	x	x	x	x	x	x	x	x	x	x
CDIF630erm_00827	CDIF630erm_00827	hypothetical protein	x		x							x				x			x	x	x					x
CDIF630erm_00828	CDIF630erm_00828	hypothetical protein	x		x								x				x				x
CDIF630erm_00829	CDIF630erm_00829	putative radical SAM domain-containing protein	x	x	x	x		x			x			x		x	x				x	x			x
CDIF630erm_00830	CDIF630erm_00830	tetratricopeptide repeat protein	x	x	x	x	x	x	x	x	x	x		x	x	x	x		x	x	x	x	x	x	x	x
CDIF630erm_00831	Ptb2	phosphate butyryltransferase	x	x	x	x	x	x	x	x	x	x	x	x	x	x	x	x	x	x	x	x	x	x	x	x
CDIF630erm_00832	CooS	anaerobic carbon monoxide dehydrogenase	x	x	x	x	x	x	x	x	x	x	x	x	x	x	x	x	x	x	x	x	x	x	x	x
CDIF630erm_00833	CooC	carbon monoxide dehydrogenase, accessory protein		x	x	x	x	x	x	x	x	x	x	x					x	x	x	x	x	x		x
CDIF630erm_00834	Fhs	formate--tetrahydrofolate ligase	x	x	x	x	x	x	x	x	x	x	x	x	x	x	x	x	x	x	x	x	x	x	x	x
CDIF630erm_00835	FchA	methenyltetrahydrofolate cyclohydrolase		x	x	x	x		x	x	x	x	x	x		x	x	x			x	x	x	x	x
CDIF630erm_00836	FolD	bifunctional methylenetetrahydrofolate dehydrogenase (NADP+)/methenyl tetrahydrofolate cyclohydrolase	x	x	x	x	x	x	x	x	x	x	x	x	x	x	x	x	x	x	x	x	x	x	x	x
CDIF630erm_00837	MetV	putative electron bifurcating methylenetetrahydrofolate reductase, small subunit				x					x
CDIF630erm_00838	MetF	putative electron bifurcating methylenetetrahydrofolate reductase, large subunit				x						x	x	x										x
CDIF630erm_00839	LpdA	glycine cleavage system, dihydrolipoyl dehydrogenase subunit	x		x	x	x	x		x	x	x	x	x			x			x	x	x	x	x
CDIF630erm_00840	CDIF630erm_00840	acetyl-CoA synthase, nickel-inserting subunit	x	x	x				x	x	x	x	x	x							x		x	x
CDIF630erm_00841	AcsD	corrinoid/iron-sulfur protein, small subunit	x	x	x	x	x		x	x	x	x	x	x	x			x			x	x	x	x
CDIF630erm_00842	AcsC	corrinoid/iron-sulfur protein, large subunit	x	x	x	x	x	x	x	x	x	x	x	x	x					x	x	x	x	x
CDIF630erm_00843	AcsE	5-methyltetrahydrofolate|corrinoid/iron-sulfur protein co-methyltransferase	x	x	x	x	x	x	x	x	x	x	x	x	x	x	x	x	x	x	x	x	x	x	x	x
CDIF630erm_00844	CdhC	acetyl-CoA synthase, subunit alpha/beta	x	x	x	x	x	x	x	x	x	x	x	x	x	x	x	x	x	x	x	x	x	x	x	x
CDIF630erm_00845	GcvH	glycine cleavage system, H protein	x		x	x	x	x	x	x	x	x	x	x		x		x	x		x	x	x	x		x
CDIF630erm_00846	CDIF630erm_00846	ATP-dependent reductive activator of CoFeSP	x	x	x	x	x	x	x	x	x	x	x	x	x	x	x	x	x	x	x	x	x	x	x	x
CDIF630erm_00850	CDIF630erm_00850	putative RNA-binding protein	x	x	x	x	x	x	x	x	x			x	x	x	x	x	x	x	x	x	x		x	x
CDIF630erm_00851	CDIF630erm_00851	hypothetical protein	x	x	x	x	x	x	x	x	x		x	x		x	x	x	x	x	x	x	x	x	x	x
CDIF630erm_00852	CDIF630erm_00852	uncharacterized protein	x	x	x	x	x	x	x	x	x	x	x	x	x	x	x	x	x	x	x	x	x	x	x	x
CDIF630erm_00853	HisK	histidinol-phosphatase	x		x	x	x		x					x	x		x	x			x	x			x
CDIF630erm_00859	CDIF630erm_00859	transcriptional regulator, DeoR family	x		x																x
CDIF630erm_00861	CDIF630erm_00861	putative MotA/TolQ/ExbB proton channel							x							x	x								x
CDIF630erm_00864	CDIF630erm_00864	putative lipoprotein	x	x	x	x	x	x	x	x	x	x	x	x	x	x	x				x	x	x	x	x
CDIF630erm_00866	CDIF630erm_00866	putative DNA helicase, UvrD/REP type	x	x											x	x					x				x
CDIF630erm_00868	CDIF630erm_00868	ABC-type transport system, aminoacid-family extracellular solute-binding protein	x		x				x	x	x	x	x	x	x	x	x	x	x	x	x		x	x	x	x
CDIF630erm_00869	CDIF630erm_00869	ABC-type transport system, aminoacid-family permease									x								x
CDIF630erm_00870	CDIF630erm_00870	ABC-type transport system, aminoacid-family ATP-binding protein							x	x	x	x	x		x			x					x	x
CDIF630erm_00871	IscS1	cysteine desulfurase	x		x	x	x	x	x	x	x	x	x	x	x	x	x	x	x	x	x	x	x	x	x	x
CDIF630erm_00872	ThiI	sulfurtransferase ThiI	x		x	x	x	x		x	x	x			x	x		x	x	x	x	x	x		x	x
CDIF630erm_00874	CDIF630erm_00874	putative nitroreductase-like oxidoreductase	x	x	x	x	x	x	x	x	x	x	x	x	x	x	x	x	x		x	x	x	x	x	x
CDIF630erm_00876	PflA	formate C-acetyltransferase activating enzyme	x	x	x	x	x	x	x	x	x	x	x	x	x	x	x	x	x	x	x	x	x	x	x	x
CDIF630erm_00877	PlfB	formate C-acetyltransferase	x	x	x	x	x	x	x	x	x	x	x	x	x	x	x	x	x	x	x	x	x	x	x	x
CDIF630erm_00879	CshA1	DEAD-box ATP-dependent RNA helicase CshA	x	x	x	x	x	x	x	x	x	x	x	x	x	x	x	x	x	x	x	x	x	x	x	x
CDIF630erm_00883	SrlEa	PTS system, sorbitol-specific IIB N-terminal component					x
CDIF630erm_00887	CDIF630erm_00887	putative molybdopterin oxidoreductase	x	x						x	x	x	x		x	x		x	x		x		x	x	x	x
CDIF630erm_00888	SpoIIAA	anti-sigma F factor antagonist (stage II sporulation protein AA)	x		x	x	x	x	x	x		x	x	x		x	x	x	x		x	x	x	x	x	x
CDIF630erm_00889	SpoIIAB	anti-sigma F factor (stage II sporulation protein AB)	x	x	x	x	x	x	x	x	x	x	x	x		x	x	x	x	x	x	x	x	x	x	x
CDIF630erm_00894	CDIF630erm_00894	transcriptional regulator, LacI family			x											x
CDIF630erm_00897	CDIF630erm_00897	putative amidohydrolase, M20D peptidase family	x	x	x	x	x	x			x	x									x	x
CDIF630erm_00899	CDIF630erm_00899	putative penicillin-binding protein	x	x	x	x	x	x	x	x	x	x	x	x	x	x	x	x	x	x	x	x	x	x	x	x
CDIF630erm_00902	CDIF630erm_00902	putative N-acetylmuramoyl-L-alanine amidase	x		x	x	x	x		x		x	x		x	x	x	x	x	x	x	x		x	x	x
CDIF630erm_00904	CDIF630erm_00904	ABC-type transport system, ATP-binding protein	x	x	x	x	x	x	x	x	x	x	x	x	x	x	x	x	x	x	x	x	x	x	x	x
CDIF630erm_00907	CDIF630erm_00907	putative GTP-binding protein, HflX type	x		x	x			x	x	x	x	x	x	x	x	x	x	x	x	x		x	x	x	x
CDIF630erm_00908	CDIF630erm_00908	armadillo-type fold protein										x		x										x
CDIF630erm_00909	CDIF630erm_00909	putative hydrolase, NUDIX family	x	x	x	x	x	x	x	x	x	x	x	x	x	x	x	x	x	x	x	x	x	x	x	x
CDIF630erm_00910	CDIF630erm_00910	IMPACT family member protein	x	x	x	x	x	x	x	x	x	x	x	x	x	x	x	x	x	x	x	x	x	x	x	x
CDIF630erm_00913	NadE	NAD+ synthase	x	x	x	x	x	x	x	x	x	x	x	x	x	x	x	x	x	x	x	x	x	x	x	x
CDIF630erm_00914	CDIF630erm_00914	transcriptional regulatory protein	x	x	x	x	x	x	x	x	x	x	x	x	x	x	x	x	x	x	x	x	x	x	x	x
CDIF630erm_00915	CDIF630erm_00915	transcriptional regulator, LacI family	x	x	x	x	x	x	x	x	x	x	x	x	x	x	x	x	x	x	x	x	x	x	x	x
CDIF630erm_00916	CDIF630erm_00916	hydroxymethylglutaryl-CoA lyase								x			x
CDIF630erm_00925	CDIF630erm_00925	transcriptional regulator, sigma-54-dependent															x
CDIF630erm_00926	CDIF630erm_00926	uncharacterized protein	x	x	x	x	x	x	x	x	x	x	x	x	x	x	x	x	x	x	x	x	x	x	x	x
CDIF630erm_00927	CDIF630erm_00927	hypothetical protein				x									x
CDIF630erm_00928	FloX	putative flavodoxin	x	x	x	x	x	x	x	x	x	x	x	x	x	x	x	x	x	x	x	x	x	x	x	x
CDIF630erm_00930	CDIF630erm_00930	putative universal stress protein A (UspA)	x	x	x	x	x	x	x	x	x	x	x	x	x	x	x	x	x	x	x	x	x	x	x	x
CDIF630erm_00934	BglF1	PTS system, beta-glucoside-specific IIABC component,	x
CDIF630erm_00936	BglC	6-phospho-beta-glucosidase	x	x	x	x	x	x	x	x	x	x	x	x	x	x	x	x	x	x	x	x	x	x	x	x
CDIF630erm_00938	CDIF630erm_00938	two-component response regulator								x							x
CDIF630erm_00944	Rbr1	putative rubrerythrin	x	x	x	x	x	x	x	x	x	x	x	x	x	x	x	x	x	x	x	x	x	x	x	x
CDIF630erm_00945	PerR	peroxide-responsive repressor	x	x	x	x	x		x	x	x	x	x	x	x	x	x	x	x	x	x	x	x	x	x	x
CDIF630erm_00946	Dsr	desulfoferrodoxin	x	x	x	x	x	x	x	x	x	x	x	x	x	x	x	x	x	x	x	x	x	x	x	x
CDIF630erm_00947	CDIF630erm_00947	oxidative stress glutamate dehydrogenase (glutamate synthase-like) (rubredoxin)	x	x	x	x	x	x	x	x	x	x	x	x	x	x	x	x	x	x	x	x	x	x	x	x
CDIF630erm_00948	CDIF630erm_00948	putative metallo-beta-lactamase superfamily protein	x	x	x	x	x	x	x	x	x	x	x	x	x	x	x	x	x		x	x	x	x	x	x
CDIF630erm_00950	CshA2	DEAD-box ATP-dependent RNA helicase CshA													x
CDIF630erm_00951	CDIF630erm_00951	citrate (Re)-synthase	x	x	x	x	x	x	x	x	x	x	x	x		x		x		x	x	x	x	x		x
CDIF630erm_00952	AcnB	aconitate hydratase	x	x	x	x	x	x	x	x	x	x	x	x	x		x	x	x		x	x	x	x	x	x
CDIF630erm_00953	Icd	isocitrate dehydrogenase (NAD+)	x	x	x	x	x	x	x	x	x	x	x	x	x	x	x	x	x	x	x	x	x	x	x	x
CDIF630erm_00954	CDIF630erm_00954	transcriptional regulator, MarR family	x	x	x	x	x	x			x					x	x	x	x	x	x	x			x	x
CDIF630erm_00955	CDIF630erm_00955	putative acetyltransferase	x	x	x	x	x	x	x	x	x	x	x	x	x	x	x	x	x	x	x	x	x	x	x	x
CDIF630erm_00956	CDIF630erm_00956	putative nitroreductase-like oxidoreductase	x	x	x	x	x	x	x	x	x	x	x	x	x	x	x	x	x	x	x	x	x	x	x	x
CDIF630erm_00959	CDIF630erm_00959	putative isomerase/hydrolase	x	x	x	x	x	x	x	x	x	x	x	x	x	x	x	x	x	x	x	x	x	x	x	x
CDIF630erm_00960	PurH'	phosphoribosylaminoimidazolecarboxamide formyltransferase	x	x	x	x	x	x	x	x	x	x	x	x	x	x	x	x	x	x	x	x	x	x	x	x
CDIF630erm_00961	CDIF630erm_00961	(PP2C)-like protein								x					x	x		x							x
CDIF630erm_00962	CDIF630erm_00962	putative glycosyl transferase, group 1	x		x												x				x
CDIF630erm_00963	Cwp25	putative cell wall-binding protein	x	x	x	x	x	x	x	x	x	x	x	x	x	x	x	x	x	x	x	x	x	x	x	x
CDIF630erm_00967	CDIF630erm_00967	hypothetical protein										x		x										x
CDIF630erm_00968	CDIF630erm_00968	putative AbgB-like amidohydrolase	x	x	x	x	x	x	x	x	x	x	x	x	x	x	x	x	x	x	x	x	x	x	x	x
CDIF630erm_00969	CDIF630erm_00969	putative NifU-like protein		x	x				x					x							x
CDIF630erm_00972	OppB	ABC-type transport system, oligopeptide-family permease			x		x		x	x													x
CDIF630erm_00973	OppC	ABC-type transport system, oligopeptide-family permease				x	x	x														x
CDIF630erm_00974	OppA	ABC-type transport system, oligopeptide-family extracellular solute-binding protein	x	x	x	x	x	x	x	x	x	x	x	x	x	x	x	x	x	x	x	x	x	x	x	x
CDIF630erm_00985	CDIF630erm_00985	putative ADP-ribose binding protein	x	x	x	x	x	x	x	x	x	x	x	x	x	x	x	x	x	x	x	x	x	x	x	x
CDIF630erm_00988	CDIF630erm_00988	dna binding domain, excisionase family	x		x	x	x	x	x	x	x	x	x	x	x	x	x	x	x		x	x	x	x	x	x
CDIF630erm_00989	ModA	ABC-type transport system, molybdenum-specific extracellular solute-binding protein													x		x	x		x					x	x
CDIF630erm_00992	Maa1	maltose O-acetyltransferase			x
CDIF630erm_00993	CDIF630erm_00993	ABC-type transport system, sugar-family extracellular solute-binding protein	x	x	x	x	x	x	x	x	x	x	x	x	x	x	x	x	x	x	x	x	x	x	x	x
CDIF630erm_00994	CDIF630erm_00994	ABC-type transport system, sugar-family ATP-binding protein	x	x	x	x	x	x	x	x	x	x	x	x	x	x	x	x	x	x	x	x	x	x	x	x
CDIF630erm_00995	CDIF630erm_00995	ABC-type transport system, sugar-specific permease						x								x	x		x						x
CDIF630erm_00996	CDIF630erm_00996	ABC-type transport system, sugar-family extracellular solute-binding protein								x	x	x											x
CDIF630erm_00999	Nnr	bifunctional NAD(P)H-hydrate repair enzyme Nnr	x	x	x	x	x	x	x	x	x	x	x	x	x	x	x	x	x	x	x	x	x	x	x	x
CDIF630erm_01000	CDIF630erm_01000	putative protease	x	x	x	x	x	x	x	x	x	x	x	x	x	x	x	x	x	x	x	x	x	x	x	x
CDIF630erm_01001	CDIF630erm_01001	putative protein modulating protease activity	x	x	x	x	x	x	x	x	x	x	x	x	x	x	x	x	x	x	x	x	x	x	x	x
CDIF630erm_01002	GlgC	glucose-1-phosphate adenylyltransferase	x	x	x	x	x	x	x	x	x	x	x	x	x	x	x	x	x	x	x	x	x	x	x	x
CDIF630erm_01003	GlgD	glycogen biosynthesis protein	x	x	x	x	x	x	x	x	x	x	x	x	x		x	x	x	x	x	x	x	x	x	x
CDIF630erm_01004	GlgA	glycogen synthase	x	x		x	x	x	x	x	x	x		x			x	x	x	x	x	x	x	x		x
CDIF630erm_01005	GlgP	glycogen phosphorylase	x	x	x	x	x	x	x	x	x	x	x	x	x	x	x	x	x	x	x	x	x	x	x	x
CDIF630erm_01006	AmyB	amylopullulanase	x	x	x	x	x	x	x	x	x	x	x	x	x	x	x	x	x	x	x	x	x	x	x	x
CDIF630erm_01007	CDIF630erm_01007	transcriptional regulator, GntR family	x	x	x	x	x	x	x	x	x	x	x	x	x	x	x	x	x	x	x	x	x	x	x	x
CDIF630erm_01008	SpeA1	arginine decarboxylase													x		x								x
CDIF630erm_01009	SpeH	S-adenosylmethionine decarboxylase proenzyme												x		x	x	x	x	x					x	x
CDIF630erm_01010	SpeE	spermidine synthase	x	x	x	x	x	x	x	x	x	x	x	x	x	x	x	x	x	x	x	x	x	x	x	x
CDIF630erm_01011	SpeB	agmatinase												x	x	x	x	x	x	x					x	x
CDIF630erm_01012	CspA	cold shock protein	x	x	x	x			x	x	x	x	x	x	x	x	x				x		x	x	x
CDIF630erm_01013	CDIF630erm_01013	ferredoxin hydrogenase	x	x	x	x	x	x	x	x	x	x	x	x	x	x	x	x	x	x	x	x	x	x	x	x
CDIF630erm_01014	CDIF630erm_01014	ferredoxin hydrogenase	x	x	x	x	x	x	x	x	x	x		x	x	x	x	x			x	x	x	x	x
CDIF630erm_01017	CDIF630erm_01017	uncharacterized protein	x		x				x	x	x	x	x	x		x	x	x			x		x	x	x
CDIF630erm_01018	CDIF630erm_01018	hypothetical protein	x	x	x	x	x	x	x	x	x	x	x	x	x	x	x	x	x	x	x	x	x	x	x	x
CDIF630erm_01020	OpuCA	ABC-type transport system, glycine betaine/carnitine/choline ATP-binding protein	x	x	x	x	x	x	x	x	x	x	x	x	x	x	x	x	x	x	x	x	x	x	x	x
CDIF630erm_01021	OpuCC	ABC-type transport system, glycine betaine/carnitine/choline permease	x		x	x	x	x	x	x	x	x	x	x	x	x	x	x	x	x	x	x	x	x	x	x
CDIF630erm_01026	CDIF630erm_01026	putative phage protein	x	x	x	x	x	x				x	x	x	x	x	x	x	x	x	x	x		x	x	x
CDIF630erm_01029	CDIF630erm_01029	transcriptional regulator, phage-type	x	x	x	x	x	x	x	x	x	x	x	x		x	x	x	x	x	x	x	x	x	x	x
CDIF630erm_01033	CDIF630erm_01033	putative phage protein	x	x	x	x	x	x	x	x	x			x	x	x	x	x	x	x	x	x	x		x	x
CDIF630erm_01066	CDIF630erm_01066	putative phage protein	x	x	x					x	x	x		x	x	x			x		x		x	x	x
CDIF630erm_01069	CDIF630erm_01069	putative phage protein	x	x	x	x	x	x	x	x	x	x	x	x	x	x	x	x	x	x	x	x	x	x	x	x
CDIF630erm_01074	CDIF630erm_01074	putative phage protein							x					x
CDIF630erm_01088	CDIF630erm_01088	putative phage lipoprotein	x		x						x				x						x
CDIF630erm_01108	CDIF630erm_01108	putative phage protein	x		x	x	x		x	x	x	x		x	x	x	x	x	x	x	x	x	x	x	x	x
CDIF630erm_01109	CDIF630erm_01109	protein-export protein, SecB-like	x	x	x	x	x	x	x	x	x	x	x	x	x	x	x	x	x	x	x	x	x	x	x	x
CDIF630erm_01120	CDIF630erm_01120	putative drug/sodium antiporter, MATE family	x				x	x						x					x			x
CDIF630erm_01121	RpsA	30S ribosomal protein S1	x	x	x	x	x	x	x	x	x	x	x	x	x	x	x	x	x	x	x	x	x	x	x	x
CDIF630erm_01122	CDIF630erm_01122	putative phosphatase/hydrolase				x			x							x			x
CDIF630erm_01123	CDIF630erm_01123	hypothetical protein	x		x							x	x	x						x	x			x
CDIF630erm_01125	LeuA	2-isopropylmalate synthase							x	x	x	x	x	x									x	x
CDIF630erm_01126	LeuC	3-isopropylmalate dehydratase large subunit										x		x										x
CDIF630erm_01127	LeuD	3-isopropylmalate dehydratase small subunit							x		x	x		x									x	x
CDIF630erm_01128	LeuB	3-isopropylmalate dehydrogenase							x			x
CDIF630erm_01130	CDIF630erm_01130	putative serine-pyruvate aminotransferase	x	x	x	x	x	x	x	x	x	x	x	x	x	x	x	x	x	x	x	x	x	x	x	x
CDIF630erm_01131	Hpr	hydroxypyruvate reductase	x		x	x	x		x			x	x	x				x	x	x	x	x		x		x
CDIF630erm_01132	CDIF630erm_01132	uncharacterized protein, UCP033563-like	x	x	x	x	x	x	x	x	x	x	x	x	x	x	x	x	x	x	x	x	x	x	x	x
CDIF630erm_01133	CDIF630erm_01133	two-component sensor histidine kinase	x
CDIF630erm_01134	CDIF630erm_01134	putative radical SAM protein	x	x	x	x		x		x	x	x		x	x	x			x		x	x	x	x	x
CDIF630erm_01135	CDIF630erm_01135	ABC-type transport system, nitrate/sulfonate/taurine extracellular solute-binding protein	x	x	x	x	x	x	x	x	x	x	x	x	x	x	x	x	x	x	x	x	x	x	x	x
CDIF630erm_01138	CDIF630erm_01138	cys-tRNA(Pro)/cys-tRNA(Cys) deacylase	x	x	x	x	x	x	x	x	x	x	x	x	x	x	x	x	x	x	x	x	x	x	x	x
CDIF630erm_01139	FumA	fumarate hydratase class i, subunit A	x		x	x	x		x	x	x	x	x	x	x	x	x	x	x	x	x	x	x	x	x	x
CDIF630erm_01140	FumB	fumarate hydratase class i, subunit B	x	x	x	x	x	x	x	x	x	x	x	x	x	x	x	x	x	x	x	x	x	x	x	x
CDIF630erm_01141	YtsJ	malate dehydrogenase (oxaloacetate-decarboxylating)	x	x	x	x	x	x	x	x	x	x	x	x	x	x	x	x	x	x	x	x	x	x	x	x
CDIF630erm_01142	CDIF630erm_01142	putative acyl-CoA N-acyltransferase	x	x	x	x	x	x	x	x	x	x	x	x		x	x	x		x	x	x	x	x	x	x
CDIF630erm_01143	CDIF630erm_01143	putative zinc binding DNA-binding protein							x				x	x										x
CDIF630erm_01144	CDIF630erm_01144	S1 RNA binding domain protein	x	x	x	x	x	x	x	x	x	x	x	x	x	x	x	x	x	x	x	x	x	x	x	x
CDIF630erm_01145	CDIF630erm_01145	transcriptional regulator, GntR family										x
CDIF630erm_01146	NagA1	N-acetylglucosamine-6-phosphate deacetylase		x	x	x			x	x		x			x			x	x		x		x			x
CDIF630erm_01147	NagB	glucosamine-6-phosphate deaminase	x	x	x	x	x		x	x	x	x	x	x	x	x	x	x	x		x	x	x	x	x	x
CDIF630erm_01159	CDIF630erm_01159	putative transcriptional regulator, HTH	x	x	x	x	x	x	x	x	x	x	x	x	x	x	x	x	x	x	x	x	x	x	x	x
CDIF630erm_01160	PotA	ABC-type transport system, spermidine/putrescine ATP-binding protein	x	x	x		x	x	x	x	x	x	x	x	x	x	x	x	x	x	x	x	x	x	x	x
CDIF630erm_01161	PotB	ABC-type transport system, spermidine/putrescine permease	x											x	x	x									x
CDIF630erm_01163	PotD	ABC-type transport system, spermidine/putrescine solute-binding protein	x		x	x			x		x	x	x	x	x	x	x	x	x	x	x		x	x	x	x
CDIF630erm_01175	Cwp16	putative cell wall hydrolase/autolysin	x	x	x	x	x	x	x	x	x	x	x	x	x	x	x	x	x	x	x	x	x	x	x	x
CDIF630erm_01176	Cwp17	putative cell wall hydrolase/autolysin									x			x
CDIF630erm_01177	CDIF630erm_01177	hypothetical protein	x	x	x	x	x	x	x	x	x	x	x	x		x		x	x	x	x	x	x	x		x
CDIF630erm_01178	CDIF630erm_01178	putative helicase, superfamily 1, UvrD-family	x	x	x	x		x	x	x	x	x	x	x	x	x	x	x	x	x	x	x	x	x	x	x
CDIF630erm_01180	AddB	ATP-dependent nuclease subunit B	x	x	x	x	x	x	x	x	x	x	x	x	x	x	x	x	x	x	x	x	x	x	x	x
CDIF630erm_01181	AddA	ATP-dependent nuclease subunit A	x	x	x	x	x	x	x	x	x	x	x	x	x	x	x	x	x	x	x	x	x	x	x	x
CDIF630erm_01182	SbcD	nuclease SbcCD subunit D	x			x		x				x					x					x
CDIF630erm_01183	SbcC	nuclease SbcCD subunit C	x	x	x	x	x	x	x	x	x	x	x	x	x	x	x	x	x	x	x	x	x	x	x	x
CDIF630erm_01184	CDIF630erm_01184	putative membrane protein	x						x		x	x	x	x	x	x	x		x	x			x	x	x	x
CDIF630erm_01186	PepT1	peptidase T	x		x	x		x	x	x	x	x	x	x	x	x	x	x	x	x	x	x	x	x	x	x
CDIF630erm_01187	Cwp18	putative cell wall-binding protein	x	x	x	x	x	x	x	x	x	x	x	x	x	x	x	x	x	x	x	x	x	x	x	x
CDIF630erm_01188	CDIF630erm_01188	putative phosphodiesterase	x	x	x				x	x	x	x	x	x	x	x	x	x	x		x		x	x	x	x
CDIF630erm_01190	CDIF630erm_01190	ABC-type transport system, multidrug-family ATP-binding protein			x
CDIF630erm_01193	CDIF630erm_01193	YbaK/aminoacyl-tRNA synthetase-associated protein	x	x	x	x	x	x	x	x	x	x	x	x		x	x	x	x		x	x	x	x	x	x
CDIF630erm_01194	Bcd	butyryl-CoA dehydrogenase, catalytic subunit	x	x	x	x	x	x	x	x	x	x	x	x	x	x	x	x	x	x	x	x	x	x	x	x
CDIF630erm_01195	EtfB3	butyryl-CoA dehydrogenase, electron transfer flavoprotein beta subunit	x	x	x	x	x	x	x	x	x	x	x	x	x	x	x	x	x	x	x	x	x	x	x	x
CDIF630erm_01196	EtfA3	butyryl-CoA dehydrogenase, electron transfer flavoprotein alpha subunit	x	x	x	x	x	x	x	x	x	x	x	x	x	x	x	x	x	x	x	x	x	x	x	x
CDIF630erm_01197	Crt2	short-chain-enoyl-CoA hydratase	x	x	x	x	x	x	x	x	x	x	x	x	x	x	x	x	x	x	x	x	x	x	x	x
CDIF630erm_01198	Hbd	3-hydroxybutyryl-CoA dehydrogenase	x	x	x	x	x	x	x	x	x	x	x	x	x	x	x	x	x	x	x	x	x	x	x	x
CDIF630erm_01199	ThlA1	acetyl-CoA C-acetyltransferase	x	x	x	x	x	x	x	x	x	x	x	x	x	x	x	x	x	x	x	x	x	x	x	x
CDIF630erm_01200	CDIF630erm_01200	putative RNA pseudouridine synthase							x
CDIF630erm_01201	CDIF630erm_01201	nucleoid-associated protein, NdpA-like	x	x	x	x	x	x	x	x	x	x	x	x	x	x	x	x	x	x	x	x	x	x	x	x
CDIF630erm_01207	CcpA	transcriptional regulator, LacI family	x	x	x	x	x	x	x	x	x	x	x	x	x	x	x	x	x	x	x	x	x	x	x	x
CDIF630erm_01213	CDIF630erm_01213	putative histidinol-phosphatase						x
CDIF630erm_01214	CDIF630erm_01214	bifunctional transcriptional regulator/aminotransferase	x	x		x	x	x	x			x			x	x	x		x	x	x	x			x	x
CDIF630erm_01215	CDIF630erm_01215	uncharacterized protein, UPF0291 protein family	x		x					x	x						x			x	x		x
CDIF630erm_01216	ApeA	aminopeptidase ApeA	x	x	x	x	x	x	x	x	x	x	x	x	x	x	x	x	x	x	x	x	x	x	x	x
CDIF630erm_01219	CDIF630erm_01219	membrane complex biogenesis protein, btpa family			x	x
CDIF630erm_01220	CDIF630erm_01220	PTS system, mannose-type IIB component	x		x	x			x		x		x	x			x	x	x		x		x	x		x
CDIF630erm_01223	CDIF630erm_01223	transcriptional regulator, LysR family	x		x	x	x								x				x		x	x
CDIF630erm_01224	CDIF630erm_01224	putative lipoprotein	x	x	x	x	x	x	x	x	x	x	x	x	x	x	x	x		x	x	x	x	x	x	x
CDIF630erm_01225	MoeA	molybdopterin molybdotransferase	x		x	x	x	x	x		x	x			x		x	x	x	x	x	x	x		x	x
CDIF630erm_01226	MobB	molybdopterin-guanine dinucleotide biosynthesis adapter protein							x					x
CDIF630erm_01227	CDIF630erm_01227	PTS system, galactiol-type IIB component	x		x				x	x	x					x	x				x		x		x
CDIF630erm_01228	YwjA	ABC-type transport system, multidrug-family ATP-binding/permease protein	x	x				x				x						x		x	x					x
CDIF630erm_01229	CDIF630erm_01229	putative membrane protein	x	x	x	x	x	x	x	x	x	x	x	x	x	x	x	x	x	x	x	x	x	x	x	x
CDIF630erm_01230	CDIF630erm_01230	putative peptidase, M20D family	x	x	x	x	x	x	x	x	x	x	x	x	x	x	x	x	x	x	x	x	x	x	x	x
CDIF630erm_01240	CDIF630erm_01240	ABC-type transport system, multidrug-family ATP-binding protein Tn1549-like, CTn4	x
CDIF630erm_01264	CDIF630erm_01264	choline trimethylamine-lyase	x	x	x	x	x	x	x	x	x	x	x	x	x	x	x	x	x	x	x	x	x	x	x	x
CDIF630erm_01266	CDIF630erm_01266	transcriptional regulator, RmlC-type	x	x	x	x	x	x	x	x	x	x		x	x	x	x	x	x	x	x	x	x	x	x	x
CDIF630erm_01268	CDIF630erm_01268	uncharacterized protein			x
CDIF630erm_01270	CDIF630erm_01270	putative nitroreductase-like oxidoreductase	x	x	x	x	x	x	x	x	x	x	x	x	x	x	x	x	x	x	x	x	x	x	x	x
CDIF630erm_01275	PolA	DNA polymerase I (POLI)	x	x	x	x	x	x	x	x	x	x	x	x	x	x	x	x	x	x	x	x	x	x	x	x
CDIF630erm_01276	CoaE	dephospho-CoA kinase	x	x	x	x			x	x	x	x	x	x	x	x	x	x	x		x		x	x	x	x
CDIF630erm_01277	CDIF630erm_01277	putative lytic transglycosylase-like protein	x	x	x			x			x	x				x	x	x	x	x	x				x	x
CDIF630erm_01278	CDIF630erm_01278	putative solute-binding lipoprotein	x	x	x	x	x	x	x	x	x	x	x	x	x	x	x	x	x	x	x	x	x	x	x	x
CDIF630erm_01279	CopZ	copper chaperone CopZ	x		x	x			x						x	x				x	x				x
CDIF630erm_01281	GloA	lactoylglutathione lyase	x					x	x	x	x			x			x						x
CDIF630erm_01282	CDIF630erm_01282	putative SH3-domain protein	x	x	x	x	x	x	x	x	x	x	x	x	x	x	x	x	x	x	x	x	x	x	x	x
CDIF630erm_01284	RnfC	electron transport complex protein	x	x	x	x	x	x	x	x	x	x	x	x	x	x	x	x	x	x	x	x	x	x	x	x
CDIF630erm_01285	RnfD	electron transport complex protein	x		x			x	x	x	x				x			x		x	x		x			x
CDIF630erm_01286	RnfG	electron transport complex protein	x	x	x	x		x	x	x	x	x	x	x	x	x	x	x	x	x	x	x	x	x	x	x
CDIF630erm_01287	RnfE	electron transport complex protein		x		x				x							x			x
CDIF630erm_01288	RnfA	electron transport complex protein												x
CDIF630erm_01289	RnfB	electron transport complex protein	x	x	x	x	x	x	x	x	x	x	x	x	x	x	x	x	x	x	x	x	x	x	x	x
CDIF630erm_01290	CDIF630erm_01290	putative maf-like protein	x	x	x	x	x	x	x	x	x	x	x	x	x	x	x				x	x	x	x	x
CDIF630erm_01292	MreB2	rod shape-determining protein MreB	x	x	x	x	x	x	x	x	x	x	x	x	x	x	x	x	x	x	x	x	x	x	x	x
CDIF630erm_01293	MreC	rod shape-determining protein MreC	x	x	x	x	x	x	x	x	x	x	x	x	x	x	x	x	x	x	x	x	x	x	x	x
CDIF630erm_01295	CDIF630erm_01295	putative penicillin-binding protein with a N-terminal TonB-box	x	x	x	x	x	x	x	x	x	x	x	x	x	x	x	x	x	x	x	x	x	x	x	x
CDIF630erm_01296	MinC	cell division regulator (septum placement)		x	x				x	x					x						x		x
CDIF630erm_01297	MinD	septum site-determining protein MinD (cell division inhibitor MinD)	x	x	x	x	x	x	x	x	x	x	x	x	x	x	x	x	x	x	x	x	x	x	x	x
CDIF630erm_01300	MgsA	methylglyoxal synthase	x	x	x	x	x	x	x	x	x	x	x	x		x	x	x	x		x	x	x	x	x	x
CDIF630erm_01303	CDIF630erm_01303	uncharacterized protein, transglutaminase-like	x	x	x	x	x	x		x	x	x		x	x	x	x	x	x	x	x	x	x	x	x	x
CDIF630erm_01304	FprA	flavo-diiron protein FprA	x	x	x	x	x	x	x	x	x	x	x	x	x	x	x	x	x	x	x	x	x	x	x	x
CDIF630erm_01305	CDIF630erm_01305	putative radical SAM-superfamily protein	x	x	x	x	x	x	x	x	x	x	x	x	x	x	x	x	x	x	x	x	x	x	x	x
CDIF630erm_01306	CDIF630erm_01306	radical SAM-linked protein	x	x	x	x	x	x	x	x	x	x	x	x	x	x	x	x	x	x	x	x	x	x	x	x
CDIF630erm_01307	Rng	ribonuclease G	x													x
CDIF630erm_01308	RplU	50S ribosomal protein L21	x	x	x	x	x	x	x	x	x	x	x	x	x	x	x	x	x	x	x	x	x	x	x	x
CDIF630erm_01310	RpmA	50S ribosomal protein L27	x	x	x	x	x	x	x	x	x	x	x	x	x	x	x	x	x	x	x	x	x	x	x	x
CDIF630erm_01311	ObgE	Spo0B-associated GTP-binding protein	x	x	x	x	x	x	x	x	x	x	x	x	x	x	x	x	x	x	x	x	x	x	x	x
CDIF630erm_01312	CDIF630erm_01312	rna-binding protein, yhby family	x	x	x	x	x	x	x	x	x	x	x	x	x	x	x	x	x	x	x	x	x	x	x	x
CDIF630erm_01314	Hom1	homoserine dehydrogenase	x	x	x	x						x	x	x	x		x		x	x	x			x	x	x
CDIF630erm_01315	CDIF630erm_01315	putative integrase/recombinase	x
CDIF630erm_01317	CDIF630erm_01317	transcriptional regulator, GntR family	x	x	x	x	x	x	x	x	x	x	x	x	x	x	x	x	x	x	x	x	x	x	x	x
CDIF630erm_01322	CDIF630erm_01322	uncharacterized protein, rossmann-like fold	x
CDIF630erm_01323	AckA	acetate kinase	x	x	x	x	x	x	x	x	x	x	x	x	x	x	x	x	x	x	x	x	x	x	x	x
CDIF630erm_01326	FapR	fatty acid and phospholipid biosynthesis regulator	x		x	x	x	x	x		x	x		x	x	x	x	x	x		x	x	x	x	x	x
CDIF630erm_01327	PlsX	phosphate acyltransferase	x	x	x	x	x	x	x	x	x	x	x	x	x	x	x	x	x	x	x	x	x	x	x	x
CDIF630erm_01328	FabH	beta-ketoacyl-[acyl-carrier-protein] synthase 3	x	x	x	x	x	x	x	x	x	x	x	x	x	x	x	x	x	x	x	x	x	x	x	x
CDIF630erm_01329	FabK	enoyl-[acyl-carrier-protein] reductase (NADH)	x	x	x	x	x	x	x	x	x	x	x	x	x	x	x	x	x	x	x	x	x	x	x	x
CDIF630erm_01330	FabD	malonyl CoA-acyl carrier protein transacylase	x	x	x	x	x	x	x	x	x	x	x	x	x	x	x	x	x	x	x	x	x	x	x	x
CDIF630erm_01331	FabG1	3-oxoacyl-[acyl-carrier-protein] reductase	x	x	x	x	x	x	x	x	x	x	x	x	x	x	x	x	x	x	x	x	x	x	x	x
CDIF630erm_01332	AcpP2	acyl carrier protein (ACP)	x	x	x	x	x	x	x	x	x	x	x	x	x	x	x	x	x	x	x	x	x	x	x	x
CDIF630erm_01333	FabF	3-oxoacyl-[acyl-carrier-protein] synthase 2	x	x	x	x	x	x	x	x	x	x	x	x	x	x	x	x	x	x	x	x	x	x	x	x
CDIF630erm_01335	CDIF630erm_01335	transcriptional regulator, sigma-54-dependent	x																x
CDIF630erm_01339	CDIF630erm_01339	putative N-acetyltransferase	x	x	x	x			x	x	x	x	x	x	x		x	x	x		x		x	x	x	x
CDIF630erm_01340	Fbp	fructose-1,6-bisphosphatase	x	x	x	x		x	x	x	x	x	x	x	x	x	x	x	x	x	x	x	x	x	x	x
CDIF630erm_01349	CDIF630erm_01349	alkaline shock protein	x	x	x	x	x	x	x	x	x	x	x	x	x	x	x	x	x	x	x	x	x	x	x	x
CDIF630erm_01350	NusB	N utilization substance protein B	x	x	x	x	x	x	x	x	x	x	x	x	x	x	x	x	x		x	x	x	x	x	x
CDIF630erm_01351	CDIF630erm_01351	uncharacterized protein, Kae1/YgjD family			x
CDIF630erm_01352	XseA	exodeoxyribonuclease 7 large subunit								x
CDIF630erm_01353	XseB	exodeoxyribonuclease 7 small subunit							x	x	x	x		x									x	x
CDIF630erm_01354	IspA	geranylgeranyl pyrophosphate synthase	x	x	x	x	x	x	x	x	x	x	x	x	x	x	x	x	x	x	x	x	x	x	x	x
CDIF630erm_01356	Dxs	1-deoxy-D-xylulose-5-phosphate synthase	x	x	x	x		x		x	x	x	x	x	x	x	x	x		x	x	x	x	x	x	x
CDIF630erm_01357	YqxC	putative rRNA methyltransferase	x		x				x		x	x		x							x		x	x
CDIF630erm_01358	RecN	DNA repair protein RecN	x	x	x	x	x	x			x	x	x	x	x	x	x	x	x	x	x	x		x	x	x
CDIF630erm_01359	CDIF630erm_01359	hypothetical protein					x	x														x
CDIF630erm_01360	CDIF630erm_01360	putative N-acetyltransferase	x	x	x	x	x	x		x	x	x	x	x		x	x	x	x	x	x	x	x	x	x	x
CDIF630erm_01363	Spo0A	stage 0 sporulation protein A	x	x	x	x	x	x	x	x	x	x	x	x	x	x	x	x	x	x	x	x	x	x	x	x
CDIF630erm_01364	CDIF630erm_01364	putative thiamine diphosphokinase	x		x	x		x		x	x				x	x	x			x	x	x	x		x
CDIF630erm_01365	CDIF630erm_01365	hypothetical protein	x	x	x	x	x	x	x	x	x	x	x	x	x	x	x	x	x	x	x	x	x	x	x	x
CDIF630erm_01366	CDIF630erm_01366	putative glycosyl transferase, family 2	x	x	x		x	x	x	x	x	x		x	x	x	x	x		x	x	x	x	x	x	x
CDIF630erm_01368	CDIF630erm_01368	hypothetical protein	x	x	x	x	x	x	x	x	x	x	x	x	x	x	x	x	x	x	x	x	x	x	x	x
CDIF630erm_01369	NudF	ADP-ribose pyrophosphatase	x		x						x										x
CDIF630erm_01371	CDIF630erm_01371	tyrosine recombinase, XerD-like		x	x		x	x								x		x			x	x
CDIF630erm_01372	DeoB	phosphopentomutase	x		x	x	x	x	x		x	x	x	x	x	x	x		x	x	x	x	x	x	x	x
CDIF630erm_01373	PupG	purine-nucleoside phosphorylase	x	x	x	x	x	x	x	x	x	x	x	x	x	x	x	x	x	x	x	x	x	x	x	x
CDIF630erm_01374	Pdp	pyrimidine-nucleoside phosphorylase	x	x	x	x	x	x	x	x	x	x	x		x		x	x	x	x	x	x	x	x	x	x
CDIF630erm_01375	CDIF630erm_01375	uncharacterized protein, YceG-like	x	x	x	x	x	x	x	x		x					x	x			x	x	x
CDIF630erm_01376	CDIF630erm_01376	putative O-methyltransferase	x		x	x	x		x	x		x		x	x	x	x		x		x	x	x	x	x
CDIF630erm_01377	YrrO	putative protease YrrO	x	x	x	x	x	x	x	x	x	x	x	x	x	x	x	x	x	x	x	x	x	x	x	x
CDIF630erm_01380	CDIF630erm_01380	putative site-specific recombinase	x
CDIF630erm_01381	CDIF630erm_01381	putative lipoprotein			x	x	x	x			x	x	x	x	x	x	x	x	x			x		x	x	x
CDIF630erm_01398	Efp	elongation factor P (EF-p)	x	x	x	x	x	x	x	x	x	x	x	x	x	x	x	x	x	x	x	x	x	x	x	x
CDIF630erm_01399	CDIF630erm_01399	uncharacterized protein	x		x			x	x	x	x	x		x	x						x		x	x
CDIF630erm_01400	Rnc	ribonuclease III	x		x	x	x	x	x	x	x	x		x	x	x	x	x	x		x	x	x	x	x	x
CDIF630erm_01401	CDIF630erm_01401	putative radical SAM-superfamily protein	x		x				x						x						x
CDIF630erm_01402	Smc	structural maintenance chromosome protein SMC	x	x	x	x	x	x	x	x	x	x	x	x	x	x	x	x	x	x	x	x	x	x	x	x
CDIF630erm_01403	FtsY	signal recognition particle receptor	x	x	x	x	x	x	x	x	x	x	x	x	x	x	x	x	x	x	x	x	x	x	x	x
CDIF630erm_01405	Ffh	signal recognition particle protein	x	x	x	x	x	x	x	x	x	x	x	x	x	x	x	x	x	x	x	x	x	x	x	x
CDIF630erm_01406	RpsP	30S ribosomal protein S16	x	x	x	x	x	x	x	x	x	x	x	x	x	x	x	x	x	x	x	x	x	x	x	x
CDIF630erm_01407	CDIF630erm_01407	putative RNA-binding protein	x	x	x	x	x	x	x	x	x	x	x	x	x	x	x	x	x	x	x	x	x	x	x	x
CDIF630erm_01408	RimM	16S rRNA processing protein RimM	x		x	x			x	x	x	x		x	x	x	x	x	x		x		x	x	x	x
CDIF630erm_01410	RplS	50S ribosomal protein L19	x	x	x	x	x	x	x	x	x	x	x	x	x	x	x	x	x	x	x	x	x	x	x	x
CDIF630erm_01411	CDIF630erm_01411	putative GTPase, MG442 type	x	x	x	x	x	x	x	x	x	x	x	x	x	x	x	x	x		x	x	x	x	x	x
CDIF630erm_01413	BrnQ-2	branched chain amino acid transport system carrier protein							x	x	x								x				x
CDIF630erm_01414	NrdZ	vitamin B12-dependent ribonucleoside-diphosphate reductase	x	x	x	x	x	x	x	x	x	x	x	x	x	x	x	x	x	x	x	x	x	x	x	x
CDIF630erm_01415	RnhB	ribonuclease HII			x	x	x	x		x					x	x	x	x	x	x		x			x	x
CDIF630erm_01416	CDIF630erm_01416	putative (S)-2-hydroxy-acid oxidase	x	x	x	x	x	x	x	x	x	x	x	x	x	x	x	x	x	x	x	x	x	x	x	x
CDIF630erm_01417	CDIF630erm_01417	uncharacterized protein							x
CDIF630erm_01427	TopA	DNA topoisomerase I	x	x	x	x		x	x	x	x	x	x	x	x	x	x	x	x	x	x	x	x	x	x	x
CDIF630erm_01428	CodY	transcriptional regulator, GTP-sensing pleiotropic repressor	x	x	x	x	x	x	x	x	x	x	x	x	x	x	x	x	x	x	x	x	x	x	x	x
CDIF630erm_01431	IscR	transcriptional regulator of cysteine biosynthesis	x	x	x		x	x			x	x	x	x				x	x	x	x	x		x		x
CDIF630erm_01432	IscS2	cysteine desulfurase	x	x	x	x	x	x	x	x	x	x	x	x	x	x	x	x	x	x	x	x	x	x	x	x
CDIF630erm_01433	CDIF630erm_01433	fe-s iron-sulfur cluster assembly protein, nifu family	x	x	x	x	x	x	x	x	x	x	x	x	x	x	x	x	x	x	x	x	x	x	x	x
CDIF630erm_01434	MnmA	transfer RNA-specific 2-thiouridylase MnmA	x	x	x	x	x	x	x	x	x		x		x	x			x		x	x	x		x
CDIF630erm_01436	AlaS	alanine-tRNA synthetase	x	x	x	x	x	x	x	x	x	x	x	x	x	x	x	x	x	x	x	x	x	x	x	x
CDIF630erm_01437	CDIF630erm_01437	uncharacterized protein, UPF0297 family	x	x	x				x	x	x			x		x		x			x		x
CDIF630erm_01438	CDIF630erm_01438	putative membrane protein	x	x	x	x		x				x	x	x	x	x		x	x	x	x	x		x	x	x
CDIF630erm_01439	CDIF630erm_01439	putative holliday junction resolvase	x	x	x	x	x	x	x	x	x	x	x	x		x	x	x	x	x	x	x	x	x	x	x
CDIF630erm_01440	CDIF630erm_01440	hypothetical protein												x
CDIF630erm_01441	Fur	transcriptional regulator, Fur family	x	x	x	x	x	x	x	x	x	x	x	x	x	x	x				x	x	x	x	x
CDIF630erm_01443	CDIF630erm_01443	ribonuclease J family protein	x	x	x	x	x	x	x	x	x	x	x	x	x	x	x	x	x	x	x	x	x	x	x	x
CDIF630erm_01450	ScpB	segregation and condensation protein B								x						x	x								x
CDIF630erm_01453	CDIF630erm_01453	transcriptional regulator, MarR family				x		x			x	x	x	x		x			x			x		x
CDIF630erm_01454	PepA	cytosol aminopeptidase	x	x	x	x	x	x	x	x	x	x	x	x	x	x	x	x	x	x	x	x	x	x	x	x
CDIF630erm_01457	CDIF630erm_01457	putative MazG-like pyrophosphohydrolase	x	x	x	x	x	x	x	x	x	x	x	x	x	x	x	x	x	x	x	x	x	x	x	x
CDIF630erm_01458	NpdA	NAD-dependent deacetylase, Sir2 family	x	x	x	x	x	x	x	x	x	x	x	x	x	x	x	x	x	x	x	x	x	x	x	x
CDIF630erm_01459	Acd	mannosyl-glycoprotein endo-beta-N-acetylglucosamidase	x	x	x	x	x	x	x	x	x	x	x	x	x	x	x	x	x	x	x	x	x	x	x	x
CDIF630erm_01460	PolC	DNA polymerase III PolC-type	x	x	x			x	x	x			x	x	x	x	x	x			x		x	x	x
CDIF630erm_01461	RimP	ribosome maturation factor rimp	x	x	x		x	x	x	x	x		x	x	x	x		x		x	x	x	x	x	x	x
CDIF630erm_01462	NusA	transcription elongation protein	x	x	x	x	x	x	x	x	x	x	x	x	x	x	x	x	x	x	x	x	x	x	x	x
CDIF630erm_01463	CDIF630erm_01463	uncharacterized protein	x		x	x	x						x	x	x		x	x			x	x		x	x
CDIF630erm_01464	CDIF630erm_01464	ribosomal protein L7Ae/L30e/S12e/Gadd45	x		x				x	x	x			x							x		x
CDIF630erm_01465	InfB	translation initiation factor IF-2	x	x	x	x	x	x	x	x	x	x	x	x	x	x	x	x	x	x	x	x	x	x	x	x
CDIF630erm_01466	RbfA	Ribosome-binding factor A	x	x	x	x	x	x	x	x	x	x	x	x	x	x	x	x	x	x	x	x	x	x	x	x
CDIF630erm_01467	CDIF630erm_01467	putative rna-binding protein	x	x	x	x	x	x	x	x	x	x	x	x	x	x	x	x	x	x	x	x	x	x	x	x
CDIF630erm_01469	CDIF630erm_01469	putative rna-binding protein	x		x	x	x	x	x			x	x	x	x	x	x	x	x	x	x	x		x	x	x
CDIF630erm_01470	TruB	tRNA pseudouridine synthase B	x		x									x				x	x	x	x					x
CDIF630erm_01471	RibF	riboflavin biosynthesis protein	x	x	x	x	x	x	x	x	x	x	x	x	x	x	x	x		x	x	x	x	x	x	x
CDIF630erm_01472	RpsO	30S ribosomal protein S15	x	x	x	x	x	x	x	x	x	x	x	x		x	x	x	x	x	x	x	x	x	x	x
CDIF630erm_01473	CDIF630erm_01473	uncharacterized protein DegV family	x		x	x				x											x
CDIF630erm_01474	Pnp	polyribonucleotide nucleotidyltransferase	x	x	x	x	x	x	x	x	x	x	x	x	x	x	x	x	x	x	x	x	x	x	x	x
CDIF630erm_01476	CDIF630erm_01476	putative peptidase, M16 family	x	x	x	x	x	x	x	x	x	x	x	x	x	x	x	x	x	x	x	x	x	x	x	x
CDIF630erm_01478	DapG	aspartokinase	x	x	x	x	x	x	x	x	x	x	x	x	x	x	x	x	x	x	x	x	x	x	x	x
CDIF630erm_01480	FtsK	DNA FtsK/SpoIIIE translocase	x	x	x	x	x	x	x	x	x	x	x	x	x	x	x	x	x	x	x	x	x	x	x	x
CDIF630erm_01481	SelU	tRNA 2-selenouridine synthase	x	x	x	x		x			x	x		x	x			x			x	x		x
CDIF630erm_01482	RimO	ribosomal protein S12 methylthiotransferase	x	x	x	x	x	x	x		x	x		x	x	x	x	x	x		x	x	x	x	x	x
CDIF630erm_01483	PgsA	CDP-diacylglycerol--glycerol-3-phosphate 3-phosphatidyltransferase	x																x
CDIF630erm_01484	RecA	protein RecA (Recombinase a)	x	x	x	x	x	x	x	x	x	x	x	x	x	x	x	x	x	x	x	x	x	x	x	x
CDIF630erm_01485	CDIF630erm_01485	RNase Y	x	x	x	x	x	x	x	x	x	x	x	x	x	x	x	x	x	x	x	x	x	x	x	x
CDIF630erm_01486	CDIF630erm_01486	putative DNA helicase, UvrD/REP type	x	x	x	x	x	x	x	x	x	x	x	x	x	x	x	x	x	x	x	x	x	x	x	x
CDIF630erm_01487	SpsB3	signal peptidase IB	x	x	x					x	x			x	x	x	x				x		x		x
CDIF630erm_01489	CDIF630erm_01489	putative phage tyrosine recombinase	x	x	x	x	x	x	x	x	x	x	x	x	x	x	x	x	x	x	x	x	x	x	x	x
CDIF630erm_01490	PurB	adenylosuccinate lyase	x	x	x	x	x	x	x	x	x	x	x	x	x	x	x	x	x	x	x	x	x	x	x	x
CDIF630erm_01491	CDIF630erm_01491	transcriptional regulator, MarR family	x	x	x	x	x	x	x	x	x	x	x	x	x	x	x	x	x	x	x	x	x	x	x	x
CDIF630erm_01494	MalH2	maltose-6'-phosphate glucosidase									x
CDIF630erm_01495	CDIF630erm_01495	putative alanine aminotransferase	x	x	x	x	x	x	x	x	x	x	x	x	x	x	x	x	x	x	x	x	x	x	x	x
CDIF630erm_01497	ExoA	exodeoxyribonuclease	x		x																x
CDIF630erm_01498	CDIF630erm_01498	putative ribonuclease			x											x				x
CDIF630erm_01499	GlnA	glutamine synthetase	x	x	x	x	x	x	x	x	x	x	x	x	x	x	x	x	x	x	x	x	x	x	x	x
CDIF630erm_01501	CDIF630erm_01501	transcriptional regulator, PadR family							x		x			x			x						x
CDIF630erm_01502	CDIF630erm_01502	putative membrane protein									x		x				x
CDIF630erm_01503	CDIF630erm_01503	hypothetical protein	x
CDIF630erm_01509	CDIF630erm_01509	putative pyridoxine kinase	x	x	x	x	x	x	x	x	x	x	x	x	x	x	x	x	x	x	x	x	x	x	x	x
CDIF630erm_01511	CspB	cold shock protein CspB	x	x	x	x	x	x	x	x	x	x	x	x	x	x	x	x	x	x	x	x	x	x	x	x
CDIF630erm_01512	CDIF630erm_01512	putative CBS domain-containing protein	x	x	x	x	x	x	x	x	x	x	x	x	x	x	x	x	x	x	x	x	x	x	x	x
CDIF630erm_01513	CDIF630erm_01513	putative peptidyl-prolyl isomerase	x	x	x	x	x	x	x	x	x	x	x	x	x	x	x	x	x	x	x	x	x	x	x	x
CDIF630erm_01516	CDIF630erm_01516	transcriptional regulator, phage-type							x	x													x
CDIF630erm_01521	CDIF630erm_01521	putative phage XkdM-like protein									x
CDIF630erm_01535	CDIF630erm_01535	putative membrane protein	x	x	x	x	x	x	x	x	x	x	x	x	x	x	x	x	x	x	x	x	x	x	x	x
CDIF630erm_01536	CDIF630erm_01536	transcriptional regulator, phage-type	x	x							x							x			x
CDIF630erm_01539	CDIF630erm_01539	transcriptional regulator, phage-type									x			x
CDIF630erm_01540	CDIF630erm_01540	transporter, major facilitator superfamily (MFS)									x					x
CDIF630erm_01542	GlpK2	glycerol kinase	x	x	x	x	x	x	x	x	x	x	x	x	x	x	x	x	x	x	x	x	x	x	x	x
CDIF630erm_01543	CDIF630erm_01543	transcriptional regulator, GntR family	x	x	x	x	x	x	x	x	x	x	x	x	x	x	x	x	x	x	x	x	x	x	x	x
CDIF630erm_01544	CDIF630erm_01544	putative lamB-like protein, UPF0271 family	x	x	x	x	x	x	x	x	x	x	x	x	x	x	x	x	x	x	x	x	x	x	x	x
CDIF630erm_01545	CDIF630erm_01545	putative transporter, NRAMP family			x			x	x	x	x		x	x									x	x
CDIF630erm_01546	KipI	kinase A inhibitor	x	x	x	x			x	x	x	x	x	x				x			x		x	x
CDIF630erm_01547	KipA	KipI antagonist	x		x				x	x	x			x							x		x
CDIF630erm_01549	CDIF630erm_01549	L-ala-D/L-glu epimerase								x		x	x	x	x	x	x	x	x	x				x	x	x
CDIF630erm_01551	CDIF630erm_01551	putative hydrolase, CocE/NonD family							x	x	x	x	x	x	x	x	x	x	x	x			x	x	x	x
CDIF630erm_01552	CDIF630erm_01552	putative endoribonuclease	x	x	x	x	x	x	x	x	x	x	x	x		x	x	x	x	x	x	x	x	x	x	x
CDIF630erm_01554	CDIF630erm_01554	putative NAD(P)-binding oxidoreductase, GFO/IDH/MOCA family	x	x	x	x	x	x	x		x		x		x	x	x	x	x	x	x	x	x		x	x
CDIF630erm_01556	CDIF630erm_01556	putative amino acid amidase	x	x	x	x	x	x		x	x			x	x	x	x	x	x	x	x	x	x		x	x
CDIF630erm_01557	CDIF630erm_01557	TsaA-like protein	x						x	x	x			x	x	x	x		x	x			x		x	x
CDIF630erm_01559	CDIF630erm_01559	putative muramoyltetrapeptide carboxypeptidase, S66 family			x				x	x							x	x					x
CDIF630erm_01560	CDIF630erm_01560	hypothetical protein	x	x	x	x	x	x	x	x	x	x	x	x	x	x	x	x	x	x	x	x	x	x	x	x
CDIF630erm_01561	CDIF630erm_01561	putative nicotinamidase	x	x	x	x	x	x	x	x	x	x	x	x	x	x	x	x	x	x	x	x	x	x	x	x
CDIF630erm_01563	CDIF630erm_01563	putative synthetase	x	x	x	x	x	x	x	x	x	x	x	x	x	x	x	x	x	x	x	x	x	x	x	x
CDIF630erm_01565	PqqD	putative coenzyme PQQ synthesis protein D	x		x										x	x					x				x
CDIF630erm_01566	CDIF630erm_01566	ABC-type transport system, ATP-binding protein	x	x	x	x	x	x	x	x	x	x	x	x	x	x	x	x	x	x	x	x	x	x	x	x
CDIF630erm_01567	CDIF630erm_01567	zinc-binding protein											x
CDIF630erm_01569	Ddl	D-alanine--D-alanine ligase	x	x	x	x		x	x	x	x	x		x	x	x	x	x	x	x	x	x	x	x	x	x
CDIF630erm_01570	CDIF630erm_01570	putative competence-damage inducible protein, CinA family	x	x	x	x	x	x	x	x	x	x	x	x	x	x	x	x	x	x	x	x	x	x	x	x
CDIF630erm_01571	CDIF630erm_01571	putative hydrolase, HAD superfamily, subfamily IIB	x	x	x	x	x	x	x	x	x	x		x	x	x		x	x		x	x	x	x	x	x
CDIF630erm_01573	CDIF630erm_01573	transcriptional regulator, sigma-54-dependent	x
CDIF630erm_01575	CDIF630erm_01575	putative oxidoreductase, fe-S subunit								x						x			x
CDIF630erm_01578	CDIF630erm_01578	putative ATP-binding protein	x	x	x	x	x	x	x	x	x	x	x	x	x	x	x	x	x	x	x	x	x	x	x	x
CDIF630erm_01581	CDIF630erm_01581	putative diguanylate kinase signaling protein	x			x
CDIF630erm_01582	DccA	diguanylate kinase signaling protein			x
CDIF630erm_01583	CDIF630erm_01583	putative diguanylate kinase signaling protein	x	x	x	x	x	x	x	x	x	x	x	x	x	x	x	x	x	x	x	x	x	x	x	x
CDIF630erm_01584	CDIF630erm_01584	transcriptional regulator, MerR family			x
CDIF630erm_01588	CDIF630erm_01588	putative magnesium transporter			x							x				x				x
CDIF630erm_01593	CDIF630erm_01593	putative acyl-CoA N-acyltransferase							x
CDIF630erm_01596	CDIF630erm_01596	putative ribonuclease	x		x	x					x	x									x
CDIF630erm_01599	CDIF630erm_01599	hypothetical protein	x	x	x	x		x													x	x
CDIF630erm_01600	CDIF630erm_01600	putative hydrolase	x	x	x	x	x	x	x	x	x	x	x	x	x	x	x	x	x	x	x	x	x	x	x	x
CDIF630erm_01601	CDIF630erm_01601	homeodomain-like protein					x		x			x		x										x
CDIF630erm_01602	CDIF630erm_01602	putative TPR repeat-containing protein	x	x	x	x	x	x	x	x	x	x	x	x	x	x	x	x	x	x	x	x	x	x	x	x
CDIF630erm_01606	CDIF630erm_01606	putative MORN repeat-containing protein	x	x	x	x	x	x	x	x	x	x	x	x	x	x	x	x	x	x	x	x	x	x	x	x
CDIF630erm_01607	CDIF630erm_01607	putative ca++-chelating serine protease, SCP-like extracellular domain protein	x		x		x				x	x			x		x				x				x
CDIF630erm_01609	PabA	aminodeoxychorismate synthase, component 2							x			x						x
CDIF630erm_01610	PabB	aminodeoxychorismate synthase, component 1	x	x	x	x	x	x	x	x	x	x	x	x	x	x	x	x	x	x	x	x	x	x	x	x
CDIF630erm_01611	PabC	aminodeoxychorismate lyase								x								x
CDIF630erm_01612	CDIF630erm_01612	hypothetical protein		x					x							x		x
CDIF630erm_01613	FolE	GTP cyclohydrolase 1	x	x	x	x	x	x	x	x	x	x	x	x	x	x	x	x	x	x	x	x	x	x	x	x
CDIF630erm_01614	FolP	dihydropteroate synthase	x	x	x	x	x	x	x	x	x	x	x	x	x	x	x	x	x	x	x	x	x	x	x	x
CDIF630erm_01615	FolB	dihydroneopterin aldolase	x	x	x	x	x	x	x	x	x	x	x	x		x	x	x	x		x	x	x	x	x	x
CDIF630erm_01616	FolK	2-amino-4-hydroxy-6- hydroxymethyldihydropteridinepyrophosphokinase	x		x																x
CDIF630erm_01617	AroF1	3-deoxy-7-phosphoheptulonate synthase	x		x				x		x	x		x	x	x	x	x			x		x	x	x
CDIF630erm_01618	DnaG	DNA primase	x	x	x	x	x	x	x	x	x	x	x	x	x	x	x	x		x	x	x	x	x	x	x
CDIF630erm_01619	SigA1	RNA polymerase sigma factor SigA1 (sigma-43)	x	x	x	x	x	x	x	x	x	x	x	x	x	x	x	x	x	x	x	x	x	x	x	x
CDIF630erm_01620	CDIF630erm_01620	putative SAM-dependent methyltransferase	x		x	x			x	x		x									x		x
CDIF630erm_01621	CDIF630erm_01621	GTP cyclohydrolase 1 type 2	x	x	x	x	x	x	x	x	x	x	x	x	x	x	x	x	x	x	x	x	x	x	x	x
CDIF630erm_01622	WrbA	putative flavodoxin protein	x		x									x			x	x			x
CDIF630erm_01623	CDIF630erm_01623	putative 5-nitroimidazole antibiotic resistance protein	x	x	x	x	x	x	x	x	x	x	x	x	x	x	x	x	x	x	x	x	x	x	x	x
CDIF630erm_01632	CDIF630erm_01632	putative iron-sulfur protein	x	x	x	x					x					x		x			x
CDIF630erm_01633	Cwp20	putative cell surface protein, putative penicillin-binding protein	x	x	x	x		x	x	x	x	x	x	x	x	x	x	x	x	x	x	x	x	x	x	x
CDIF630erm_01635	CDIF630erm_01635	putative membrane protein	x	x	x	x													x	x	x					x
CDIF630erm_01638	Rbr2	reverse rubrerythrin	x	x	x	x	x	x	x	x	x	x	x	x	x	x	x	x	x	x	x	x	x	x	x	x
CDIF630erm_01639	CDIF630erm_01639	putative hydrolase			x
CDIF630erm_01640	CDIF630erm_01640	putative signaling protein										x
CDIF630erm_01648	SsuA1	ABC-type transport system, alkanesulfonates-family extracellular solute-binding protein	x	x	x	x	x	x	x	x	x	x	x	x	x	x	x	x	x	x	x	x	x	x	x	x
CDIF630erm_01654	MetN	ABC-type transport system, methionine-specific ATP-binding protein	x		x							x		x							x			x
CDIF630erm_01655	MetI	ABC-type transport system, methionine-specific permease	x		x									x							x
CDIF630erm_01656	MetQ	ABC-type transport system, methionine-specific substrate-binding lipoprotein	x	x	x	x	x	x	x	x	x	x	x	x	x	x	x	x	x	x	x	x	x	x	x	x
CDIF630erm_01659	CDIF630erm_01659	transcriptional regulator, HTH-type	x	x	x	x	x	x	x	x	x	x	x	x	x	x	x	x	x	x	x	x	x	x	x	x
CDIF630erm_01660	ProC1	pyrroline-5-carboxylate reductase	x	x	x	x	x	x	x	x	x	x	x	x	x	x	x	x	x	x	x	x	x	x	x	x
CDIF630erm_01661	CDIF630erm_01661	uncharacterized protein	x	x	x	x	x	x	x	x	x	x	x	x	x	x	x	x	x	x	x	x	x	x	x	x
CDIF630erm_01662	CDIF630erm_01662	uncharacterized protein	x	x	x	x	x	x	x	x	x	x	x	x	x	x	x	x	x	x	x	x	x	x	x	x
CDIF630erm_01663	SigA2	RNA polymerase sigma factor SigA2 (sigma-43)												x
CDIF630erm_01667	DeoC	deoxyribose-phosphate aldolase	x	x	x	x	x	x	x	x	x	x	x	x	x	x	x	x	x	x	x	x	x	x	x	x
CDIF630erm_01668	CDIF630erm_01668	transcriptional regulator, GntR family												x
CDIF630erm_01674	CDIF630erm_01674	putative lipoprotein											x
CDIF630erm_01675	CDIF630erm_01675	LUD-like protein	x	x	x	x	x	x	x	x	x	x	x	x	x	x	x	x	x	x	x	x	x	x	x	x
CDIF630erm_01678	PanC	pantothenate synthetase				x	x	x										x	x			x				x
CDIF630erm_01679	PanB	ketopantoate hydroxymethyltransferase				x	x	x	x			x						x	x	x		x				x
CDIF630erm_01686	CDIF630erm_01686	putative acyltransferase	x	x	x		x	x	x	x	x	x	x	x			x				x	x	x	x
CDIF630erm_01689	TyrS	tyrosine--tRNA ligase	x	x	x	x	x	x	x	x	x	x	x	x	x	x	x	x	x	x	x	x	x	x	x	x
CDIF630erm_01690	PgdA1	putative peptidoglycan-N-acetylglucosamine deacetylase	x	x	x		x		x	x	x	x	x	x	x	x	x	x	x		x		x	x	x	x
CDIF630erm_01692	Rbr3	reverse rubrerythrin	x	x	x	x	x	x	x	x	x	x	x	x	x	x	x	x	x	x	x	x	x	x	x	x
CDIF630erm_01694	PyrC	dihydroorotase	x	x	x	x	x	x	x	x	x	x	x	x	x	x	x	x	x	x	x	x	x	x	x	x
CDIF630erm_01695	CDIF630erm_01695	ABC-type transport system, permease	x	x	x	x	x	x			x	x			x					x	x	x
CDIF630erm_01696	CDIF630erm_01696	ABC-type transport system, ATP-binding protein	x		x	x	x	x	x	x	x	x		x	x	x	x	x	x	x	x	x	x	x	x	x
CDIF630erm_01697	CDIF630erm_01697	ABC-type transport system, permease	x	x	x	x	x	x	x	x	x	x	x	x	x	x	x	x	x	x	x	x	x	x	x	x
CDIF630erm_01702	CDIF630erm_01702	cephalosporin acylase	x	x	x	x	x	x	x	x	x	x	x	x	x	x	x	x	x	x	x	x	x	x	x	x
CDIF630erm_01703	SseA1	3-mercaptopyruvate sulfurtransferase	x	x	x	x	x	x	x	x	x	x	x	x	x	x	x	x	x	x	x	x	x	x	x	x
CDIF630erm_01704	NfnA	NADH-dependent reduced ferredoxin|NADP+ oxidoreductase, subunit alpha	x	x	x	x	x	x	x	x	x	x	x	x	x	x	x	x	x	x	x	x	x	x	x	x
CDIF630erm_01705	NfnB	NADH-dependent reduced ferredoxin|NADP+ oxidoreductase, subunit beta	x	x	x	x	x	x	x	x	x	x	x	x	x	x	x	x	x	x	x	x	x	x	x	x
CDIF630erm_01709	CDIF630erm_01709	putative drug/sodium antiporter, MATE family	x		x																x
CDIF630erm_01710	CDIF630erm_01710	fic family protein	x	x	x	x	x	x	x	x	x	x	x	x	x	x	x	x	x	x	x	x	x	x	x	x
CDIF630erm_01715	CDIF630erm_01715	hypothetical protein	x		x				x				x	x	x						x			x
CDIF630erm_01716	HisZ	ATP phosphoribosyltransferase, regulatory subunit			x	x	x	x	x				x	x				x	x			x		x		x
CDIF630erm_01717	HisG	ATP phosphoribosyltransferase, catalytic subunit	x	x	x		x	x	x	x	x		x	x	x	x		x			x	x	x	x	x
CDIF630erm_01718	HisC1	histidinol-phosphate aminotransferase	x	x	x	x		x	x	x	x	x	x	x	x	x	x	x	x	x	x	x	x	x	x	x
CDIF630erm_01719	HisB	imidazoleglycerol-phosphate dehydratase	x	x	x	x	x	x	x		x	x	x	x	x	x		x	x		x	x	x	x	x	x
CDIF630erm_01720	HisH	imidazole glycerol phosphate synthase subunit HisH	x	x	x	x	x	x	x	x	x	x	x	x	x	x	x	x	x	x	x	x	x	x	x	x
CDIF630erm_01721	HisA	1-(5-phosphoribosyl)-5-[(5- phosphoribosylamino)methylideneamino] imidazole-4-carboxamide isomerase	x	x	x	x	x	x	x	x	x	x	x	x	x	x	x	x	x	x	x	x	x	x	x	x
CDIF630erm_01722	HisF	imidazole glycerol phosphate synthase subunit HisF	x	x	x	x	x	x	x	x	x	x	x	x	x	x	x	x	x		x	x	x	x	x	x
CDIF630erm_01723	HisI	bifunctional phosphoribosyl-AMP cyclohydrolase/phosphoribosyl-ATP pyrophosphatase	x	x	x	x	x	x	x	x	x	x	x	x	x	x	x	x	x	x	x	x	x	x	x	x
CDIF630erm_01725	CDIF630erm_01725	putative polysaccharide deacetylase	x	x	x	x	x		x	x	x	x	x	x	x	x	x	x	x	x	x	x	x	x	x	x
CDIF630erm_01726	CDIF630erm_01726	putative peptidyl-prolyl isomerase	x	x	x	x	x	x	x	x	x	x	x	x	x			x	x		x	x	x	x		x
CDIF630erm_01730	CDIF630erm_01730	putative xanthine dehydrogenase accessory factor	x		x				x			x		x	x			x	x		x			x		x
CDIF630erm_01733	CDIF630erm_01733	hypothetical protein							x	x	x												x
CDIF630erm_01734	IlvC	ketol-acid reductoisomerase			x	x		x	x	x	x	x	x	x			x					x	x	x
CDIF630erm_01735	IlvB	acetolactate synthase large subunit						x	x	x	x	x	x	x			x						x	x
CDIF630erm_01736	CotG	spore coat protein-manganese catalase							x	x	x	x											x
CDIF630erm_01738	CDIF630erm_01738	transcriptional regulator, MarR family	x		x																x
CDIF630erm_01742	CDIF630erm_01742	transcriptional regulator, HTH-type	x		x	x		x				x	x								x	x		x
CDIF630erm_01745	CDIF630erm_01745	putative esterase, SGNH hydrolase-type	x	x	x	x	x	x	x	x	x	x	x	x	x	x	x	x		x	x	x	x	x	x	x
CDIF630erm_01746	PgcA1	phosphoglucomutase	x	x	x	x	x	x	x	x	x	x	x	x	x	x	x	x	x	x	x	x	x	x	x	x
CDIF630erm_01748	CDIF630erm_01748	two-component sensor histidine kinase, sporulation-associated spo0A	x	x																	x
CDIF630erm_01753	HisD	histidinol dehydrogenase (HDH)	x	x	x	x	x	x	x	x	x	x	x	x	x	x	x		x	x	x	x	x	x	x	x
CDIF630erm_01767	CysK	cysteine synthase	x	x	x	x	x	x	x	x	x	x	x	x	x	x	x	x	x	x	x	x	x	x	x	x
CDIF630erm_01768	CysE	serine O-acetyltransferase										x	x	x										x
CDIF630erm_01770	Map2	methionine aminopeptidase	x						x		x		x					x					x
CDIF630erm_01771	Zmp	pro-pro endopeptidase							x	x	x	x	x	x		x				x			x	x
CDIF630erm_01774	ThiD	bifunctional hydroxymethylpyrimidine/phosphomethylpyrimidine kinase							x	x	x	x	x	x	x	x	x	x	x	x			x	x	x	x
CDIF630erm_01775	ThiM	hydroxyethylthiazole kinase							x	x	x	x	x	x	x	x	x	x	x				x	x	x	x
CDIF630erm_01776	ThiE1	thiamine phosphate synthase							x	x	x	x	x	x	x	x	x	x	x	x			x	x	x	x
CDIF630erm_01777	CDIF630erm_01777	PTS system, lactose/cellobiose-family IIB component	x		x		x	x	x	x	x	x	x	x	x	x	x	x	x	x	x	x	x	x	x	x
CDIF630erm_01788	CDIF630erm_01788	putative amidohydrolase	x		x	x	x	x	x	x	x	x	x	x	x	x	x	x	x	x	x	x	x	x	x	x
CDIF630erm_01790	CDIF630erm_01790	ABC-type transport system, ATP-binding protein	x		x			x	x	x	x	x	x	x		x	x	x	x		x		x	x	x	x
CDIF630erm_01791	CDIF630erm_01791	ABC-type transport system, permease	x
CDIF630erm_01793	CDIF630erm_01793	transcriptional regulator, GntR family							x		x	x	x	x		x		x					x	x
CDIF630erm_01794	CDIF630erm_01794	ABC-type transport system, multidrug-family ATP-binding protein	x		x		x		x	x	x	x	x	x	x	x	x	x			x		x	x	x
CDIF630erm_01799	CDIF630erm_01799	peptidase propeptide and ypeb domain protein							x	x													x
CDIF630erm_01800	FprAnorR	NADH oxidase (H2O-forming)	x	x	x	x	x	x	x	x	x	x	x	x	x	x	x	x	x	x	x	x	x	x	x	x
CDIF630erm_01810	CDIF630erm_01810	putative serine protease	x						x						x
CDIF630erm_01811	TerD1	tellurium resistance protein terD	x	x	x	x	x	x	x	x	x	x	x	x	x	x	x	x	x	x	x	x	x	x	x	x
CDIF630erm_01812	TerD2	tellurium resistance protein terD	x	x	x	x	x	x	x	x	x	x	x	x	x	x	x	x	x	x	x	x	x	x	x	x
CDIF630erm_01813	TerD3	tellurium resistance protein terD	x	x	x	x	x	x	x	x	x	x	x	x	x	x	x	x	x	x	x	x	x	x	x	x
CDIF630erm_01814	CDIF630erm_01814	putative calcium-transporting ATPase	x	x	x	x	x	x	x	x	x	x	x	x	x	x	x	x	x	x	x	x	x	x	x	x
CDIF630erm_01815	CDIF630erm_01815	hypothetical protein	x	x	x	x	x	x	x	x	x	x	x	x	x	x	x	x	x	x	x	x	x	x	x	x
CDIF630erm_01816	CDIF630erm_01816	putative tellurite associated resistance protein	x	x	x	x	x	x	x	x	x	x	x	x	x	x	x	x	x	x	x	x	x	x	x	x
CDIF630erm_01817	CDIF630erm_01817	citrate lyase beta subunit-like protein							x
CDIF630erm_01818	CDIF630erm_01818	TRSP domain protein	x												x
CDIF630erm_01819	StiP	cysteine protease	x	x	x				x	x	x	x		x	x		x	x		x	x		x	x	x	x
CDIF630erm_01820	CDIF630erm_01820	putative hydrolase			x
CDIF630erm_01821	CDIF630erm_01821	transcriptional regulator, RmlC-type			x	x								x				x		x						x
CDIF630erm_01823	CDIF630erm_01823	membrane dipeptidase		x	x		x	x	x	x		x	x	x	x	x					x	x	x	x	x
CDIF630erm_01829	CDIF630erm_01829	putative tellurium resistance protein	x	x	x	x	x	x	x	x	x	x	x	x	x	x	x	x	x	x	x	x	x	x	x	x
CDIF630erm_01830	CDIF630erm_01830	putative D-methionine-binding lipoprotein	x	x	x	x	x	x	x	x		x	x	x	x	x	x	x	x	x	x	x	x	x	x	x
CDIF630erm_01832	LplA	lipoate-protein ligase	x	x	x				x	x	x	x	x	x	x	x	x	x			x		x	x	x
CDIF630erm_01834	CDIF630erm_01834	putative na+/h+ antiporter NhaC-like protein	x
CDIF630erm_01838	GcvTPA	glycine cleavage system, subunit A	x	x	x	x	x	x	x	x	x	x	x	x	x	x	x	x	x	x	x	x	x	x	x	x
CDIF630erm_01839	GcvPB	glycine cleavage system, subunit B			x	x	x	x														x
CDIF630erm_01841	CDIF630erm_01841	uncharacterized protein	x	x	x				x	x	x					x	x	x	x	x	x		x		x	x
CDIF630erm_01844	GuaD	guanine deaminase	x	x	x			x	x		x	x			x		x	x	x	x	x		x		x	x
CDIF630erm_01848	CDIF630erm_01848	transcriptional regulator, RmlC-type	x		x									x	x	x					x				x
CDIF630erm_01849	CysM	cysteine synthase			x				x		x	x	x	x									x	x
CDIF630erm_01859	CDIF630erm_01859	putative NADPH-dependent FMN reductase	x	x	x	x	x	x	x	x	x	x	x	x	x	x	x	x	x	x	x	x	x	x	x	x
CDIF630erm_01860	CDIF630erm_01860	transcriptional regulator, hxlR family					x		x	x	x						x	x					x
CDIF630erm_01867	IunH	inosine/uridine-preferring nucleoside hydrolase	x	x	x	x	x	x	x	x	x	x	x	x	x	x	x	x	x	x	x	x	x	x	x	x
CDIF630erm_01869	CDIF630erm_01869	putative radical SAM superfamily protein	x	x	x	x	x	x	x	x	x	x	x	x	x	x	x	x	x	x	x	x	x	x	x	x
CDIF630erm_01870	CDIF630erm_01870	putative binding protein			x				x					x
CDIF630erm_01871	CDIF630erm_01871	transcriptional regulator, repressor-like	x	x	x							x			x		x	x			x				x
CDIF630erm_01872	CDIF630erm_01872	putative lipoprotein	x	x	x	x	x	x	x	x	x	x	x	x	x	x	x	x	x	x	x	x	x	x	x	x
CDIF630erm_01873	CDIF630erm_01873	two-component response regulator	x	x			x		x	x		x	x	x		x	x	x		x	x		x	x	x	x
CDIF630erm_01875	TrxA1	thioredoxin	x	x	x	x	x	x	x	x	x	x	x	x	x	x	x	x	x	x	x	x	x	x	x	x
CDIF630erm_01876	TrxB1	thioredoxin reductase	x		x	x	x		x	x	x	x	x	x		x	x	x			x	x	x	x	x
CDIF630erm_01878	CDIF630erm_01878	putative dinitrogenase iron-molybdenum cofactor	x	x	x	x			x	x	x	x	x	x	x	x	x	x	x	x	x		x	x	x	x
CDIF630erm_01879	CDIF630erm_01879	hypothetical protein	x		x	x					x	x	x	x							x			x
CDIF630erm_01881	AlsT	sodium|alanine symporter	x		x				x	x	x	x		x							x		x	x
CDIF630erm_01882	RibH	6,7-dimethyl-8-ribityllumazine synthase	x	x	x	x	x	x	x	x	x	x	x	x	x	x	x	x	x	x	x	x	x	x	x	x
CDIF630erm_01883	RibBA	bifunctional 3,4-dihydroxy-2-butanone 4-phosphate synthase/GTP cyclohydrolase-2	x	x	x	x	x	x	x	x	x	x	x	x	x	x	x	x	x	x	x	x	x	x	x	x
CDIF630erm_01884	RibE	riboflavin synthase alpha subunit	x	x	x	x	x	x	x	x	x	x	x	x	x	x	x	x	x	x	x	x	x	x	x	x
CDIF630erm_01885	RibD	bifunctional diaminohydroxyphosphoribosylaminopyrimidine deaminase/5-amino-6-(5-phosphoribosylamino)uracil reductase	x	x	x	x	x	x	x	x	x	x			x	x		x	x	x	x	x	x		x	x
CDIF630erm_01887	RecQ	ATP-dependent DNA helicase	x	x	x	x				x	x	x		x	x	x	x				x		x	x	x
CDIF630erm_01889	ThiC	phosphomethylpyrimidine synthase	x		x	x			x	x	x	x	x	x	x	x	x	x	x	x	x		x	x	x	x
CDIF630erm_01890	ThiS	sulfur carrier protein							x	x	x	x	x	x	x	x	x	x	x				x	x	x	x
CDIF630erm_01891	ThiF	sulfur carrier protein ThiS adenylyltransferase							x	x		x	x	x			x	x	x				x	x		x
CDIF630erm_01892	ThiG	thiazole synthase	x		x			x	x	x	x	x	x	x	x	x	x	x	x	x	x		x	x	x	x
CDIF630erm_01893	ThiH1	2-iminoacetate synthase							x	x	x	x	x	x	x	x	x	x	x	x			x	x	x	x
CDIF630erm_01894	ThiE2	thiamine phosphate synthase							x		x	x					x						x
CDIF630erm_01896	CDIF630erm_01896	rela/spot domain protein	x	x	x	x	x	x	x	x	x	x	x	x	x	x	x	x	x	x	x	x	x	x	x	x
CDIF630erm_01898	CDIF630erm_01898	putative NAD(P)-binding protein							x		x		x	x									x	x
CDIF630erm_01899	CDIF630erm_01899	uncharacterized protein, UPF0145 family	x	x	x	x	x	x	x	x	x	x	x	x	x	x	x	x	x	x	x	x	x	x	x	x
CDIF630erm_01900	MogA	molybdopterin adenylyltransferase	x	x	x	x	x		x	x	x	x	x	x	x	x	x	x	x		x	x	x	x	x	x
CDIF630erm_01901	MoaA	cyclic pyranopterin monophosphate synthase	x		x	x	x	x		x	x	x	x	x	x	x	x	x	x		x	x	x	x	x	x
CDIF630erm_01902	MoaC	cyclic pyranopterin monophosphate synthase accessory protein	x												x
CDIF630erm_01903	CDIF630erm_01903	molybdenum cofactor sulfurase	x	x										x							x
CDIF630erm_01905	CodB	putative cytosine permease	x		x																x
CDIF630erm_01906	CDIF630erm_01906	uncharacterized protein	x	x	x	x	x	x	x	x	x	x	x	x	x	x	x	x	x	x	x	x	x	x	x	x
CDIF630erm_01907	CDIF630erm_01907	putative hydantoinase (N-terminal component)	x	x	x	x	x	x	x	x	x	x	x	x	x			x	x	x	x	x	x	x		x
CDIF630erm_01909	CDIF630erm_01909	putative hydantoinase (C-terminal component)	x	x	x	x	x	x	x	x	x	x	x	x	x	x	x	x	x	x	x	x	x	x	x	x
CDIF630erm_01910	CDIF630erm_01910	hypothetical protein			x								x	x										x
CDIF630erm_01911	CDIF630erm_01911	putative transcriptional regulator							x					x
CDIF630erm_01917	CDIF630erm_01917	uncharacterized protein							x	x	x	x	x	x			x						x	x
CDIF630erm_01918	CDIF630erm_01918	hypothetical protein	x	x	x	x	x	x	x	x	x	x	x	x	x	x	x	x	x	x	x	x	x	x	x	x
CDIF630erm_01921	Mrp	iron-sulfur cluster carrier protein	x	x	x	x	x	x	x	x	x	x	x	x	x	x	x	x	x	x	x	x	x	x	x	x
CDIF630erm_01922	CDIF630erm_01922	putative acetyltransferase	x	x	x	x	x	x	x		x	x		x	x	x	x	x	x	x	x	x	x	x	x	x
CDIF630erm_01924	HemE	uroporphyrinogen decarboxylase	x		x										x						x
CDIF630erm_01927	CDIF630erm_01927	transcriptional regulator, HTH-type			x	x	x	x			x						x					x
CDIF630erm_01930	CDIF630erm_01930	two-component response regulator	x									x			x
CDIF630erm_01941	Add	adenosine deaminase	x	x	x				x	x		x		x							x		x	x
CDIF630erm_01943	YjiM	putative 2-hydroxyacyl-CoA dehydratase	x	x	x	x	x	x	x	x		x			x	x	x	x	x		x	x	x		x	x
CDIF630erm_01944	YjiL	putative 2-hydroxyacyl-CoA dehydratase activase	x	x	x	x	x														x	x
CDIF630erm_01945	Cwp13	putative cell wall binding protein	x	x	x	x	x	x	x	x	x	x	x	x	x	x	x	x	x	x	x	x	x	x	x	x
CDIF630erm_01946	CDIF630erm_01946	hypothetical protein											x
CDIF630erm_01952	Def1	peptide deformylase		x	x						x	x		x		x	x	x	x	x	x			x	x	x
CDIF630erm_01955	CDIF630erm_01955	methyltransferase domain protein	x		x				x	x	x	x	x	x	x	x		x			x		x	x	x
CDIF630erm_01957	CDIF630erm_01957	putative phenazine biosynthesis PhzC/PhzF protein	x		x		x		x	x	x	x	x	x	x			x			x		x	x
CDIF630erm_01961	CDIF630erm_01961	putative phenylalanyl-tRNA synthetase beta chain	x	x	x	x	x	x	x	x	x	x	x	x	x	x	x	x	x	x	x	x	x	x	x	x
CDIF630erm_01962	CDIF630erm_01962	putative hydrolase, NUDIX family							x
CDIF630erm_01963	CDIF630erm_01963	putative lipoprotein									x	x		x										x
CDIF630erm_01965	CDIF630erm_01965	putative membrane protein	x	x	x	x	x	x	x	x	x	x	x	x	x	x	x	x	x	x	x	x	x	x	x	x
CDIF630erm_01966	CDIF630erm_01966	putative CoA-substrate dehydratase and activase	x	x	x	x	x	x	x	x	x	x	x	x	x	x	x	x	x	x	x	x	x	x	x	x
CDIF630erm_01967	Ogt2	methylated-DNA--protein-cysteine methyltransferase				x		x		x	x	x		x								x	x	x
CDIF630erm_01972	CDIF630erm_01972	ABC-type transport system, aminoacid-family extracellular solute-binding protein			x									x						x
CDIF630erm_01974	CDIF630erm_01974	ABC-type transport system, aminoacid-family ATP-binding protein							x
CDIF630erm_01975	CDIF630erm_01975	putative arsenate reductase	x	x	x		x	x	x	x	x			x		x	x	x	x	x	x	x	x		x	x
CDIF630erm_01977	LarE	Ni2+ transfer protein	x		x		x	x	x	x					x	x		x	x	x	x	x	x		x	x
CDIF630erm_01978	CDIF630erm_01978	putative RNA methylase	x	x	x	x	x	x	x	x	x	x	x	x	x	x	x	x	x	x	x	x	x	x	x	x
CDIF630erm_01979	CDIF630erm_01979	putative lipoprotein	x	x	x	x	x	x							x		x				x	x			x
CDIF630erm_01980	CDIF630erm_01980	two-component response regulator	x	x	x	x	x	x	x	x	x	x	x	x	x	x	x	x	x	x	x	x	x	x	x	x
CDIF630erm_01981	CDIF630erm_01981	two-component sensor histidine kinase	x
CDIF630erm_01982	TruA2	tRNA pseudouridine synthase A	x	x	x	x	x	x	x	x	x	x	x	x	x	x	x	x	x	x	x	x	x	x	x	x
CDIF630erm_01984	ArgG	argininosuccinate synthase	x	x	x	x	x	x	x	x	x	x	x	x	x	x	x	x	x	x	x	x	x	x	x	x
CDIF630erm_01990	CDIF630erm_01990	hypothetical protein						x	x	x	x	x	x	x		x	x						x	x	x
CDIF630erm_01991	Tdh	L-threonine 3-dehydrogenase	x	x	x	x	x	x	x	x	x	x	x	x	x	x	x	x	x	x	x	x	x	x	x	x
CDIF630erm_01992	CDIF630erm_01992	putative oxidoreductase													x			x
CDIF630erm_01996	CDIF630erm_01996	coenzyme A disulfide reductase (CoA-disulfide reductase) (CoADR)				x	x	x										x	x			x				x
CDIF630erm_01998	TerD4	tellurium resistance protein terD	x	x	x	x	x	x	x	x	x	x	x	x	x	x	x	x	x	x	x	x	x	x	x	x
CDIF630erm_01999	TerD5	tellurium resistance protein terD	x	x	x	x	x	x	x	x	x	x	x	x	x	x	x	x	x	x	x	x	x	x	x	x
CDIF630erm_02000	CDIF630erm_02000	putative membrane protein	x									x		x										x
CDIF630erm_02001	CDIF630erm_02001	putative hydrolase, metallo-beta-lactamase superfamily				x	x	x	x	x	x	x	x	x								x	x	x
CDIF630erm_02002	Cwp23	putative cell wall-binding protein							x		x	x											x
CDIF630erm_02003	ScrR	transcriptional regulator, LacI family	x			x		x	x	x	x	x		x								x	x	x
CDIF630erm_02006	CDIF630erm_02006	putative NADPH-dependent FMN reductase															x	x
CDIF630erm_02007	CDIF630erm_02007	putative diaminopimelate decarboxylase	x		x						x	x									x
CDIF630erm_02010	CDIF630erm_02010	transcriptional regulator, beta-lactam repressor		x	x							x									x
CDIF630erm_02013	CDIF630erm_02013	hypothetical protein	x	x	x	x		x	x	x	x	x	x	x		x	x	x	x		x	x	x	x	x	x
CDIF630erm_02014	CDIF630erm_02014	putative phosphatase, phosphoserine phosphatase-like	x	x	x	x	x	x	x	x	x	x	x	x	x	x	x	x	x	x	x	x	x	x	x	x
CDIF630erm_02015	CDIF630erm_02015	hypothetical protein	x	x	x	x	x	x	x	x	x	x		x	x	x	x	x	x	x	x	x	x	x	x	x
CDIF630erm_02016	Cmk	cytidylate kinase	x	x	x	x	x	x	x	x	x	x	x	x	x	x	x	x	x	x	x	x	x	x	x	x
CDIF630erm_02017	PlsC2	putative 1-acyl-sn-glycerol-3-phosphate acyltransferase	x	x	x	x		x	x	x		x	x	x		x	x			x	x	x	x	x	x
CDIF630erm_02018	IspH	4-hydroxy-3-methylbut-2-enyl diphosphate reductase	x		x		x	x	x	x					x					x	x	x	x
CDIF630erm_02022	Ade2	adenine deaminase (C-terminal component)				x
CDIF630erm_02023	Bcp	putative peroxiredoxin	x	x	x	x	x	x			x	x	x	x			x	x	x		x	x		x		x
CDIF630erm_02027	MetY	O-acetylhomoserine sulfhydrylase	x	x	x	x	x	x	x	x	x	x	x	x	x		x	x	x	x	x	x	x	x	x	x
CDIF630erm_02028	MetA	homoserine O-succinyltransferase										x
CDIF630erm_02030	FtsH1	cell division protease FtsH1	x	x	x	x	x	x	x	x	x	x	x	x	x	x		x	x	x	x	x	x	x	x	x
CDIF630erm_02032	KdpE	two-component response regulator KdpE			x
CDIF630erm_02034	AroF2	3-deoxy-7-phosphoheptulonate synthase	x		x		x		x	x	x	x	x	x	x	x	x	x	x	x	x		x	x	x	x
CDIF630erm_02035	AroB	3-dehydroquinate synthase	x	x	x	x	x	x	x	x	x	x	x	x	x	x	x	x	x	x	x	x	x	x	x	x
CDIF630erm_02036	AroA	3-phosphoshikimate 1-carboxyvinyltransferase	x			x					x	x	x						x					x
CDIF630erm_02037	AroC	chorismate synthase	x		x				x	x	x	x		x	x		x	x			x		x	x	x
CDIF630erm_02038	PheA	bifunctional P-protein, chorismate mutase/prephenate dehydratase	x	x	x	x	x	x	x	x	x	x	x	x	x	x	x	x	x	x	x	x	x	x	x	x
CDIF630erm_02039	AroE1	shikimate dehydrogenase	x	x	x	x	x	x	x	x	x	x	x	x	x	x	x	x	x	x	x	x	x	x	x	x
CDIF630erm_02040	AroK	shikimate kinase	x	x	x	x	x	x	x	x	x	x	x	x	x	x	x	x	x	x	x	x	x	x	x	x
CDIF630erm_02041	TyrC	prephenate dehydrogenase	x	x	x				x	x	x		x	x	x	x	x	x	x		x		x	x	x	x
CDIF630erm_02043	CDIF630erm_02043	two-component sensor histidine kinase	x	x				x							x						x
CDIF630erm_02048	CDIF630erm_02048	putative conjugative transposon protein Tn1549-like, CTn5	x	x	x		x	x													x	x
CDIF630erm_02051	CDIF630erm_02051	putative conjugative transfer protein Tn1549-like, CTn5			x
CDIF630erm_02063	CDIF630erm_02063	putative conjugative transposon protein DUF1016 family, Tn1549-like, CTn5	x		x	x	x	x	x	x	x	x	x		x	x	x	x	x	x	x	x	x	x	x	x
CDIF630erm_02067	CDIF630erm_02067	transcriptional regulator, HTH-type Tn1549-like,CTn5					x		x	x	x			x				x					x
CDIF630erm_02068	CDIF630erm_02068	putative DNA recombination protein Tn1549-like, CTn5	x	x	x	x		x	x	x	x	x	x	x	x	x	x	x	x	x	x	x	x	x	x	x
CDIF630erm_02069	CDIF630erm_02069	putative conjugative transposon protein tn1549-like, CTn5	x		x			x	x	x			x	x	x	x					x		x	x	x
CDIF630erm_02070	CDIF630erm_02070	putative conjugative transposon protein Tn1549-like, CTn5							x
CDIF630erm_02071	CDIF630erm_02071	putative conjugative transposon protein Tn1549-like, CTn5			x				x					x
CDIF630erm_02074	CDIF630erm_02074	putative oxidoreductase Tn1549-like, CTn5	x		x	x									x						x
CDIF630erm_02077	VexP2	ABC-type transport system, ATP-binding protein Tn1549-like, CTn5	x			x	x			x									x			x
CDIF630erm_02078	VexP3	ABC-type transport system, permease Tn1549-like,CTn5	x
CDIF630erm_02079	VncR	two-component response regulator, Tn1549-like, CTn5	x		x							x		x	x	x	x				x			x	x
CDIF630erm_02088	CDIF630erm_02088	transcriptional regulator, AraC family	x	x	x	x	x	x		x	x	x		x	x	x	x	x	x	x	x	x	x	x	x	x
CDIF630erm_02091	CDIF630erm_02091	transcriptional regulator, PadR family	x								x							x
CDIF630erm_02097	CDIF630erm_02097	putative methyltransferase, type 11 family			x	x		x	x	x		x	x									x	x	x
CDIF630erm_02098	ProX	prolyl-tRNA editing protein	x	x	x	x		x	x	x	x	x	x	x		x	x		x		x	x	x	x	x
CDIF630erm_02100	CDIF630erm_02100	putative membrane protein	x	x	x	x	x	x	x	x	x	x	x	x	x	x	x	x	x	x	x	x	x	x	x	x
CDIF630erm_02101	CDIF630erm_02101	hypothetical protein			x									x
CDIF630erm_02102	CDIF630erm_02102	uncharacterized protein	x	x	x						x	x					x				x
CDIF630erm_02103	CDIF630erm_02103	putative phage-related cell wall hydrolase (endolysin)	x	x	x	x	x	x	x	x	x	x	x	x	x	x	x	x	x	x	x	x	x	x	x	x
CDIF630erm_02114	EutV	two-component response regulator, ethanolamine specific		x	x	x	x	x	x	x	x	x		x	x	x	x	x	x		x	x	x	x	x	x
CDIF630erm_02134	CDIF630erm_02134	putative exported protein			x
CDIF630erm_02135	LexA	transcriptional regulator, LexA repressor	x	x	x	x			x		x	x		x				x			x		x	x
CDIF630erm_02138	CDIF630erm_02138	GATS-like ACT domain protein	x	x	x	x	x	x	x	x	x		x	x			x	x	x		x	x	x	x		x
CDIF630erm_02140	AccA	acetyl-CoA carboxylase, subunit alpha	x	x	x	x	x	x	x	x	x	x	x	x	x	x	x	x	x	x	x	x	x	x	x	x
CDIF630erm_02141	AccD	acetyl-CoA carboxylase, subunit beta	x	x	x	x	x	x	x	x	x	x	x	x	x	x	x	x	x	x	x	x	x	x	x	x
CDIF630erm_02142	AccC	biotin carboxylase	x	x	x	x	x	x	x	x	x	x	x	x	x	x	x	x	x	x	x	x	x	x	x	x
CDIF630erm_02143	AccB	biotin carboxyl carrier protein	x		x		x		x		x										x		x
CDIF630erm_02147	TrmB	transfer RNA (guanine-N(7)-)-methyltransferase (tRNA(m7G46)-methyltransferase)	x
CDIF630erm_02148	CDIF630erm_02148	FeS cluster biogenesis protein	x	x	x	x	x	x	x	x	x	x	x	x	x	x	x	x	x	x	x	x	x	x	x	x
CDIF630erm_02150	CDIF630erm_02150	putative glyoxalase-like protein	x	x	x	x	x	x		x	x	x	x	x		x	x		x		x	x	x	x	x
CDIF630erm_02155	CDIF630erm_02155	putative membrane protein		x
CDIF630erm_02158	CDIF630erm_02158	uncharacterized protein, coenzyme F420|L-glutamate ligase-like	x	x	x	x	x	x	x	x	x	x	x	x	x	x	x	x	x	x	x	x	x	x	x	x
CDIF630erm_02174	CDIF630erm_02174	putative oligonucleotide binding regulator	x	x	x	x	x	x	x	x	x	x	x	x	x		x			x	x	x	x	x	x
CDIF630erm_02175	CDIF630erm_02175	putative enzyme, cyclase family	x	x	x	x	x	x	x	x	x	x	x	x	x	x	x	x	x	x	x	x	x	x	x	x
CDIF630erm_02177	CDIF630erm_02177	peptidase M20A, peptidase V-related	x	x	x	x	x	x	x	x	x	x	x	x	x	x	x	x	x	x	x	x	x	x	x	x
CDIF630erm_02178	CDIF630erm_02178	aluminum resistance protein	x	x	x	x	x	x	x			x		x	x	x	x	x	x	x	x	x		x	x	x
CDIF630erm_02179	Hfq	Hfq-like RNA chaperone	x	x	x	x	x	x	x	x	x	x	x	x		x	x	x	x	x	x	x	x	x	x	x
CDIF630erm_02180	MiaA	tRNA dimethylallyltransferase	x	x	x	x	x	x	x	x	x	x	x	x	x	x	x	x	x	x	x	x	x	x	x	x
CDIF630erm_02181	MutL	DNA mismatch repair protein MutL	x	x	x			x	x	x	x	x	x	x	x	x	x	x	x	x	x		x	x	x	x
CDIF630erm_02182	MutS	DNA mismatch repair protein MutS	x	x	x	x	x	x	x	x	x	x	x	x	x	x	x	x	x	x	x	x	x	x	x	x
CDIF630erm_02184	CDIF630erm_02184	ABC-type transport system, extracellular solute-binding protein	x	x	x	x	x	x	x	x	x	x	x	x	x	x	x	x	x	x	x	x	x	x	x	x
CDIF630erm_02186	CDIF630erm_02186	MTH1187/YkoF-like protein							x		x	x	x	x	x	x	x			x			x	x	x
CDIF630erm_02193	CDIF630erm_02193	putative hydrolase, NUDIX family	x	x	x	x	x	x				x		x		x	x			x	x	x		x	x
CDIF630erm_02195	MiaB	tRNA-2-methylthio-N(6)-dimethylallyladenosine synthase	x	x	x	x	x	x	x	x	x	x	x	x	x	x	x	x	x	x	x	x	x	x	x	x
CDIF630erm_02196	Cwp28	putative cell wall binding protein			x	x		x			x											x
CDIF630erm_02205	CspC1	major cold shock protein CspC							x
CDIF630erm_02209	CDIF630erm_02209	uncharacterized protein, AhpD-like	x	x	x	x	x	x	x	x	x	x	x	x	x	x	x	x	x	x	x	x	x	x	x	x
CDIF630erm_02214	CDIF630erm_02214	transcriptional regulator, AraC family		x	x		x	x													x	x
CDIF630erm_02216	CDIF630erm_02216	transcriptional regulator, TetR family							x
CDIF630erm_02232	HydR	transcriptional regulator, TetR family	x		x	x	x		x	x	x	x		x	x		x				x	x	x	x	x
CDIF630erm_02233	IlvD	dihydroxy-acid dehydratase				x			x	x	x	x	x	x		x							x	x
CDIF630erm_02237	CDIF630erm_02237	transcriptional regulator, HTH-type	x	x	x		x	x	x	x	x	x	x	x			x	x			x	x	x	x
CDIF630erm_02241	ClpB	chaperone protein	x	x	x	x	x	x	x	x	x	x	x	x	x	x	x	x	x	x	x	x	x	x	x	x
CDIF630erm_02244	CDIF630erm_02244	transcriptional regulator, GntR family			x				x		x			x									x
CDIF630erm_02248	CDIF630erm_02248	N-carbamoyl-L-amino acid hydrolase	x	x	x	x	x	x	x	x	x	x	x	x	x	x	x	x	x	x	x	x	x	x	x	x
CDIF630erm_02249	RacX	putative aspartate racemase RacX	x		x	x	x	x	x	x	x	x	x	x		x	x			x	x	x	x	x	x
CDIF630erm_02250	CDIF630erm_02250	putative lipoprotein	x	x	x	x	x	x	x	x	x	x	x	x	x	x	x	x		x	x	x	x	x	x	x
CDIF630erm_02251	ArgF	ornithine carbamoyltransferase							x		x	x											x
CDIF630erm_02267	CDIF630erm_02267	transcriptional regulator, HTH-type								x
CDIF630erm_02270	CDIF630erm_02270	transcriptional regulator, RpiR family	x	x	x	x	x	x	x	x	x	x	x	x	x	x	x	x	x	x	x	x	x	x	x	x
CDIF630erm_02272	RluB	ribosomal large subunit pseudouridine synthase B			x	x		x	x			x					x	x	x	x		x				x
CDIF630erm_02274	CDIF630erm_02274	putative lipoprotein	x	x	x	x	x	x	x	x	x	x	x	x	x	x	x	x	x		x	x	x	x	x	x
CDIF630erm_02275	LysA	diaminopimelate decarboxylase	x	x	x	x	x	x	x	x	x	x			x	x	x		x		x	x	x		x
CDIF630erm_02276	LysC	aspartokinase	x	x	x	x	x	x	x	x	x	x	x	x	x	x	x	x	x	x	x	x	x	x	x	x
CDIF630erm_02279	CDIF630erm_02279	putative membrane protein	x	x	x	x	x	x	x	x	x	x	x	x	x	x	x	x	x	x	x	x	x	x	x	x
CDIF630erm_02281	CDIF630erm_02281	hypothetical protein	x	x	x	x	x	x	x	x	x	x	x	x	x	x	x	x	x	x	x	x	x	x	x	x
CDIF630erm_02282	GlnS	glutamine--tRNA ligase	x	x	x	x	x	x	x	x	x	x	x	x	x	x	x	x	x	x	x	x	x	x	x	x
CDIF630erm_02283	DagK	diacylglycerol kinase										x		x	x			x						x
CDIF630erm_02284	CDIF630erm_02284	LUD domain protein	x	x	x	x	x	x	x	x	x	x	x	x	x	x	x	x	x	x	x	x	x	x	x	x
CDIF630erm_02285	CDIF630erm_02285	hypothetical protein	x	x	x	x	x	x	x	x	x	x	x	x	x	x	x	x	x	x	x	x	x	x	x	x
CDIF630erm_02287	CDIF630erm_02287	hypothetical protein			x				x	x	x		x	x									x	x
CDIF630erm_02288	CDIF630erm_02288	transcriptional regulator, beta-lactams repressor	x				x	x	x					x								x
CDIF630erm_02291	CDIF630erm_02291	ABC-type transport system, ATP-binding protein	x	x	x	x	x	x	x	x	x	x	x	x	x	x	x	x	x	x	x	x	x	x	x	x
CDIF630erm_02292	CDIF630erm_02292	putative molybdopterin cofactor biosynthesis protein	x	x	x	x	x	x	x		x	x	x	x	x	x		x		x	x	x	x	x	x	x
CDIF630erm_02299	CDIF630erm_02299	WEB family protein	x	x	x	x	x	x							x		x	x	x	x	x	x			x	x
CDIF630erm_02310	XdhA3	xanthine dehydrogenase, molybdenum binding subunit	x						x	x	x	x		x			x						x	x
CDIF630erm_02315	CDIF630erm_02315	transcriptional regulator, sigma-54-dependent	x	x	x			x	x	x	x	x	x	x	x	x					x		x	x	x
CDIF630erm_02316	CDIF630erm_02316	5-methylcytosine restriction system component protein													x
CDIF630erm_02317	CDIF630erm_02317	putative restriction enzyme	x		x							x	x		x	x	x	x	x	x	x			x	x	x
CDIF630erm_02318	CDIF630erm_02318	putative cell division GTPase	x	x	x	x	x	x	x	x	x	x	x	x	x	x	x	x	x	x	x	x	x	x	x	x
CDIF630erm_02322	XdhA4	xanthine dehydrogenase, molybdenum binding subunit	x	x	x	x	x	x	x	x	x	x	x	x	x	x	x	x	x	x	x	x	x	x	x	x
CDIF630erm_02323	XdhC3	xanthine dehydrogenase, iron-sulfur binding subunit	x	x	x	x	x	x	x	x	x	x	x	x		x	x	x	x		x	x	x	x	x	x
CDIF630erm_02324	XdhB3	xanthine dehydrogenase, FAD-binding subunit	x	x	x	x	x	x	x	x	x	x	x	x	x	x	x	x	x	x	x	x	x	x	x	x
CDIF630erm_02330	CDIF630erm_02330	putative ATP-dependent RNA helicase	x		x	x	x	x		x						x	x				x	x			x
CDIF630erm_02331	PbuG	adenine/guanine/hypoxanthine permease	x			x							x		x	x	x		x						x
CDIF630erm_02335	Tal1	transaldolase	x	x	x	x	x	x	x	x	x	x	x	x	x	x	x	x	x	x	x	x	x	x	x	x
CDIF630erm_02336	CDIF630erm_02336	transcriptional regulator, DeoR family		x	x	x	x		x	x			x	x		x		x			x	x	x	x
CDIF630erm_02339	CDIF630erm_02339	two-component response regulator	x	x	x	x	x	x	x	x	x	x	x	x	x	x	x	x	x		x	x	x	x	x	x
CDIF630erm_02340	CDIF630erm_02340	putative copper-transporting P-type ATPase	x	x			x	x		x	x	x	x	x	x		x	x	x	x	x	x	x	x	x	x
CDIF630erm_02343	BipA	GTP-binding protein BipA	x	x	x	x	x	x	x	x	x	x	x	x	x	x	x	x	x	x	x	x	x	x	x	x
CDIF630erm_02344	TrxB2	thioredoxin reductase	x		x	x		x	x		x	x	x	x	x			x			x	x	x	x
CDIF630erm_02347	ThrC	threonine synthase	x	x	x	x	x	x	x	x	x	x	x	x	x	x	x	x	x	x	x	x	x	x	x	x
CDIF630erm_02348	ThrB	homoserine kinase	x	x	x	x	x	x	x	x	x	x	x	x	x	x	x	x	x	x	x	x	x	x	x	x
CDIF630erm_02349	CDIF630erm_02349	uncharacterized protein, aldolase-type	x	x	x	x	x	x	x	x	x	x	x	x	x	x	x	x	x	x	x	x	x	x	x	x
CDIF630erm_02352	CDIF630erm_02352	putative multiprotein-complex assembly TPR repeat-containing protein	x	x	x	x	x	x	x	x	x	x	x	x	x	x	x	x	x	x	x	x	x	x	x	x
CDIF630erm_02355	CDIF630erm_02355	putative acetyltransferase			x	x	x	x	x	x	x	x	x	x			x		x	x		x	x	x		x
CDIF630erm_02358	CDIF630erm_02358	putative exported protein			x
CDIF630erm_02359	IspG	4-hydroxy-3-methylbut-2-en-1-yl diphosphate synthase	x	x	x	x	x	x	x	x	x	x	x	x	x	x	x	x	x	x	x	x	x	x	x	x
CDIF630erm_02360	CDIF630erm_02360	putative membrane-associated peptidase, M50 family	x		x		x														x
CDIF630erm_02361	Dxr	1-deoxy-D-xylulose 5-phosphate reductoisomerase	x	x	x	x		x	x	x			x	x	x	x	x	x	x	x	x	x	x	x	x	x
CDIF630erm_02363	CDIF630erm_02363	hypothetical protein	x			x			x	x	x			x		x			x				x
CDIF630erm_02366	UppS1	undecaprenyl pyrophosphate synthetase	x		x	x	x	x	x	x	x	x	x	x	x	x	x	x	x	x	x	x	x	x	x	x
CDIF630erm_02368	Rrf	ribosome-recycling factor	x	x	x	x	x	x	x	x	x	x	x	x	x	x	x	x	x	x	x	x	x	x	x	x
CDIF630erm_02369	PyrH	uridylate kinase	x	x	x	x	x	x	x	x	x	x	x	x	x	x	x	x	x	x	x	x	x	x	x	x
CDIF630erm_02370	Tsf	elongation factor ts (EF-ts)	x	x	x	x	x	x	x	x	x	x	x	x	x	x	x	x	x	x	x	x	x	x	x	x
CDIF630erm_02371	RpsB	30S ribosomal protein S2	x	x	x	x	x	x	x	x	x	x	x	x	x	x	x	x	x	x	x	x	x	x	x	x
CDIF630erm_02376	CDIF630erm_02376	DNA mismatch repair protein, MutS2-like	x	x																	x
CDIF630erm_02379	CDIF630erm_02379	putative vancomycin resistance protein, vanW family	x	x	x			x	x	x	x	x	x	x	x	x	x	x	x		x		x	x	x	x
CDIF630erm_02383	CDIF630erm_02383	deblocking aminopeptidase	x	x	x	x	x	x	x	x	x	x	x	x	x	x	x	x	x	x	x	x	x	x	x	x
CDIF630erm_02385	CDIF630erm_02385	putative ATP/GTP-binding protein	x	x	x	x	x	x	x	x	x	x	x	x	x	x	x	x	x	x	x	x	x	x	x	x
CDIF630erm_02386	BioB2	biotin synthase	x		x				x			x			x						x
CDIF630erm_02387	ThiH2	2-iminoacetate synthase	x	x	x	x	x	x	x	x	x	x	x	x	x	x	x	x	x	x	x	x	x	x	x	x
CDIF630erm_02388	CDIF630erm_02388	uncharacterized protein						x												x
CDIF630erm_02389	CDIF630erm_02389	isoleucine 2-epimerase	x	x	x	x	x	x	x	x	x	x	x	x	x	x	x	x	x	x	x	x	x	x	x	x
CDIF630erm_02393	CDIF630erm_02393	putative GCN5-related N-acetyltransferase-like protein	x	x	x			x	x		x		x	x	x			x			x		x	x
CDIF630erm_02394	CDIF630erm_02394	putative threonyl/alanyl-tRNA synthetase	x	x	x	x		x	x		x	x		x	x	x	x	x	x		x	x	x	x	x	x
CDIF630erm_02396	Ldh	L-lactate dehydrogenase			x	x	x	x	x	x	x	x	x	x		x	x		x	x		x	x	x	x	x
CDIF630erm_02397	CDIF630erm_02397	transcriptional regulator, HTH-type	x		x										x			x			x
CDIF630erm_02398	MsrAB	peptide methionine sulfoxide reductase MsrA/MsrB	x	x	x	x	x	x	x	x	x	x			x	x	x	x	x	x	x	x	x		x	x
CDIF630erm_02400	Hcp	hydroxylamine reductase	x	x	x	x	x	x	x	x	x	x	x	x		x		x	x	x	x	x	x	x		x
CDIF630erm_02401	CDIF630erm_02401	putative iron-sulfur binding protein			x				x	x	x	x	x	x									x	x
CDIF630erm_02405	CDIF630erm_02405	putative peptidase, M20D family	x	x		x	x														x	x
CDIF630erm_02406	CDIF630erm_02406	ABC-type transport system, cystine/aminoacid-family extracellular solute-binding protein	x	x	x	x	x	x													x	x
CDIF630erm_02409	CDIF630erm_02409	ABC-type transport system, cystine/aminoacid-family extracellular solute-binding protein	x	x	x	x	x	x													x	x
CDIF630erm_02411	CDIF630erm_02411	putative molybdopterin oxidoreductase	x	x	x	x	x	x	x	x	x	x	x	x	x	x	x	x	x	x	x	x	x	x	x	x
CDIF630erm_02412	CDIF630erm_02412	putative DEAD-like helicase	x
CDIF630erm_02413	CDIF630erm_02413	putative alpha/beta hydrolase	x	x	x	x	x	x	x	x	x	x	x	x	x	x	x	x	x	x	x	x	x	x	x	x
CDIF630erm_02415	DbpA	ATP-dependent RNA helicase	x
CDIF630erm_02419	CDIF630erm_02419	putative phage-related cell wall hydrolase								x		x	x	x										x
CDIF630erm_02420	MapA	maltose phosphorylase	x	x		x		x	x	x	x	x	x	x	x	x		x	x		x	x	x	x	x	x
CDIF630erm_02422	CDIF630erm_02422	glucan 1,4-alpha-maltohydrolase	x	x	x	x	x	x	x	x	x	x	x	x	x	x	x	x	x	x	x	x	x	x	x	x
CDIF630erm_02425	CDIF630erm_02425	cell wall hydrolase	x	x	x	x	x	x	x	x	x	x	x	x	x	x	x	x	x	x	x	x	x	x	x	x
CDIF630erm_02427	FtnA	bacterial non-heme ferritin	x	x	x	x	x	x	x	x	x	x	x	x	x	x	x	x	x	x	x	x	x	x	x	x
CDIF630erm_02436	CDIF630erm_02436	transcriptional regulator, TetR family						x				x		x			x							x
CDIF630erm_02437	CDIF630erm_02437	putative esterase	x		x	x	x	x	x					x	x			x			x	x
CDIF630erm_02440	CDIF630erm_02440	flavodoxin			x
CDIF630erm_02441	CDIF630erm_02441	transcriptional regulator, MarR family	x									x
CDIF630erm_02442	CDIF630erm_02442	putative GTP-binding protein, HflX type	x		x				x	x	x			x							x		x
CDIF630erm_02443	CDIF630erm_02443	ABC-type transport system, multidrug-family ATP-binding/permease	x	x	x	x	x	x	x	x	x	x	x	x	x	x	x	x	x	x	x	x	x	x	x	x
CDIF630erm_02444	CDIF630erm_02444	ABC-type transport system, multidrug-family ATP-binding/permease	x	x	x	x		x	x	x	x	x	x	x	x	x		x	x	x	x	x	x	x	x	x
CDIF630erm_02445	CDIF630erm_02445	transcriptional regulator, MarR family									x			x
CDIF630erm_02446	CynT	carbonic anhydrase	x	x	x	x			x	x	x	x	x	x	x		x	x			x		x	x	x
CDIF630erm_02449	CDIF630erm_02449	uncharacterized protein	x	x	x				x			x						x			x
CDIF630erm_02450	AroD	dehydroquinate dehydratase					x		x			x	x	x	x	x	x	x	x	x				x	x	x
CDIF630erm_02453	CDIF630erm_02453	putative cyclic nucleotides-binding protein							x			x		x		x								x
CDIF630erm_02460	CDIF630erm_02460	putative radical SAM superfamily lipoprotein	x	x	x	x	x	x	x	x	x	x	x	x	x	x	x	x	x	x	x	x	x	x	x	x
CDIF630erm_02461	CDIF630erm_02461	uncharacterized protein	x		x				x	x	x	x	x	x	x		x	x			x		x	x	x
CDIF630erm_02468	CDIF630erm_02468	transcriptional regulator, RpiR family	x		x	x	x		x	x			x		x		x		x	x	x	x	x		x	x
CDIF630erm_02473	NanA	acetylneuraminate lyase		x	x								x			x					x
CDIF630erm_02478	AsnC	asparagine--tRNA ligase	x	x	x	x	x	x	x	x	x	x	x	x	x	x	x	x	x	x	x	x	x	x	x	x
CDIF630erm_02483	CDIF630erm_02483	uncharacterized protein, CoxE-like				x												x	x							x
CDIF630erm_02484	CDIF630erm_02484	putative ATPase	x	x	x	x	x	x	x	x	x	x	x	x	x	x	x	x	x	x	x	x	x	x	x	x
CDIF630erm_02487	Eam	glutamate 2,3-aminomutase	x	x	x	x	x	x	x	x	x	x	x	x	x	x	x	x	x	x	x	x	x	x	x	x
CDIF630erm_02489	CDIF630erm_02489	asp/glu racemase													x	x	x								x
CDIF630erm_02492	CDIF630erm_02492	hypothetical protein	x	x	x	x	x	x	x	x	x	x	x	x	x	x	x	x	x	x	x	x	x	x	x	x
CDIF630erm_02493	CDIF630erm_02493	cupin domain protein	x	x	x	x	x	x	x	x	x	x	x	x	x	x		x	x	x	x	x	x	x	x	x
CDIF630erm_02495	AmpP	xaa-pro aminopeptidase	x	x	x	x	x	x	x	x	x	x	x	x	x	x	x	x	x	x	x	x	x	x	x	x
CDIF630erm_02497	PrsA1	peptidyl-prolyl cis-trans isomerase, PpiC-type	x	x	x	x	x	x	x	x	x	x	x	x	x	x	x	x	x	x	x	x	x	x	x	x
CDIF630erm_02498	CDIF630erm_02498	hypothetical protein	x	x	x	x		x	x		x	x			x	x			x		x	x	x		x
CDIF630erm_02503	FruABC	PTS system, fructose-specific IIABC component	x	x	x	x	x	x													x	x
CDIF630erm_02504	FruK	fructose 1-phosphate kinase	x	x	x	x	x	x													x	x
CDIF630erm_02505	CDIF630erm_02505	transcription antiterminator, PTS operon regulator	x	x			x												x		x
CDIF630erm_02506	CDIF630erm_02506	putative protein-tyrosine phosphatase	x	x	x				x	x	x	x			x			x			x		x
CDIF630erm_02509	TopB	DNA topoisomerase III	x	x	x	x	x	x	x	x	x	x	x	x	x	x	x	x	x	x	x	x	x	x	x	x
CDIF630erm_02511	CDIF630erm_02511	sodium|alanine symporter										x	x	x										x
CDIF630erm_02520	CDIF630erm_02520	transcriptional regulator, GntR family	x									x
CDIF630erm_02523	CDIF630erm_02523	two-component sensor histidine kinase	x						x	x		x	x	x									x	x
CDIF630erm_02524	CDIF630erm_02524	two-component response regulator							x	x		x											x
CDIF630erm_02537	CDIF630erm_02537	hypothetical protein											x	x										x
CDIF630erm_02542	CDIF630erm_02542	putative pilin protein	x	x	x	x	x	x	x	x	x	x	x	x	x	x	x	x	x	x	x	x	x	x	x	x
CDIF630erm_02549	CDIF630erm_02549	ABC-type transport system, molybdenum-like extracellular solute-binding protein																	x
CDIF630erm_02552	CDIF630erm_02552	hypothetical protein													x
CDIF630erm_02556	Pgm	phosphoglucomutase	x	x	x	x	x	x	x	x	x	x	x	x	x	x	x	x	x	x	x	x	x	x	x	x
CDIF630erm_02557	Rpe1	ribulose-phosphate 3-epimerase							x
CDIF630erm_02558	RpiB1	ribose-5-phosphate isomerase	x	x	x	x	x	x	x	x	x	x	x	x	x	x	x	x	x	x	x	x	x	x	x	x
CDIF630erm_02559	Tkt'1	transketolase, C-terminal section	x	x	x	x	x	x	x	x	x	x	x	x	x	x	x	x	x	x	x	x	x	x	x	x
CDIF630erm_02560	Tkt1	transketolase, N-terminal section	x	x	x	x	x	x	x	x	x	x	x	x	x	x	x	x	x	x	x	x	x	x	x	x
CDIF630erm_02566	CDIF630erm_02566	transcription antiterminator, PTS operon regulator	x	x	x			x	x		x	x	x	x	x						x		x	x
CDIF630erm_02567	Tal2	transaldolase	x	x	x	x	x	x	x	x	x	x	x	x	x	x	x	x	x	x	x	x	x	x	x	x
CDIF630erm_02568	Xpt	xanthine phosphoribosyltransferase	x	x	x	x	x	x	x	x	x	x	x	x	x	x	x	x	x	x	x	x	x	x	x	x
CDIF630erm_02570	MtlD	mannitol-1-phosphate 5-dehydrogenase	x		x	x	x	x	x	x	x	x	x		x			x	x	x	x	x	x	x		x
CDIF630erm_02571	MtlF	PTS system, mannitol-specific, EIIA component	x		x		x	x	x	x	x	x	x	x		x	x	x	x	x	x	x	x	x	x	x
CDIF630erm_02572	MtlR	transcription antiterminator, PTS operon regulator						x				x						x
CDIF630erm_02573	MtlA	PTS system, mannitol-specific, IICB component						x
CDIF630erm_02574	GuaB	IMP dehydrogenase	x	x	x	x	x	x	x	x	x	x	x	x	x	x	x	x	x	x	x	x	x	x	x	x
CDIF630erm_02575	CDIF630erm_02575	putative toxic anion resistance protein	x	x	x	x	x	x	x	x	x	x	x	x	x	x	x	x	x	x	x	x	x	x	x	x
CDIF630erm_02576	CDIF630erm_02576	putative membrane protein	x					x		x	x	x											x
CDIF630erm_02577	Gbd	NAD-dependent 4-hydroxybutyrate dehydrogenase	x	x	x	x	x	x	x	x	x	x	x	x	x	x	x	x	x	x	x	x	x	x	x	x
CDIF630erm_02578	Cat2	4-hydroxybutyryl-CoA|coenzyme A transferase	x	x	x	x	x	x	x	x	x	x	x		x			x	x	x	x	x	x	x		x
CDIF630erm_02580	AbfD	bifunctional 4-hydroxybutyryl-CoA dehydratase/vinylacetyl-CoA-delta-isomerase	x	x	x	x	x	x	x	x	x	x	x	x	x	x	x	x	x	x	x	x	x	x	x	x
CDIF630erm_02581	SucD	succinate-semialdehyde dehydrogenase (acetylating)	x	x	x	x	x	x	x	x	x	x	x	x	x	x	x	x	x	x	x	x	x	x	x	x
CDIF630erm_02582	Cat1	succinyl-CoA|coenzyme A transferase	x	x	x	x	x	x													x	x
CDIF630erm_02583	CDIF630erm_02583	putative succinate transporter				x
CDIF630erm_02584	CDIF630erm_02584	transcriptional regulator, LysR family	x	x	x	x	x	x		x			x	x		x				x	x	x		x
CDIF630erm_02586	PepQ1	xaa-pro dipeptidase	x	x	x	x	x		x	x	x	x	x	x	x	x	x	x	x	x	x	x	x	x	x	x
CDIF630erm_02587	GrdD	glycine reductase complex, component C subunit alpha	x	x	x	x	x	x	x	x	x	x	x	x	x	x	x	x	x	x	x	x	x	x	x	x
CDIF630erm_02588	GrdC	glycine reductase complex, component C subunit beta	x	x	x	x	x	x	x	x	x	x	x	x	x	x	x	x	x	x	x	x	x	x	x	x
CDIF630erm_02589	GrdB	glycine reductase complex, component B gamma subunit (selenocysteine)	x	x	x	x	x	x	x	x	x	x	x	x	x	x	x	x	x	x	x	x	x	x	x	x
CDIF630erm_02594	GrdE	glycine reductase complex, component B subunits alpha and beta (Selenoprotein PB alpha/beta)	x	x	x	x	x	x	x	x	x	x	x	x	x	x	x	x	x	x	x	x	x	x	x	x
CDIF630erm_02595	TrxA2	thioredoxin	x	x	x	x			x	x	x	x	x	x	x	x	x	x	x	x	x		x	x	x	x
CDIF630erm_02596	TrxB3	thioredoxin reductase	x	x	x	x	x	x	x	x	x	x	x	x	x	x	x	x	x	x	x	x	x	x	x	x
CDIF630erm_02597	GrdX	glycine reductase complex, GrdX component							x	x	x			x				x					x
CDIF630erm_02599	CDIF630erm_02599	putative hydrolase, HAD superfamily, subfamily IIB	x	x	x				x	x	x	x	x	x	x	x	x	x	x	x	x		x	x	x	x
CDIF630erm_02600	CDIF630erm_02600	uncharacterized protein, MerB-like	x		x																x
CDIF630erm_02601	CDIF630erm_02601	ABC-type transport system, nitrate/sulfonate/taurine ATP-binding protein				x
CDIF630erm_02602	CDIF630erm_02602	ABC-type transport system, sulfonates-family permease			x
CDIF630erm_02605	CDIF630erm_02605	ABC-type transport system, nitrate/sulfonate/taurine extracellular solute-binding protein	x	x	x	x	x	x													x	x
CDIF630erm_02606	CDIF630erm_02606	hypothetical protein	x	x	x	x	x	x													x	x
CDIF630erm_02608	CDIF630erm_02608	hypothetical protein	x		x		x	x													x	x
CDIF630erm_02609	CDIF630erm_02609	DsrEFH-like protein		x	x	x	x														x	x
CDIF630erm_02610	NadC	nicotinate-nucleotide pyrophosphorylase			x				x	x	x	x	x	x	x	x	x	x	x	x			x	x	x	x
CDIF630erm_02611	NadB	L-aspartate oxidase			x		x		x	x	x	x	x	x	x	x	x	x	x	x			x	x	x	x
CDIF630erm_02612	NadA	quinolinate synthetase A	x		x	x	x	x	x	x	x	x	x	x	x	x	x	x	x	x	x	x	x	x	x	x
CDIF630erm_02613	CDIF630erm_02613	putative CstA-like carbon starvation protein							x		x	x	x	x									x	x
CDIF630erm_02617	CDIF630erm_02617	putative hydrolase, NUDIX family		x		x		x				x		x						x		x		x
CDIF630erm_02619	CDIF630erm_02619	indole-3-acetate kinase	x	x	x	x	x	x	x	x	x	x	x	x	x	x	x	x	x	x	x	x	x	x	x	x
CDIF630erm_02620	IorB	indolepyruvate oxidoreductase, sununit beta	x	x	x	x	x	x	x	x	x	x	x	x	x	x	x	x	x	x	x	x	x	x	x	x
CDIF630erm_02621	IorA	indolepyruvate oxidoreductase, sununit alpha	x	x	x	x	x	x	x	x	x	x	x	x	x	x	x	x	x	x	x	x	x	x	x	x
CDIF630erm_02622	CDIF630erm_02622	aromatic-amino-acid aminotransferase, tyrB-like	x		x	x	x	x	x	x	x	x	x	x	x		x	x		x	x	x	x	x	x	x
CDIF630erm_02623	CDIF630erm_02623	transcriptional regulator, sigma-54-dependent		x								x			x
CDIF630erm_02631	CDIF630erm_02631	transcriptional regulator, beta-lactams repressor	x	x		x	x	x	x	x	x	x	x	x		x	x		x	x	x	x	x	x	x	x
CDIF630erm_02633	CDIF630erm_02633	putative tRNA-binding protein	x		x	x	x	x													x	x
CDIF630erm_02635	CDIF630erm_02635	putative glycosyl transferase, family 51												x
CDIF630erm_02636	DnaQ	DNA polymerase III, epsilon subunit	x
CDIF630erm_02638	CDIF630erm_02638	uncharacterized protein	x	x	x	x	x	x	x	x	x	x	x	x	x	x	x	x	x	x	x	x	x	x	x	x
CDIF630erm_02640	TtcA1	putative 2-thiocytidine tRNA biosynthesis protein TtcA	x	x	x	x	x	x	x	x	x	x	x	x	x	x	x	x	x	x	x	x	x	x	x	x
CDIF630erm_02644	CDIF630erm_02644	putative cell wall hydrolase, phosphatase-associated protein	x	x	x				x	x	x	x	x	x	x	x	x				x		x	x	x
CDIF630erm_02645	Dut	dUTP diphosphatase	x	x	x	x	x	x	x	x	x	x	x	x	x	x	x	x	x	x	x	x	x	x	x	x
CDIF630erm_02646	CDIF630erm_02646	DNA topoisomerase type IA	x	x	x			x			x			x	x	x	x	x	x		x				x	x
CDIF630erm_02647	CDIF630erm_02647	transcriptional regulator, MarR family	x	x	x	x	x	x	x	x	x	x	x	x	x	x	x	x	x	x	x	x	x	x	x	x
CDIF630erm_02648	CDIF630erm_02648	putative lipoprotein	x	x											x		x	x	x	x	x				x	x
CDIF630erm_02649	CDIF630erm_02649	putative multidrug efflux pump																		x
CDIF630erm_02652	PpdK	pyruvate phosphate dikinase	x	x	x	x	x	x	x	x	x	x	x	x	x	x	x	x	x	x	x	x	x	x	x	x
CDIF630erm_02653	CDIF630erm_02653	pyruvate, phosphate dikinase regulatory protein	x	x	x	x	x	x	x	x	x	x	x	x	x	x	x	x	x	x	x	x	x	x	x	x
CDIF630erm_02654	CDIF630erm_02654	putative transcriptional repressor ccpn	x	x	x	x	x	x	x	x	x	x	x	x	x	x	x	x	x	x	x	x	x	x	x	x
CDIF630erm_02675	GlyS	glycine--tRNA ligase, beta subunit	x	x	x	x	x	x	x	x	x	x	x	x	x	x	x	x	x	x	x	x	x	x	x	x
CDIF630erm_02676	GlyQ	glycine--tRNA ligase, alpha subunit	x	x	x	x	x	x	x	x	x	x	x	x	x	x	x	x	x	x	x	x	x	x	x	x
CDIF630erm_02677	CDIF630erm_02677	uncharacterized protein	x	x	x	x	x	x	x	x	x	x	x	x	x	x	x	x	x	x	x	x	x	x	x	x
CDIF630erm_02680	CDIF630erm_02680	putative divalent cation transporter, MgtE family	x								x	x
CDIF630erm_02681	Era	GTP-binding protein Era	x	x	x	x	x	x	x	x	x	x	x	x	x	x	x	x	x	x	x	x	x	x	x	x
CDIF630erm_02682	Cdd1	cytidine deaminase	x		x				x	x		x	x	x		x	x				x		x	x	x
CDIF630erm_02684	YbeY	endoribonuclease YbeY	x	x	x				x		x			x							x		x
CDIF630erm_02685	CDIF630erm_02685	PhoH-like protein	x	x	x	x	x	x	x	x	x	x	x	x	x	x	x	x	x	x	x	x	x	x	x	x
CDIF630erm_02688	CDIF630erm_02688	putative ribosome-associated sigma 54 modulation protein	x	x	x	x	x	x	x	x	x	x	x	x	x	x	x	x	x	x	x	x	x	x	x	x
CDIF630erm_02690	CDIF630erm_02690	putative aspartyl/glutamyl-tRNA amidotransferase subunit B-related	x	x	x	x	x	x	x	x	x	x	x	x	x	x	x	x	x	x	x	x	x	x	x	x
CDIF630erm_02691	RpsU	30S ribosomal protein S21	x	x	x				x	x	x				x	x				x	x		x		x
CDIF630erm_02692	CDIF630erm_02692	putative histidine triad (HIT) protein	x	x	x	x	x	x	x	x	x	x	x	x		x	x	x	x	x	x	x	x	x	x	x
CDIF630erm_02693	MtaB	threonylcarbamoyladenosine tRNA methylthiotransferase	x	x	x	x	x	x	x	x	x	x	x	x	x	x	x	x	x	x	x	x	x	x	x	x
CDIF630erm_02695	PrmA	ribosomal protein L11 methyltransferase	x	x	x	x	x	x	x	x	x	x	x	x	x	x	x	x	x	x	x	x	x	x	x	x
CDIF630erm_02696	CDIF630erm_02696	putative CRISPR-associated ATP-dependent helicase	x	x	x	x	x	x	x	x	x	x	x	x	x	x	x	x	x	x	x	x	x	x	x	x
CDIF630erm_02697	CDIF630erm_02697	putative CRISPR-associated protein	x						x	x			x	x						x			x	x
CDIF630erm_02698	CDIF630erm_02698	putative CRISPR-associated negative autoregulator	x	x	x	x	x	x	x	x	x	x	x	x	x	x	x	x	x	x	x	x	x	x	x	x
CDIF630erm_02699	CDIF630erm_02699	hypothetical protein	x						x		x	x		x	x	x	x	x	x				x	x	x	x
CDIF630erm_02700	CDIF630erm_02700	putative CRISPR-associated protein			x		x	x	x	x		x	x		x							x	x	x
CDIF630erm_02702	CDIF630erm_02702	ABC-type transport system, sugar-family ATP-binding protein	x	x	x				x			x									x
CDIF630erm_02705	GlcK	glucokinase	x	x	x	x	x	x	x	x	x	x	x	x	x	x	x	x	x	x	x	x	x	x	x	x
CDIF630erm_02706	DnaJ	chaperone protein DnaJ	x	x	x	x	x	x	x	x	x	x	x	x	x	x	x	x	x	x	x	x	x	x	x	x
CDIF630erm_02707	DnaK	chaperone protein DnaK	x	x	x	x	x	x	x	x	x	x	x	x	x	x	x	x	x	x	x	x	x	x	x	x
CDIF630erm_02708	GrpE	protein (HSP-70 cofactor)	x	x	x	x	x	x	x	x	x	x	x	x	x	x	x	x	x	x	x	x	x	x	x	x
CDIF630erm_02709	HrcA	transcriptional regulator, heat-inducible repressor HrcA	x		x							x									x
CDIF630erm_02710	HemN	oxygen-independent coproporphyrinogen-III oxidase				x						x
CDIF630erm_02713	LepA	elongation factor 4	x	x	x	x	x	x	x	x	x	x	x	x	x	x	x	x	x	x	x	x	x	x	x	x
CDIF630erm_02719	RpsT	30S ribosomal protein S20	x	x	x	x	x	x	x	x	x	x	x	x	x	x	x	x	x	x	x	x	x	x	x	x
CDIF630erm_02720	YqeN	putative DNA polymerase III, delta subunit	x	x	x					x					x		x				x				x
CDIF630erm_02722	CDIF630erm_02722	gnat family acetyltransferase	x	x	x	x	x	x	x			x		x	x	x	x	x	x	x	x	x		x	x	x
CDIF630erm_02723	CDIF630erm_02723	putative N-acyltransferase			x	x	x		x	x	x	x	x	x	x	x	x	x	x	x		x	x	x	x	x
CDIF630erm_02725	TcdA	tRNA threonylcarbamoyladenosine dehydratase	x	x	x	x	x	x	x	x	x	x			x	x	x	x	x	x	x	x	x		x	x
CDIF630erm_02728	Ung	uracil-DNA glycosylase (UDG)	x	x	x	x	x	x	x	x	x	x	x	x	x	x	x	x	x	x	x	x	x	x	x	x
CDIF630erm_02729	CDIF630erm_02729	putative lipoprotein	x	x					x		x			x			x				x		x
CDIF630erm_02730	ApbE	FAD|protein FMN transferase	x		x	x	x	x	x	x		x	x		x	x	x	x		x	x	x	x	x	x	x
CDIF630erm_02735	CDIF630erm_02735	PTS system, fructose-like IIA component	x								x	x		x										x
CDIF630erm_02738	Pmi	mannose-6-phosphate isomerase	x	x	x	x		x	x	x	x	x	x	x	x		x	x	x	x	x	x	x	x	x	x
CDIF630erm_02739	CDIF630erm_02739	two-component sensor histidine kinase, sporulation-associated spo0A		x								x	x		x	x			x	x				x	x	x
CDIF630erm_02741	SelB	selenocysteinyl-tRNA-specific translation factor	x	x	x	x	x	x	x		x	x	x	x	x	x	x	x	x	x	x	x	x	x	x	x
CDIF630erm_02742	SelA	L-seryl-tRNA(Sec) selenium transferase	x	x	x	x	x	x	x	x	x	x	x	x	x	x	x	x	x	x	x	x	x	x	x	x
CDIF630erm_02743	SelD	selenide, water dikinase	x		x			x					x					x	x		x					x
CDIF630erm_02745	DacF4	serine-type D-ala-D-ala carboxypeptidase	x	x	x	x	x	x	x	x	x	x	x	x	x	x	x	x	x	x	x	x	x	x	x	x
CDIF630erm_02747	ArgH	argininosuccinate lyase	x		x	x	x	x	x	x	x	x	x	x	x	x	x	x	x	x	x	x	x	x	x	x
CDIF630erm_02749	YcsE	putative 5-amino-6-(5-phospho-D-ribitylamino)uracil phosphatase	x	x	x	x	x	x	x	x		x		x	x	x	x	x	x	x	x	x	x	x	x	x
CDIF630erm_02750	CDIF630erm_02750	putative histidinol-phosphate aminotransferase	x	x	x	x	x	x	x	x	x	x	x	x	x	x	x	x	x	x	x	x	x	x	x	x
CDIF630erm_02753	VanY2	D-alanyl-D-alanine carboxypeptidase, VanY-like									x
CDIF630erm_02754	CDIF630erm_02754	transcriptional regulator, TetR family	x	x	x	x	x	x							x			x	x		x	x				x
CDIF630erm_02757	CDIF630erm_02757	transcriptional regulator, AraC family												x
CDIF630erm_02758	PagL	phospho-alpha-glucosidase	x	x	x	x	x	x	x	x	x	x	x	x	x	x	x	x	x	x	x	x	x	x	x	x
CDIF630erm_02759	CDIF630erm_02759	PTS system, maltose-specific IIBC component	x	x	x	x		x			x										x	x
CDIF630erm_02760	CDIF630erm_02760	transcription antiterminator, PTS operon regulator							x
CDIF630erm_02761	CDIF630erm_02761	PTS system, maltose-specific IIA component	x	x	x	x	x	x	x	x	x	x	x	x		x	x	x	x	x	x	x	x	x	x	x
CDIF630erm_02762	YjgF	2-iminobutanoate/2-iminopropanoate deaminase	x	x	x	x	x	x	x	x	x	x	x	x	x	x	x	x	x	x	x	x	x	x	x	x
CDIF630erm_02763	TdcB	threonine dehydratase	x	x	x	x	x	x	x	x	x	x	x	x	x	x	x	x	x	x	x	x	x	x	x	x
CDIF630erm_02764	AspD	bifunctional aspartate aminotransferase/L-aspartate beta-decarboxylase	x	x	x	x	x	x	x	x	x	x	x	x	x	x	x	x	x	x	x	x	x	x	x	x
CDIF630erm_02765	AnsB	L-asparaginase	x	x	x										x	x	x	x	x	x	x				x	x
CDIF630erm_02769	Cwp29	cell surface protein	x	x	x	x	x	x	x		x			x	x		x	x	x	x	x	x	x		x	x
CDIF630erm_02772	LeuS	leucine--tRNA ligase	x	x	x	x	x	x	x	x	x	x	x	x	x	x	x	x	x	x	x	x	x	x	x	x
CDIF630erm_02774	RsfS	ribosomal silencing factor RsfS	x	x	x	x	x	x	x	x	x	x	x	x		x	x	x	x	x	x	x	x	x	x	x
CDIF630erm_02775	CDIF630erm_02775	putative hydrolase	x	x		x	x	x	x	x	x	x	x	x	x	x	x	x	x		x	x	x	x	x	x
CDIF630erm_02776	NadD	nicotinate-nucleotide adenylyltransferase									x	x
CDIF630erm_02777	RecX	regulatory protein RecX	x	x	x	x	x	x	x	x	x	x	x	x	x	x	x	x	x		x	x	x	x	x	x
CDIF630erm_02778	GlgB	1,4-alpha-glucan branching enzyme	x	x	x	x	x	x	x	x	x	x	x	x	x	x		x	x	x	x	x	x	x	x	x
CDIF630erm_02779	CDIF630erm_02779	transcriptional regulator, TetR family	x	x	x	x	x	x	x	x	x	x	x	x	x	x	x	x	x	x	x	x	x	x	x	x
CDIF630erm_02780	CDIF630erm_02780	hypothetical protein	x	x		x	x	x	x	x	x	x	x	x	x	x		x	x	x	x	x	x	x	x	x
CDIF630erm_02784	CDIF630erm_02784	putative serine-pyruvate aminotransferase	x	x	x	x	x	x	x	x	x	x	x	x	x	x	x	x	x	x	x	x	x	x	x	x
CDIF630erm_02788	WalR	transcriptional regulatory protein WalR			x
CDIF630erm_02790	CDIF630erm_02790	putative lipoprotein									x	x	x	x				x						x
CDIF630erm_02791	Rnz	ribonuclease Z	x	x	x	x	x	x	x	x	x	x		x	x	x	x	x	x	x	x	x	x	x	x	x
CDIF630erm_02792	CDIF630erm_02792	coenzyme A disulfide reductase	x	x		x	x	x													x	x
CDIF630erm_02793	TcyP	putative L-cystine uptake protein	x	x	x	x	x	x	x	x	x	x	x	x	x		x	x	x		x	x	x	x	x	x
CDIF630erm_02799	CDIF630erm_02799	hypothetical protein	x	x	x	x	x	x													x	x
CDIF630erm_02800	CDIF630erm_02800	ABC-type transport system, sugar-family permease			x
CDIF630erm_02802	CDIF630erm_02802	ABC-type transport system, sugar-family extracellular solute-binding protein	x	x	x	x	x	x													x	x
CDIF630erm_02807	CDIF630erm_02807	PTS system, fructose/mannitol-family IIAB component	x
CDIF630erm_02808	CDIF630erm_02808	hypothetical protein	x	x	x	x	x	x	x	x	x	x	x	x	x	x	x	x	x	x	x	x	x	x	x	x
CDIF630erm_02809	CoaD	phosphopantetheine adenylyltransferase	x	x	x		x		x	x	x	x	x	x	x	x	x	x	x		x		x	x	x	x
CDIF630erm_02810	CDIF630erm_02810	rna methyltransferase, rsmd family	x		x			x		x	x	x	x	x		x	x		x	x	x		x	x	x	x
CDIF630erm_02811	RecG	ATP-dependent DNA helicase RecG	x		x	x			x				x		x	x		x		x	x				x	x
CDIF630erm_02812	YloV	uncharacterized protein YloV	x	x	x	x	x	x	x	x	x	x	x	x	x	x	x	x	x	x	x	x	x	x	x	x
CDIF630erm_02813	YloU	uncharacterized protein YloU	x	x	x	x	x	x	x	x	x	x	x	x		x	x	x	x	x	x	x	x	x	x	x
CDIF630erm_02814	RpmB	50S ribosomal protein L28	x		x		x		x	x											x		x
CDIF630erm_02820	CDIF630erm_02820	PTS system, mannosylglycerate-specific IIB component									x
CDIF630erm_02822	MngB1	mannosylglycerate hydrolase									x			x
CDIF630erm_02825	CDIF630erm_02825	putative nitroreductase-like oxidoreductase	x	x	x	x	x	x	x	x	x	x	x	x	x	x	x	x	x	x	x	x	x	x	x	x
CDIF630erm_02826	CDIF630erm_02826	putative phosphoglycolate phosphatase	x	x	x	x	x	x	x	x	x	x	x	x	x	x	x	x	x	x	x	x	x	x	x	x
CDIF630erm_02827	ThiN	thiamine pyrophosphokinase			x				x
CDIF630erm_02828	Rpe2	ribulose-phosphate 3-epimerase	x	x	x	x	x	x	x	x	x	x	x	x	x	x	x	x	x	x	x	x	x	x	x	x
CDIF630erm_02829	CDIF630erm_02829	thiamin monophosphate phosphatase				x			x	x	x	x	x	x	x	x	x	x	x	x			x	x	x	x
CDIF630erm_02831	Stk	putative serine/threonine-protein kinase	x	x	x	x	x	x	x	x	x	x	x	x	x	x	x	x	x	x	x	x	x	x	x	x
CDIF630erm_02832	Stp	putative serine/threonine phosphatase								x
CDIF630erm_02833	RlmN	dual-specificity RNA methyltransferase RlmN	x	x	x	x		x		x				x	x	x	x		x	x	x	x			x	x
CDIF630erm_02834	RsmB	ribosomal RNA small subunit methyltransferase B	x	x	x			x		x	x	x				x	x				x		x		x
CDIF630erm_02835	CDIF630erm_02835	putative metal-dependent peptidase	x	x	x	x	x	x	x	x	x	x	x	x	x	x	x	x	x	x	x	x	x	x	x	x
CDIF630erm_02836	CDIF630erm_02836	polyprenyl synthetase-related protein	x														x
CDIF630erm_02837	Fmt	methionyl-tRNA formyltransferase	x	x	x	x	x	x	x	x	x	x	x	x	x	x	x	x	x	x	x	x	x	x	x	x
CDIF630erm_02838	Def2	peptide deformylase	x	x	x	x	x	x	x		x	x	x	x	x	x	x	x	x	x	x	x	x	x	x	x
CDIF630erm_02839	PriA	primosomal protein n'	x
CDIF630erm_02840	CoaBC	bifunctional phosphopantothenoylcysteine synthetase/decarboxylase	x	x	x	x	x	x	x	x	x	x	x	x	x	x	x	x	x	x	x	x	x	x	x	x
CDIF630erm_02841	RpoZ	DNA-directed RNA polymerase subunit omega	x		x				x		x		x	x	x	x	x				x		x	x	x
CDIF630erm_02842	Gmk	guanylate kinase	x	x	x	x	x	x	x	x	x	x	x	x	x	x	x	x	x	x	x	x	x	x	x	x
CDIF630erm_02843	CDIF630erm_02843	uncharacterized protein, YicC-like	x	x	x	x	x	x	x	x	x	x	x	x	x	x	x	x	x	x	x	x	x	x	x	x
CDIF630erm_02844	DapF	diaminopimelate epimerase	x	x	x	x	x	x	x	x	x	x	x	x	x	x	x	x	x	x	x	x	x	x	x	x
CDIF630erm_02845	LtaE	low specificity L-threonine aldolase	x	x	x	x	x	x	x	x	x	x	x	x	x	x	x	x	x	x	x	x	x	x	x	x
CDIF630erm_02846	YloA	uncharacterized protein YloA	x	x	x	x	x	x	x	x	x	x	x	x	x	x	x	x	x	x	x	x	x	x	x	x
CDIF630erm_02847	CDIF630erm_02847	ABC-type transport system, pristinamycin/multidrug-family ATP-binding protein	x		x					x	x			x							x		x
CDIF630erm_02848	UraA	uracil permease			x										x	x									x
CDIF630erm_02849	PyrR	bifunctional uracil phosphoribosyltransferase/regulatory protein							x
CDIF630erm_02854	CstA	carbon starvation protein, CstA			x	x	x	x														x
CDIF630erm_02855	CDIF630erm_02855	two-component response regulator								x										x
CDIF630erm_02862	TrpS	tryptophan--tRNA ligase	x	x	x	x	x	x	x	x	x	x	x	x	x	x	x	x	x	x	x	x	x	x	x	x
CDIF630erm_02863	MtnN	bifunctional 5'-methylthioadenosine/S-adenosylhomocysteine nucleosidase	x	x	x				x				x		x						x
CDIF630erm_02866	CDIF630erm_02866	putative peptidase, M24 family	x	x	x	x	x	x	x	x	x	x	x	x	x	x	x	x	x	x	x	x	x	x	x	x
CDIF630erm_02867	CDIF630erm_02867	uncharacterized protein, DegV family				x	x											x				x
CDIF630erm_02868	CDIF630erm_02868	transcriptional regulator, TetR family			x
CDIF630erm_02871	IleS	isoleucine--tRNA ligase	x	x	x	x	x	x	x	x	x	x	x	x	x	x	x	x	x	x	x	x	x	x	x	x
CDIF630erm_02873	CDIF630erm_02873	putative cell-division initiation protein DivIVA	x	x	x	x	x	x	x	x	x	x	x	x	x	x	x	x	x	x	x	x	x	x	x	x
CDIF630erm_02874	CDIF630erm_02874	putative RNA-binding cell division protein	x
CDIF630erm_02876	SepF	cell division protein SepF	x	x	x		x		x	x	x	x	x	x	x	x	x	x	x		x		x	x	x	x
CDIF630erm_02877	CDIF630erm_02877	putative pyridoxal 5'-phosphate-dependent enzyme	x	x	x	x	x	x	x	x	x	x	x	x	x	x	x	x	x	x	x	x	x	x	x	x
CDIF630erm_02880	CDIF630erm_02880	uncharacterized protein	x	x	x	x	x	x	x	x	x	x	x	x	x	x	x	x	x	x	x	x	x	x	x	x
CDIF630erm_02881	CDIF630erm_02881	ACT domain-containing protein	x	x	x	x	x	x	x	x	x	x	x	x	x	x	x	x	x	x	x	x	x	x	x	x
CDIF630erm_02884	GpsA	glycerol-3-phosphate dehydrogenase [NAD(P)+]	x	x	x	x	x	x	x	x	x	x	x	x	x	x	x	x	x		x	x	x	x	x	x
CDIF630erm_02885	PlsY	glycerol-3-phosphate acyltransferase	x	x	x				x	x	x		x	x	x	x	x			x	x		x	x	x
CDIF630erm_02886	Der	GTPase Der	x	x	x	x	x	x	x	x	x	x	x	x	x	x	x	x	x	x	x	x	x	x	x	x
CDIF630erm_02891	CDIF630erm_02891	two-component sensor histidine kinase						x
CDIF630erm_02892	CDIF630erm_02892	two-component response regulator			x	x			x		x	x		x	x	x	x	x	x				x	x	x	x
CDIF630erm_02893	CDIF630erm_02893	laccase domain protein	x	x	x	x	x	x	x	x	x	x	x	x		x	x	x	x	x	x	x	x	x	x	x
CDIF630erm_02894	NrdR	transcriptional regulator, repressor NrdR family	x	x	x	x		x	x	x	x	x	x	x		x	x	x	x	x	x	x	x	x	x	x
CDIF630erm_02900	FtsZ	cell division protein FtsZ	x	x	x	x	x	x	x	x	x	x	x	x	x	x	x	x	x	x	x	x	x	x	x	x
CDIF630erm_02903	CDIF630erm_02903	hypothetical protein							x	x			x										x
CDIF630erm_02905	MurG	UDP-N-acetylglucosamine--N-acetylmuramyl- (pentapeptide) pyrophosphoryl-undecaprenol N-acetylglucosamine transferase	x	x	x	x	x	x	x	x	x	x			x	x	x	x	x	x	x	x	x		x	x
CDIF630erm_02907	MurD	UDP-N-acetylmuramoylalanine--D-glutamate ligase	x	x	x	x	x	x	x	x	x	x	x	x	x	x	x	x	x	x	x	x	x	x	x	x
CDIF630erm_02909	MurF	UDP-N-acetylmuramoyl-tripeptide--D-alanyl-D- alanine ligase (UDP-MurNAc-pentapeptide synthetase) (D-alanyl-D-alanine-adding enzyme)	x	x	x	x	x	x	x	x	x	x	x	x	x	x	x	x	x	x	x	x	x	x	x	x
CDIF630erm_02912	RsmH	ribosomal RNA small subunit methyltransferase H	x		x				x	x	x	x	x	x							x		x	x
CDIF630erm_02914	CDIF630erm_02914	putative peptidase, M16 family	x		x	x	x	x	x	x	x	x	x	x	x	x	x	x	x	x	x	x	x	x	x	x
CDIF630erm_02915	CDIF630erm_02915	putative peptidase, M16 family	x	x	x	x	x	x	x	x	x	x	x	x	x	x	x	x	x	x	x	x	x	x	x	x
CDIF630erm_02916	YchF	ribosome-binding ATPase YchF	x	x	x	x	x	x	x	x	x	x	x	x	x	x	x	x	x	x	x	x	x	x	x	x
CDIF630erm_02917	CDIF630erm_02917	putative signaling protein					x									x
CDIF630erm_02918	MurE	UDP-N-acetylmuramoyl-L-alanyl-D-glutamate--2, 6-diaminopimelate ligase	x	x	x	x	x	x			x	x			x	x	x	x	x	x	x	x			x	x
CDIF630erm_02921	PtsG-BC	PTS system, glucose-specific IIBC component	x	x	x	x	x	x	x	x	x	x	x	x	x	x	x	x	x	x	x	x	x	x	x	x
CDIF630erm_02922	CDIF630erm_02922	transcription antiterminator, licT family	x	x	x	x	x	x	x	x						x	x	x	x	x	x	x	x		x	x
CDIF630erm_02923	NhaK	sodium, potassium, lithium and rubidium/h(+) antiporter	x
CDIF630erm_02924	AppF	ABC-type transport system, ATP-binding protein, putative oligopeptide transport system	x		x																x
CDIF630erm_02925	AppD	ABC-type transport system, ATP-binding protein, putative oligopeptide transport system	x		x																x
CDIF630erm_02926	AppA	ABC-type transport system, oligopeptide-family solute-binding protein	x	x	x	x	x	x			x	x			x	x		x	x		x	x			x	x
CDIF630erm_02929	CDIF630erm_02929	transcriptional regulator, LysR family							x									x
CDIF630erm_02936	Pfo	pyruvate synthase	x	x	x	x	x	x	x	x	x	x	x	x	x	x	x	x	x	x	x	x	x	x	x	x
CDIF630erm_02937	CDIF630erm_02937	phosphate acyltransferase	x	x	x	x	x	x	x	x	x	x	x	x	x	x	x	x	x	x	x	x	x	x	x	x
CDIF630erm_02939	CDIF630erm_02939	putative sporulation stage II, protein E	x	x	x	x	x	x	x	x	x	x	x	x	x	x	x	x	x	x	x	x	x	x	x	x
CDIF630erm_02944	CDIF630erm_02944	putative lipoprotein	x		x				x		x	x		x	x						x		x	x
CDIF630erm_02946	Hpt1	hypoxanthine phosphoribosyltransferase	x	x	x	x	x	x	x	x	x	x	x	x	x	x	x	x	x	x	x	x	x	x	x	x
CDIF630erm_02947	CobD1	threonine-phosphate decarboxylase	x	x	x	x	x		x	x	x	x	x	x	x	x	x	x	x	x	x	x	x	x	x	x
CDIF630erm_02950	AsnA	aspartate--ammonia ligase	x	x	x	x	x	x	x	x	x	x	x	x	x	x	x	x	x	x	x	x	x	x	x	x
CDIF630erm_02952	PatB2	putative cystathionine beta-lyase	x			x		x	x		x	x		x	x	x		x		x		x	x	x	x	x
CDIF630erm_02957	CDIF630erm_02957	putative lipoprotein	x	x	x	x	x	x	x	x	x	x			x	x	x	x	x	x	x	x	x		x	x
CDIF630erm_02959	CDIF630erm_02959	putative pentapeptide repeat-containing protein	x		x				x					x	x		x	x	x	x	x				x	x
CDIF630erm_02962	CDIF630erm_02962	putative adenosine-derivate deaminase	x	x	x	x	x	x	x	x	x	x	x	x	x	x	x	x	x	x	x	x	x	x	x	x
CDIF630erm_02963	CDIF630erm_02963	HIRAN domain protein	x	x	x	x	x	x			x	x	x	x					x		x	x		x
CDIF630erm_02968	CDIF630erm_02968	transcriptional regulator, LysR family										x
CDIF630erm_02970	Cwp22	putative cell wall protein	x	x	x	x	x	x	x	x	x	x	x	x	x	x	x	x	x	x	x	x	x	x	x	x
CDIF630erm_02971	GalE	UDP-glucose 4-epimerase	x	x	x	x	x	x	x	x	x	x	x	x	x	x	x	x	x	x	x	x	x	x	x	x
CDIF630erm_02972	GtaB1	UTP--glucose-1-phosphate uridylyltransferase	x	x	x	x	x	x	x	x	x	x	x	x	x	x	x	x	x	x	x	x	x	x	x	x
CDIF630erm_02974	CDIF630erm_02974	hypothetical protein	x	x	x	x	x	x	x	x	x	x	x	x	x	x	x	x	x	x	x	x	x	x	x	x
CDIF630erm_02975	CDIF630erm_02975	putative sporulation protein	x	x	x	x	x	x	x	x	x	x	x	x	x	x	x	x	x	x	x	x	x	x	x	x
CDIF630erm_02981	CDIF630erm_02981	putative peptidoglycan-N-acetylmuramic acid deacetylase	x	x	x	x	x	x	x	x	x	x	x	x	x	x	x	x	x	x	x	x	x	x	x	x
CDIF630erm_02984	CDIF630erm_02984	two-component response regulator									x	x		x										x
CDIF630erm_02986	CDIF630erm_02986	putative polysaccharide deacetylase			x				x
CDIF630erm_02988	GlyA1	serine hydroxymethyltransferase	x	x	x	x	x	x	x	x	x	x	x	x	x	x	x	x	x	x	x	x	x	x	x	x
CDIF630erm_02992	CsoR	copper-sensing transcriptional repressor CsoR							x
CDIF630erm_02998	Cwp14	putative cell wall-binding protein	x	x	x	x	x	x	x	x	x	x	x	x	x	x	x	x	x	x	x	x	x	x	x	x
CDIF630erm_02999	CDIF630erm_02999	transcriptional regulator, LysR family			x											x	x	x	x	x					x	x
CDIF630erm_03000	CDIF630erm_03000	putative beta-ureidopropionase	x	x	x	x	x	x						x							x	x
CDIF630erm_03002	AspS	aspartate--tRNA ligase	x	x	x	x	x	x	x	x	x	x	x	x	x	x	x	x	x	x	x	x	x	x	x	x
CDIF630erm_03003	HisS	histidine--tRNA ligase	x	x	x	x	x	x	x	x	x	x	x	x	x	x	x	x	x	x	x	x	x	x	x	x
CDIF630erm_03004	HemZ	coproporphyrinogen III oxidase	x	x	x				x	x	x	x		x	x	x	x				x		x	x	x
CDIF630erm_03005	CDIF630erm_03005	putative hydrolase beta-lactamase-like	x	x	x	x	x	x	x	x	x	x	x	x	x	x	x	x	x		x	x	x	x	x	x
CDIF630erm_03006	Dtd	D-tyrosyl-tRNA(Tyr) deacylase	x	x	x	x	x	x	x	x	x	x	x	x	x	x	x	x	x	x	x	x	x	x	x	x
CDIF630erm_03007	RelA	GTP pyrophosphokinase	x	x	x	x	x	x	x	x	x	x	x	x	x	x	x	x	x	x	x	x	x	x	x	x
CDIF630erm_03008	Apt	adenine phosphoribosyltransferase	x	x	x	x	x	x	x	x	x	x	x	x	x	x	x	x	x	x	x	x	x	x	x	x
CDIF630erm_03009	RecJ	single-stranded-DNA-specific exonuclease	x	x	x			x	x	x	x	x	x	x	x	x	x	x	x	x	x		x	x	x	x
CDIF630erm_03010	UbiB	putative protein kinase UbiB	x	x	x																x
CDIF630erm_03011	CDIF630erm_03011	uncharacterized protein, LpxA-like	x	x	x	x	x	x	x	x	x	x	x	x	x	x	x	x	x	x	x	x	x	x	x	x
CDIF630erm_03012	CDIF630erm_03012	radical SAM maturase	x	x	x	x	x	x	x	x	x	x	x	x	x	x	x	x	x	x	x	x	x	x	x	x
CDIF630erm_03014	CDIF630erm_03014	hypothetical protein	x	x	x	x	x	x	x	x	x	x	x	x	x	x	x	x	x	x	x	x	x	x	x	x
CDIF630erm_03015	CDIF630erm_03015	hypothetical protein				x
CDIF630erm_03018	PtsI	phosphoenolpyruvate-protein phosphotransferase	x	x	x	x	x	x	x	x	x	x	x	x	x	x	x	x	x	x	x	x	x	x	x	x
CDIF630erm_03019	PtsH	phosphocarrier protein HPr	x	x	x	x	x	x	x	x	x	x	x	x	x	x	x	x	x	x	x	x	x	x	x	x
CDIF630erm_03020	CDIF630erm_03020	putative phospholipase							x			x
CDIF630erm_03021	CDIF630erm_03021	putative N6 adenine-specific DNA methyltransferase, N12 class		x		x	x	x												x		x
CDIF630erm_03022	CDIF630erm_03022	transcriptional regulator, Rrf2 family								x				x
CDIF630erm_03027	YbiV	putative sugar phosphatase	x												x	x	x			x					x
CDIF630erm_03028	CDIF630erm_03028	transcriptional regulator, LytR family	x		x				x	x		x	x	x	x	x	x				x		x	x	x
CDIF630erm_03029	CDIF630erm_03029	transcriptional regulator, LytR family	x						x
CDIF630erm_03030	Cwp19	cell surface protein	x	x	x	x	x	x	x	x	x	x	x	x	x	x	x	x	x	x	x	x	x	x	x	x
CDIF630erm_03033	CDIF630erm_03033	putative glycosyl transferase, group 1	x	x	x	x	x	x		x	x		x	x	x		x	x	x	x	x	x	x	x	x	x
CDIF630erm_03034	RkpK	UDP-glucose 6-dehydrogenase	x	x	x	x	x	x	x	x	x	x	x	x	x	x	x	x	x	x	x	x	x	x	x	x
CDIF630erm_03035	TuaG1	putative glycosyl transferase, family 2	x		x	x		x	x	x		x	x		x	x	x	x	x	x	x	x	x	x	x	x
CDIF630erm_03036	TuaG2	putative glycosyl transferase, family 2												x
CDIF630erm_03037	CDIF630erm_03037	putative glycosyl transferase, family 2						x	x	x		x			x		x			x			x		x
CDIF630erm_03038	CDIF630erm_03038	putative CDP-glycerol/ribitol transferase	x		x			x	x		x	x		x	x			x			x		x	x
CDIF630erm_03039	CDIF630erm_03039	putative glycosyl transferase, family 2	x		x										x						x
CDIF630erm_03041	CDIF630erm_03041	putative glycosyl transferase	x		x		x	x	x	x	x	x	x	x	x	x		x	x		x	x	x	x	x	x
CDIF630erm_03042	ManC	mannose-1-phosphate guanylyltransferase	x	x	x	x		x	x	x	x	x	x	x	x	x	x	x	x	x	x	x	x	x	x	x
CDIF630erm_03043	PgcA2	phosphoglucomutase	x	x	x	x	x	x	x	x	x	x	x	x	x	x	x	x	x	x	x	x	x	x	x	x
CDIF630erm_03045	Cwp7	cell wall binding protein	x						x	x	x	x		x				x		x			x	x		x
CDIF630erm_03047	Cwp6	putative N-acetylmuramoyl-L-alanine amidase	x	x	x	x	x	x	x	x	x	x	x	x	x	x	x	x	x	x	x	x	x	x	x	x
CDIF630erm_03049	Cwp5	putative cell surface protein	x	x	x			x					x		x	x	x	x		x	x				x	x
CDIF630erm_03050	Cwp84	cell surface protein	x	x	x	x	x	x	x	x	x	x	x	x	x	x	x	x	x	x	x	x	x	x	x	x
CDIF630erm_03052	Cwp66	cell surface protein	x	x	x	x	x	x	x	x	x	x	x	x	x	x	x	x	x	x	x	x	x	x	x	x
CDIF630erm_03053	CDIF630erm_03053	putative LmbE-like deacetylase	x	x	x				x	x	x	x			x	x	x				x		x		x
CDIF630erm_03054	Cwp2	cell wall binding protein	x	x	x	x	x	x	x	x	x	x	x	x	x	x	x	x	x	x	x	x	x	x	x	x
CDIF630erm_03055	SecA2	protein translocase subunit secA 2	x	x	x	x	x	x	x	x	x	x	x	x	x	x	x	x	x	x	x	x	x	x	x	x
CDIF630erm_03056	SlpA	S-layer precursor protein	x	x	x	x	x	x	x	x	x	x	x	x	x	x	x	x	x	x	x	x	x	x	x	x
CDIF630erm_03057	Cwp12	cell wall binding protein	x	x	x	x	x	x	x	x	x	x	x	x	x	x	x	x	x	x	x	x	x	x	x	x
CDIF630erm_03058	Cwp11	cell wall binding protein	x	x	x	x	x	x	x	x	x	x	x	x	x	x	x	x	x	x	x	x	x	x	x	x
CDIF630erm_03059	Cwp10	cell surface protein	x	x	x	x	x	x	x			x			x	x	x	x	x	x	x	x			x	x
CDIF630erm_03060	CDIF630erm_03060	putative calcium-binding adhesion protein	x	x	x	x	x	x	x	x	x	x	x	x	x	x	x	x	x	x	x	x	x	x	x	x
CDIF630erm_03062	Cwp9	cell wall binding protein	x	x	x	x	x	x	x		x	x	x	x	x			x			x	x	x	x
CDIF630erm_03063	Cwp8	cell wall binding protein	x	x	x			x													x
CDIF630erm_03066	CDIF630erm_03066	preprotein translocase, yajc subunit	x	x	x		x	x	x	x	x	x	x	x	x	x	x	x	x	x	x	x	x	x	x	x
CDIF630erm_03067	Tgt	queuine tRNA-ribosyltransferase	x	x				x	x	x										x	x		x
CDIF630erm_03069	QueA	S-adenosylmethionine|tRNA ribosyltransferase-isomerase							x
CDIF630erm_03070	RuvB	holliday junction ATP-dependent DNA helicase RuvB								x		x
CDIF630erm_03071	RuvA	holliday junction ATP-dependent DNA helicase RuvA												x
CDIF630erm_03079	CDIF630erm_03079	transcriptional regulator, GntR family	x			x	x		x	x			x	x		x		x				x	x	x
CDIF630erm_03082	CDIF630erm_03082	ABC-type transport system, multidrug-family ATP-binding/permease protein	x	x	x	x	x	x				x			x	x		x			x	x			x
CDIF630erm_03083	CDIF630erm_03083	ABC-type transport system, multidrug-family ATP-binding/permease protein						x				x							x
CDIF630erm_03084	CDIF630erm_03084	putative amino acid racemase	x	x		x	x	x	x	x	x	x	x	x			x			x	x	x	x	x
CDIF630erm_03088	CDIF630erm_03088	hypothetical protein	x	x	x	x	x	x	x	x	x	x		x	x		x		x	x	x	x	x	x	x	x
CDIF630erm_03089	CDIF630erm_03089	putative flavodoxin			x			x					x	x					x	x				x		x
CDIF630erm_03090	CDIF630erm_03090	putative oxidoreductase (fad-binding domain)			x		x	x											x			x
CDIF630erm_03091	CDIF630erm_03091	transcriptional regulator, MarR family			x		x								x
CDIF630erm_03092	PatA	putative N-acetyl-LL-diaminopimelate aminotransferase	x	x	x	x	x	x	x	x	x	x	x	x	x		x	x	x	x	x	x	x	x	x	x
CDIF630erm_03096	CDIF630erm_03096	putative adhesin												x
CDIF630erm_03098	CDIF630erm_03098	putative cation efflux protein	x
CDIF630erm_03107	SerS2	serine--tRNA ligase	x	x	x	x	x	x	x	x	x	x	x	x	x	x	x	x	x	x	x	x	x	x	x	x
CDIF630erm_03108	CDIF630erm_03108	putative amidohydrolase	x	x	x	x	x	x			x				x	x	x	x	x		x	x			x	x
CDIF630erm_03109	Nit	bifunctional rilase/rile hydratase	x	x	x	x	x	x	x	x	x	x	x	x	x	x	x	x	x	x	x	x	x	x	x	x
CDIF630erm_03110	CDIF630erm_03110	putative zinc-binding dehydrogenase	x	x	x	x	x		x	x	x	x	x	x	x	x	x	x	x	x	x	x	x	x	x	x
CDIF630erm_03113	CDIF630erm_03113	hypothetical protein	x		x	x		x	x		x	x		x	x	x			x	x	x	x	x	x	x	x
CDIF630erm_03114	CDIF630erm_03114	putative bactofilin		x	x		x	x	x				x	x	x	x					x	x		x	x
CDIF630erm_03115	CDIF630erm_03115	putative bactofilin			x				x	x	x				x	x	x						x		x
CDIF630erm_03117	CDIF630erm_03117	transcriptional regulator, DeoR family	x	x	x			x	x	x		x	x	x		x	x			x	x		x	x	x
CDIF630erm_03118	DltC	D-alanine--poly(phosphoribitol) ligase subunit 2	x	x	x	x	x	x	x	x	x	x	x	x	x	x	x	x	x	x	x	x	x	x	x	x
CDIF630erm_03120	DltA	D-alanine--poly(phosphoribitol) ligase subunit 1	x	x	x	x		x	x	x	x	x	x	x	x	x	x	x	x	x	x	x	x	x	x	x
CDIF630erm_03123	CDIF630erm_03123	putative NAD(P)-binding oxidoreductase	x	x	x			x	x		x	x		x		x	x	x			x		x	x	x
CDIF630erm_03125	CDIF630erm_03125	putative hydrolase, HAD superfamily, IA subfamily	x	x	x				x					x		x					x
CDIF630erm_03127	CDIF630erm_03127	putative D-aminoacylase			x							x	x	x										x
CDIF630erm_03130	CDIF630erm_03130	membrane dipeptidase	x	x	x	x					x	x		x							x			x
CDIF630erm_03131	CDIF630erm_03131	transcriptional regulator, sigma-54-dependent		x								x		x										x
CDIF630erm_03134	CDIF630erm_03134	putative modulator of DNA gyrase, peptidase U62	x	x	x	x	x	x	x	x	x	x	x	x	x		x	x		x	x	x	x	x	x	x
CDIF630erm_03135	TldD	metalloprotease TldD	x	x	x	x	x	x	x	x	x	x	x	x	x	x	x	x	x	x	x	x	x	x	x	x
CDIF630erm_03147	CDIF630erm_03147	hypothetical protein	x	x	x	x	x	x	x	x	x	x	x	x	x	x	x	x	x	x	x	x	x	x	x	x
CDIF630erm_03148	CelC	PTS system, cellobiose-specific IIA component						x								x	x			x					x
CDIF630erm_03152	CelA	PTS system, cellobiose-specific IIB component							x					x	x
CDIF630erm_03160	CDIF630erm_03160	putative phage protein	x	x	x	x	x		x	x		x	x	x		x		x			x	x	x	x
CDIF630erm_03178	CDIF630erm_03178	putative phage protein	x	x	x	x	x	x	x	x	x	x	x	x	x	x	x	x	x	x	x	x	x	x	x	x
CDIF630erm_03198	CDIF630erm_03198	putative phage protein	x						x	x	x					x	x	x		x			x		x	x
CDIF630erm_03203	CDIF630erm_03203	transcriptional regulator, phage-type	x
CDIF630erm_03232	CDIF630erm_03232	transcriptional regulator, HTH-type	x	x	x	x	x	x	x	x	x	x	x	x	x	x	x	x	x	x	x	x	x	x	x	x
CDIF630erm_03234	CDIF630erm_03234	putative phage site-specific integrase	x
CDIF630erm_03237	AtpD1	V-type ATP synthase subunit D							x	x	x	x	x	x									x	x
CDIF630erm_03238	AtpB1	V-type ATP synthase subunit B	x		x	x		x	x	x	x	x	x	x							x	x	x	x
CDIF630erm_03239	AtpA1	V-type ATP synthase subunit A	x	x	x	x	x	x	x	x	x	x	x	x	x	x	x		x	x	x	x	x	x	x	x
CDIF630erm_03240	AtpF1	V-type ATP synthase subunit F							x					x
CDIF630erm_03241	AtpC1	V-type ATP synthase subunit C							x	x	x	x	x	x									x	x
CDIF630erm_03242	AtpE1	V-type ATP synthase subunit E	x		x	x			x	x	x	x	x	x							x		x	x
CDIF630erm_03243	AtpK	V-type ATP synthase subunit K	x	x	x				x	x	x	x	x	x							x		x	x
CDIF630erm_03244	AtpI1	V-type ATP synthase subunit I	x						x	x	x	x	x	x									x	x
CDIF630erm_03245	CDIF630erm_03245	uncharacterized protein	x	x	x	x	x	x	x	x	x	x	x	x		x	x	x	x	x	x	x	x	x	x	x
CDIF630erm_03247	CDIF630erm_03247	peptidoglycan transpeptidase	x	x	x	x	x	x	x	x	x	x	x	x	x	x	x	x	x	x	x	x	x	x	x	x
CDIF630erm_03248	CDIF630erm_03248	putative tRNA-binding protein	x	x	x	x	x	x	x	x	x	x	x	x		x	x	x	x	x	x	x	x	x	x	x
CDIF630erm_03250	AdhE2	aldehyde-alcohol dehydrogenase	x	x	x	x	x	x	x	x	x	x	x	x	x	x	x	x	x	x	x	x	x	x	x	x
CDIF630erm_03257	CDIF630erm_03257	hypothetical protein	x	x	x	x	x	x	x	x	x	x	x	x	x	x	x		x	x	x	x	x	x	x	x
CDIF630erm_03258	CDIF630erm_03258	putative acetyltransferase	x	x		x	x	x			x	x		x		x	x	x	x		x	x		x	x	x
CDIF630erm_03262	CDIF630erm_03262	putative CRISPR-associated Cas3 family helicase	x	x						x	x	x	x	x	x	x	x	x	x	x	x		x	x	x	x
CDIF630erm_03263	CDIF630erm_03263	putative CRISPR-associated Cas5 family protein			x			x	x	x	x	x	x	x				x	x	x			x	x		x
CDIF630erm_03264	CDIF630erm_03264	putative CRISPR-associated autoregulator DevR family protein	x	x	x	x	x	x	x	x	x	x	x	x	x	x	x	x	x	x	x	x	x	x	x	x
CDIF630erm_03265	CDIF630erm_03265	putative CRISPR-associated protein, CXXC-CXXC	x	x	x	x		x	x	x	x	x		x		x		x	x	x	x	x	x	x		x
CDIF630erm_03273	SsuA2	ABC-type transport system, sulfonate-family extracellular solute-binding protein														x	x	x	x						x	x
CDIF630erm_03278	NrdF	ribonucleoside-diphosphate reductase subunit beta	x
CDIF630erm_03279	NrdE	ribonucleoside-diphosphate reductase subunit alpha	x	x	x										x	x					x				x
CDIF630erm_03280	CDIF630erm_03280	pentapeptide repeat protein			x				x	x	x	x		x				x	x	x			x	x		x
CDIF630erm_03281	BtuD	ABC-type transport system, cobalamin-spewcific ATP-binding protein	x									x								x
CDIF630erm_03283	BtuF	ABC-type transport system, cobalamin-spewcific extracellular solute-binding protein	x	x	x	x	x	x	x	x	x	x	x	x	x	x	x	x	x	x	x	x	x	x	x	x
CDIF630erm_03285	DapA1	4-hydroxy-tetrahydrodipicolinate synthase				x			x		x	x			x			x					x
CDIF630erm_03287	SuyB	(2R)-sulfolactate sulfo-lyase subunit beta	x	x	x	x	x	x	x	x	x	x	x	x	x	x	x	x	x	x	x	x	x	x	x	x
CDIF630erm_03288	SuyA	(2R)-sulfolactate sulfo-lyase subunit alpha				x	x	x	x	x	x	x	x	x			x	x		x		x	x	x		x
CDIF630erm_03290	CDIF630erm_03290	transcriptional regulator, IclR family			x	x	x	x	x	x	x	x	x	x								x	x	x
CDIF630erm_03291	AdhB	alcohol dehydrogenase	x	x	x	x	x	x	x	x	x	x	x	x	x	x	x	x	x	x	x	x	x	x	x	x
CDIF630erm_03294	CDIF630erm_03294	putative pyridine nucleotide-disulfide oxidoreductase, class I									x	x					x	x	x							x
CDIF630erm_03297	CDIF630erm_03297	putative mannosylglycerate hydrolase	x	x	x	x	x	x													x	x
CDIF630erm_03298	CDIF630erm_03298	PTS system, mannose-specific IIC component		x		x	x	x														x
CDIF630erm_03299	CDIF630erm_03299	PTS system, mannose-specific IIB component	x	x	x	x	x	x													x	x
CDIF630erm_03300	CDIF630erm_03300	PTS system, mannose-specific IIA component	x	x	x			x													x
CDIF630erm_03301	CDIF630erm_03301	transcription antiterminator, PTS operon regulator		x				x
CDIF630erm_03303	CDIF630erm_03303	CGCAxxGCC motif protein	x	x	x	x	x	x													x	x
CDIF630erm_03310	CDIF630erm_03310	DNA-binding protein	x		x	x	x	x	x	x		x			x		x	x	x		x	x	x		x	x
CDIF630erm_03311	CDIF630erm_03311	PTS system, arabinose-specific IIA component	x	x	x	x	x	x	x	x	x	x	x	x	x	x	x	x	x	x	x	x	x	x	x	x
CDIF630erm_03312	KpsF	arabinose 5-phosphate isomerase	x	x	x	x	x	x	x	x	x	x	x	x	x	x	x	x	x	x	x	x	x	x	x	x
CDIF630erm_03313	MalY	cystathionine beta-lyase	x	x	x	x	x	x	x	x	x	x		x	x	x	x	x	x	x	x	x	x	x	x	x
CDIF630erm_03314	CDIF630erm_03314	PTS system, arabinose-specific IIBC component	x	x	x	x	x	x	x	x	x	x	x	x	x	x	x	x	x	x	x	x	x	x	x	x
CDIF630erm_03315	CDIF630erm_03315	transcription antiterminator, PTS operon regulator	x	x	x	x		x	x	x	x	x	x	x	x	x	x	x	x	x	x	x	x	x	x	x
CDIF630erm_03317	TrxA3	thioredoxin	x				x		x	x	x		x	x		x				x			x	x
CDIF630erm_03318	CDIF630erm_03318	transcriptional regulator, TrmB family						x											x
CDIF630erm_03319	YddE_3	putative isomerase YddE			x		x		x			x		x	x			x						x
CDIF630erm_03321	CDIF630erm_03321	transcriptional regulator, CarD family			x
CDIF630erm_03323	CDIF630erm_03323	putative ATPase	x
CDIF630erm_03325	PepI	proline iminopeptidase	x	x	x	x	x	x	x	x	x	x	x	x	x	x	x	x	x	x	x	x	x	x	x	x
CDIF630erm_03327	CDIF630erm_03327	uncharacterized protein, transglutaminase-like	x	x	x	x	x	x	x	x	x	x	x	x	x	x	x	x	x	x	x	x	x	x	x	x
CDIF630erm_03328	CDIF630erm_03328	transcriptional regulator, RpiR family	x	x	x	x					x	x	x		x			x			x			x
CDIF630erm_03337	CDIF630erm_03337	two-component response regulator	x
CDIF630erm_03345	CDIF630erm_03345	transcriptional regulator, RpiR family			x
CDIF630erm_03347	XylA	xylose isomerase	x		x	x		x	x	x	x	x		x	x		x	x	x	x	x	x	x	x	x	x
CDIF630erm_03349	XylR	transcriptional regulator, xylose repressor			x							x
CDIF630erm_03350	XynA	PTS system, xyloside-specific IIA component	x	x					x	x	x	x	x	x		x	x	x		x	x		x	x	x	x
CDIF630erm_03351	XynB	PTS system, xyloside-specific IIB component	x	x	x	x	x	x	x	x	x	x	x	x	x	x	x	x	x	x	x	x	x	x	x	x
CDIF630erm_03354	XylS	alpha-xylosidase	x	x					x	x	x	x	x	x	x	x					x		x	x	x
CDIF630erm_03355	CDIF630erm_03355	hypothetical protein			x	x		x														x
CDIF630erm_03357	GatY1	D-tagatose-1,6-bisphosphate aldolase	x	x	x	x		x			x										x	x
CDIF630erm_03358	TagABC	PTS system, tagatose-specific IIABC component	x	x	x																x
CDIF630erm_03359	TagK	tagatose-1-phosphate kinase			x	x	x															x
CDIF630erm_03367	GarK	glycerate kinase			x			x	x		x												x
CDIF630erm_03371	CDIF630erm_03371	putative cellobiose-phosphate degrading protein			x		x
CDIF630erm_03372	CDIF630erm_03372	PTS system, glucose-like IIBC component	x	x	x	x	x	x		x		x			x						x	x
CDIF630erm_03373	TreR	transcriptional regulator, GntR family			x	x	x	x		x		x										x
CDIF630erm_03374	TreA	trehalose-6-phosphate hydrolase	x	x	x	x	x	x	x	x	x	x	x	x	x	x		x	x	x	x	x	x	x	x	x
CDIF630erm_03378	BglA3	6-phospho-beta-glucosidase	x			x	x	x	x	x	x	x	x	x	x	x	x	x	x	x		x	x	x	x	x
CDIF630erm_03379	AscB1	6-phospho-beta-glucosidase	x	x	x	x		x	x	x	x	x	x	x	x	x	x	x	x	x	x	x	x	x	x	x
CDIF630erm_03382	CDIF630erm_03382	putative amidohydrolase, M20D family	x	x	x	x	x	x	x	x	x	x	x		x	x	x	x	x	x	x	x	x	x	x	x
CDIF630erm_03387	CDIF630erm_03387	PTS system, glucose-like IIA component	x	x	x	x	x	x	x	x	x	x	x	x	x	x	x	x	x	x	x	x	x	x	x	x
CDIF630erm_03394	Pfp	diphosphate-fructose-6-phosphate 1-phosphotransferase								x
CDIF630erm_03395	CDIF630erm_03395	hypothetical protein									x						x
CDIF630erm_03399	BglA4	6-phospho-beta-glucosidase	x	x	x	x	x	x	x		x	x			x	x		x	x	x	x	x	x		x	x
CDIF630erm_03400	BglF3	PTS system, beta-glucoside-specific IIABC component,	x
CDIF630erm_03401	BglG2	transcription antiterminator, PTS operon regulator,			x	x			x		x	x	x	x	x			x	x				x	x		x
CDIF630erm_03404	CDIF630erm_03404	transcriptional regulator, AbrB family								x
CDIF630erm_03409	AscB2	6-phospho-beta-glucosidase	x	x	x	x	x	x	x	x	x	x	x		x	x	x	x	x	x	x	x	x	x	x	x
CDIF630erm_03410	BglF4	PTS system, beta-glucoside-specific IIABC component,	x
CDIF630erm_03421	BglA5	6-phospho-beta-glucosidase	x	x	x	x	x	x	x	x	x	x	x	x	x	x	x	x	x	x	x	x	x	x	x	x
CDIF630erm_03422	BglF5	PTS system, beta-glucoside-specific IIABC component,	x	x	x	x	x	x	x		x	x	x	x	x	x	x	x	x	x	x	x	x	x	x	x
CDIF630erm_03423	BglG4	transcription antiterminator, PTS operon regulator,	x	x	x	x	x	x	x	x	x	x	x	x	x	x	x	x	x	x	x	x	x	x	x	x
CDIF630erm_03429	CDIF630erm_03429	putative serine-aspartate repeat-containing protein SdrF	x	x	x			x	x	x	x				x	x	x	x	x	x	x		x		x	x
CDIF630erm_03432	CDIF630erm_03432	putative DNA-methyltransferase				x														x
CDIF630erm_03433	CDIF630erm_03433	hypothetical protein	x	x	x									x	x	x	x				x				x
CDIF630erm_03434	CDIF630erm_03434	DNA helicase	x	x	x	x		x	x	x	x	x	x	x	x	x	x	x	x	x	x	x	x	x	x	x
CDIF630erm_03435	CDIF630erm_03435	putative helicase	x	x	x			x	x	x	x	x	x	x	x	x	x	x	x	x	x		x	x	x	x
CDIF630erm_03441	CDIF630erm_03441	transcriptional regulator, phage-type	x									x
CDIF630erm_03442	CDIF630erm_03442	putative fic/doc-related protein (C-terminal component)			x				x		x												x
CDIF630erm_03445	CDIF630erm_03445	hypothetical protein			x							x	x	x			x							x
CDIF630erm_03446	CDIF630erm_03446	hypothetical protein	x						x	x	x	x	x	x		x							x	x
CDIF630erm_03448	SmpB	SsrA-binding protein	x	x	x	x		x	x	x	x	x	x	x	x	x	x	x	x	x	x	x	x	x	x	x
CDIF630erm_03449	CDIF630erm_03449	transcriptional regulator, TRAP family	x	x	x	x	x	x	x	x	x	x	x	x	x	x	x	x	x	x	x	x	x	x	x	x
CDIF630erm_03454	CDIF630erm_03454	hypothetical protein	x	x	x	x		x		x	x	x	x	x	x	x	x	x	x		x	x	x	x	x	x
CDIF630erm_03455	Rnr	ribonuclease R	x	x	x	x	x	x	x	x	x	x	x	x	x	x	x	x	x	x	x	x	x	x	x	x
CDIF630erm_03458	CDIF630erm_03458	putative phosphatidylethanolamine-binding regulatory protein	x	x	x	x	x	x	x	x	x	x	x	x	x	x	x	x	x	x	x	x	x	x	x	x
CDIF630erm_03461	SecG	protein-export membrane protein SecG			x		x	x	x	x	x						x					x	x
CDIF630erm_03462	Eno	enolase	x	x	x	x	x	x	x	x	x	x	x	x	x	x	x	x	x	x	x	x	x	x	x	x
CDIF630erm_03463	GpmI	2,3-bisphosphoglycerate-independent phosphoglycerate mutase	x	x	x	x	x	x	x	x	x	x	x	x	x	x	x	x	x	x	x	x	x	x	x	x
CDIF630erm_03464	Tpi	triosephosphate isomerase	x	x	x	x	x	x	x	x	x	x	x	x	x	x	x	x	x	x	x	x	x	x	x	x
CDIF630erm_03465	Pgk	phosphoglycerate kinase	x	x	x	x	x	x	x	x	x	x	x	x	x	x	x	x	x	x	x	x	x	x	x	x
CDIF630erm_03466	GapA	glyceraldehyde-3-phosphate dehydrogenase	x	x	x	x	x	x	x	x	x	x	x	x	x	x	x	x	x	x	x	x	x	x	x	x
CDIF630erm_03467	CggR	transcriptional regulator, SorC family	x	x	x	x	x	x	x	x	x	x	x	x	x	x	x	x	x	x	x	x	x	x	x	x
CDIF630erm_03468	RpoN	RNA polymerase sigma-54 factor	x	x	x	x	x	x	x	x	x	x	x	x	x	x	x	x	x	x	x	x	x	x	x	x
CDIF630erm_03475	CDIF630erm_03475	putative peptidase, M20 family															x
CDIF630erm_03476	DpaL2	diaminopropionate ammonia-lyase	x		x				x		x	x		x	x	x	x		x		x		x	x	x
CDIF630erm_03478	CDIF630erm_03478	transcriptional regulator, sigma-54-dependent	x	x	x	x		x	x	x	x	x	x	x		x	x			x	x	x	x	x	x
CDIF630erm_03479	TdcF	putative regulatory endoribonuclease, YjgF-like			x	x	x			x	x	x	x	x		x		x				x	x	x
CDIF630erm_03480	CDIF630erm_03480	uncharacterized protein	x		x																x
CDIF630erm_03483	CDIF630erm_03483	putative oxidoreductase	x		x										x						x
CDIF630erm_03484	Cwp21	putative cell surface peptidase, M4 family-cwp20	x	x	x	x	x	x		x	x	x	x	x	x	x	x	x	x	x	x	x	x	x	x	x
CDIF630erm_03496	CDIF630erm_03496	two-component response regulator							x
CDIF630erm_03499	CDIF630erm_03499	putative nitroreductase-like oxidoreductase	x	x	x	x	x	x	x	x	x	x	x	x	x	x	x	x	x	x	x	x	x	x	x	x
CDIF630erm_03502	CDIF630erm_03502	transcriptional regulator, MarR family	x			x	x												x			x
CDIF630erm_03506	CDIF630erm_03506	putative S-adenosyl-L-methionine-dependent methyltransferase			x					x		x	x											x
CDIF630erm_03513	HslO	heat shock protein 33	x	x	x	x	x	x	x	x	x	x	x	x	x	x	x	x	x	x	x	x	x	x	x	x
CDIF630erm_03514	CDIF630erm_03514	putative methyltransferase															x
CDIF630erm_03516	CDIF630erm_03516	N-acetyldiaminopimelate deacetylase	x	x	x	x	x	x	x	x	x	x	x	x	x	x	x	x	x	x	x	x	x	x	x	x
CDIF630erm_03517	SdaB	L-serine dehydratase	x	x	x	x	x	x	x	x	x	x		x	x	x	x	x	x	x	x	x	x	x	x	x
CDIF630erm_03518	DapA2	4-hydroxy-tetrahydrodipicolinate synthase	x	x	x	x	x	x	x	x	x	x	x	x	x	x	x	x	x	x	x	x	x	x	x	x
CDIF630erm_03520	Asd	aspartate-semialdehyde dehydrogenase	x	x	x	x	x	x	x	x	x	x	x	x	x	x	x	x	x	x	x	x	x	x	x	x
CDIF630erm_03521	DapA3	4-hydroxy-tetrahydrodipicolinate synthase	x	x	x	x	x	x	x	x	x	x	x	x	x	x	x	x	x	x	x	x	x	x	x	x
CDIF630erm_03522	DapB1	4-hydroxy-tetrahydrodipicolinate reductase	x	x	x	x	x	x	x	x	x	x	x	x	x	x	x	x	x	x	x	x	x	x	x	x
CDIF630erm_03523	DapH	2,3,4,5-tetrahydropyridine-2,6-dicarboxylate N-acetyltransferase	x	x	x	x	x	x	x	x	x	x	x	x	x	x	x	x	x	x	x	x	x	x	x	x
CDIF630erm_03524	CDIF630erm_03524	putative membrane protein			x	x		x		x		x	x	x				x	x	x		x		x		x
CDIF630erm_03525	DapB2	4-hydroxy-tetrahydrodipicolinate reductase	x	x	x	x	x	x	x	x	x	x	x	x	x	x	x	x	x	x	x	x	x	x	x	x
CDIF630erm_03527	Hpt2	hypoxanthine phosphoribosyltransferase	x	x	x	x	x	x	x	x	x		x		x	x	x	x	x	x	x	x	x		x	x
CDIF630erm_03528	CDIF630erm_03528	uncharacterized protein, serine dehydratase-like (alpha subunit)	x	x	x	x	x	x	x	x	x	x	x	x	x	x	x	x	x	x	x	x	x	x	x	x
CDIF630erm_03529	CDIF630erm_03529	putative sigma-54 interacting protein	x	x	x	x	x	x	x	x	x	x	x	x	x	x	x	x	x		x	x	x	x	x	x
CDIF630erm_03532	CDIF630erm_03532	putative membrane protein	x						x	x		x	x	x	x	x	x	x	x	x			x	x	x	x
CDIF630erm_03533	PrdF	proline racemase	x	x	x	x	x	x	x	x	x	x	x	x	x	x	x	x	x	x	x	x	x	x	x	x
CDIF630erm_03535	PrdE	proline reductase PrdE subunit	x		x				x	x	x			x	x	x	x	x	x		x		x		x	x
CDIF630erm_03536	PrdD	proline reductase PrdD subunit							x	x					x	x	x	x	x	x			x		x	x
CDIF630erm_03537	PrdB	proline reductase PrdB subunit	x	x	x	x	x	x	x	x	x	x	x	x	x	x	x	x	x	x	x	x	x	x	x	x
CDIF630erm_03539	CDIF630erm_03539	hypothetical protein														x
CDIF630erm_03540	PrdA	D-proline reductase proprotein	x	x	x	x	x	x	x	x	x	x	x	x	x	x	x	x	x	x	x	x	x	x	x	x
CDIF630erm_03541	PrdR	transcriptional regulator, sigma-54-dependent	x	x	x	x	x	x		x	x	x	x	x	x	x	x	x	x	x	x	x	x	x	x	x
CDIF630erm_03544	PrdC	proline reductase PrdC subunit	x	x	x	x	x	x	x	x	x	x	x	x	x	x	x	x	x	x	x	x	x	x	x	x
CDIF630erm_03547	CDIF630erm_03547	hypothetical protein	x	x	x	x	x		x	x	x	x		x	x	x		x	x		x	x	x	x	x	x
CDIF630erm_03549	CDIF630erm_03549	TSCPD domain protein	x
CDIF630erm_03550	FolC	folylpolyglutamate synthase	x	x	x	x	x	x	x	x	x	x	x	x	x	x	x	x	x	x	x	x	x	x	x	x
CDIF630erm_03553	ValS	valine--tRNA ligase	x	x	x	x	x	x	x	x	x	x	x	x	x	x	x	x	x	x	x	x	x	x	x	x
CDIF630erm_03557	CDIF630erm_03557	putative membrane protein												x
CDIF630erm_03564	CDIF630erm_03564	two-component response regulator	x	x	x	x	x		x		x			x	x			x		x	x	x	x			x
CDIF630erm_03569	CDIF630erm_03569	putative oligoendopeptidase f, M3B family	x	x	x	x	x	x	x	x	x	x	x	x	x	x	x	x	x	x	x	x	x	x	x	x
CDIF630erm_03571	CDIF630erm_03571	Spo0E-like sporulation regulatory protein	x	x		x			x	x	x					x	x				x		x		x
CDIF630erm_03574	FeoB3	ferrous iron transport protein B	x		x						x				x	x	x	x	x	x	x				x	x
CDIF630erm_03580	CDIF630erm_03580	transcription antiterminator, PTS operon regulator								x
CDIF630erm_03581	ProC2	pyrroline-5-carboxylate reductase	x	x	x	x	x	x	x	x	x	x	x	x	x	x	x	x	x	x	x	x	x	x	x	x
CDIF630erm_03582	CDIF630erm_03582	putative 4-hydroxyproline dehydratase	x	x	x	x	x	x	x	x	x	x	x	x	x	x	x	x	x	x	x	x	x	x	x	x
CDIF630erm_03583	CDIF630erm_03583	putative 4-hydroxyproline dehydratase activating enzyme	x	x	x	x	x		x	x	x	x	x			x	x			x	x	x	x	x	x
CDIF630erm_03584	CDIF630erm_03584	serine protease, HrtA family	x	x	x	x	x	x	x	x	x	x	x	x	x	x	x	x	x	x	x	x	x	x	x	x
CDIF630erm_03585	Pgi	glucose-6-phosphate isomerase	x	x	x	x	x	x	x	x	x	x	x	x	x	x	x	x	x	x	x	x	x	x	x	x
CDIF630erm_03586	CDIF630erm_03586	putative transporter, YipB-like	x	x					x				x	x	x						x			x
CDIF630erm_03587	CDIF630erm_03587	putative oxidoreductase, FAD dependent	x	x	x	x	x	x				x	x	x	x	x		x	x		x	x		x	x	x
CDIF630erm_03589	CDIF630erm_03589	hypothetical protein							x	x	x	x	x	x		x	x	x		x			x	x	x	x
CDIF630erm_03590	YccF	uncharacterized protein YccF	x	x	x	x	x	x	x	x	x	x	x		x	x	x	x	x	x	x	x	x	x	x	x
CDIF630erm_03597	CDIF630erm_03597	hypothetical protein										x		x										x
CDIF630erm_03601	EngB	GTP-binding protein EngB	x	x	x	x	x	x	x	x	x	x	x	x	x	x	x	x	x	x	x	x	x	x	x	x
CDIF630erm_03602	Lon	ATP-dependent protease Lon	x	x	x	x	x	x	x	x	x	x	x	x	x	x	x	x	x	x	x	x	x	x	x	x
CDIF630erm_03605	ClpX	ATP-dependent clp protease ATP-binding subunit	x	x	x	x	x	x	x	x	x	x	x	x	x	x	x	x	x	x	x	x	x	x	x	x
CDIF630erm_03606	ClpP1	ATP-dependent clp protease proteolytic subunit	x	x	x	x	x	x	x	x	x	x	x	x	x	x	x	x	x	x	x	x	x	x	x	x
CDIF630erm_03607	Tig	trigger factor	x	x	x	x	x	x	x	x	x	x	x	x	x	x	x	x	x	x	x	x	x	x	x	x
CDIF630erm_03608	CDIF630erm_03608	putative metallophosphoesterase	x	x	x		x									x	x	x			x				x
CDIF630erm_03609	Rph	bifunctional tRNA nucleotidyltransferase/nucleoside- triphosphate diphosphatase	x	x	x	x	x	x	x	x	x	x	x	x	x	x	x	x	x	x	x	x	x	x	x	x
CDIF630erm_03610	LigA	DNA ligase	x	x	x	x	x	x	x	x	x	x	x	x	x	x	x	x	x	x	x	x	x	x	x	x
CDIF630erm_03611	CDIF630erm_03611	putative D-isomer specific 2-hydroxyacid dehydrogenase	x	x	x	x	x	x	x	x	x	x	x	x	x	x	x	x	x	x	x	x	x	x	x	x
CDIF630erm_03612	CDIF630erm_03612	hypothetical protein	x			x	x	x	x	x	x	x	x	x			x	x	x			x	x	x		x
CDIF630erm_03615	HydA	iron hydrogenase	x	x	x	x	x	x	x	x	x	x	x	x	x	x	x	x	x	x	x	x	x	x	x	x
CDIF630erm_03616	HydN2	electron transport protein				x	x	x	x	x	x	x	x	x		x	x	x	x	x		x	x	x	x	x
CDIF630erm_03619	FdhF	formate dehydrogenase-H (selenocysteine)	x	x	x	x	x	x	x	x	x	x	x	x	x	x	x	x	x	x	x	x	x	x	x	x
CDIF630erm_03622	CprR	two-component response regulator			x										x
CDIF630erm_03623	CDIF630erm_03623	hypothetical protein			x	x	x	x	x	x	x	x		x	x			x				x	x	x
CDIF630erm_03627	CDIF630erm_03627	putative iron-sulfur cluster-binding protein	x	x	x	x	x	x	x	x	x				x	x	x				x	x	x		x
CDIF630erm_03634	CDIF630erm_03634	transcriptional regulator, TetR family, Tn916-like, CTn6			x									x
CDIF630erm_03636	CDIF630erm_03636	putative conjugative transposon protein Tn916-like, CTn6			x		x			x	x	x			x	x			x				x		x
CDIF630erm_03648	CDIF630erm_03648	beta-lactamase-like protein	x		x						x	x	x		x	x	x	x	x	x	x			x	x	x
CDIF630erm_03655	CDIF630erm_03655	putative nitroreductase-like oxidoreductase	x	x	x	x	x	x	x	x	x	x	x	x	x	x	x	x	x	x	x	x	x	x	x	x
CDIF630erm_03656	CDIF630erm_03656	transcriptional regulator, hxlR family							x
CDIF630erm_03657	CDIF630erm_03657	putative protease/amidase	x	x	x	x	x	x	x	x	x	x	x	x	x	x		x	x		x	x	x	x	x	x
CDIF630erm_03665	CDIF630erm_03665	putative diguanylate kinase signaling protein	x	x	x				x	x	x	x	x	x	x	x	x	x	x	x	x		x	x	x	x
CDIF630erm_03673	CDIF630erm_03673	putative recombinase Tn916-like, CTn7	x	x	x	x	x	x	x	x	x			x		x	x		x		x	x	x		x
CDIF630erm_03677	MgtA1	magnesium-transporting ATPase, P-type 1, Tn916-like, CTn7	x	x	x	x	x	x	x	x	x	x	x	x	x	x	x	x	x	x	x	x	x	x	x	x
CDIF630erm_03678	CDIF630erm_03678	putative conjugative transposon protein Tn916-like, CTn7											x
CDIF630erm_03680	CDIF630erm_03680	putative transcriptional regulator Tn916-like, CTn7	x	x	x				x	x	x	x	x	x		x	x		x		x		x	x	x
CDIF630erm_03681	MgtA2	magnesium-transporting ATPase, P-type 1, Tn916-like, CTn7	x	x	x	x		x	x			x	x	x	x	x	x	x	x	x	x	x		x	x	x
CDIF630erm_03695	CDIF630erm_03695	putative conjugative transposon protein DUF961 family Tn196-like, CTn7												x		x	x								x
CDIF630erm_03697	CDIF630erm_03697	putative cell surface protein														x
CDIF630erm_03698	RumA	23S rRNA (uracil-5-)-methyltransferase RumA	x	x	x											x					x
CDIF630erm_03699	Pyk	pyruvate kinase	x	x	x	x	x	x	x	x	x	x	x	x	x	x	x	x	x	x	x	x	x	x	x	x
CDIF630erm_03700	PfkA	ATP-dependent 6-phosphofructokinase	x	x	x	x	x	x	x	x	x	x	x	x	x	x	x	x	x	x	x	x	x	x	x	x
CDIF630erm_03701	DnaE	DNA polymerase III DnaE subunit alpha	x	x	x	x	x	x	x	x	x	x	x	x	x	x	x	x	x	x	x	x	x	x	x	x
CDIF630erm_03702	WhiA	putative sporulation transcription regulator WhiA	x		x	x	x		x		x	x	x	x	x	x	x	x		x	x	x	x	x	x	x
CDIF630erm_03703	CDIF630erm_03703	putative hydrolase, NUDIX family	x	x	x	x	x	x	x	x	x	x	x	x	x	x	x	x	x	x	x	x	x	x	x	x
CDIF630erm_03705	CDIF630erm_03705	nucleotide-binding protein	x	x	x	x	x		x	x	x	x	x	x	x	x	x	x	x	x	x	x	x	x	x	x
CDIF630erm_03707	MurB	UDP-N-acetylenolpyruvoylglucosamine reductase	x	x	x	x	x	x	x	x	x	x	x	x	x	x	x	x	x	x	x	x	x	x	x	x
CDIF630erm_03709	Cls2	cardiolipin synthase	x			x			x		x	x		x	x				x				x	x
CDIF630erm_03710	CDIF630erm_03710	hydrogenase (NADP+, ferredoxin), NADPH-binding subunit	x	x	x	x	x	x	x	x	x	x	x	x	x	x	x	x	x	x	x	x	x	x	x	x
CDIF630erm_03711	CDIF630erm_03711	hydrogenase (NADP+, ferredoxin), ferredoxin-binding subunit	x	x	x	x	x	x	x	x	x	x	x	x	x	x	x	x	x	x	x	x	x	x	x	x
CDIF630erm_03712	CDIF630erm_03712	hydrogenase (NADP+, ferredoxin), iron hydrogenase subunit	x	x	x	x	x	x	x	x	x	x	x	x	x	x	x	x	x	x	x	x	x	x	x	x
CDIF630erm_03713	MitS	DNA mismatch repair protein MutS				x
CDIF630erm_03714	HprK	PTS system, HPr kinase/phosphorylase	x	x	x	x	x	x	x	x	x	x	x	x	x	x	x	x	x	x	x	x	x	x	x	x
CDIF630erm_03715	UvrC	excinuclease ABC subunit C	x	x	x	x	x	x		x	x	x	x	x	x	x	x	x	x	x	x	x	x	x	x	x
CDIF630erm_03716	UvrA	excinuclease ABC subunit A	x	x	x	x	x	x	x	x	x	x	x	x	x	x	x	x	x	x	x	x	x	x	x	x
CDIF630erm_03717	UvrB	excinuclease ABC subunit B	x	x	x	x		x	x	x	x	x	x	x	x	x		x	x	x	x	x	x	x	x	x
CDIF630erm_03726	SirC	precorrin-2 dehydrogenase												x
CDIF630erm_03727	HemB	delta-aminolevulinic acid dehydratase	x	x	x	x	x	x	x	x	x	x	x	x	x	x	x	x	x	x	x	x	x	x	x	x
CDIF630erm_03728	CobA-hemD	bifunctional uroporphyrinogen-III methyltransferase/uroporphyrinogen-III synthase	x	x	x	x	x	x	x	x	x	x	x	x	x	x	x	x	x	x	x	x	x	x	x	x
CDIF630erm_03729	HemC	hydroxymethylbilane synthase	x		x				x	x	x		x		x	x	x				x		x		x
CDIF630erm_03730	CbiKP	sirohydrochlorin cobaltochelatase CbiKP	x	x	x	x	x	x	x	x	x	x	x	x	x	x	x	x	x	x	x	x	x	x	x	x
CDIF630erm_03731	CbiJ	cobalt-precorrin-6A reductase				x				x					x	x		x	x						x	x
CDIF630erm_03732	CbiH	cobalt-factor III methyltransferase	x	x	x	x	x	x	x	x	x	x	x	x	x	x	x	x	x	x	x	x	x	x	x	x
CDIF630erm_03734	CbiF	cobalt-precorrin-4 methyltransferase	x	x	x	x	x	x	x	x	x	x		x	x	x	x	x	x	x	x	x	x	x	x	x
CDIF630erm_03735	CbiT	cobalt-precorrin-6B (C15)- methyltransferase [decarboxylating]	x		x	x		x	x	x	x	x	x	x	x	x		x			x	x	x	x	x
CDIF630erm_03736	CbiE	cobalt-precorrin-7 (C5)-methyl transferase	x						x					x	x
CDIF630erm_03737	CbiD	cobalt-precorrin-5B (C1)-methyl transferase													x
CDIF630erm_03738	CbiC	cobalt-precorrin-8 methylmutase	x	x	x				x	x	x	x	x	x	x	x	x	x		x	x		x	x	x	x
CDIF630erm_03742	CbiA	cobyrinic acid A,C-diamide synthase	x	x	x	x	x	x	x	x	x	x	x	x	x	x	x	x	x	x	x	x	x	x	x	x
CDIF630erm_03743	CobQ	adenosylcobyric acid synthase (glutamine-hydrolysing)	x	x	x	x	x	x	x	x	x	x	x	x	x	x	x	x	x	x	x	x	x	x	x	x
CDIF630erm_03745	CobC	adenosylcobalamin/alpha-ribazole phosphatase														x
CDIF630erm_03747	CobU	bifunctional adenosylcobinamide-phosphate guanylyltransferase/adenosylcobinamide kinase	x	x	x	x				x	x			x		x	x	x	x		x		x		x	x
CDIF630erm_03748	CobT	nicotinate-nucleotide--dimethylbenzimidazole phosphoribosyltransferase	x	x	x	x	x	x	x	x	x	x	x	x	x	x	x	x	x	x	x	x	x	x	x	x
CDIF630erm_03751	CDIF630erm_03751	putative glycoside hydrolase-type carbohydrate-binding protein	x	x	x	x	x		x	x	x	x	x	x	x	x	x	x	x	x	x	x	x	x	x	x
CDIF630erm_03755	CDIF630erm_03755	PTS system, lactose/cellobiose-family IIB component							x	x	x	x		x									x	x
CDIF630erm_03757	YpdE	aminopeptidase YpdE							x
CDIF630erm_03759	KbaY	D-tagatose-1,6-bisphosphate aldolase	x	x	x																x
CDIF630erm_03760	AgaS	putative tagatose-6-phosphate ketose/aldose isomerase AgaS	x	x	x	x	x	x	x	x	x	x	x	x	x		x	x	x		x	x	x	x	x	x
CDIF630erm_03761	CDIF630erm_03761	putative oxidoreductase with NAD(P)-binding rossmann-fold domain														x	x		x						x
CDIF630erm_03764	NagA2	N-acetylglucosamine-6-phosphate deacetylase		x	x												x				x
CDIF630erm_03765	CDIF630erm_03765	putative nucleotide-binding protein	x													x	x								x
CDIF630erm_03766	CtpB	putative carboxy-terminal protease	x					x							x				x	x						x
CDIF630erm_03767	CDIF630erm_03767	5-formyltetrahydrofolate cyclo-ligase	x		x				x	x	x	x	x	x	x	x	x	x			x		x	x	x
CDIF630erm_03769	CDIF630erm_03769	putative membrane protein	x	x	x	x	x	x	x	x	x	x	x	x	x	x	x	x	x	x	x	x	x	x	x	x
CDIF630erm_03770	Tkt'2	transketolase, C-terminal section	x	x	x	x	x	x	x	x	x	x	x	x	x	x	x	x	x	x	x	x	x	x	x	x
CDIF630erm_03771	Tkt2	transketolase, N-terminal section	x	x	x	x	x	x	x	x	x	x	x	x	x	x	x	x	x	x	x	x	x	x	x	x
CDIF630erm_03772	NdoA	endoribonuclease toxin												x
CDIF630erm_03774	Alr	alanine racemase	x	x	x	x	x	x	x	x	x	x	x	x	x	x	x	x	x	x	x	x	x	x	x	x
CDIF630erm_03776	CDIF630erm_03776	putative CBS domain protein	x	x	x	x	x	x	x	x	x	x	x	x	x	x	x	x	x	x	x	x	x	x	x	x
CDIF630erm_03777	AcpS	holo-[acyl-carrier-protein] synthase							x	x			x	x									x	x
CDIF630erm_03778	AtpC2	ATP hydrolase subunit epsilon	x		x			x	x	x	x	x		x	x	x					x		x	x	x
CDIF630erm_03779	AtpD2	ATP synthase subunit beta	x	x	x	x	x	x	x	x	x	x	x	x	x	x	x	x	x	x	x	x	x	x	x	x
CDIF630erm_03780	AtpG	ATP synthase subunit gamma	x	x	x	x	x	x	x	x	x	x	x	x	x	x	x	x	x	x	x	x	x	x	x	x
CDIF630erm_03781	AtpA2	ATP synthase subunit alpha	x	x	x	x	x	x	x	x	x	x	x	x	x	x	x	x	x	x	x	x	x	x	x	x
CDIF630erm_03782	AtpH	ATP synthase subunit delta	x	x	x	x	x	x	x	x	x	x	x	x	x	x	x	x	x	x	x	x	x	x	x	x
CDIF630erm_03783	AtpF2	ATP synthase subunit b	x	x	x	x	x	x	x	x	x	x	x	x	x	x	x	x	x	x	x	x	x	x	x	x
CDIF630erm_03784	AtpE2	ATP synthase subunit c											x
CDIF630erm_03785	AtpB2	ATP synthase subunit a		x	x				x	x			x	x			x			x	x		x	x
CDIF630erm_03788	ComEB2	deoxycytidylate deaminase	x	x	x	x	x	x	x		x	x	x	x	x	x	x	x	x		x	x	x	x	x	x
CDIF630erm_03790	Upp	uracil phosphoribosyltransferase	x	x	x	x	x	x	x	x	x	x	x	x	x	x	x	x	x	x	x	x	x	x	x	x
CDIF630erm_03791	RpiB2	ribose-5-phosphate isomerase	x	x	x	x	x	x	x	x	x	x	x	x	x	x	x	x	x	x	x	x	x	x	x	x
CDIF630erm_03792	YwlE	protein-arginine-phosphatase	x	x	x	x	x	x	x	x	x	x	x	x	x	x	x	x	x	x	x	x	x	x	x	x
CDIF630erm_03793	YwlC	threonylcarbamoyl-AMP synthase	x	x	x	x	x	x	x	x	x	x	x	x		x	x	x	x	x	x	x	x	x	x	x
CDIF630erm_03795	PrfA	peptide chain release factor 1	x	x	x	x	x	x	x	x	x	x	x	x	x	x	x	x	x	x	x	x	x	x	x	x
CDIF630erm_03796	PrmC	release factor glutamine methyltransferase	x		x				x	x	x			x	x						x		x
CDIF630erm_03799	Rho	transcription termination factor Rho	x	x	x	x	x	x	x	x	x	x	x	x	x	x	x	x	x	x	x	x	x	x	x	x
CDIF630erm_03801	GtaB2	UTP--glucose-1-phosphate uridylyltransferase	x	x	x	x	x	x	x	x	x	x	x	x	x	x	x	x	x	x	x	x	x	x	x	x
CDIF630erm_03804	GppA	guanosine-5'-triphosphate, 3'-diphosphate pyrophosphatase	x		x		x								x	x	x		x	x	x				x	x
CDIF630erm_03808	CDIF630erm_03808	putative RNA-binding S4 domain-containing protein			x									x
CDIF630erm_03809	HupA	non-specific DNA-binding protein	x	x	x	x	x	x	x	x	x	x	x	x	x	x	x	x	x	x	x	x	x	x	x	x
CDIF630erm_03810	YabN	bifunctional tetrapyrrole methylase/NTP pyrophosphohydrolase	x		x	x		x	x		x			x		x	x	x			x	x	x		x
CDIF630erm_03811	SpoVB	stage V sporulation protein B	x	x	x		x	x							x	x		x			x	x			x
CDIF630erm_03813	PrsA2	peptidyl-prolyl cis-trans isomerase, PpiC-type	x	x	x	x	x	x	x	x	x	x	x	x	x	x	x	x	x	x	x	x	x	x	x	x
CDIF630erm_03814	Mfd	transcription-repair coupling factor	x	x	x	x	x	x	x	x	x	x	x	x	x	x	x	x	x	x	x	x	x	x	x	x
CDIF630erm_03815	Pth	peptidyl-tRNA hydrolase	x	x	x	x	x	x	x	x	x	x	x	x	x	x	x	x	x	x	x	x	x	x	x	x
CDIF630erm_03818	PilT	twitching motility protein PilT	x	x	x	x		x		x	x	x	x	x	x	x	x		x	x	x	x	x	x	x	x
CDIF630erm_03819	CDIF630erm_03819	hypothetical protein											x
CDIF630erm_03820	CDIF630erm_03820	putative type IV pilin									x	x		x										x
CDIF630erm_03825	CDIF630erm_03825	putative type IV pilus transporter system, ATP-binding	x	x	x	x		x			x	x	x	x							x	x		x
CDIF630erm_03826	CDIF630erm_03826	putative pilin protein	x	x	x	x	x	x	x	x	x	x	x	x	x	x	x	x	x	x	x	x	x	x	x	x
CDIF630erm_03828	Prs	ribose-phosphate pyrophosphokinase	x	x	x	x	x	x	x	x	x	x	x	x	x	x	x	x	x	x	x	x	x	x	x	x
CDIF630erm_03829	GlmU	bifunctional N-acetylglucosamine-1-phosphate uridyltransferase/glucosamine-1-phosphate N-acetyltransferase	x	x	x	x	x	x	x	x	x	x	x	x	x	x	x	x	x	x	x	x	x	x	x	x
CDIF630erm_03830	SpoVG	regulator required for spore cortex synthesis	x	x	x	x	x	x	x	x	x	x	x	x	x	x	x	x	x	x	x	x	x	x	x	x
CDIF630erm_03831	PurR	transcriptional regulator, purine operon repressor	x	x	x	x	x	x	x	x	x	x	x	x	x	x	x	x	x	x	x	x	x	x	x	x
CDIF630erm_03832	MurC	UDP-N-acetylmuramate--L-alanine ligase	x	x	x	x	x	x	x	x	x	x	x	x	x	x	x	x	x	x	x	x	x	x	x	x
CDIF630erm_03833	CDIF630erm_03833	hypothetical protein										x		x										x
CDIF630erm_03835	PepT2	peptidase T	x	x	x	x	x	x	x	x	x	x	x	x	x	x	x	x	x	x	x	x	x	x	x	x
CDIF630erm_03837	RsmA	ribosomal RNA small subunit methyltransferase A	x	x	x	x	x	x	x	x	x	x	x	x	x	x	x	x	x	x	x	x	x	x	x	x
CDIF630erm_03838	RnmV	ribonuclease M5	x
CDIF630erm_03839	CDIF630erm_03839	ABC-type transport system, iron-family extracellular solute-binding protein	x	x	x	x	x	x	x	x	x	x	x	x	x	x	x	x	x	x	x	x	x	x	x	x
CDIF630erm_03841	CDIF630erm_03841	ABC-type transport system, iron-family ATP-binding protein	x	x	x		x	x		x					x		x			x	x	x			x
CDIF630erm_03842	CDIF630erm_03842	ABC-type transport system, iron-family extracellular solute-binding protein													x
CDIF630erm_03853	CDIF630erm_03853	putative deoxyribonuclease	x		x	x	x	x	x	x	x			x	x	x	x	x		x	x	x	x		x	x
CDIF630erm_03854	MetG	methionine--tRNA ligase	x	x	x	x	x	x	x	x	x	x	x	x	x	x	x	x	x	x	x	x	x	x	x	x
CDIF630erm_03858	PncB	nicotinate phosphoribosyltransferase	x	x	x	x	x	x	x	x	x	x	x	x	x	x	x	x	x	x	x	x	x	x	x	x
CDIF630erm_03859	CDIF630erm_03859	transcriptional regulator, AsnC/lrp family	x	x	x	x	x	x	x	x	x	x	x	x	x	x	x	x	x	x	x	x	x	x	x	x
CDIF630erm_03860	CDIF630erm_03860	putative phosphohydrolase				x	x									x	x					x			x
CDIF630erm_03861	RsmI	ribosomal rna small subunit methyltransferase	x									x						x
CDIF630erm_03862	CDIF630erm_03862	putative methyltransferase	x		x	x	x		x	x					x	x	x	x	x		x	x	x		x	x
CDIF630erm_03863	CDIF630erm_03863	putative YaaT-like protein involved in sporulation or related to DNA replication	x	x	x	x	x	x	x	x	x	x	x	x	x	x	x	x	x	x	x	x	x	x	x	x
CDIF630erm_03864	CDIF630erm_03864	DNA polymerase III, delta prime subunit							x			x		x		x	x	x	x					x	x	x
CDIF630erm_03865	Tmk	thymidylate kinase	x	x	x	x	x	x	x	x	x	x		x	x	x	x	x	x	x	x	x	x	x	x	x
CDIF630erm_03866	SpeA2	arginine decarboxylase	x
CDIF630erm_03872	LysS	lysine--tRNA ligase	x	x	x	x	x	x	x	x	x	x	x	x	x	x	x	x	x	x	x	x	x	x	x	x
CDIF630erm_03873	GreA	transcription elongation factor	x	x	x	x	x	x	x	x	x	x	x	x	x	x	x	x	x	x	x	x	x	x	x	x
CDIF630erm_03874	DusB	tRNA-dihydrouridine synthase B	x				x		x	x										x			x
CDIF630erm_03875	CoaX	type III pantothenate kinase	x	x	x	x	x	x	x	x	x	x	x	x	x	x	x	x	x	x	x	x	x	x	x	x
CDIF630erm_03877	CDIF630erm_03877	putative peptidase	x	x	x	x	x	x	x	x	x	x	x	x	x						x	x	x	x
CDIF630erm_03878	BirA	bifunctional ligase/repressor BirA	x		x	x		x	x	x	x	x	x	x	x		x	x	x	x	x	x	x	x	x	x
CDIF630erm_03879	FtsH2	cell division protease FtsH2	x	x	x	x	x	x	x	x	x	x	x	x	x	x	x	x	x	x	x	x	x	x	x	x
CDIF630erm_03880	TilS	tRNA(Ile)-lysidine synthase	x		x	x	x	x				x									x	x
CDIF630erm_03881	CDIF630erm_03881	putative calycin	x	x	x	x	x	x	x	x	x	x	x	x	x	x	x	x	x	x	x	x	x	x	x	x
CDIF630erm_03882	MurI	glutamate racemase	x		x			x	x	x	x	x		x	x	x	x	x	x	x	x		x	x	x	x
CDIF630erm_03885	CDIF630erm_03885	transcriptional regulator, GntR family	x	x	x				x	x	x		x	x	x	x	x	x	x		x		x	x	x	x
CDIF630erm_03886	IspE	4-diphosphocytidyl-2-C-methyl-D-erythritol kinase	x	x	x	x			x	x	x		x	x	x	x	x	x	x	x	x		x	x	x	x
CDIF630erm_03888	CDIF630erm_03888	protein veg		x	x					x	x			x	x						x		x
CDIF630erm_03890	CDIF630erm_03890	membrane dipeptidase	x	x	x	x	x	x	x	x	x	x	x	x	x	x	x	x	x	x	x	x	x	x	x	x
CDIF630erm_03891	CDIF630erm_03891	hypothetical protein	x						x	x	x	x			x	x	x	x		x			x		x	x
CDIF630erm_03892	CDIF630erm_03892	protein translocase, SecA-like	x	x	x	x	x	x	x	x	x	x	x	x	x	x	x	x	x	x	x	x	x	x	x	x
CDIF630erm_03898	MdeA	methionine gamma-lyase			x
CDIF630erm_03902	CDIF630erm_03902	putative methyltransferase	x	x	x	x	x	x	x	x	x	x	x	x	x	x	x	x	x	x	x	x	x	x	x	x
CDIF630erm_03904	CDIF630erm_03904	transcriptional regulator, MerR family	x		x				x	x	x			x	x	x	x	x	x		x		x		x	x
CDIF630erm_03905	CDIF630erm_03905	ABC-type transport system, permease		x
CDIF630erm_03910	CarB1	carbamoyl-phosphate synthase large subunit	x	x	x	x	x	x	x	x	x	x	x	x	x	x	x	x	x	x	x	x	x	x	x	x
CDIF630erm_03911	CarA1	carbamoyl-phosphate synthase small subunit	x	x	x	x	x	x	x	x	x	x	x	x	x	x	x	x	x	x	x	x	x	x	x	x
CDIF630erm_03912	CarB2	carbamoyl-phosphate synthase large subunit	x	x	x	x	x	x	x	x	x	x	x	x	x	x	x	x	x	x	x	x	x	x	x	x
CDIF630erm_03913	CarA2	carbamoyl-phosphate synthase small subunit	x	x	x				x	x	x	x		x	x	x	x	x	x	x	x		x	x	x	x
CDIF630erm_03914	PyrF	orotidine 5'-phosphate decarboxylase				x	x		x	x	x	x	x	x	x	x	x	x	x	x		x	x	x	x	x
CDIF630erm_03915	CDIF630erm_03915	putative zinc-binding protein	x	x	x	x	x	x	x	x	x	x	x	x	x	x	x	x	x	x	x	x	x	x	x	x
CDIF630erm_03916	CDIF630erm_03916	uncharacterized protein, nitroreductase-like				x				x						x
CDIF630erm_03917	CDIF630erm_03917	aminopeptidase 2	x		x	x	x	x	x	x	x	x	x	x	x	x	x	x	x	x	x	x	x	x	x	x
CDIF630erm_03918	MetH	methionine synthase	x	x	x	x	x	x	x	x	x	x	x	x	x	x	x	x	x	x	x	x	x	x	x	x
CDIF630erm_03920	LuxS	S-ribosylhomocysteine lyase	x	x	x	x	x	x	x	x	x	x	x	x	x	x	x	x	x	x	x	x	x	x	x	x
CDIF630erm_03922	CDIF630erm_03922	two-component response regulator, CheY family	x	x	x				x	x	x	x	x	x	x	x	x	x	x		x		x	x	x	x
CDIF630erm_03923	VanY3	D-alanyl-D-alanine carboxypeptidase, VanY-like			x	x	x	x	x	x	x	x	x	x			x	x	x			x	x	x		x
CDIF630erm_03926	CDIF630erm_03926	NAD dependent epimerase/dehydratase family protein			x		x								x	x	x		x	x					x	x
CDIF630erm_03930	CDIF630erm_03930	putative iron-sulfur assembly protein	x	x	x	x	x	x	x	x	x	x	x	x	x	x	x	x	x	x	x	x	x	x	x	x
CDIF630erm_03931	CDIF630erm_03931	ABC-type transport system, ATP-binding protein	x	x	x	x	x	x	x	x	x	x	x	x	x	x	x	x	x	x	x	x	x	x	x	x
CDIF630erm_03932	CDIF630erm_03932	hypothetical protein	x						x
CDIF630erm_03933	CDIF630erm_03933	uncharacterized protein, glyoxalase-like												x
CDIF630erm_03938	CDIF630erm_03938	transcriptional regulator, MerR family	x	x	x	x	x	x		x	x	x	x	x							x	x	x	x
CDIF630erm_03941	CDIF630erm_03941	putative metal-containing protein			x				x		x		x	x									x	x
CDIF630erm_03942	CDIF630erm_03942	putative N-acetyltransferase YjaB	x	x	x	x	x	x	x	x	x	x	x	x	x	x	x	x	x	x	x	x	x	x	x	x
CDIF630erm_03945	PhnA	phosphonoacetate hydrolase	x			x					x	x	x	x			x	x						x
CDIF630erm_03948	CDIF630erm_03948	putative signaling protein	x	x		x		x			x				x	x	x	x	x		x	x			x	x
CDIF630erm_03954	CDIF630erm_03954	transcription antiterminator, PTS operon regulator	x
CDIF630erm_03955	CDIF630erm_03955	uncharacterizd isochorismatase-like protein	x	x	x				x		x	x		x	x	x		x			x		x	x	x
CDIF630erm_03963	CDIF630erm_03963	transcriptional regulator, LysR family											x
CDIF630erm_03965	CDIF630erm_03965	bifunctional 4-hydroxy-2-oxoglutarate aldolase/2-dehydro-3-deoxyphosphogluconate aldolase	x	x	x				x					x	x	x					x				x
CDIF630erm_03966	DgaE	D-glucosaminate-6-phosphate ammonia lyase			x	x										x	x								x
CDIF630erm_03970	CDIF630erm_03970	transcriptional regulator, GntR family	x		x	x	x	x	x	x		x	x	x	x	x	x	x	x	x	x	x	x	x	x	x
CDIF630erm_03973	RlmH	ribosomal RNA large subunit methyltransferase H	x								x			x		x	x		x	x					x	x
CDIF630erm_03975	CDIF630erm_03975	putative metallo-beta-lactamase-like hydrolase	x		x																x
CDIF630erm_03977	DnaD	DNA replication protein DnaD/DnaB	x	x	x	x	x	x	x	x		x			x	x	x	x	x	x	x	x	x		x	x
CDIF630erm_03978	DnaI	helicase loader ATPase,	x	x	x				x	x	x	x	x	x	x	x	x	x			x		x	x	x
CDIF630erm_03983	PurA	adenylosuccinate synthetase	x	x	x	x	x	x	x	x	x	x	x	x	x	x	x	x	x	x	x	x	x	x	x	x
CDIF630erm_03984	CDIF630erm_03984	hypothetical protein	x		x				x				x	x		x	x				x			x	x
CDIF630erm_03985	DnaC	replicative DNA helicase DnaC	x		x				x	x	x	x	x	x	x			x			x		x	x
CDIF630erm_03986	RplI	50S ribosomal protein L9	x	x	x	x	x	x	x	x	x	x	x	x	x	x	x	x	x	x	x	x	x	x	x	x
CDIF630erm_03987	CDIF630erm_03987	putative signal transduction phosphoesterase		x	x		x	x	x	x	x	x	x	x			x				x	x	x	x
CDIF630erm_03989	CDIF630erm_03989	uncharacterized protein	x	x	x		x	x	x	x	x	x	x	x		x	x	x			x	x	x	x	x
CDIF630erm_03990	RpsR	30S ribosomal protein S18	x	x																	x
CDIF630erm_03991	Ssb2	single-stranded DNA-binding protein	x	x	x	x	x	x	x	x	x	x	x	x	x	x	x	x	x	x	x	x	x	x	x	x
CDIF630erm_03992	RpsF	30S ribosomal protein S6	x	x	x	x	x	x	x	x	x	x	x	x	x	x	x	x	x	x	x	x	x	x	x	x
CDIF630erm_03993	CDIF630erm_03993	aromatic-amino-acid aminotransferase	x	x	x	x	x	x	x	x	x	x	x	x	x	x	x	x	x	x	x	x	x	x	x	x
CDIF630erm_03994	CDIF630erm_03994	hypothetical protein	x												x
CDIF630erm_03995	CDIF630erm_03995	hypothetical protein	x		x		x		x							x					x
CDIF630erm_03996	YedF	selenium metabolism protein YedF	x	x	x	x	x	x	x	x	x	x	x	x	x	x	x	x	x	x	x	x	x	x	x	x
CDIF630erm_03997	CDIF630erm_03997	transcriptional regulator, TPR family	x	x	x	x	x	x	x	x	x	x	x	x	x	x	x	x	x	x	x	x	x	x	x	x
CDIF630erm_03998	CDIF630erm_03998	putative exported protein	x	x	x	x	x	x	x	x	x	x	x	x	x	x	x	x	x	x	x	x	x	x	x	x
CDIF630erm_03999	SufS2	putative cysteine desulfurase	x		x			x	x	x	x	x		x	x	x	x	x			x		x	x	x
CDIF630erm_04000	Spo0J	stage 0 sporulation protein J	x	x	x			x	x	x	x	x		x	x	x	x	x	x	x	x		x	x	x	x
CDIF630erm_04001	Soj	sporulation initiation inhibitor protein Soj												x
CDIF630erm_04002	Noc	nucleoid occlusion protein	x	x	x	x	x	x	x	x	x	x	x	x	x	x	x	x	x	x	x	x	x	x	x	x
CDIF630erm_04005	MnmG	tRNA uridine 5-carboxymethylaminomethyl modification enzyme	x	x	x	x	x	x	x	x	x	x	x	x	x	x	x	x	x	x	x	x	x	x	x	x
CDIF630erm_04006	MnmE	transfer RNA modification GTPase MnmE	x	x	x	x	x	x	x	x	x	x	x	x	x	x	x	x	x	x	x	x	x	x	x	x
CDIF630erm_04007	Jag	putative SpoIIIJ-associated RNA/ssDNA-binding protein Jag	x	x	x	x	x	x	x	x	x	x	x	x	x	x	x	x	x	x	x	x	x	x	x	x
CDIF630erm_04008	YidC	membrane protein insertase YidC	x	x	x	x	x	x	x		x	x	x	x	x	x	x	x	x		x	x	x	x	x	x
CDIF630erm_04101	CDIF630erm_04101	putative conjugative transposon protein DUF961 family Tn5397, CTn3	x	x		x	x	x	x	x				x	x	x	x	x	x	x	x	x	x		x	x
CDIF630erm_04102	CDIF630erm_04102	putative conjugative transposon protein DUF961 family Tn5397, CTn3			x	x	x	x	x	x	x	x	x	x		x	x	x	x	x		x	x	x	x	x
CDIF630erm_04114	TetM	tetracycline resistance protein Tn5397	x	x	x	x	x	x	x	x	x	x	x	x	x	x	x	x	x	x	x	x	x	x	x	x
CDIF630erm_04122	CDIF630erm_04122	putative recombinase/resolvase		x

## Sheet: LFQ
			BHI						CDCM						CDMM						BHI		CDCM		CDMM
			log 01	log 02	log 03	stat 01	stat 02	stat 03	log 01	log 02	log 03	stat 01	stat 02	stat 03	log 01	log 02	log 03	stat 01	stat 02	stat 03	log	stat	log	stat	log	log
Locus	Protein name	Protein function	identified	identified	identified	identified	identified	identified	identified	identified	identified	identified	identified	identified	identified	identified	identified	identified	identified	identified	quantified	quantified	quantified	quantified	quantified	quantified
CDIF630erm_00001	DnaA	chromosomal replication initiator protein	x	x	x	x	x	x	x	x	x	x	x	x	x	x	x	x	x	x	x	x	x	x	x	x
CDIF630erm_00002	DnaN	DNA polymerase III subunit beta	x	x	x	x	x	x	x	x	x	x	x	x	x	x	x	x	x	x	x	x	x	x	x	x
CDIF630erm_00003	CDIF630erm_00003	putative RNA-binding mediating protein	x	x	x	x	x	x	x	x	x	x	x	x	x	x	x	x	x	x	x	x	x	x	x	x
CDIF630erm_00005	GyrB	DNA gyrase subunit B	x	x	x	x	x	x	x	x	x	x	x	x	x	x	x	x	x	x	x	x	x	x	x	x
CDIF630erm_00006	GyrA	DNA gyrase subunit A	x	x	x	x	x	x	x	x	x	x	x	x	x	x	x	x	x	x	x	x	x	x	x	x
CDIF630erm_00007	CDIF630erm_00007	putative spore protein	x	x	x	x	x	x	x	x	x	x	x	x	x	x	x	x	x	x	x	x	x	x	x	x
CDIF630erm_00008	CDIF630erm_00008	hypothetical protein	x	x	x	x	x	x	x	x	x	x	x	x		x	x	x	x	x	x	x	x	x	x	x
CDIF630erm_00009	RsbV	anti-sigma factor antagonist	x	x	x	x	x	x	x	x	x	x	x	x	x	x	x	x	x	x	x	x	x	x	x	x
CDIF630erm_00010	RsbW	serine-protein kinase RsbW	x	x	x	x	x	x	x	x	x	x	x	x		x	x	x	x	x	x	x	x	x	x	x
CDIF630erm_00011	SigB	RNA polymerase sigma-B factor (sigma-37)	x	x	x	x	x	x	x	x	x	x	x	x	x	x	x	x	x	x	x	x	x	x	x	x
CDIF630erm_00021	NiaR	transcription repressor NiaR	x	x	x	x	x	x	x	x	x	x	x	x	x	x	x	x	x	x	x	x	x	x	x	x
CDIF630erm_00024	SerS1	serine--tRNA ligase	x	x	x	x	x	x	x	x	x	x	x	x	x	x	x	x	x	x	x	x	x	x	x	x
CDIF630erm_00025	TadA	tRNA-specific adenosine deaminase															x
CDIF630erm_00030	DnaX	DNA polymerase III subunit gamma/tau	x	x	x		x	x	x	x	x	x	x	x	x	x	x	x	x	x	x	x	x	x	x	x
CDIF630erm_00031	YbaB	nucleoid-associated protein YbaB	x	x	x	x	x	x	x	x	x	x	x	x	x	x	x	x	x	x	x	x	x	x	x	x
CDIF630erm_00032	RecR	recombination protein RecR	x	x	x				x	x	x	x	x		x	x	x	x	x		x		x	x	x	x
CDIF630erm_00033	CDIF630erm_00033	hypothetical protein																x
CDIF630erm_00034	UgtP1	processive diacylglycerol beta-glucosyltransferase	x	x	x	x	x	x	x	x	x	x	x	x	x	x	x	x	x	x	x	x	x	x	x	x
CDIF630erm_00081	CDIF630erm_00081	hypothetical protein	x	x	x						x			x			x	x			x
CDIF630erm_00083	PycA	pyruvate carboxylase	x	x	x	x	x	x	x	x	x	x	x	x	x	x	x	x	x	x	x	x	x	x	x	x
CDIF630erm_00084	FusA1	elongation factor G (EF-g)	x	x	x	x	x	x	x	x	x	x	x	x	x	x	x	x	x	x	x	x	x	x	x	x
CDIF630erm_00085	CtsR	transcriptional regulator CtsR	x	x	x	x		x	x	x	x	x	x	x	x	x	x	x			x	x	x	x	x
CDIF630erm_00086	McsA	protein-arginine kinase activator protein	x	x		x					x	x	x		x	x	x	x	x		x			x	x	x
CDIF630erm_00087	McsB	protein-arginine kinase	x	x	x	x	x	x	x	x	x	x	x	x	x	x	x	x	x	x	x	x	x	x	x	x
CDIF630erm_00088	ClpC	class III stress response-related ATPase, AAA+ superfamily	x	x	x	x	x	x	x	x	x	x	x	x	x	x	x	x	x	x	x	x	x	x	x	x
CDIF630erm_00089	RadA	DNA repair protein	x	x	x	x		x	x		x	x	x		x	x	x	x	x	x	x	x	x	x	x	x
CDIF630erm_00090	DisA	DNA integrity scanning protein DisA	x	x	x	x	x	x	x	x	x	x	x	x	x	x	x	x	x	x	x	x	x	x	x	x
CDIF630erm_00091	CDIF630erm_00091	putative membrane protein	x	x	x	x	x	x	x	x	x	x	x	x	x	x	x	x	x	x	x	x	x	x	x	x
CDIF630erm_00092	CDIF630erm_00092	putative membrane protein	x	x	x	x	x	x				x			x	x		x	x	x	x	x			x	x
CDIF630erm_00098	AcoA	acetoin dehydrogenase E1 component (TPP-dependent alpha subunit)	x	x	x	x	x	x	x	x	x	x	x	x	x	x	x	x	x	x	x	x	x	x	x	x
CDIF630erm_00099	AcoB	acetoin dehydrogenase E1 component (TPP-dependent beta subunit)	x	x	x	x	x	x	x	x	x	x	x	x	x	x	x	x	x	x	x	x	x	x	x	x
CDIF630erm_00100	AcoC	acetoin dehydrogenase E2 component (dihydrolipoamide acetyltransferase)				x		x		x		x										x
CDIF630erm_00101	AcoL	acetoin dehydrogenase E3 component (dihydrolipoamide dehydrogenase)	x	x	x	x	x	x	x	x	x	x	x	x	x	x	x	x	x	x	x	x	x	x	x	x
CDIF630erm_00103	CDIF630erm_00103	PTS system, galactitol-type IIA component										x						x
CDIF630erm_00108	CDIF630erm_00108	putative lipoate-protein ligase	x		x	x	x		x	x	x	x	x	x	x	x	x	x	x		x	x	x	x	x	x
CDIF630erm_00109	IspD	2-C-methyl-D-erythritol 4-phosphate cytidylyltransferase	x	x	x	x		x		x		x			x	x		x		x	x	x			x	x
CDIF630erm_00110	IspF	2-C-methyl-D-erythritol 2,4-cyclodiphosphate synthase	x	x	x	x	x	x	x	x	x	x	x	x	x	x	x	x	x	x	x	x	x	x	x	x
CDIF630erm_00112	ProS1	proline--tRNA ligase	x	x	x	x	x	x	x	x	x	x	x	x	x	x	x	x	x	x	x	x	x	x	x	x
CDIF630erm_00113	ProS2	proline--tRNA ligase	x	x	x	x	x	x	x	x	x	x	x	x	x	x	x	x	x	x	x	x	x	x	x	x
CDIF630erm_00114	GltX	glutamate--tRNA ligase	x	x	x	x	x	x	x	x	x	x	x	x	x	x	x	x	x	x	x	x	x	x	x	x
CDIF630erm_00116	CysS	cysteine--tRNA ligase	x	x	x	x	x	x	x	x	x	x	x	x	x	x	x	x	x	x	x	x	x	x	x	x
CDIF630erm_00117	MrnC	mini-ribonuclease 3	x	x	x	x	x	x	x	x	x	x	x	x	x	x	x	x	x	x	x	x	x	x	x	x
CDIF630erm_00118	ThyX	thymidylate synthase (FAD)	x	x	x	x	x	x	x	x	x	x	x	x	x	x	x	x	x	x	x	x	x	x	x	x
CDIF630erm_00119	CDIF630erm_00119	putative tRNA/rRNA methyltransferase, TrmH family, group3	x	x	x	x	x	x	x	x	x	x	x	x	x	x	x	x	x	x	x	x	x	x	x	x
CDIF630erm_00120	CDIF630erm_00120	uncharacterized protein, YacP-like	x	x	x	x	x	x	x	x	x	x	x	x	x	x	x	x	x	x	x	x	x	x	x	x
CDIF630erm_00123	RpmG	50S ribosomal protein L33	x	x	x	x	x		x	x	x			x	x	x	x	x	x	x	x	x	x		x	x
CDIF630erm_00125	NusG	transcription antitermination protein	x	x	x	x	x	x	x	x	x	x	x	x	x	x	x	x	x	x	x	x	x	x	x	x
CDIF630erm_00126	RplK	50S ribosomal protein L11	x	x	x	x	x	x	x	x	x	x	x	x	x	x	x	x	x	x	x	x	x	x	x	x
CDIF630erm_00127	RplA	50S ribosomal protein L1	x	x	x	x	x	x	x	x	x	x	x	x	x	x	x	x	x	x	x	x	x	x	x	x
CDIF630erm_00129	RplJ	50S ribosomal protein L10	x	x	x	x	x	x	x	x	x	x	x	x	x	x	x	x	x	x	x	x	x	x	x	x
CDIF630erm_00130	RplL	50S ribosomal protein L7/L12	x	x	x	x	x	x	x	x	x	x	x	x	x	x	x	x	x	x	x	x	x	x	x	x
CDIF630erm_00131	CDIF630erm_00131	NADP-dependent 7-alpha-hydroxysteroid dehydrogenase	x	x	x	x	x	x	x	x	x	x	x	x	x	x	x	x	x	x	x	x	x	x	x	x
CDIF630erm_00132	RpoB	DNA-directed RNA polymerase subunit beta	x	x	x	x	x	x	x	x	x	x	x	x	x	x	x	x	x	x	x	x	x	x	x	x
CDIF630erm_00133	RpoC	DNA-directed RNA polymerase subunit beta'	x	x	x	x	x	x	x	x	x	x	x	x	x	x	x	x	x	x	x	x	x	x	x	x
CDIF630erm_00134	RpsL	30S ribosomal protein S12	x	x	x	x	x	x	x	x	x	x	x	x	x	x	x	x	x	x	x	x	x	x	x	x
CDIF630erm_00135	RpsG	30S ribosomal protein S7	x	x	x	x	x	x	x	x	x	x	x	x	x	x	x	x	x	x	x	x	x	x	x	x
CDIF630erm_00136	FusA2	elongation factor G (EF-g)	x	x	x	x	x	x	x	x	x	x	x	x	x	x	x	x	x	x	x	x	x	x	x	x
CDIF630erm_00137	Tuf2	elongation factor EFTu/EF1A	x	x	x	x	x	x	x	x	x	x	x	x	x	x	x	x	x	x	x	x	x	x	x	x
CDIF630erm_00138	RpsJ	30S ribosomal protein S10	x	x	x	x	x	x	x	x	x	x	x	x	x	x	x	x	x	x	x	x	x	x	x	x
CDIF630erm_00139	RplC	50S ribosomal protein L3	x	x	x	x	x	x	x	x	x	x	x	x	x	x	x	x	x	x	x	x	x	x	x	x
CDIF630erm_00140	RplD	50S ribosomal protein L4	x	x	x	x	x	x	x	x	x	x	x	x	x	x	x	x	x	x	x	x	x	x	x	x
CDIF630erm_00141	RplW	50S ribosomal protein L23	x	x	x	x	x	x	x	x	x	x	x	x	x	x	x	x	x	x	x	x	x	x	x	x
CDIF630erm_00142	RplB	50S ribosomal protein L2	x	x	x	x	x	x	x	x	x	x	x	x	x	x	x	x	x	x	x	x	x	x	x	x
CDIF630erm_00143	RpsS	30S ribosomal protein S19	x	x	x	x	x	x	x	x	x	x	x	x	x	x	x	x	x	x	x	x	x	x	x	x
CDIF630erm_00144	RplV	50S ribosomal protein L22	x	x	x	x	x	x	x	x	x	x	x	x	x	x	x	x	x	x	x	x	x	x	x	x
CDIF630erm_00145	RpsC	30S ribosomal protein S3	x	x	x	x	x	x	x	x	x	x	x	x	x	x	x	x	x	x	x	x	x	x	x	x
CDIF630erm_00146	RplP	50S ribosomal protein L16	x	x	x	x	x	x	x	x	x	x	x	x	x	x	x	x	x	x	x	x	x	x	x	x
CDIF630erm_00147	RpmC	50S ribosomal protein L29	x	x	x	x	x	x	x	x	x	x	x	x	x	x	x	x	x	x	x	x	x	x	x	x
CDIF630erm_00148	RpsQ	30S ribosomal protein S17	x	x	x	x	x	x	x	x	x	x	x	x	x	x	x	x	x	x	x	x	x	x	x	x
CDIF630erm_00149	RplN	50S ribosomal protein L14	x	x	x	x	x	x	x	x	x	x	x	x	x	x	x	x	x	x	x	x	x	x	x	x
CDIF630erm_00150	RplX	50S ribosomal protein L24	x	x	x	x	x	x	x	x	x	x	x	x	x	x	x	x	x	x	x	x	x	x	x	x
CDIF630erm_00151	RplE	50S ribosomal protein L5	x	x	x	x	x	x	x	x	x	x	x	x	x	x	x	x	x	x	x	x	x	x	x	x
CDIF630erm_00152	RpsZ	30S ribosomal protein S14 type Z	x		x																x
CDIF630erm_00153	RpsH	30S ribosomal protein S8	x	x	x	x	x	x	x	x	x	x	x	x	x	x	x	x	x	x	x	x	x	x	x	x
CDIF630erm_00154	RplF	50S ribosomal protein L6	x	x	x	x	x	x	x	x	x	x	x	x	x	x	x	x	x	x	x	x	x	x	x	x
CDIF630erm_00155	RplR	50S ribosomal protein L18	x	x	x	x	x	x	x	x	x	x	x	x	x	x	x	x	x	x	x	x	x	x	x	x
CDIF630erm_00156	RpsE	30S ribosomal protein S5	x	x	x	x	x	x	x	x	x	x	x	x	x	x	x	x	x	x	x	x	x	x	x	x
CDIF630erm_00157	RpmD	50S ribosomal protein L30	x	x	x	x	x	x	x	x	x	x	x	x	x	x	x	x	x	x	x	x	x	x	x	x
CDIF630erm_00158	RplO	50S ribosomal protein L15	x	x	x	x	x	x	x	x	x	x	x	x	x	x	x	x	x	x	x	x	x	x	x	x
CDIF630erm_00159	SecY	preprotein translocase SecY subunit	x	x	x	x	x	x	x	x	x	x	x	x	x	x	x	x	x	x	x	x	x	x	x	x
CDIF630erm_00160	Adk	adenylate kinase	x	x	x	x	x	x	x	x	x	x	x	x	x	x	x	x	x	x	x	x	x	x	x	x
CDIF630erm_00161	Map1	methionine aminopeptidase	x	x	x	x	x	x	x	x	x	x	x	x	x	x	x	x	x	x	x	x	x	x	x	x
CDIF630erm_00162	CDIF630erm_00162	ribosomal protein L14E/L6E/L27E-like protein	x	x	x	x	x	x	x	x	x	x	x	x		x	x	x	x	x	x	x	x	x	x	x
CDIF630erm_00163	InfA	translation initiation factor IF-1	x	x	x	x	x	x	x	x	x	x	x	x	x	x	x	x	x	x	x	x	x	x	x	x
CDIF630erm_00165	RpsM	30S ribosomal protein S13	x	x	x	x	x	x	x	x	x	x	x	x	x	x	x	x	x	x	x	x	x	x	x	x
CDIF630erm_00166	RpsK	30S ribosomal protein S11	x	x	x	x	x	x	x	x	x	x	x	x	x	x	x	x	x	x	x	x	x	x	x	x
CDIF630erm_00167	RpsD	30S ribosomal protein S4	x	x	x	x	x	x	x	x	x	x	x	x	x	x	x	x	x	x	x	x	x	x	x	x
CDIF630erm_00168	RpoA	DNA-directed RNA polymerase subunit alpha	x	x	x	x	x	x	x	x	x	x	x	x	x	x	x	x	x	x	x	x	x	x	x	x
CDIF630erm_00169	RplQ	50S ribosomal protein L17	x	x	x	x	x	x	x	x	x	x	x	x	x	x	x	x	x	x	x	x	x	x	x	x
CDIF630erm_00170	EcfA1	energy-coupling factor transporter ATP-binding protein EcfA1	x	x	x	x	x	x	x	x	x	x	x	x	x	x	x	x	x	x	x	x	x	x	x	x
CDIF630erm_00171	EcfA2	energy-coupling factor transporter ATP-binding protein EcfA2	x		x	x	x		x	x	x	x	x	x	x	x	x	x	x	x	x	x	x	x	x	x
CDIF630erm_00172	EcfT	energy-coupling factor transporter transmembrane protein EcfT	x		x	x	x		x	x		x	x	x	x	x	x	x	x	x	x	x	x	x	x	x
CDIF630erm_00173	TruA1	transfer RNA pseudouridine synthase A	x	x	x				x	x	x	x	x	x	x	x	x				x		x	x	x
CDIF630erm_00174	RplM	50S ribosomal protein L13	x	x	x	x	x	x	x	x	x	x	x	x	x	x	x	x	x	x	x	x	x	x	x	x
CDIF630erm_00175	RpsI	30S ribosomal protein S9	x	x	x	x	x	x	x	x	x	x	x	x	x	x	x	x	x	x	x	x	x	x	x	x
CDIF630erm_00203	AspC	aspartate aminotransferase	x	x	x	x	x	x	x	x	x	x	x	x	x	x	x	x	x	x	x	x	x	x	x	x
CDIF630erm_00204	NrdD	anaerobic ribonucleoside triphosphate reductase	x	x	x	x	x	x	x	x	x	x	x	x	x	x	x	x	x	x	x	x	x	x	x	x
CDIF630erm_00226	CDIF630erm_00226	putative exported protein	x	x	x	x	x	x	x	x	x	x	x	x	x	x	x	x	x	x	x	x	x	x	x	x
CDIF630erm_00227	Ptb1	phosphate butyryltransferase	x	x	x	x	x	x	x	x	x	x	x	x	x	x	x	x	x	x	x	x	x	x	x	x
CDIF630erm_00228	Buk	butyrate kinase	x	x	x	x	x	x	x	x	x	x	x	x	x	x	x	x	x	x	x	x	x	x	x	x
CDIF630erm_00229	CDIF630erm_00229	putative ATP/GTP-binding protein	x	x	x	x	x	x	x	x	x	x	x	x	x	x	x	x	x	x	x	x	x	x	x	x
CDIF630erm_00230	VorC1	3-methyl-2-oxobutanoate dehydrogenase (ferredoxin), gamma subunit (ferredoxin)	x	x	x	x	x	x	x	x	x	x	x	x	x	x	x	x	x	x	x	x	x	x	x	x
CDIF630erm_00231	VorB1	3-methyl-2-oxobutanoate dehydrogenase (ferredoxin), beta subunit	x	x	x	x	x	x	x	x	x	x	x	x	x	x	x	x	x	x	x	x	x	x	x	x
CDIF630erm_00232	VorA1	3-methyl-2-oxobutanoate dehydrogenase (ferredoxin), alpha subunit	x	x	x	x	x	x	x	x	x	x	x	x	x	x	x	x	x	x	x	x	x	x	x	x
CDIF630erm_00233	VorA'1	3-methyl-2-oxobutanoate dehydrogenase (ferredoxin), alpha subunit N-terminal region	x	x	x	x	x	x	x	x	x	x	x	x	x	x	x	x	x	x	x	x	x	x	x	x
CDIF630erm_00234	GlmM	phosphoglucosamine mutase	x	x	x	x	x	x	x	x	x	x	x	x	x	x	x	x	x	x	x	x	x	x	x	x
CDIF630erm_00236	GlmS	glucosamine--fructose-6-phosphate aminotransferase [isomerizing]	x	x	x	x	x	x	x	x	x	x	x	x	x	x	x	x	x	x	x	x	x	x	x	x
CDIF630erm_00237	CDIF630erm_00237	thiosulfate sulfurtransferase	x	x	x		x		x		x	x			x		x	x		x	x		x		x	x
CDIF630erm_00239	MurA	UDP-N-acetylglucosamine 1-carboxyvinyltransferase	x	x	x	x	x	x	x	x	x	x	x	x	x	x	x	x	x	x	x	x	x	x	x	x
CDIF630erm_00243	MreB1	rod shape-determining protein MreB	x	x	x	x	x	x	x	x	x	x	x	x	x	x	x	x	x	x	x	x	x	x	x	x
CDIF630erm_00244	FabZ	(3R)-hydroxymyristoyl-[acyl-carrier-protein] dehydratase	x	x	x	x	x	x	x	x	x	x	x	x	x	x	x	x	x	x	x	x	x	x	x	x
CDIF630erm_00247	MetK	S-adenosylmethionine synthetase	x	x	x	x	x	x	x	x	x	x	x	x	x	x	x	x	x	x	x	x	x	x	x	x
CDIF630erm_00249	YrrC	ATP-dependent RecD-like DNA helicase	x	x				x		x					x	x	x		x	x	x				x	x
CDIF630erm_00255	CDIF630erm_00255	uncharacterized protein, selenoprotein B-like														x
CDIF630erm_00256	CDIF630erm_00256	putative nucleophile aminohydrolase	x
CDIF630erm_00258	CutC	copper homeostasis protein	x		x	x	x	x		x		x					x	x		x	x	x				x
CDIF630erm_00259	CDIF630erm_00259	putative RNA-binding protein	x	x	x	x	x	x	x	x	x	x	x	x	x	x	x	x	x	x	x	x	x	x	x	x
CDIF630erm_00260	SecA1	protein translocase subunit SecA1	x	x	x	x	x	x	x	x	x	x	x	x	x	x	x	x	x	x	x	x	x	x	x	x
CDIF630erm_00262	PrfB	peptide chain release factor 2 (RF-2)	x	x	x	x	x	x	x	x	x	x		x	x	x	x	x	x	x	x	x	x	x	x	x
CDIF630erm_00263	CDIF630erm_00263	putative S1 RNA-binding domain-containing protein	x	x	x	x	x	x	x	x	x	x	x	x	x	x	x	x	x	x	x	x	x	x	x	x
CDIF630erm_00264	CDIF630erm_00264	putative metal-dependent hydrolase	x		x	x	x	x			x	x		x	x	x		x	x		x	x		x	x	x
CDIF630erm_00266	RibU	riboflavin transporter	x	x	x						x			x	x		x	x	x	x	x				x	x
CDIF630erm_00267	CDIF630erm_00267	uncharacterized protein				x														x
CDIF630erm_00268	TsaE	tRNA threonylcarbamoyladenosine biosynthesis protein TsaE	x	x	x	x	x		x	x	x	x	x	x	x	x	x	x	x	x	x	x	x	x	x	x
CDIF630erm_00269	TsaB	tRNA threonylcarbamoyladenosine biosynthesis protein TsaB	x	x	x	x	x	x	x	x	x	x	x	x	x	x	x	x	x	x	x	x	x	x	x	x
CDIF630erm_00271	TsaD	tRNA N6-adenosine threonylcarbamoyltransferase	x	x	x	x	x	x	x	x	x	x	x	x	x	x	x	x	x	x	x	x	x	x	x	x
CDIF630erm_00272	HpdB	4-hydroxyphenylacetate decarboxylase large subunit	x	x	x	x	x	x	x	x	x	x	x	x	x	x	x	x	x	x	x	x	x	x	x	x
CDIF630erm_00273	HpdC	4-hydroxyphenylacetate decarboxylase small subunit				x		x	x	x	x	x	x	x			x			x		x	x	x
CDIF630erm_00278	CDIF630erm_00278	putative enzyme, glyoxalase family	x		x		x			x	x		x	x	x	x	x	x	x		x		x	x	x	x
CDIF630erm_00289	CDIF630erm_00289	putative cyclic nucleotide-binding protein	x	x	x	x	x					x	x		x		x	x	x		x	x		x	x	x
CDIF630erm_00291	CDIF630erm_00291	ABC-type transport system, ATP-binding protein	x	x	x	x	x	x	x	x	x	x	x	x	x	x	x	x	x	x	x	x	x	x	x	x
CDIF630erm_00292	Rex	transcriptional regulator, redox-sensing repressor Rex	x	x	x	x	x	x	x	x	x	x	x	x	x	x	x	x	x	x	x	x	x	x	x	x
CDIF630erm_00293	CDIF630erm_00293	uncharacterized protein, FmdE-family			x		x				x		x	x					x	x				x		x
CDIF630erm_00296	CDIF630erm_00296	putative CO dehydrogenase (NAD), catalytic subunit	x	x	x	x	x	x	x	x	x	x	x	x	x	x	x	x	x	x	x	x	x	x	x	x
CDIF630erm_00297	CDIF630erm_00297	putative CO dehydrogenase (NAD), electron transport subunit								x
CDIF630erm_00298	CDIF630erm_00298	putative CO dehydrogenase (NAD), NADH dehydrogenase subunit	x	x	x	x	x	x	x	x	x	x		x	x	x	x	x	x	x	x	x	x	x	x	x
CDIF630erm_00299	Cfa	cyclopropane-fatty-acyl-phospholipid synthase	x	x	x	x	x	x	x	x	x	x	x	x	x	x	x	x	x	x	x	x	x	x	x	x
CDIF630erm_00301	GluD	glutamate dehydrogenase	x	x	x	x	x	x	x	x	x	x	x	x	x	x	x	x	x	x	x	x	x	x	x	x
CDIF630erm_00304	CDIF630erm_00304	putative NLPC/P60-type endopeptidase	x		x						x				x						x
CDIF630erm_00305	PyrB	aspartate carbamoyltransferase	x	x	x	x	x	x	x	x	x	x	x	x	x	x	x	x	x	x	x	x	x	x	x	x
CDIF630erm_00306	PyrK	dihydroorotate dehydrogenase (NAD+), electron transfer subunit	x	x	x	x	x	x	x	x	x	x	x	x	x	x	x	x	x	x	x	x	x	x	x	x
CDIF630erm_00307	PyrD	dihydroorotate dehydrogenase (NAD+), catalytic subunit	x	x	x	x	x	x	x	x	x	x	x	x	x	x	x	x	x	x	x	x	x	x	x	x
CDIF630erm_00308	PyrE	orotate phosphoribosyltransferase	x	x	x	x	x	x	x	x	x	x	x	x	x	x	x	x	x	x	x	x	x	x	x	x
CDIF630erm_00309	CDIF630erm_00309	putative 2-dehydropantoate 2-reductase	x	x	x	x	x	x	x	x	x	x	x	x	x	x	x	x	x	x	x	x	x	x	x	x
CDIF630erm_00310	CDIF630erm_00310	transcriptional regulator, LysR family	x			x			x						x	x	x	x	x						x	x
CDIF630erm_00312	CDIF630erm_00312	putative 8-oxoguanine-DNA-glycosylase	x	x	x	x	x	x	x	x	x	x	x	x	x	x	x	x	x	x	x	x	x	x	x	x
CDIF630erm_00314	GroS	10 kDa chaperonin	x	x	x	x	x	x	x	x	x	x	x	x	x	x	x	x	x	x	x	x	x	x	x	x
CDIF630erm_00315	GroL	60 kDa chaperonin	x	x	x	x	x	x	x	x	x	x	x	x	x	x	x	x	x	x	x	x	x	x	x	x
CDIF630erm_00316	LarB	Ni2+ loading protein for larE	x	x	x	x	x	x	x	x	x	x	x	x	x	x	x	x	x	x	x	x	x	x	x	x
CDIF630erm_00317	LarC	Ni2+ carrier LarC	x	x	x	x	x	x	x		x	x	x	x	x	x	x	x	x	x	x	x	x	x	x	x
CDIF630erm_00320	GuaA	GMP synthase (glutamine-hydrolysing)	x	x	x	x	x	x	x	x	x	x	x	x	x	x	x	x	x	x	x	x	x	x	x	x
CDIF630erm_00321	CDIF630erm_00321	putative 5'-nucleotidase	x	x	x	x	x	x	x	x	x	x	x	x	x	x	x	x	x	x	x	x	x	x	x	x
CDIF630erm_00326	CDIF630erm_00326	putative signaling protein						x											x
CDIF630erm_00330	CDIF630erm_00330	PTS system, fructose-like IIB component												x
CDIF630erm_00332	CDIF630erm_00332	putative hydrolase, HAD superfamily, subfamily IA							x	x						x				x			x
CDIF630erm_00333	CDIF630erm_00333	putative nucleotide-diphospho-sugar transferase	x	x	x	x		x	x	x	x	x		x	x	x	x	x			x	x	x	x	x
CDIF630erm_00334	CDIF630erm_00334	putative alkaline-phosphatase	x	x	x	x	x	x	x	x	x	x	x	x	x	x	x	x	x	x	x	x	x	x	x	x
CDIF630erm_00340	PurE	5-(carboxyamino)imidazole ribonucleotide mutase	x	x	x	x	x	x	x	x	x	x	x	x	x	x	x	x	x	x	x	x	x	x	x	x
CDIF630erm_00341	PurC2	phosphoribosylaminoimidazole-succinocarboxamide synthase	x	x	x	x	x	x	x	x	x	x	x	x	x	x	x	x	x	x	x	x	x	x	x	x
CDIF630erm_00342	PurF	amidophosphoribosyltransferase	x	x	x	x	x	x	x	x	x	x	x	x	x	x	x	x	x	x	x	x	x	x	x	x
CDIF630erm_00343	PurG	phosphoribosylformylglycinamidine cyclo-ligase	x	x	x	x	x	x	x	x	x	x	x	x	x	x	x	x	x	x	x	x	x	x	x	x
CDIF630erm_00344	PurN	phosphoribosylglycinamide formyltransferase	x		x	x	x	x	x	x	x	x	x	x	x	x	x	x	x	x	x	x	x	x	x	x
CDIF630erm_00345	PurH	bifunctional phosphoribosylaminoimidazolecarboxamide formyltransferase/IMP cyclohydrolase	x	x	x	x	x	x	x	x	x	x	x	x	x	x	x	x	x	x	x	x	x	x	x	x
CDIF630erm_00346	PurD	phosphoribosylamine--glycine ligase	x	x	x	x	x	x	x	x	x	x	x	x	x	x	x	x	x	x	x	x	x	x	x	x
[truncated: 1,855 more rows]
