# Supplementary material for: A Metabolic Labeling Strategy for Relative Protein Quantification in Clostridioides difficile
Source: Front Microbiol. 2018 Oct 16;9:2371. doi: 10.3389/fmicb.2018.02371 (PMC6198727; doi:10.3389/fmicb.2018.02371)
Supplement: Supplementary file 3 [file Table_3.XLSX]

## Sheet: Supplemental Tabel S3
			metabolic labeling quantification approach
			BHI																		CDCM																		CDMM
			log									stat									log									stat									log									stat
Locus	Protein name	Protein function	ratio 01	ratio 02	ratio 03	sqrt_01	sqrt_02	sqrt_03	average sqrt	standard deviation sqrt	CV sqrt in %	ratio 01	ratio 02	ratio 03	sqrt_01	sqrt_02	sqrt_03	average sqrt	standard deviation sqrt	CV sqrt in %	ratio 01	ratio 02	ratio 03	sqrt_01	sqrt_02	sqrt_03	average sqrt	standard deviation sqrt	CV sqrt in %	ratio 01	ratio 02	ratio 03	sqrt_01	sqrt_02	sqrt_03	average sqrt	standard deviation sqrt	CV sqrt in %	ratio 01	ratio 02	ratio 03	sqrt_01	sqrt_02	sqrt_03	average sqrt	standard deviation sqrt	CV sqrt in %	ratio 01	ratio 02
CDIF630erm_00001	DnaA	chromosomal replication initiator protein	2.31	1.04	1.8	1.23685	0.811312	1.03203	1.02673	0.212819	20.7278	1.68	n.a.	1.41	0.864099	n.a.	0.77625	0.820174	0.0621184	7.57381	0.62	n.a.	3.79	0.731083	n.a.	2.12412	1.4276	0.985029	68.9988	2.47	n.a.	5.32	1.12259	n.a.	1.56217	1.34238	0.310829	23.1551	n.a.	1.51	5.95	n.a.	1.21079	2.25993	1.73536	0.741854	42.7492	5.53	n.a.
CDIF630erm_00002	DnaN	DNA polymerase III subunit beta	2.73	3.58	3.5	1.3446	1.50527	1.4391	1.42965	0.0807482	5.64809	4.2	4.91	4.5	1.36626	1.46428	1.38675	1.40576	0.0516999	3.67771	n.a.	2.01	0.75	n.a.	0.997522	0.944911	0.971216	0.0372012	3.83038	2.01	1.78	2.32	1.01267	0.932961	1.03161	0.992415	0.0523525	5.27526	2.88	1.31	1.64	1.25109	1.12776	1.18648	1.18844	0.0616863	5.19052	2.49	1.5
CDIF630erm_00005	GyrB	DNA gyrase subunit B	5.13	8.87	n.a.	1.84319	2.36937	n.a.	2.10628	0.372067	17.6646	3.87	6.38	2.24	1.31149	1.66914	0.978399	1.31968	0.345443	26.1764	0.35	1.05	1.89	0.549294	0.720973	1.5	0.923422	0.506655	54.8671	7.33	0.68	9.6	1.93386	0.576644	2.09849	1.53633	0.83518	54.362	11.36	8.81	12.27	2.48474	2.92462	3.24533	2.8849	0.381851	13.2362	n.a.	0.59
CDIF630erm_00006	GyrA	DNA gyrase subunit A	2.59	2.26	2.5	1.30967	1.19598	1.21626	1.24064	0.0606357	4.88746	2.95	3.2	2.79	1.14504	1.18211	1.09193	1.13969	0.045327	3.97713	0.89	1.81	0.67	0.875923	0.946594	0.893095	0.905204	0.0368585	4.07184	1.64	1.58	1.61	0.914732	0.878986	0.859379	0.884366	0.028066	3.17357	2.74	1.42	1.66	1.2203	1.17416	1.19369	1.19605	0.0231623	1.93657	2.57	1.64
CDIF630erm_00024	SerS1	serine--tRNA ligase	1.83	1.97	2.02	1.10087	1.11662	1.09328	1.10359	0.0119029	1.07856	3.89	4.61	2.98	1.31487	1.41884	1.1285	1.2874	0.147107	11.4267	6.08	3.84	1.77	2.28941	1.37876	1.4516	1.70659	0.506046	29.6524	9.84	4.86	9.23	2.24063	1.5416	2.05766	1.94663	0.362499	18.6219	4.32	1.98	2.31	1.53226	1.38648	1.40813	1.44229	0.0786651	5.45417	9.46	6.13
CDIF630erm_00034	UgtP1	processive diacylglycerol beta-glucosyltransferase	1.24	1.14	1.2	0.906196	0.849423	0.84265	0.86609	0.0348981	4.02939	1.72	1.44	1.43	0.874325	0.792982	0.781736	0.816348	0.0505237	6.189	n.a.	1.7	0.6	n.a.	0.917379	0.845154	0.881267	0.0510706	5.79513	1.58	1.79	1.61	0.897843	0.935578	0.859379	0.8976	0.0381	4.24465	2.31	0.55	0.64	1.12046	0.73074	0.741186	0.864129	0.222052	25.6966	1.04	0.68
CDIF630erm_00083	PycA	pyruvate carboxylase	0.09	0.12	0.13	0.244137	0.275589	0.27735	0.265692	0.0186883	7.03381	0.4	0.54	0.75	0.421637	0.485601	0.566139	0.491125	0.072409	14.7435	0.41	1.05	0.58	0.594515	0.720973	0.830949	0.715479	0.118313	16.5361	0.96	0.7	0.82	0.699854	0.585063	0.613308	0.632742	0.0598124	9.4529	1.92	0.75	1.08	1.02151	0.85332	0.962828	0.945885	0.0853643	9.02481	1.22	1.03
CDIF630erm_00084	FusA1	elongation factor G (EF-g)	0.46	0.75	0.82	0.551938	0.688973	0.696568	0.645826	0.0813982	12.6037	2.84	2.15	2.29	1.12349	0.96895	0.989259	1.02723	0.0839753	8.17491	1.23	2.64	1.08	1.02973	1.14321	1.13389	1.10228	0.0630007	5.7155	3.79	4.21	4.1	1.39057	1.43481	1.3714	1.39892	0.0325216	2.32476	0.78	0.47	0.56	0.651086	0.675508	0.693316	0.673303	0.021201	3.1488	2.32	1.15
CDIF630erm_00088	ClpC	class III stress response-related ATPase, AAA+ superfamily	1.92	2.22	2.34	1.12762	1.18535	1.1767	1.16322	0.0311368	2.67677	2.39	3.63	3.19	1.03064	1.25903	1.16758	1.15242	0.114946	9.97435	1.24	2.4	1.03	1.03391	1.09001	1.10733	1.07708	0.0383819	3.5635	3.29	3.12	3.69	1.2956	1.23518	1.30102	1.27727	0.0365483	2.86144	1.97	1.18	1.3	1.03472	1.07034	1.05635	1.05381	0.0179452	1.70289	2.9	1.51
CDIF630erm_00091	CDIF630erm_00091	putative membrane protein	4.58	n.a.	4.8	1.74158	n.a.	1.6853	1.71344	0.0397982	2.32271	1.49	1.47	1.59	0.81377	0.8012	0.82431	0.813093	0.0115699	1.42295	0.55	n.a.	7.7	0.688577	n.a.	3.02765	1.85811	1.65397	89.0137	9.23	18.52	2.58	2.17007	3.00936	1.08788	2.0891	0.963293	46.1104	0.89	7.06	n.a.	0.695482	2.61808	n.a.	1.65678	1.35949	82.0557	0.69	1.45
CDIF630erm_00112	ProS1	proline--tRNA ligase	11.22	10.38	12.13	2.72589	2.56313	2.67909	2.65603	0.0837936	3.15484	12.24	8.71	6.55	2.33238	1.95025	1.67306	1.98523	0.331047	16.6755	2.35	2.78	102.38	1.42333	1.17313	11.04	4.54548	5.62579	123.767	3.88	1.74	2.96	1.40698	0.922418	1.16525	1.16488	0.242281	20.7988	1.77	1.54	0.78	0.980794	1.22276	0.818247	1.00727	0.203553	20.2084	0.79	0.53
CDIF630erm_00113	ProS2	proline--tRNA ligase	11.56	15.02	16.95	2.76688	3.08323	3.16695	3.00569	0.211007	7.02027	19.7	22.88	26.47	2.95898	3.1609	3.36333	3.16107	0.202174	6.39575	2.94	5.5	2.08	1.59201	1.65008	1.57359	1.60523	0.0399225	2.48703	3.74	4.3	4.61	1.38136	1.45007	1.45419	1.42854	0.0409092	2.86371	4.49	1.98	2.27	1.56212	1.38648	1.39589	1.44816	0.0988019	6.82257	3.64	2.26
CDIF630erm_00114	GltX	glutamate--tRNA ligase	2.16	1.81	2	1.19602	1.07031	1.08786	1.11806	0.06808	6.0891	2.22	2.45	2.26	0.993311	1.03434	0.982757	1.00347	0.0272532	2.71589	1.37	2.75	1.02	1.08675	1.16678	1.10195	1.11849	0.0425042	3.80013	2.25	2.56	2.51	1.07143	1.11885	1.07302	1.08777	0.0269328	2.47597	4.1	1.53	1.85	1.49274	1.21879	1.26015	1.32389	0.14768	11.155	2.74	1.49
CDIF630erm_00116	CysS	cysteine--tRNA ligase	1.25	1.54	1.61	0.909843	0.987261	0.976044	0.957716	0.0418367	4.36839	2.2	2.32	2.13	0.988826	1.00653	0.954074	0.983143	0.0266855	2.71431	1.16	2.41	1	1	1.09228	1.09109	1.06112	0.0529367	4.98875	2.99	2.79	3.35	1.23512	1.16803	1.23964	1.21426	0.0400983	3.30227	3.3	0.97	1.22	1.33921	0.970437	1.02333	1.11099	0.199402	17.9481	2.07	1.23
CDIF630erm_00118	ThyX	thymidylate synthase (FAD)	3.03	2.68	1.94	1.41655	1.30238	1.07141	1.26345	0.175832	13.9168	3.33	3.12	3.5	1.21655	1.16724	1.223	1.20226	0.0305032	2.53715	2.13	3.59	0.94	1.35507	1.33313	1.05785	1.24868	0.165628	13.2643	2.56	4.13	n.a.	1.14286	1.42111	n.a.	1.28198	0.196756	15.3478	3.33	1.28	1.39	1.34528	1.11477	1.09231	1.18412	0.140021	11.8249	4.27	1.69
CDIF630erm_00125	NusG	transcription antitermination protein	4.19	3.96	2.9	1.66578	1.58314	1.30995	1.51963	0.186224	12.2546	3.98	3.34	4.04	1.33	1.20769	1.31396	1.28388	0.0664699	5.17726	n.a.	4.98	2.51	n.a.	1.57014	1.72861	1.64938	0.112054	6.79373	4.7	3.22	6.35	1.54853	1.25482	1.70671	1.50335	0.229306	15.253	2.52	2.94	3.01	1.17028	1.68949	1.60739	1.48905	0.279097	18.7433	4.41	2.61
CDIF630erm_00126	RplK	50S ribosomal protein L11	3.94	2.87	2.75	1.61532	1.34776	1.27562	1.4129	0.178974	12.6671	2.98	3.38	3.02	1.15085	1.2149	1.13605	1.16726	0.0419131	3.59071	1.54	3.44	1.32	1.15221	1.30498	1.25357	1.23692	0.0777337	6.28446	2.59	2.42	2.82	1.14953	1.08783	1.13736	1.12491	0.0326815	2.90527	4.51	1.85	2.46	1.56559	1.34019	1.45313	1.45297	0.112701	7.75659	3.98	2.27
CDIF630erm_00127	RplA	50S ribosomal protein L1	3.4	2.92	3.17	1.50055	1.35945	1.36958	1.40986	0.0787053	5.58249	3.33	3.14	3.3	1.21655	1.17097	1.18754	1.19169	0.0230708	1.93597	1.24	2.61	1.01	1.03391	1.1367	1.09653	1.08905	0.0518017	4.75661	2.04	2.09	2.15	1.0202	1.01094	0.993095	1.00808	0.0137791	1.36686	3.29	1.79	1.87	1.33718	1.31828	1.26695	1.30747	0.0363432	2.77967	3.34	1.79
CDIF630erm_00129	RplJ	50S ribosomal protein L10	1.02	1.61	1.26	0.821886	1.00945	0.863459	0.898265	0.0985065	10.9663	0.91	0.74	1.09	0.635959	0.568458	0.682504	0.628974	0.0573433	9.11696	0.83	2.09	0.36	0.845883	1.01718	0.654654	0.839238	0.181354	21.6094	6.03	2.22	1.4	1.754	1.04191	0.801375	1.1991	0.495385	41.3132	0.55	0.34	0.38	0.546729	0.574541	0.571122	0.564131	0.0151666	2.68849	1.05	0.64
CDIF630erm_00130	RplL	50S ribosomal protein L7/L12	3.02	2.72	2.67	1.41421	1.31207	1.25693	1.32774	0.0798026	6.01042	2.51	3.07	3.1	1.0562	1.15785	1.15099	1.12168	0.056812	5.0649	1.45	2.59	1.11	1.11803	1.13233	1.14953	1.1333	0.0157723	1.39171	2.22	2.35	2.39	1.06426	1.07198	1.04706	1.0611	0.012759	1.20243	2.68	1.45	1.92	1.20686	1.18649	1.28377	1.22571	0.051304	4.18565	3.03	1.77
CDIF630erm_00131	CDIF630erm_00131	NADP-dependent 7-alpha-hydroxysteroid dehydrogenase	0.98	0.85	0.94	0.805609	0.733468	0.745797	0.761625	0.0385876	5.06648	1.21	1.74	1.32	0.733333	0.87168	0.751068	0.78536	0.0752789	9.58527	0.48	0.82	0.59	0.643268	0.637135	0.838082	0.706161	0.114288	16.1843	1.25	1.07	1.52	0.798596	0.723345	0.835014	0.785651	0.0569488	7.2486	1.91	1.03	0.81	1.01884	1	0.833834	0.950893	0.101813	10.7071	1.46	0.84
CDIF630erm_00132	RpoB	DNA-directed RNA polymerase subunit beta	0.49	0.25	0.23	0.569652	0.397779	0.36891	0.445447	0.108529	24.364	0.07	0.15	0.16	0.176383	0.255934	0.261488	0.231269	0.0476129	20.5877	0.79	0.59	0.31	0.825248	0.540444	0.607493	0.657728	0.1489	22.6385	0.73	0.62	0.82	0.610286	0.550616	0.613308	0.591404	0.0353549	5.97814	0.35	0.12	0.14	0.436139	0.341328	0.346658	0.374708	0.0532673	14.2157	0.49	0.37
CDIF630erm_00133	RpoC	DNA-directed RNA polymerase subunit beta'	0.42	0.12	0.2	0.527395	0.275589	0.34401	0.382332	0.130204	34.0551	0.21	0.99	0.09	0.305505	0.657506	0.196116	0.386376	0.241092	62.3983	0.33	0.38	0.3	0.533369	0.433727	0.597614	0.52157	0.0825785	15.8327	0.63	0.32	0.62	0.566947	0.395575	0.533295	0.498605	0.0908	18.2108	1.4	0.5	0.14	0.872278	0.696733	0.346658	0.638556	0.267596	41.9064	2.01	0.28
CDIF630erm_00134	RpsL	30S ribosomal protein S12	1.72	0.87	3.18	1.06727	0.742046	1.37173	1.06035	0.314901	29.6978	0.91	0.97	1.15	0.635959	0.650831	0.701037	0.662609	0.0341001	5.14634	0.62	0.95	1.06	0.731083	0.685782	1.12335	0.846737	0.240618	28.4171	0.47	0.51	0.66	0.48969	0.499388	0.550229	0.513102	0.0325165	6.33723	1.57	0.96	0.79	0.923721	0.965422	0.823475	0.904206	0.0729576	8.0687	1.38	0.78
CDIF630erm_00135	RpsG	30S ribosomal protein S7	3.85	3.71	4.08	1.59677	1.53235	1.55377	1.56096	0.0328053	2.1016	4.15	5.38	4.27	1.3581	1.53276	1.35085	1.4139	0.102995	7.28447	2	3.87	1.39	1.31306	1.38414	1.28638	1.32786	0.0505333	3.80562	2.6	2.69	3.05	1.15175	1.14691	1.18283	1.1605	0.0194906	1.67951	4.22	2.18	2.29	1.51442	1.45482	1.40202	1.45709	0.0562351	3.85941	3.71	2.25
CDIF630erm_00136	FusA2	elongation factor G (EF-g)	3.32	2.44	2.98	1.48279	1.2427	1.3279	1.35113	0.121721	9.00881	3.6	3.54	3.22	1.26491	1.24332	1.17306	1.2271	0.0480273	3.91389	1.3	2.32	1.11	1.05863	1.07169	1.14953	1.09328	0.0491509	4.49572	1.81	1.97	1.87	0.960973	0.981491	0.926174	0.956213	0.0279642	2.92448	3	1.46	2.11	1.27688	1.19058	1.34579	1.27109	0.0777699	6.11839	3.15	1.89
CDIF630erm_00138	RpsJ	30S ribosomal protein S10	1.96	1.32	1.89	1.1393	0.914026	1.05752	1.03695	0.114039	10.9975	2.29	1.75	1.76	1.00885	0.874181	0.867258	0.916763	0.0798246	8.70722	0.87	1.62	0.58	0.866025	0.895533	0.830949	0.864169	0.0323322	3.74142	1.42	1.44	1.61	0.85117	0.83914	0.859379	0.849896	0.0101792	1.1977	1.68	1.02	1.53	0.955533	0.995134	1.146	1.03222	0.100501	9.73642	1.85	1.54
CDIF630erm_00139	RplC	50S ribosomal protein L3	3.26	2.78	3.03	1.46933	1.32646	1.33899	1.37826	0.0791191	5.7405	3	3.11	3.11	1.1547	1.16537	1.15285	1.15764	0.00675625	0.583624	3	2.44	1.06	1.60817	1.09905	1.12335	1.27686	0.287182	22.4913	1.97	1.87	2.18	1.00255	0.956256	1	0.986268	0.0260223	2.63846	2.48	1.6	1.75	1.16096	1.24635	1.22562	1.21098	0.0445407	3.67808	2.86	1.71
CDIF630erm_00140	RplD	50S ribosomal protein L4	5.59	4.08	3.8	1.92405	1.60695	1.49951	1.67684	0.220734	13.1637	2.6	6.33	6.63	1.07497	1.66259	1.68325	1.4736	0.345382	23.4379	23.76	2.82	1.8	4.52579	1.18154	1.46385	2.39039	1.85469	77.5891	2.04	n.a.	3.32	1.0202	n.a.	1.23407	1.12714	0.151228	13.417	2.85	3.87	2.02	1.24455	1.93837	1.31678	1.4999	0.381439	25.431	3.11	2.08
CDIF630erm_00142	RplB	50S ribosomal protein L2	2.44	2.03	2.33	1.27118	1.13349	1.17418	1.19295	0.0707351	5.92942	7.02	10.66	1.66	1.76635	2.15755	0.84226	1.58872	0.675397	42.512	0.96	1.91	1.17	0.909718	0.972391	1.18019	1.02077	0.141579	13.8698	1.15	1.79	1.82	0.765986	0.935578	0.913708	0.871757	0.0922509	10.5822	1.6	1.09	4.07	0.932505	1.02871	1.86911	1.27678	0.515225	40.3536	1.46	1.94
CDIF630erm_00144	RplV	50S ribosomal protein L22	2.78	1.84	1.96	1.35686	1.07915	1.07692	1.17098	0.160982	13.7477	1.91	2.05	2.04	0.921352	0.946148	0.9337	0.933733	0.0123983	1.32782	1.05	2.89	1.05	0.951405	1.19612	1.11803	1.08852	0.124997	11.4832	1.65	1.75	2.03	0.917517	0.925065	0.964983	0.935855	0.0255066	2.72548	2.55	1.29	2.59	1.17723	1.11912	1.49103	1.26246	0.20007	15.8476	1.73	1.74
CDIF630erm_00145	RpsC	30S ribosomal protein S3	3.19	3.18	3.85	1.45347	1.41868	1.50934	1.4605	0.0457354	3.1315	2.94	3.55	3.2	1.1431	1.24508	1.16941	1.18586	0.052944	4.4646	1.55	2.47	1.18	1.15594	1.10579	1.18523	1.14899	0.0401725	3.49634	3.67	2.35	2.31	1.36837	1.07198	1.02938	1.15658	0.184652	15.9653	5.85	1.66	4.45	1.78307	1.26951	1.95442	1.669	0.356419	21.3552	2.31	2.08
CDIF630erm_00146	RplP	50S ribosomal protein L16	3.72	3.53	7.28	1.56958	1.49472	2.0755	1.71326	0.315929	18.4402	2.79	3.84	2.99	1.11355	1.29493	1.13039	1.17963	0.100215	8.4955	1.5	2.53	1.15	1.13715	1.11914	1.17006	1.14212	0.0258225	2.26094	2.03	2.3	2.62	1.0177	1.06052	1.09628	1.05817	0.0393436	3.71809	3.48	1.76	1.86	1.37525	1.30719	1.26355	1.31533	0.0562903	4.27956	3.12	2.71
CDIF630erm_00148	RpsQ	30S ribosomal protein S17	2.5	2.12	1.93	1.28671	1.15835	1.06865	1.17124	0.109601	9.35774	2.24	2.27	2.35	0.997775	0.995624	1.00213	0.998511	0.00331721	0.332216	2.03	2.53	0.81	1.32288	1.11914	0.981981	1.14133	0.171528	15.0287	1.37	1.33	1.43	0.83605	0.806453	0.809916	0.817473	0.0161811	1.9794	2.09	1.14	n.a.	1.06577	1.05204	n.a.	1.05891	0.00970719	0.916717	1.8	n.a.
CDIF630erm_00149	RplN	50S ribosomal protein L14	1.67	1.44	1.47	1.05165	0.954669	0.932643	0.979653	0.0633136	6.46287	1.58	1.72	1.49	0.837987	0.866655	0.797968	0.834203	0.0344999	4.13568	0.75	1.42	0.55	0.804084	0.838433	0.809174	0.81723	0.0185377	2.26835	1.09	1.18	1.49	0.745736	0.759616	0.826732	0.777362	0.0433158	5.57216	1.49	0.82	n.a.	0.899879	0.892254	n.a.	0.896066	0.00539212	0.601754	1.34	0.93
CDIF630erm_00150	RplX	50S ribosomal protein L24	2.05	1.67	2.01	1.16517	1.02809	1.09057	1.09461	0.0686297	6.26979	1.68	2.26	2.5	0.864099	0.993428	1.03362	0.963717	0.0885815	9.19166	1	2.79	1.25	0.928477	1.17524	1.21988	1.10786	0.156949	14.1668	2.34	2.13	3.29	1.09265	1.02057	1.22848	1.1139	0.105574	9.47784	2.24	1.18	2.21	1.10335	1.07034	1.37731	1.18367	0.168511	14.2363	n.a.	1.45
CDIF630erm_00151	RplE	50S ribosomal protein L5	1.35	1.31	1.39	0.945537	0.910557	0.90691	0.921001	0.0213266	2.31559	1.42	1.62	1.52	0.794425	0.841085	0.805961	0.813823	0.0243033	2.98631	2.39	1.16	0.52	1.43539	0.757798	0.786796	0.993328	0.383112	38.5685	0.97	2.56	1.15	0.70349	1.11885	0.726308	0.84955	0.233502	27.4854	1.43	0.73	0.9	0.881575	0.841866	0.878938	0.867459	0.022204	2.55966	1.51	0.86
CDIF630erm_00153	RpsH	30S ribosomal protein S8	4.05	3.37	3.78	1.63772	1.46045	1.49556	1.53124	0.0938676	6.13016	4.1	3.74	4.16	1.3499	1.27796	1.33333	1.3204	0.0376716	2.85305	1.5	3.13	1.35	1.13715	1.24479	1.26773	1.21656	0.0697206	5.73098	2.64	2.67	3.76	1.16058	1.14264	1.31331	1.20551	0.0937859	7.77979	3.54	1.95	2.79	1.38705	1.37594	1.54753	1.43684	0.0960216	6.68283	3.73	2.08
CDIF630erm_00154	RplF	50S ribosomal protein L6	3.05	2.65	2.97	1.42122	1.29507	1.32567	1.34732	0.0658019	4.88391	2.88	2.97	3.39	1.13137	1.13883	1.20363	1.15794	0.0397382	3.43179	n.a.	2.93	0.94	n.a.	1.20436	1.05785	1.13111	0.103601	9.15929	2.11	7.08	2.56	1.03756	1.86067	1.08366	1.3273	0.462492	34.8447	3.7	1.77	2.41	1.41805	1.3109	1.43829	1.38908	0.0684599	4.92844	2.9	1.43
CDIF630erm_00155	RplR	50S ribosomal protein L18	2.07	1.78	2.3	1.17084	1.06141	1.1666	1.13295	0.0619924	5.47179	1.88	2.03	1.86	0.914087	0.941522	0.891556	0.915722	0.0250229	2.73259	0.98	1.89	0.63	0.919145	0.967287	0.866025	0.917486	0.050651	5.52064	1.23	1.12	1.25	0.792181	0.740052	0.757228	0.763154	0.0265649	3.48093	2.03	1.04	1.65	1.05036	1.00484	1.19009	1.08176	0.0965324	8.92361	1.85	1.17
CDIF630erm_00156	RpsE	30S ribosomal protein S5	0.47	0.28	0.22	0.557905	0.420969	0.360801	0.446559	0.101013	22.6203	0.18	0.26	0.25	0.282843	0.336953	0.32686	0.315552	0.0287729	9.11829	0.23	0.35	0.16	0.445282	0.416254	0.436436	0.432657	0.0148783	3.43881	0.11	0.14	0.27	0.236902	0.261648	0.351928	0.283493	0.0605445	21.3567	1.09	0.14	0.16	0.76967	0.368676	0.370593	0.50298	0.230962	45.9188	0.29	0.21
CDIF630erm_00158	RplO	50S ribosomal protein L15	1.21	4.91	2.29	0.895167	1.76284	1.16406	1.27402	0.444164	34.8632	0.49	1.79	3.28	0.466667	0.884115	1.18394	0.844907	0.36024	42.6366	0.58	4.06	0.46	0.707107	1.41771	0.740013	0.954943	0.401105	42.0031	0.61	0.85	1.84	0.557875	0.644708	0.918715	0.707099	0.188337	26.6352	0.3	0.41	0.57	0.403786	0.630919	0.699479	0.578061	0.15477	26.7741	0.58	0.28
CDIF630erm_00160	Adk	adenylate kinase	1.93	1.75	1.96	1.13055	1.05242	1.07692	1.08663	0.0399586	3.67729	2.47	2.86	2.51	1.04775	1.11755	1.03569	1.06699	0.0441923	4.14175	1.34	3.45	1.06	1.07479	1.30687	1.12335	1.16834	0.122409	10.4772	2.86	2.71	2.87	1.20797	1.15117	1.14739	1.16884	0.0339351	2.90331	2.43	1.27	1.41	1.1492	1.11041	1.10014	1.11991	0.0258741	2.31036	2.61	1.51
CDIF630erm_00165	RpsM	30S ribosomal protein S13	1.67	0.87	0.79	1.05165	0.742046	0.683707	0.8258	0.197752	23.9467	0.75	0.77	0.77	0.57735	0.579866	0.573637	0.576951	0.00313342	0.543099	1.03	1.73	0.64	0.942301	0.925438	0.872872	0.913537	0.0362124	3.96398	0.86	0.92	1.12	0.662401	0.670729	0.716772	0.683301	0.0292842	4.28569	1.11	0.63	0.98	0.776699	0.782081	0.91717	0.825317	0.0795932	9.64396	0.91	0.54
CDIF630erm_00166	RpsK	30S ribosomal protein S11	3.28	2.94	3.21	1.47383	1.3641	1.37819	1.40537	0.0597055	4.24837	3.14	3.16	3.06	1.18134	1.1747	1.14354	1.16653	0.0201779	1.72974	1.6	2.96	1.29	1.17444	1.21051	1.23924	1.20806	0.0324689	2.68768	2.43	2.37	2.43	1.11346	1.07653	1.05578	1.08193	0.0292145	2.70023	3.13	1.76	2.26	1.30426	1.30719	1.39281	1.33475	0.0503004	3.76852	2.95	1.68
CDIF630erm_00167	RpsD	30S ribosomal protein S4	2.26	2.31	1.89	1.22339	1.20914	1.05752	1.16335	0.0919308	7.90224	3.69	5.04	14.98	1.28062	1.48353	2.53016	1.76477	0.670564	37.9972	90.52	2.13	1.4	8.83371	1.02687	1.29099	3.71719	4.43301	119.257	1.18	8.31	4.24	0.775913	2.01583	1.39462	1.39545	0.619959	44.4271	2.06	2.25	9.43	1.0581	1.47799	2.84507	1.79372	0.934388	52.0922	14.18	1.45
CDIF630erm_00168	RpoA	DNA-directed RNA polymerase subunit alpha	1.79	1.79	1.96	1.08877	1.06438	1.07692	1.07669	0.0121974	1.13286	2.31	2.4	2.13	1.01325	1.02374	0.954074	0.997018	0.0375593	3.76716	1.35	2.16	0.84	1.07879	1.03407	1	1.03762	0.0395159	3.80832	1.87	1.86	1.84	0.976771	0.953696	0.918715	0.949727	0.0292309	3.07782	1.78	0.97	1.18	0.983561	0.970437	1.00642	0.986805	0.0182083	1.84517	1.89	1.29
CDIF630erm_00169	RplQ	50S ribosomal protein L17	3.58	3.04	4.1	1.53976	1.3871	1.55757	1.49481	0.093704	6.26862	3.23	3.51	3.45	1.19815	1.23804	1.21423	1.21681	0.0200726	1.64961	1.58	2.58	1.31	1.16708	1.13015	1.24881	1.18201	0.0607251	5.13744	1.73	1.87	2.49	0.939496	0.956256	1.06874	0.988164	0.0702813	7.11231	2.9	1.84	n.a.	1.25542	1.33657	n.a.	1.29599	0.0573765	4.42722	2.87	1.68
CDIF630erm_00174	RplM	50S ribosomal protein L13	3.78	2.52	3.32	1.58219	1.26291	1.40161	1.41557	0.160096	11.3097	3.11	2.65	2.92	1.17568	1.07573	1.11708	1.12283	0.0502201	4.47263	1.25	2.45	0.99	1.03807	1.1013	1.08562	1.075	0.0329291	3.06317	1.89	2.13	2.21	0.981981	1.02057	1.00686	1.00314	0.0195624	1.95012	3.2	1.69	2.41	1.31876	1.28093	1.43829	1.34599	0.0821377	6.10239	3.47	1.59
CDIF630erm_00175	RpsI	30S ribosomal protein S9	2.76	2.69	3.33	1.35197	1.30481	1.40371	1.3535	0.0494695	3.65494	2.62	2.97	3.07	1.07909	1.13883	1.14541	1.12111	0.0365376	3.25905	1.33	3.65	1.07	1.07077	1.34422	1.12863	1.18121	0.144107	12.2	2.08	2.37	2.26	1.03016	1.07653	1.01818	1.04162	0.0308189	2.95874	2.86	1.65	n.a.	1.24673	1.26568	n.a.	1.25621	0.0133951	1.06631	2.76	1.67
CDIF630erm_00203	AspC	aspartate aminotransferase	1.23	1.2	1.31	0.902535	0.871489	0.880425	0.884816	0.015982	1.80625	1.61	1.8	1.67	0.845905	0.886581	0.844793	0.859093	0.0238119	2.77174	1.57	2.72	0.87	1.16338	1.1604	1.0177	1.11383	0.0832614	7.47525	2.03	2.17	2.15	1.0177	1.03011	0.993095	1.01363	0.0188388	1.85853	1.82	0.91	1.01	0.99455	0.939944	0.931103	0.955199	0.0343646	3.59764	1.61	0.84
CDIF630erm_00204	NrdD	anaerobic ribonucleoside triphosphate reductase	2.43	1.91	2.47	1.26857	1.09948	1.20894	1.19233	0.0857593	7.19257	0.18	0.1	n.a.	0.282843	0.208969	n.a.	0.245906	0.0522365	21.2425	0.92	1.84	0.78	0.890564	0.954406	0.963624	0.936198	0.0397884	4.25	2.31	2.27	2	1.08562	1.05358	0.957826	1.03234	0.066491	6.44079	2.65	1.6	1.32	1.20009	1.24635	1.06445	1.1703	0.0945425	8.0785	0.43	0.27
CDIF630erm_00227	Ptb1	phosphate butyryltransferase	0.3	0.17	0.17	0.44573	0.328017	0.317162	0.363636	0.0713023	19.6081	0.22	0.21	0.19	0.312694	0.302825	0.28495	0.300157	0.0140633	4.68533	0.16	0.28	0.1	0.371391	0.372309	0.345033	0.362911	0.0154896	4.26815	0.29	0.29	0.34	0.384655	0.376576	0.394922	0.385384	0.0091948	2.38588	0.38	0.18	0.19	0.454447	0.41804	0.403844	0.425444	0.026101	6.13501	0.33	0.21
CDIF630erm_00228	Buk	butyrate kinase	0.35	0.51	0.55	0.481444	0.568142	0.570477	0.540021	0.0507426	9.39641	0.51	0.56	0.54	0.476095	0.494511	0.480384	0.483664	0.00963605	1.9923	0.44	0.45	0.16	0.615882	0.471988	0.436436	0.508102	0.0950178	18.7006	0.51	0.47	0.47	0.510102	0.479405	0.464324	0.48461	0.023329	4.81396	0.73	0.4	0.46	0.629872	0.623177	0.628371	0.62714	0.00351326	0.560203	0.91	0.46
CDIF630erm_00231	VorB1	3-methyl-2-oxobutanoate dehydrogenase (ferredoxin), beta subunit	0.4	0.39	0.43	0.514685	0.496825	0.504418	0.50531	0.00896312	1.77379	0.64	0.75	0.59	0.533333	0.572286	0.502132	0.535917	0.035148	6.55849	2.09	0.49	0.19	1.34228	0.492518	0.475595	0.770132	0.49557	64.3486	0.53	0.5	0.59	0.520008	0.494468	0.520233	0.51157	0.0148107	2.89515	0.78	0.46	0.63	0.651086	0.668283	0.735372	0.684914	0.0445364	6.50248	1.02	0.58
CDIF630erm_00232	VorA1	3-methyl-2-oxobutanoate dehydrogenase (ferredoxin), alpha subunit	0.45	0.21	1.48	0.545906	0.36457	0.93581	0.615429	0.291897	47.4298	0.85	1.3	1.41	0.614636	0.753449	0.77625	0.714778	0.0874718	12.2376	0.56	0.61	0.22	0.694808	0.549527	0.511766	0.585367	0.096641	16.5095	1	2.38	0.83	0.714286	1.0788	0.617036	0.803375	0.243433	30.3013	0.27	0.16	0.29	0.383065	0.394132	0.498926	0.425374	0.0639374	15.0308	1.3	0.54
CDIF630erm_00233	VorA'1	3-methyl-2-oxobutanoate dehydrogenase (ferredoxin), alpha subunit N-terminal region	0.48	0.45	0.95	0.563809	0.533676	0.749753	0.615746	0.117028	19.0058	0.82	0.83	0.69	0.603692	0.602034	0.543021	0.582916	0.03456	5.92881	4.4	2.76	0.2	1.94759	1.1689	0.48795	1.20148	0.730365	60.7887	0.56	6.61	0.83	0.534522	1.79785	0.617036	0.983137	0.706769	71.8892	0.9	0.42	0.66	0.699379	0.638566	0.752678	0.696874	0.0570968	8.19328	0.95	0.64
CDIF630erm_00234	GlmM	phosphoglucosamine mutase	1.71	1.6	1.67	1.06417	1.00631	0.994065	1.02151	0.0374423	3.66538	1.9	2.26	1.85	0.918937	0.993428	0.889156	0.93384	0.05371	5.75152	1.13	2	0.99	0.986984	0.995037	1.08562	1.02255	0.0547711	5.35634	1.85	1.92	1.88	0.971534	0.968956	0.928647	0.956379	0.024051	2.5148	n.a.	1.23	1.71	n.a.	1.09278	1.21153	1.15216	0.0839686	7.28794	2.73	1.35
CDIF630erm_00236	GlmS	glucosamine--fructose-6-phosphate aminotransferase [isomerizing]	0.99	0.59	0.78	0.809709	0.611079	0.679366	0.700052	0.100918	14.4158	2.43	1.69	4.87	1.03923	0.859064	1.44264	1.11364	0.298817	26.8324	0.53	0.52	0.26	0.675941	0.507371	0.556349	0.579887	0.086715	14.9538	0.94	1.14	0.9	0.692526	0.746631	0.642529	0.693895	0.0520641	7.50316	0.99	0.72	0.83	0.733514	0.83608	0.844065	0.804553	0.0616507	7.66273	2.27	1.24
CDIF630erm_00239	MurA	UDP-N-acetylglucosamine 1-carboxyvinyltransferase	1.17	1.22	1	0.880247	0.878722	0.769231	0.842733	0.0636595	7.55393	1.15	1.56	1.98	0.71492	0.825362	0.919866	0.82005	0.102576	12.5085	n.a.	1.75	0.97	n.a.	0.930772	1.0746	1.00269	0.101701	10.1428	2.16	1.55	1.78	1.04978	0.870601	0.903612	0.941331	0.0953597	10.1303	2.95	1.3	1.71	1.2662	1.12345	1.21153	1.20039	0.0720245	6.00008	2.76	1.01
CDIF630erm_00244	FabZ	(3R)-hydroxymyristoyl-[acyl-carrier-protein] dehydratase	1.54	1.8	1.93	1.00988	1.06735	1.06865	1.04863	0.0335595	3.20032	n.a.	1.17	0.81	n.a.	0.714785	0.588348	0.651567	0.0894039	13.7214	0.88	1.53	0.61	0.870988	0.870302	0.852168	0.864486	0.0106733	1.23464	1.12	1.89	n.a.	0.755929	0.961356	n.a.	0.858642	0.145259	16.9173	1.41	1	1.21	0.875388	0.985329	1.01913	0.959949	0.0751569	7.82926	1.41	0.93
CDIF630erm_00247	MetK	S-adenosylmethionine synthetase	0.68	0.53	2.01	0.671067	0.579174	1.09057	0.780271	0.272628	34.9402	0.56	0.86	0.6	0.498888	0.612818	0.50637	0.539358	0.0637277	11.8155	4.94	1.56	0.84	2.06364	0.878793	1	1.31415	0.651907	49.6069	3.04	18.77	2.26	1.2454	3.0296	1.01818	1.76439	1.10158	62.4336	3.82	0.52	0.59	1.44086	0.710531	0.711644	0.954346	0.421336	44.1492	0.89	1.45
CDIF630erm_00259	CDIF630erm_00259	putative RNA-binding protein	2.2	2.29	3.41	1.20704	1.2039	1.42048	1.27714	0.124144	9.72045	15.39	14.08	10.83	2.61534	2.47961	2.15133	2.41543	0.238573	9.87704	24.58	3.14	2.72	4.60322	1.24678	1.79947	2.54982	1.79964	70.579	7.8	n.a.	15.88	1.99489	n.a.	2.69896	2.34693	0.497854	21.213	3.01	1.34	1.56	1.27901	1.1406	1.15718	1.19226	0.0755821	6.33938	3.73	1.71
CDIF630erm_00260	SecA1	protein translocase subunit SecA1	1.27	1.41	1.5	0.917093	0.944672	0.942111	0.934625	0.0152374	1.63032	1.5	1.38	1.67	0.816497	0.776286	0.844793	0.812525	0.0344257	4.23688	0.94	1.95	0.73	0.900192	0.982521	0.932227	0.938313	0.0415005	4.42289	1.69	1.13	1.58	0.928571	0.743349	0.851335	0.841085	0.0930358	11.0614	1.96	0.89	1.01	1.03209	0.929558	0.931103	0.964251	0.0587582	6.09365	1.95	1.28
CDIF630erm_00263	CDIF630erm_00263	putative S1 RNA-binding domain-containing protein	2.55	3.1	1.65	1.29952	1.40072	0.988095	1.22944	0.215054	17.4919	1.87	2.02	1.74	0.911653	0.9392	0.862316	0.90439	0.0389528	4.30708	0.87	1.31	0.54	0.866025	0.805304	0.801784	0.824371	0.0361166	4.38111	1.01	1.2	1.01	0.717848	0.766027	0.680663	0.721513	0.0427995	5.93191	2.77	1.46	1.6	1.22696	1.19058	1.17192	1.19649	0.0279936	2.33965	2.72	1.47
CDIF630erm_00272	HpdB	4-hydroxyphenylacetate decarboxylase large subunit	2.17	1.82	1.08	1.19879	1.07327	0.799408	1.02382	0.204228	19.9477	1.57	1.64	3.4	0.835331	0.846261	1.2054	0.962331	0.210576	21.8818	3.52	1.14	5.45	1.74198	0.751237	2.54717	1.68013	0.899565	53.5414	7.33	6.46	n.a.	1.93386	1.77734	n.a.	1.8556	0.110676	5.96442	5.74	n.a.	9.44	1.76623	n.a.	2.84658	2.3064	0.763922	33.1218	8.15	4.83
CDIF630erm_00292	Rex	transcriptional regulator, redox-sensing repressor Rex	1.25	1.3	1.59	0.909843	0.907075	0.969963	0.92896	0.0355364	3.82539	1.36	1.78	1.45	0.77746	0.881642	0.787184	0.815429	0.0575482	7.05741	1.29	2.37	0.75	1.05455	1.08317	0.944911	1.02754	0.0729798	7.10235	3.55	n.a.	2.75	1.34582	n.a.	1.12315	1.23448	0.157449	12.7542	2.69	1.03	1.23	1.20911	1	1.02752	1.07888	0.113624	10.5317	2.32	1.51
CDIF630erm_00296	CDIF630erm_00296	putative CO dehydrogenase (NAD), catalytic subunit	0.52	0.39	0.45	0.586831	0.496825	0.516016	0.533224	0.0474063	8.89051	1.02	1.09	1.12	0.6733	0.689915	0.691833	0.685016	0.0101913	1.48774	0.16	0.39	0.16	0.371391	0.439397	0.436436	0.415741	0.038437	9.24542	0.25	0.25	0.29	0.357143	0.349642	0.364729	0.357171	0.00754383	2.1121	n.a.	0.43	0.54	n.a.	0.646124	0.680823	0.663473	0.0245358	3.69809	0.62	0.3
CDIF630erm_00299	Cfa	cyclopropane-fatty-acyl-phospholipid synthase	25.51	1.55	1.97	4.11024	0.990461	1.07967	2.06012	1.77601	86.2091	2.97	2.37	2.97	1.14891	1.01732	1.1266	1.09761	0.070425	6.41621	n.a.	4.82	0.77	n.a.	1.54471	0.957427	1.25107	0.415274	33.1935	7.51	3.23	3.42	1.95746	1.25677	1.25252	1.48891	0.405774	27.253	2.18	1.61	1.41	1.08848	1.25024	1.10014	1.14629	0.0902181	7.87048	12.35	1.5
CDIF630erm_00301	GluD	glutamate dehydrogenase	0.9	1.22	1.18	0.772028	0.878722	0.835598	0.828783	0.0536727	6.47609	1.79	2.02	2.14	0.891939	0.9392	0.956311	0.92915	0.0333417	3.58841	0.55	1.03	0.36	0.688577	0.714074	0.654654	0.685768	0.0298093	4.34685	0.83	0.95	0.82	0.650745	0.681577	0.613308	0.648544	0.0341878	5.27148	0.9	0.48	0.63	0.699379	0.682656	0.735372	0.705802	0.0269388	3.81676	2.13	1.05
CDIF630erm_00305	PyrB	aspartate carbamoyltransferase	0.15	0.19	0.22	0.315179	0.346775	0.360801	0.340919	0.0233683	6.8545	0.35	0.32	0.36	0.394405	0.373815	0.392232	0.386818	0.0113126	2.92452	0.24	0.47	0.17	0.454859	0.482362	0.449868	0.462363	0.0174987	3.78463	0.43	0.37	0.34	0.468388	0.425358	0.394922	0.429556	0.0369128	8.59324	0.7	0.35	0.42	0.616794	0.582929	0.600429	0.600051	0.0169358	2.8224	0.6	0.31
CDIF630erm_00307	PyrD	dihydroorotate dehydrogenase (NAD+), catalytic subunit	0.48	0.54	0.56	0.563809	0.584613	0.57564	0.574687	0.0104345	1.81568	0.96	0.61	0.66	0.653197	0.516116	0.531085	0.566799	0.0751962	13.2668	0.42	0.74	0.37	0.601722	0.605257	0.663684	0.623554	0.0347981	5.5806	0.87	0.65	0.65	0.666241	0.56378	0.546045	0.592022	0.0648844	10.9598	1.08	0.66	0.8	0.766131	0.800485	0.828671	0.798429	0.0313206	3.92278	0.95	0.4
CDIF630erm_00308	PyrE	orotate phosphoribosyltransferase	0.3	0.38	0.4	0.44573	0.490414	0.486504	0.474216	0.024747	5.2185	0.68	0.75	0.72	0.549747	0.572286	0.5547	0.558911	0.0118445	2.11921	n.a.	0.57	0.21	n.a.	0.531204	0.5	0.515602	0.0220649	4.27944	0.43	n.a.	0.45	0.468388	n.a.	0.454337	0.461363	0.00993596	2.15361	0.67	0.36	0.44	0.603432	0.591198	0.614559	0.603063	0.0116849	1.9376	0.69	0.44
CDIF630erm_00312	CDIF630erm_00312	putative 8-oxoguanine-DNA-glycosylase	2.58	2.46	3.55	1.30714	1.24778	1.44934	1.33475	0.103578	7.76012	2.9	2.68	3.35	1.13529	1.08181	1.1965	1.13787	0.0573925	5.04386	2.08	n.a.	1.54	1.33907	n.a.	1.35401	1.34654	0.010563	0.784453	3.87	3.43	4.09	1.40517	1.29509	1.36973	1.35666	0.0561879	4.14164	2.58	1.13	1.64	1.18413	1.04742	1.18648	1.13934	0.079617	6.98797	1.83	1
CDIF630erm_00315	GroL	60 kDa chaperonin	1.59	1.66	1.54	1.02615	1.025	0.95459	1.00191	0.0409876	4.09093	2.15	2.33	2.27	0.977525	1.0087	0.984929	0.990383	0.0162854	1.64435	0.49	1.08	0.32	0.649934	0.7312	0.617213	0.666116	0.058691	8.81093	1.2	1.35	1.13	0.782461	0.812494	0.719964	0.77164	0.0472045	6.11742	1.63	0.81	0.91	0.941206	0.886796	0.883808	0.903937	0.032311	3.57448	1.31	0.79
CDIF630erm_00320	GuaA	GMP synthase (glutamine-hydrolysing)	3.13	3.02	3.64	1.43974	1.38253	1.4676	1.42996	0.0433693	3.03291	4.03	4.18	3.99	1.33832	1.35105	1.30581	1.33173	0.0233313	1.75196	1.21	2.26	1.02	1.02132	1.05774	1.10195	1.06034	0.0403737	3.80763	2.71	2.76	2.92	1.17586	1.16174	1.15735	1.16498	0.00967544	0.830523	3.44	1.53	1.81	1.36732	1.21879	1.24645	1.27752	0.0789905	6.18311	3.07	1.77
CDIF630erm_00334	CDIF630erm_00334	putative alkaline-phosphatase	4.42	4.01	4.85	1.71089	1.5931	1.69406	1.66602	0.0637043	3.82375	5.52	6.11	5.03	1.56631	1.63344	1.46614	1.5553	0.0841905	5.41314	0.96	2.41	0.88	0.909718	1.09228	1.02353	1.00851	0.0922023	9.14244	1.42	1.38	1.25	0.85117	0.821472	0.757228	0.809957	0.0480178	5.92844	4.26	2.9	3.12	1.52158	1.67796	1.63649	1.61201	0.0810096	5.02538	3.69	2.28
CDIF630erm_00340	PurE	5-(carboxyamino)imidazole ribonucleotide mutase	1.56	1.8	2.08	1.01642	1.06735	1.1094	1.06439	0.0465601	4.37434	2.88	3.46	3.28	1.13137	1.22919	1.18394	1.1815	0.0489569	4.14362	2.12	3.61	1.38	1.35188	1.33684	1.28174	1.32349	0.0369276	2.79018	5.13	4.89	4.4	1.61782	1.54635	1.42069	1.52829	0.0998016	6.53029	33.8	20.58	24.4	4.28597	4.46996	4.57648	4.44414	0.146967	3.30698	47.07	24.28
CDIF630erm_00341	PurC2	phosphoribosylaminoimidazole-succinocarboxamide synthase	2.66	3.88	3.95	1.32725	1.56707	1.52882	1.47438	0.128844	8.73888	5.74	6.21	4.99	1.59722	1.64675	1.4603	1.56809	0.0965781	6.15896	3.22	n.a.	2.51	1.66609	n.a.	1.72861	1.69735	0.0442076	2.6045	7.93	7.77	6.6	2.01145	1.94923	1.73998	1.90022	0.142217	7.48423	59.85	53.93	35.52	5.70326	7.23597	5.52171	6.15365	0.941704	15.3032	91.17	28.54
CDIF630erm_00343	PurG	phosphoribosylformylglycinamidine cyclo-ligase	1.75	2.25	2.39	1.07654	1.19334	1.1892	1.15303	0.0662705	5.74752	3.39	3.43	3.45	1.22746	1.22385	1.21423	1.22185	0.00683961	0.559775	n.a.	4.61	1.9	n.a.	1.51069	1.50396	1.50733	0.00475528	0.315478	5.41	5.58	4.76	1.66139	1.65185	1.47766	1.59697	0.10343	6.47665	36.82	25.34	26.56	4.47335	4.96003	4.77475	4.73605	0.24564	5.1866	51.62	34.22
CDIF630erm_00345	PurH	bifunctional phosphoribosylaminoimidazolecarboxamide formyltransferase/IMP cyclohydrolase	2.09	3.56	2.87	1.17648	1.50105	1.30316	1.3269	0.163584	12.3283	4.18	4.3	4.64	1.363	1.3703	1.40816	1.38049	0.0242387	1.75581	3.26	5.09	2	1.67641	1.58739	1.54303	1.60228	0.0679224	4.23912	6.76	6.5	5.75	1.85714	1.78283	1.62407	1.75468	0.119057	6.7851	n.a.	30.48	32.13	n.a.	5.43987	5.25161	5.34574	0.133124	2.49027	57.6	31.98
CDIF630erm_00346	PurD	phosphoribosylamine--glycine ligase	2.62	1.81	3.9	1.31723	1.07031	1.51911	1.30222	0.224774	17.2609	4.3	4.96	5.08	1.38243	1.47171	1.47341	1.44252	0.052045	3.60793	3.09	5.56	1.98	1.63211	1.65906	1.5353	1.60882	0.0650839	4.04543	6.24	5.6	6.2	1.78429	1.65481	1.68643	1.70851	0.0675038	3.95104	14.1	38.76	35.78	2.76822	6.13442	5.54188	4.81484	1.79701	37.3224	51.68	25.07
CDIF630erm_00347	PurL	phosphoribosylformylglycinamidine synthase	1.14	1.4	1.62	0.868888	0.941316	0.979071	0.929758	0.0559932	6.02234	2.7	2.86	2.7	1.09545	1.11755	1.07417	1.09572	0.021688	1.97933	1.75	2.88	1.41	1.22826	1.19404	1.2956	1.2393	0.0516686	4.16918	2.54	2.72	2.99	1.13838	1.15329	1.17114	1.15427	0.016398	1.42064	20.66	13.39	14.68	3.35086	3.60555	3.54977	3.50206	0.133881	3.82291	27.47	16.55
CDIF630erm_00357	FliS1	flagellar protein FliS	5.24	7.33	8	1.86285	2.15389	2.17571	2.06415	0.174675	8.4623	n.a.	3.76	5.2	n.a.	1.28137	1.49071	1.38604	0.148024	10.6796	3.55	5.73	2.71	1.74938	1.68423	1.79616	1.74326	0.0562154	3.22473	4.23	6.27	6.34	1.46907	1.751	1.70536	1.64181	0.15133	9.21726	61.15	4.24	n.a.	5.76487	2.02892	n.a.	3.89689	2.64172	67.7903	3.14	1.8
CDIF630erm_00359	FliD	flagellar hook-associated protein 2 FliD (or HAP2)	14.71	11.92	21.37	3.12117	2.74669	3.55598	3.14128	0.405018	12.8934	30.1	17.05	9.93	3.65756	2.72863	2.06	2.8154	0.80231	28.4972	7.57	n.a.	2.1	2.55458	n.a.	1.58114	2.06786	0.688325	33.2868	3.58	4.72	5.25	1.35149	1.51923	1.55186	1.47419	0.107507	7.29262	n.a.	18.32	33.04	n.a.	4.21739	5.32546	4.77143	0.783521	16.4211	9.96	5.93
CDIF630erm_00361	FliC	flagellin C	33.61	25.76	12.79	4.71787	4.0378	2.75101	3.83556	0.998904	26.0433	14.44	22.89	32.29	2.53333	3.16159	3.71472	3.13655	0.591091	18.8453	0.88	8.15	1.54	0.870988	2.00864	1.35401	1.41121	0.570982	40.4603	1.32	1.6	4.73	0.820652	0.884532	1.473	1.05939	0.359613	33.9452	43.05	20.22	40.96	4.83702	4.4307	5.92949	5.06573	0.775129	15.3014	11.2	11.65
CDIF630erm_00362	CDIF630erm_00362	flagellin N-acetylglucosamine transferase	10.2	8.29	9.4	2.59903	2.2906	2.35842	2.41602	0.162084	6.70873	8.75	6.9	12.11	1.97203	1.73583	2.27491	1.99425	0.270227	13.5503	3.64	2.64	1.28	1.77142	1.14321	1.23443	1.38302	0.339443	24.5436	2.19	4.71	2.82	1.05705	1.51762	1.13736	1.23734	0.246029	19.8837	5.37	4	7.16	1.70836	1.97066	2.4791	2.0527	0.391866	19.0903	4.68	4.24
CDIF630erm_00364	CDIF630erm_00364	flagellin phosphothreonine transferase	4.03	3	3.89	1.63367	1.37795	1.51716	1.50959	0.12803	8.48107	4.28	0.82	5.81	1.37921	0.598397	1.57572	1.18444	0.516955	43.6454	0.28	1.07	0.72	0.491304	0.727807	0.92582	0.714977	0.217542	30.4265	1.29	1.14	1.4	0.811273	0.746631	0.801375	0.786426	0.0348174	4.42729	3.2	1.52	1.59	1.31876	1.2148	1.16825	1.23394	0.0770595	6.24502	2.42	2.76
CDIF630erm_00366	CDIF630erm_00366	flagellin phosphotransferase	5.24	3.77	4.7	1.86285	1.54469	1.66765	1.69173	0.160438	9.48366	4.56	4.73	4.9	1.42361	1.43719	1.44707	1.43596	0.011779	0.820287	0.9	1.19	0.56	0.88083	0.767534	0.816497	0.82162	0.0568215	6.91579	1.23	1.5	2.41	0.792181	0.856444	1.05143	0.900018	0.135006	15.0003	n.a.	2.08	2.77	n.a.	1.42106	1.54197	1.48152	0.0854973	5.77093	2.12	1.65
CDIF630erm_00372	FliG	flagellar motor switch protein FliG	3.11	4.3	3.45	1.43513	1.6497	1.42878	1.50454	0.125756	8.35841	n.a.	10.76	3.4	n.a.	2.16765	1.2054	1.68652	0.68041	40.3439	n.a.	1.63	0.62	n.a.	0.898293	0.859125	0.878709	0.0276963	3.15193	2.43	3	3.05	1.11346	1.21119	1.18283	1.16916	0.0502797	4.30049	4.14	2.32	5.07	1.5	1.50081	2.08613	1.69565	0.338168	19.9433	2.57	3.38
CDIF630erm_00395	FliN2	flagellar motor switch protein FliN	6.02	6.25	6.49	1.99669	1.98889	1.95965	1.98174	0.0195246	0.985225	7.67	7.38	8.38	1.84632	1.79519	1.8924	1.84464	0.0486292	2.63625	1.58	n.a.	1.15	1.16708	n.a.	1.17006	1.16857	0.00211141	0.180683	2.31	2.27	2.53	1.08562	1.05358	1.07729	1.07216	0.0166254	1.55064	2.97	1.81	1.81	1.27048	1.32562	1.24645	1.28085	0.0405914	3.16908	n.a.	1.79
CDIF630erm_00397	HtpG	heat shock protein HtpG	1.7	1.82	1.76	1.06105	1.07327	1.0205	1.05161	0.0276217	2.62662	2.79	2.78	2.61	1.11355	1.1018	1.05612	1.09049	0.0303428	2.78249	0.46	0.86	0.34	0.629724	0.65249	0.636209	0.639474	0.0117289	1.83415	1.11	0.88	1.15	0.752547	0.655986	0.726308	0.711614	0.0499292	7.01633	1.28	0.74	0.97	0.834058	0.847612	0.912479	0.864716	0.0419153	4.84729	1.45	0.8
CDIF630erm_00456	PcrA	ATP-dependent DNA helicase PcrA	4.11	2.41	4.15	1.6498	1.23504	1.56704	1.48396	0.21951	14.7922	1.68	1.73	1.45	0.864099	0.869171	0.787184	0.840151	0.0459413	5.46822	2.36	3.25	0.95	1.42635	1.26843	1.06346	1.25275	0.181953	14.5243	3.03	2.18	3.99	1.24335	1.03248	1.35288	1.20957	0.162848	13.4633	2.89	1.76	2.77	1.25326	1.30719	1.54197	1.36747	0.153509	11.2258	1.73	1.04
CDIF630erm_00457	ApeB	aminipeptidase ApeB	n.a.	5.11	4.99	n.a.	1.79838	1.71833	1.75836	0.0566042	3.21915	5.71	6.53	5.86	1.59304	1.68865	1.58249	1.62139	0.0584826	3.60694	n.a.	3.45	3.7	n.a.	1.30687	2.09875	1.70281	0.559942	32.8834	4.93	6.93	4.76	1.58597	1.84086	1.47766	1.63483	0.186461	11.4056	7.29	6.78	2.35	1.99047	2.56564	1.42027	1.99213	0.572688	28.7476	n.a.	3.05
CDIF630erm_00458	CDIF630erm_00458	phospholipase, patatin family	2	2.65	3.26	1.15087	1.29507	1.38888	1.27828	0.119892	9.37917	5.26	6.67	5.89	1.52898	1.70665	1.58654	1.60739	0.0906539	5.63982	1.63	2.79	1.2	1.1854	1.17524	1.19523	1.18529	0.00999496	0.843251	3.03	3.07	4.19	1.24335	1.22524	1.38637	1.28499	0.0882643	6.86888	2.23	1.13	2.48	1.10089	1.04742	1.45903	1.20244	0.223808	18.6128	2.52	1.19
CDIF630erm_00459	PpiB	peptidyl-prolyl cis-trans isomerase B	1.06	0.94	1.03	0.837846	0.771321	0.780684	0.796617	0.0360111	4.5205	1.26	1.39	1.7	0.748331	0.779094	0.852347	0.793257	0.0534348	6.73612	0.99	1.6	0.61	0.923823	0.889988	0.852168	0.88866	0.0358457	4.03369	1.68	1.44	1.69	0.92582	0.83914	0.880471	0.881811	0.0433554	4.91664	1.04	0.57	0.68	0.751809	0.743907	0.763997	0.753238	0.0101206	1.34361	1.07	0.61
CDIF630erm_00461	CDIF630erm_00461	cobalt-dependent inorganic pyrophosphatase	1.01	0.88	1.12	0.817847	0.746299	0.814077	0.792741	0.0402643	5.07913	1.6	1.53	1.63	0.843274	0.817387	0.834614	0.831759	0.0131775	1.58429	0.64	1.23	0.45	0.742781	0.780327	0.731925	0.751678	0.025398	3.37884	1.22	1.25	1.3	0.788954	0.781823	0.772224	0.781	0.00839532	1.07494	0.59	0.7	0.81	0.566262	0.824386	0.833834	0.741494	0.151829	20.4761	1.35	0.82
CDIF630erm_00468	CDIF630erm_00468	uncharacterized protein	1.38	1.67	2.05	0.955985	1.02809	1.10137	1.02848	0.0726937	7.06807	4.01	4.14	3.7	1.335	1.34457	1.25746	1.31234	0.0477714	3.64017	1.27	2.54	0.85	1.04634	1.12135	1.00593	1.05787	0.0585658	5.53618	2.92	3.06	3.49	1.22057	1.22325	1.26527	1.23636	0.0250721	2.02789	2.17	1.16	1.44	1.08598	1.06123	1.11178	1.08633	0.025275	2.32665	1.94	1.34
CDIF630erm_00469	CDIF630erm_00469	uncharacterized protein	1.11	1.76	1.6	0.857379	1.05543	0.973009	0.961938	0.0994864	10.3423	4.56	2.81	3.02	1.42361	1.10773	1.13605	1.22246	0.174773	14.2968	1.02	2.12	0.74	0.937715	1.02445	0.938591	0.96692	0.0498275	5.15322	3.53	2.89	2.71	1.34202	1.18878	1.11495	1.21525	0.115825	9.53097	2.07	1.06	n.a.	1.06066	1.01446	n.a.	1.03756	0.0326695	3.14868	1.56	0.96
CDIF630erm_00520	CDIF630erm_00520	putative radical SAM-family protein	0.68	1.32	1.35	0.671067	0.914026	0.893765	0.826286	0.134805	16.3145	6.07	8.95	6.88	1.64249	1.97694	1.71469	1.77804	0.175994	9.89822	n.a.	4.5	1.61	n.a.	1.49256	1.38444	1.4385	0.0764513	5.31467	11.55	n.a.	10.02	2.42752	n.a.	2.14391	2.28571	0.200546	8.77391	9.52	3.8	4.58	2.27462	1.92076	1.98276	2.05938	0.188966	9.17586	15.14	7.84
CDIF630erm_00522	LdhA	(R)-2-hydroxyisocaproate dehydrogenase	2.14	2.53	2.72	1.19047	1.26541	1.26865	1.24151	0.0442314	3.56271	4.67	5.03	4.15	1.44068	1.48206	1.33173	1.41816	0.0776553	5.47579	0.46	0.99	0.33	0.629724	0.700071	0.626783	0.652192	0.0414898	6.36159	1.22	1.22	1.29	0.788954	0.772384	0.769248	0.776862	0.0105888	1.36302	3.62	1.93	2.34	1.40264	1.36886	1.41725	1.39625	0.0248156	1.77731	5.07	2.92
CDIF630erm_00523	HadA	isocaprenoyl-CoA|2-hydroxyisocaproate CoA-transferase	2.53	2.74	2.96	1.29441	1.31688	1.32343	1.31158	0.0152226	1.16064	3.13	3.79	3.56	1.17945	1.28648	1.23344	1.23312	0.0535121	4.33956	0.47	0.43	0.19	0.636532	0.46138	0.475595	0.524502	0.0972804	18.5472	0.38	0.44	0.41	0.440315	0.463852	0.433674	0.445947	0.0158577	3.55596	3.32	1.68	1.95	1.34326	1.27713	1.29376	1.30472	0.0343983	2.63645	2.91	1.61
CDIF630erm_00524	HadI	activator of 2-hydroxyisocaproyl-CoA dehydratase	0.52	0.54	1.05	0.586831	0.584613	0.788227	0.653224	0.116922	17.8992	2.01	1.27	1.84	0.945163	0.744705	0.88675	0.858872	0.103096	12.0036	0.16	n.a.	3.41	0.371391	n.a.	2.01483	1.19311	1.16208	97.3997	0.11	0.12	0.25	0.236902	0.242239	0.338643	0.272594	0.0572617	21.0062	0.4	0.36	0.49	0.466252	0.591198	0.648537	0.568662	0.0932086	16.3908	0.6	0.27
CDIF630erm_00525	HadB	2-hydroxyisocaproyl-CoA dehydratase, alpha subunit	2.73	3.08	3.21	1.3446	1.3962	1.37819	1.373	0.0261884	1.90739	4.59	3.78	4.42	1.42829	1.28478	1.37437	1.36248	0.0724889	5.32038	2.1	0.45	0.19	1.34549	0.471988	0.475595	0.764358	0.503279	65.8434	0.25	0.4	0.39	0.357143	0.442266	0.422965	0.407458	0.0446299	10.9533	2.76	1.28	1.68	1.22474	1.11477	1.20086	1.18013	0.0578433	4.90146	2.57	1.56
CDIF630erm_00526	HadC	2-hydroxyisocaproyl-CoA dehydratase, beta subunit	3.04	2.9	3.32	1.41889	1.35479	1.40161	1.39176	0.0331664	2.38306	3.92	3.9	3.81	1.31993	1.30501	1.27601	1.30032	0.0223336	1.71755	1.07	0.49	0.18	0.960424	0.492518	0.46291	0.638617	0.279085	43.7015	0.45	0.4	0.59	0.479157	0.442266	0.520233	0.480552	0.0390022	8.11613	3.36	1.75	1.84	1.35133	1.30347	1.25674	1.30385	0.0472943	3.62729	3.08	1.74
CDIF630erm_00527	AcdB	isocaproyl-CoA dehydrogenase, catalytic subunit	2.09	1.96	2.24	1.17648	1.11378	1.15128	1.14718	0.0315504	2.75026	2.54	2.63	2.56	1.06249	1.07167	1.04595	1.06004	0.013032	1.22939	0.46	0.32	0.15	0.629724	0.398015	0.422577	0.483439	0.12728	26.3282	0.32	0.36	0.43	0.404061	0.41957	0.444126	0.422586	0.0202019	4.78054	2.27	1.21	1.31	1.11072	1.08386	1.06041	1.085	0.0251748	2.32027	1.92	1.3
CDIF630erm_00528	EtfB1	isocaproyl-CoA dehydrogenase, electron transfer flavoprotein beta subunit	1.98	1.07	2.52	1.1451	0.822931	1.22112	1.06305	0.211394	19.8856	2.02	3.36	3.24	0.947511	1.2113	1.1767	1.11184	0.143357	12.8938	0.49	0.85	0.27	0.649934	0.648685	0.566947	0.621855	0.0475562	7.64747	0.75	0.34	1.44	0.61859	0.407749	0.812743	0.613027	0.202554	33.0416	1.39	1.44	0.46	0.869158	1.1824	0.628371	0.893308	0.277801	31.098	1.61	0.84
CDIF630erm_00529	EtfA1	isocaproyl-CoA dehydrogenase, electron transfer flavoprotein alpha subunit	2.44	2.28	3.03	1.27118	1.20127	1.33899	1.27048	0.0688661	5.42048	1.82	3.18	2.64	0.899383	1.17841	1.06217	1.04665	0.140159	13.3911	0.18	0.27	0.3	0.393919	0.3656	0.597614	0.452378	0.126573	27.9795	0.33	0.75	0.41	0.410326	0.605597	0.433674	0.483199	0.106641	22.0698	2.47	0.6	1.52	1.15862	0.763233	1.14224	1.02136	0.223698	21.9019	1.05	1.21
CDIF630erm_00531	Fba	fructose-1,6-bisphosphate aldolase	0.67	0.57	0.51	0.666115	0.600633	0.549341	0.605363	0.0585305	9.66866	0.81	0.8	0.83	0.6	0.591054	0.595568	0.595541	0.004473	0.751082	0.87	1.42	0.59	0.866025	0.838433	0.838082	0.847513	0.0160328	1.89174	1.07	1.29	1.16	0.738863	0.794233	0.729459	0.754185	0.0350003	4.6408	1.63	0.89	1.85	0.941206	0.929558	1.26015	1.04364	0.187596	17.9752	2.22	1.46
CDIF630erm_00618	PurC1	phosphoribosylaminoimidazole-succinocarboxamide synthetase	0.67	0.45	0.68	0.666115	0.533676	0.634324	0.611372	0.0691383	11.3087	0.5	0.43	0.76	0.471405	0.433328	0.5699	0.491544	0.0704785	14.3382	n.a.	2.01	0.92	n.a.	0.997522	1.04654	1.02203	0.0346585	3.39115	1.96	1.51	2.14	1	0.859294	0.990783	0.950026	0.078711	8.28514	25.46	12.58	14.1	3.71981	3.4948	3.47894	3.56451	0.134721	3.77952	19.56	11.46
CDIF630erm_00626	CwpV	putative hemagglutinin/adhesin	n.a.	8.22	7.99	n.a.	2.28091	2.17435	2.22763	0.0753443	3.38226	6.9	5.72	13.03	1.75119	1.58045	2.35974	1.89713	0.409631	21.5922	64.22	5.41	0.69	7.44057	1.63653	0.906327	3.32781	3.58042	107.591	35.08	55.36	10.72	4.2306	5.20297	2.21753	3.8837	1.52265	39.2062	10.41	9.52	11.88	2.37857	3.04018	3.19334	2.8707	0.433019	15.0841	19.55	22.22
CDIF630erm_00631	CDIF630erm_00631	hypothetical protein	2.93	2.52	2.74	1.39298	1.26291	1.2733	1.30973	0.0722841	5.51901	3.75	4.73	3.4	1.29099	1.43719	1.2054	1.31119	0.117205	8.93881	4.25	15.34	4.17	1.9141	2.75573	2.22807	2.2993	0.425312	18.4974	23.53	10.41	10.88	3.46484	2.25621	2.23402	2.65169	0.704297	26.5604	1.46	0.88	0.72	0.890774	0.924321	0.786146	0.86708	0.0720701	8.31182	0.82	n.a.
CDIF630erm_00658	CDIF630erm_00658	putative lipoprotein	1.46	3.47	3.33	0.983304	1.48196	1.40371	1.28966	0.26818	20.7946	6.3	4	3.6	1.67332	1.32164	1.24035	1.41177	0.230128	16.3007	n.a.	3.84	1.7	n.a.	1.37876	1.42261	1.40069	0.0310014	2.2133	5.08	n.a.	5.66	1.60992	n.a.	1.61131	1.61062	0.000986397	0.0612435	3.82	2.38	1.15	1.44086	1.52009	0.993541	1.31817	0.28391	21.5383	2.89	1.86
CDIF630erm_00672	CDIF630erm_00672	transcriptional regulator, ArsR family	2.03	1.4	2.14	1.15947	0.941316	1.12529	1.07536	0.117335	10.9113	1.97	1.81	2.7	0.935711	0.889041	1.07417	0.966308	0.0962838	9.96409	n.a.	2.05	1.12	n.a.	1.0074	1.1547	1.08105	0.104158	9.63493	2.52	1.97	2.03	1.13389	0.981491	0.964983	1.02679	0.0931214	9.06918	1.52	0.93	0.86	0.908893	0.950217	0.859184	0.906098	0.0455808	5.03045	1.65	1.03
CDIF630erm_00680	CDIF630erm_00680	uncharacterized protein, DegV family	1.66	1.98	2.09	1.04849	1.11945	1.11206	1.09334	0.0390095	3.56793	2.68	2.16	2.24	1.09138	0.971201	0.978399	1.01366	0.0674038	6.64955	0.82	n.a.	0.63	0.840771	n.a.	0.866025	0.853398	0.0178573	2.09249	1.35	1.02	1.13	0.829925	0.706242	0.719964	0.752044	0.0677953	9.0148	2.57	0.66	1.05	1.18184	0.800485	0.949362	0.977228	0.192197	19.6676	1.92	1.03
CDIF630erm_00687	ThrS	threonine--tRNA ligase	2.43	1.85	2.02	1.26857	1.08207	1.09328	1.14798	0.104588	9.11067	4.25	4.87	5.32	1.37437	1.4583	1.50781	1.44683	0.0674585	4.66251	1.16	2.48	0.95	1	1.10803	1.06346	1.05716	0.0542881	5.13526	3.1	2.3	3.52	1.25763	1.06052	1.2707	1.19628	0.117758	9.84368	2.96	1.79	1.95	1.26834	1.31828	1.29376	1.29346	0.0249699	1.93047	6.11	3.16
CDIF630erm_00690	CDIF630erm_00690	HD domain protein	0.62	0.82	0.79	0.640778	0.720408	0.683707	0.681631	0.0398556	5.8471	2.64	2.4	2.2	1.08321	1.02374	0.969624	1.02552	0.0568116	5.53977	n.a.	7.35	3.47	n.a.	1.90752	2.03247	1.96999	0.0883596	4.48527	8.05	n.a.	6.38	2.02661	n.a.	1.71073	1.86867	0.223358	11.9528	0.58	n.a.	0.18	0.561442	n.a.	0.393073	0.477258	0.119055	24.9456	0.43	0.27
CDIF630erm_00760	CDIF630erm_00760	transcriptional regulator, GntR family	2.74	2.96	2.73	1.34706	1.36873	1.27098	1.32892	0.0513374	3.86309	5.45	n.a.	5.63	1.55635	n.a.	1.55112	1.55374	0.00369526	0.237831	n.a.	1.61	1.17	n.a.	0.892765	1.18019	1.03648	0.203243	19.6089	3.43	n.a.	3.36	1.32288	n.a.	1.24148	1.28218	0.0575521	4.48861	n.a.	1.02	1.98	n.a.	0.995134	1.30368	1.1494	0.218172	18.9813	5.55	2.21
CDIF630erm_00776	ToxA	toxin A	2.33	2.53	2.27	1.24219	1.26541	1.15896	1.22219	0.0559728	4.57971	8.17	7.44	6.91	1.90555	1.80247	1.71843	1.80882	0.0937213	5.18136	0.41	0.71	0.37	0.594515	0.592862	0.663684	0.61702	0.0404203	6.55088	0.8	n.a.	10.73	0.638877	n.a.	2.21856	1.42872	1.11701	78.1824	2.27	1.4	2.09	1.11072	1.16586	1.3394	1.20533	0.11934	9.90107	2.9	2.79
CDIF630erm_00787	CDIF630erm_00787	uncharacterized protein, GTP cyclohydrolase-like	2.37	1.85	2.17	1.25281	1.08207	1.13315	1.15601	0.0876345	7.58076	2.42	1.76	1.35	1.03709	0.876675	0.759555	0.891106	0.139329	15.6355	2.07	4.29	1.32	1.33585	1.45731	1.25357	1.34891	0.1025	7.59872	3.59	3.77	5.73	1.35338	1.35776	1.62125	1.44413	0.153404	10.6226	3.22	1.57	0.8	1.32288	1.23461	0.828671	1.12872	0.263571	23.3513	1.58	0.62
CDIF630erm_00798	InfC	translation initiation factor IF-3	1.66	1.33	1.43	1.04849	0.917481	0.919866	0.961947	0.0749607	7.7926	1.3	1.27	1.38	0.760117	0.744705	0.767948	0.75759	0.0118257	1.56097	n.a.	1.33	0.45	n.a.	0.811428	0.731925	0.771677	0.0562173	7.28508	0.9	n.a.	1.01	0.677631	n.a.	0.680663	0.679147	0.00214433	0.315738	1.51	0.95	0.96	0.905899	0.96038	0.907763	0.924681	0.0309307	3.34502	1.29	0.81
CDIF630erm_00800	RplT	50S ribosomal protein L20	3.13	4.21	3.08	1.43974	1.63235	1.34999	1.47403	0.144265	9.78716	3.25	3.29	3.05	1.20185	1.19862	1.14167	1.18071	0.0338481	2.86675	1.34	2.58	1.12	1.07479	1.13015	1.1547	1.11988	0.0409328	3.65512	2.2	2.3	2.19	1.05946	1.06052	1.00229	1.04075	0.0333148	3.20102	3.14	1.61	2.11	1.30634	1.25024	1.34579	1.30079	0.0480161	3.6913	2.54	1.61
CDIF630erm_00814	PheS	phenylalanyl-tRNA synthetase alpha chain	1.52	2.18	1.15	1.00331	1.17463	0.824908	1.00095	0.174871	17.4706	6.82	1.89	3.32	1.74101	0.908475	1.19114	1.28021	0.423353	33.0692	n.a.	1.7	0.68	n.a.	0.917379	0.899735	0.908557	0.0124759	1.37315	1.22	1.36	1.42	0.788954	0.815498	0.807079	0.803844	0.0135642	1.68742	1.24	0.7	0.98	0.820922	0.824386	0.91717	0.854159	0.0545967	6.39186	1.87	2.33
CDIF630erm_00815	PheT	phenylalanyl-tRNA synthetase subunit beta	1.63	1.33	1.4	1.03898	0.917481	0.910166	0.955541	0.0723489	7.57151	1.85	2.38	2.21	0.906765	1.01946	0.971825	0.966017	0.0565724	5.85625	0.97	1.91	0.79	0.914443	0.972391	0.969782	0.952205	0.0327288	3.43716	1.59	1.77	1.67	0.90068	0.930336	0.875246	0.902087	0.0275723	3.0565	1.92	0.99	1.15	1.02151	0.98039	0.993541	0.99848	0.0209989	2.10309	1.94	1.31
CDIF630erm_00821	CDIF630erm_00821	putative nitroreductase-like oxidoreductase	0.45	3.89	0.85	0.545906	1.56908	0.709196	0.941395	0.549692	58.3912	0.81	n.a.	0.88	0.6	n.a.	0.613244	0.606622	0.00936502	1.5438	0.61	1.31	0.48	0.725163	0.805304	0.755929	0.762132	0.0404289	5.30471	0.95	1.93	1.11	0.6962	0.971476	0.713565	0.793747	0.154163	19.4222	0.95	0.47	0.49	0.718543	0.675508	0.648537	0.680863	0.0353088	5.18588	0.76	2.28
CDIF630erm_00823	PepD	cytosol non-specific dipeptidase	1.62	1.91	1.97	1.03578	1.09948	1.07967	1.07164	0.0325982	3.04189	3.46	3.75	3.25	1.24007	1.27967	1.17851	1.23275	0.050975	4.13506	1.57	3.47	1.13	1.16338	1.31066	1.15984	1.21129	0.0860699	7.10562	2.55	2.46	2.26	1.14062	1.09678	1.01818	1.0852	0.0620367	5.71663	3.17	2.2	2.39	1.31256	1.46148	1.43231	1.40212	0.0789143	5.62823	6.21	2.64
CDIF630erm_00824	MutS2	endonuclease MutS2	1.37	1.36	1.31	0.952515	0.927771	0.880425	0.920237	0.0366309	3.98059	1.19	1.16	1.23	0.727247	0.711723	0.725011	0.721327	0.00839205	1.16342	0.83	1.3	0.6	0.845883	0.802225	0.845154	0.831087	0.0249983	3.00791	1.09	0.81	1.27	0.745736	0.629355	0.763262	0.712784	0.0727813	10.2108	1.74	1	1.12	0.972446	0.985329	0.980497	0.979424	0.006508	0.664473	1.64	0.99
CDIF630erm_00826	ArgS	arginine--tRNA ligase	2.17	1.6	2.33	1.19879	1.00631	1.17418	1.12642	0.104748	9.29917	4.27	2.71	4.51	1.3776	1.08784	1.38829	1.28458	0.17046	13.2697	1.09	1.84	0.9	0.969358	0.954406	1.0351	0.986288	0.0429274	4.35242	1.59	1.83	2.29	0.90068	0.945973	1.02492	0.957191	0.0628745	6.56864	2.21	2.04	2.07	1.09594	1.40733	1.33298	1.27875	0.162623	12.7174	2.71	1.37
CDIF630erm_00831	Ptb2	phosphate butyryltransferase	0.29	0.37	0.33	0.438238	0.483919	0.441889	0.454682	0.0253852	5.58307	0.59	0.58	0.6	0.512076	0.503264	0.50637	0.507237	0.00446951	0.881148	0.22	0.38	0.15	0.435494	0.433727	0.422577	0.430599	0.00700341	1.62643	0.46	0.67	0.59	0.484452	0.572388	0.520233	0.525691	0.0442214	8.41206	0.35	0.22	0.15	0.436139	0.46216	0.358825	0.419042	0.0537476	12.8263	0.35	0.21
CDIF630erm_00834	Fhs	formate--tetrahydrofolate ligase	1.04	0.99	0.98	0.829905	0.79157	0.7615	0.794325	0.0342856	4.31633	1.95	1.89	1.9	0.930949	0.908475	0.901091	0.913505	0.0155515	1.7024	0.84	1.79	0.84	0.850963	0.941349	1	0.930771	0.0750796	8.06639	1.61	1.65	1.61	0.906327	0.898246	0.859379	0.887984	0.0251001	2.82663	3.91	0.7	0.72	1.45774	0.824386	0.786146	1.02276	0.37719	36.8797	2	1.03
CDIF630erm_00836	FolD	bifunctional methylenetetrahydrofolate dehydrogenase (NADP+)/methenyl tetrahydrofolate cyclohydrolase	0.46	0.75	0.77	0.551938	0.688973	0.674997	0.638636	0.0754071	11.8075	1.32	1.31	1.53	0.765942	0.756341	0.808608	0.776964	0.0278217	3.58082	0.48	0.75	0.44	0.643268	0.609333	0.723747	0.658783	0.0587635	8.92002	0.83	3.13	1.14	0.650745	1.23716	0.723143	0.870349	0.319723	36.735	n.a.	0.26	0.23	n.a.	0.502421	0.444325	0.473373	0.0410802	8.67817	0.71	0.34
CDIF630erm_00843	AcsE	5-methyltetrahydrofolate|corrinoid/iron-sulfur protein co-methyltransferase	0.5	0.71	0.8	0.575435	0.670348	0.688021	0.644602	0.060548	9.39308	2.02	2.09	2.09	0.947511	0.955334	0.945073	0.949306	0.0053611	0.564739	n.a.	1.38	0.88	n.a.	0.82654	1.02353	0.925036	0.139295	15.0583	1.37	1.36	2.43	0.83605	0.815498	1.05578	0.902444	0.133193	14.7592	0.47	0.28	0.32	0.505406	0.521387	0.524097	0.516963	0.0101007	1.95385	0.87	1.79
CDIF630erm_00844	CdhC	acetyl-CoA synthase, subunit alpha/beta	0.85	0.77	0.97	0.750276	0.698099	0.757604	0.735326	0.0324477	4.41269	0.48	0.33	1.51	0.46188	0.379611	0.803305	0.548266	0.224668	40.978	0.94	1.76	1.57	0.900192	0.933428	1.36713	1.06692	0.260524	24.4184	0.87	1.55	1.86	0.666241	0.870601	0.923694	0.820179	0.135931	16.5734	0.99	0.39	0.33	0.733514	0.615338	0.532223	0.627025	0.101153	16.1322	0.43	0.24
CDIF630erm_00852	CDIF630erm_00852	uncharacterized protein	1.79	2.77	2.9	1.08877	1.32407	1.30995	1.24093	0.131962	10.6341	7.06	5.56	6.21	1.77138	1.55819	1.62906	1.65288	0.108572	6.56865	2.05	3.93	1.21	1.32938	1.39483	1.2002	1.30813	0.0990382	7.57095	3.34	3.38	3.5	1.3054	1.28562	1.26709	1.28604	0.0191633	1.4901	3.52	1.48	1.76	1.38313	1.1987	1.22912	1.27032	0.0988738	7.7834	3.58	2.19
CDIF630erm_00876	PflA	formate C-acetyltransferase activating enzyme	1.23	1.34	1.31	0.902535	0.920924	0.880425	0.901295	0.0202781	2.24989	2.01	1.55	1.66	0.945163	0.822713	0.84226	0.870045	0.0657842	7.561	n.a.	1.52	0.6	n.a.	0.867453	0.845154	0.856304	0.0157678	1.84138	1.37	1.36	1.21	0.83605	0.815498	0.745014	0.798854	0.0477457	5.97677	1.61	0.94	1.16	0.935414	0.955312	0.997852	0.962859	0.0318956	3.31259	1.89	1.18
CDIF630erm_00877	PlfB	formate C-acetyltransferase	0.93	1.27	1.03	0.784789	0.896548	0.780684	0.820674	0.0657408	8.0106	1.59	0.8	5.43	0.840635	0.591054	1.52332	0.985004	0.482611	48.9958	1.06	1.46	0.7	0.955925	0.85016	0.912871	0.906319	0.0531861	5.86837	1.49	1.85	1.31	0.871897	0.951129	0.775189	0.866071	0.0881145	10.174	1.53	1.05	1.05	0.911878	1.00966	0.949362	0.956967	0.0493336	5.15521	2.13	1.19
CDIF630erm_00879	CshA1	DEAD-box ATP-dependent RNA helicase CshA	3.23	1.8	1.85	1.46256	1.06735	1.04627	1.19206	0.234495	19.6715	1.47	2.14	1.47	0.80829	0.966694	0.792594	0.85586	0.096306	11.2526	0.99	1.9	0.76	0.923823	0.969842	0.95119	0.948285	0.0231469	2.44093	1.2	1.43	1.35	0.782461	0.836222	0.786935	0.801872	0.0298313	3.72021	n.a.	1.16	1.05	n.a.	1.06123	0.949362	1.0053	0.0791044	7.86876	1.31	0.78
CDIF630erm_00899	CDIF630erm_00899	putative penicillin-binding protein	3.54	3.49	3.37	1.53113	1.48622	1.41212	1.47649	0.0601007	4.07051	5	4.75	3.58	1.49071	1.44022	1.2369	1.38928	0.134358	9.67105	2.34	6.23	3.47	1.4203	1.75618	2.03247	1.73632	0.306572	17.6565	6.28	7	6.08	1.78999	1.85013	1.67003	1.77005	0.0916931	5.18025	2.2	1.42	1.53	1.09346	1.17416	1.146	1.13787	0.0409573	3.59947	2.33	1.63
CDIF630erm_00904	CDIF630erm_00904	ABC-type transport system, ATP-binding protein	5.75	5.44	n.a.	1.9514	1.85554	n.a.	1.90347	0.0677788	3.5608	2.88	n.a.	3.21	1.13137	n.a.	1.17124	1.1513	0.0281893	2.44846	2.94	4.11	2.46	1.59201	1.42641	1.71131	1.57658	0.143073	9.07489	3.33	3.95	9.63	1.30345	1.3898	2.10177	1.59834	0.438116	27.4107	5.79	2.07	3.81	1.77391	1.41764	1.80842	1.66666	0.216342	12.9806	3.53	3.04
CDIF630erm_00909	CDIF630erm_00909	putative hydrolase, NUDIX family	1.04	1.58	1.51	0.829905	1	0.945247	0.92505	0.0868275	9.38625	2.5	2.82	2.93	1.05409	1.1097	1.11899	1.09426	0.0350959	3.20727	1.08	2.01	0.82	0.964901	0.997522	0.988024	0.983482	0.0167777	1.70595	2.33	2.39	2.62	1.09031	1.08107	1.09628	1.08922	0.00766642	0.703845	0.85	0.57	n.a.	0.679674	0.743907	n.a.	0.711791	0.0454199	6.38108	1.54	0.87
CDIF630erm_00913	NadE	NAD+ synthase	1.44	1.35	1.73	0.976546	0.924354	1.01177	0.970888	0.0439793	4.5298	2.2	2.08	2.02	0.988826	0.953046	0.929111	0.956995	0.0300527	3.14033	0.87	3.34	0.64	0.866025	1.28587	0.872872	1.00826	0.240446	23.8477	2.34	2.34	2.34	1.09265	1.0697	1.03605	1.06613	0.0284679	2.6702	2.31	1.12	1.26	1.12046	1.04277	1.03997	1.06774	0.0456828	4.27848	1.71	1.05
CDIF630erm_00914	CDIF630erm_00914	transcriptional regulatory protein	3.45	2.89	3.98	1.51154	1.35245	1.53461	1.4662	0.0991863	6.76485	3.93	4.5	4.6	1.32162	1.40181	1.40207	1.37517	0.0463764	3.37242	2.12	2.76	2.57	1.35188	1.1689	1.74915	1.42331	0.296644	20.8418	3.76	2.77	3.41	1.38505	1.16384	1.25069	1.26653	0.111453	8.7999	3.47	1.87	2.91	1.37327	1.34742	1.58046	1.43372	0.12774	8.90972	3.4	1.91
CDIF630erm_00926	CDIF630erm_00926	uncharacterized protein	0.63	0.84	0.69	0.645925	0.72914	0.638971	0.671345	0.0501725	7.47343	2.33	2.55	2.21	1.01762	1.05524	0.971825	1.0149	0.0417754	4.11622	0.52	0.83	0.3	0.669534	0.641008	0.597614	0.636052	0.0362151	5.69373	0.74	0.76	0.66	0.614452	0.609621	0.550229	0.591434	0.0357661	6.04735	1	0.59	n.a.	0.73721	0.756846	n.a.	0.747028	0.0138847	1.85867	1.66	1.04
CDIF630erm_00928	FloX	putative flavodoxin	1.29	1.95	2.11	0.924286	1.11094	1.11737	1.05086	0.109667	10.4359	3.84	4.28	4.02	1.30639	1.36711	1.31071	1.32807	0.0338795	2.55103	1.16	2.38	0.84	1	1.08546	1	1.02849	0.0493389	4.79723	2.62	3.27	2.88	1.15617	1.26452	1.14939	1.19003	0.0646036	5.42874	2.34	1.16	n.a.	1.12771	1.06123	n.a.	1.09447	0.0470099	4.29521	2.92	1.52
CDIF630erm_00930	CDIF630erm_00930	putative universal stress protein A (UspA)	0.66	0.98	1.01	0.661125	0.787562	0.773067	0.740585	0.0691947	9.34325	2.01	2.19	1.92	0.945163	0.977922	0.905822	0.942969	0.0361003	3.82837	0.87	1.72	0.96	0.866025	0.92276	1.06904	0.95261	0.10475	10.9961	4.8	2.5	2.67	1.56492	1.10566	1.10669	1.25909	0.264856	21.0354	1.11	0.58	1.34	0.776699	0.750404	1.07248	0.866528	0.178844	20.6392	1.2	0.81
CDIF630erm_00936	BglC	6-phospho-beta-glucosidase	1.38	1.87	1.87	0.955985	1.08791	1.05191	1.03193	0.068192	6.60818	2.39	2.97	2.48	1.03064	1.13883	1.02948	1.06632	0.062803	5.8897	1.73	3.77	13.82	1.22122	1.36614	4.05615	2.2145	1.59656	72.0956	2.62	2.68	10.33	1.15617	1.14478	2.17682	1.49259	0.592586	39.7019	n.a.	1.05	1.76	n.a.	1.00966	1.22912	1.11939	0.155178	13.8628	2.66	1.33
CDIF630erm_00944	Rbr1	putative rubrerythrin	1.65	1.62	1.68	1.04533	1.01258	0.997037	1.01832	0.0246523	2.42089	2.52	2.76	2.62	1.0583	1.09783	1.05814	1.07142	0.0228716	2.13469	1.86	3.57	1.42	1.26627	1.32941	1.30018	1.29862	0.0315965	2.43308	2.65	3	2.5	1.16277	1.21119	1.07088	1.14828	0.0712696	6.20662	2.36	1.46	1.41	1.13252	1.19058	1.10014	1.14108	0.0458237	4.01582	2.59	1.37
CDIF630erm_00946	Dsr	desulfoferrodoxin	0.74	0.96	0.87	0.700047	0.779484	0.717491	0.732341	0.0417484	5.70068	1.3	1.85	1.37	0.760117	0.89881	0.76516	0.808029	0.0786593	9.73471	1.27	2.35	0.93	1.04634	1.07859	1.05221	1.05905	0.0171805	1.62226	1.92	1.74	2.07	0.989743	0.922418	0.974444	0.962202	0.0352925	3.66789	1.31	0.6	0.37	0.843775	0.763233	0.563557	0.723522	0.144268	19.9397	1.08	0.57
CDIF630erm_00947	CDIF630erm_00947	oxidative stress glutamate dehydrogenase (glutamate synthase-like) (rubredoxin)	1.11	1.08	1.11	0.857379	0.826767	0.810435	0.831527	0.0238314	2.86598	1.74	1.85	1.75	0.879394	0.89881	0.864791	0.880998	0.0170665	1.93717	1.13	2.3	1.07	0.986984	1.06706	1.12863	1.06089	0.0710248	6.69482	1.75	1.76	1.61	0.944911	0.927705	0.859379	0.910665	0.0452405	4.96786	1.55	0.75	0.88	0.917819	0.85332	0.869117	0.880085	0.0336191	3.81998	1.6	0.9
CDIF630erm_00952	AcnB	aconitate hydratase	0.08	0.07	0.09	0.230174	0.210485	0.230769	0.223809	0.0115433	5.15767	0.11	0.13	0.1	0.221108	0.238262	0.206725	0.222031	0.0157887	7.11104	0.18	0.33	0.13	0.393919	0.404186	0.393398	0.397168	0.0060836	1.53175	0.29	0.21	0.16	0.384655	0.320452	0.270914	0.32534	0.0570276	17.5286	0.03	0.04	0.03	0.127688	0.197066	0.160471	0.161742	0.0347061	21.4577	0.06	0.02
CDIF630erm_00953	Icd	isocitrate dehydrogenase (NAD+)	0.38	0.1	0.14	0.501653	0.251577	0.28782	0.347017	0.135139	38.9432	0.14	0.15	0.14	0.249444	0.255934	0.2446	0.249993	0.00568696	2.27485	0.43	0.52	0.17	0.608843	0.507371	0.449868	0.522027	0.0804946	15.4196	0.35	0.45	0.44	0.422577	0.469094	0.44926	0.446977	0.0233422	5.22224	0.11	0.03	0.12	0.244505	0.170664	0.320943	0.245371	0.0751431	30.6243	0.16	0.22
CDIF630erm_00955	CDIF630erm_00955	putative acetyltransferase	3.3	12.58	8.6	1.47832	2.82171	2.25583	2.18528	0.674465	30.864	16.35	13.54	17.74	2.69568	2.4316	2.7534	2.62689	0.171573	6.53143	2.13	2.53	1.29	1.35507	1.11914	1.23924	1.23782	0.11797	9.53048	2.6	2.96	3.25	1.15175	1.20309	1.22099	1.19195	0.035942	3.01541	10.67	4.78	7.7	2.40809	2.15425	2.57088	2.37774	0.20997	8.83067	7.97	5.63
CDIF630erm_00956	CDIF630erm_00956	putative nitroreductase-like oxidoreductase	2.28	4.33	3.39	1.22879	1.65545	1.4163	1.43352	0.213847	14.9177	11.83	8.38	10.61	2.29298	1.91295	2.12936	2.11177	0.190626	9.02684	1.88	5.42	1.38	1.27306	1.63804	1.28174	1.39761	0.208259	14.901	4.34	3.97	4.19	1.48805	1.39331	1.38637	1.42258	0.056806	3.99318	3.86	2.16	2.46	1.44839	1.44813	1.45313	1.44988	0.00281488	0.194145	3.95	2.43
CDIF630erm_00959	CDIF630erm_00959	putative isomerase/hydrolase	0.49	0.76	0.73	0.569652	0.693551	0.657231	0.640145	0.0636922	9.94965	1.42	2.54	1.33	0.794425	1.05317	0.753907	0.867168	0.162353	18.7222	2.22	5.45	1.51	1.3834	1.64257	1.34075	1.45557	0.163338	11.2216	3.74	5.41	3.37	1.38136	1.62649	1.24333	1.41706	0.194059	13.6945	0.76	0.43	0.56	0.642685	0.646124	0.693316	0.660708	0.0282914	4.28199	1.58	0.8
CDIF630erm_00960	PurH'	phosphoribosylaminoimidazolecarboxamide formyltransferase	2.12	2.03	2.05	1.18489	1.13349	1.10137	1.13992	0.0421306	3.69593	3.38	3.43	4.36	1.22565	1.22385	1.36501	1.2715	0.0809818	6.36897	n.a.	2.97	1.25	n.a.	1.21256	1.21988	1.21622	0.00517393	0.425412	2.66	4.25	2.98	1.16496	1.44161	1.16918	1.25858	0.15852	12.5951	1.97	1.09	1.39	1.03472	1.02871	1.09231	1.05191	0.0351091	3.33764	2.95	1.84
CDIF630erm_00968	CDIF630erm_00968	putative AbgB-like amidohydrolase	1.71	1.91	n.a.	1.06417	1.09948	n.a.	1.08182	0.0249719	2.30831	2.26	2.19	2.86	1.00222	0.977922	1.10554	1.02856	0.0677649	6.58832	5.27	3.87	2.32	2.13146	1.38414	1.6619	1.72583	0.377738	21.8873	3.68	4.57	5.17	1.37024	1.4949	1.53999	1.46837	0.087928	5.98812	3.08	1.96	1.33	1.2938	1.37946	1.06847	1.24724	0.160637	12.8793	3.23	1.74
CDIF630erm_00974	OppA	ABC-type transport system, oligopeptide-family extracellular solute-binding protein	0.87	1.54	1.59	0.759051	0.987261	0.969963	0.905425	0.127058	14.033	4.45	3.86	4.29	1.40633	1.2983	1.35401	1.35288	0.0540249	3.99333	1.29	3.42	0.93	1.05455	1.30118	1.05221	1.13598	0.143073	12.5947	2.79	3.61	3	1.19309	1.32864	1.17309	1.23161	0.0846241	6.87102	n.a.	0.67	0.81	n.a.	0.806527	0.833834	0.82018	0.0193091	2.35424	1.71	0.99
CDIF630erm_00985	CDIF630erm_00985	putative ADP-ribose binding protein	4.74	4.21	2.59	1.77174	1.63235	1.23796	1.54735	0.276856	17.8923	12.15	7.76	5.53	2.32379	1.84083	1.53729	1.90063	0.396648	20.8693	1.89	4.29	1.48	1.27644	1.45731	1.32737	1.35371	0.0932672	6.88976	4.7	4.07	6.44	1.54853	1.41075	1.71876	1.55935	0.154288	9.89436	3.23	1.9	1.51	1.32493	1.35818	1.13848	1.27386	0.118419	9.29602	2.75	2.59
CDIF630erm_00993	CDIF630erm_00993	ABC-type transport system, sugar-family extracellular solute-binding protein	0.49	0.55	0.52	0.569652	0.590001	0.5547	0.571451	0.0177191	3.10072	0.95	0.84	0.91	0.649786	0.60565	0.62361	0.626349	0.0221951	3.54358	0.57	2.14	0.67	0.700985	1.02927	0.893095	0.874451	0.164937	18.8618	3.83	3.58	4.25	1.39788	1.32311	1.39626	1.37242	0.0427118	3.11216	3.19	1.9	2.21	1.3167	1.35818	1.37731	1.35073	0.0309872	2.2941	4.75	3.56
CDIF630erm_01001	CDIF630erm_01001	putative protein modulating protease activity	1.91	2.57	n.a.	1.12468	1.27538	n.a.	1.20003	0.106559	8.87973	4.87	3.43	2.99	1.47121	1.22385	1.13039	1.27515	0.176104	13.8104	1.8	2.35	1.23	1.24568	1.07859	1.21008	1.17812	0.0880091	7.47031	6.87	23.38	2.26	1.87219	3.38124	1.01818	2.09054	1.19656	57.2371	n.a.	1.98	1.09	n.a.	1.38648	0.967276	1.17688	0.296423	25.1872	2.59	25
CDIF630erm_01007	CDIF630erm_01007	transcriptional regulator, GntR family	0.51	0.92	0.75	0.581161	0.763072	0.666173	0.670135	0.09102	13.5823	1.19	2.27	1.14	0.727247	0.995624	0.697982	0.806951	0.164049	20.3295	n.a.	1.95	0.58	n.a.	0.982521	0.830949	0.906735	0.107177	11.8201	2.12	1.77	1.4	1.04002	0.930336	0.801375	0.923909	0.11945	12.9288	3.07	1.6	1.32	1.2917	1.24635	1.06445	1.20083	0.120269	10.0155	1.59	1.45
CDIF630erm_01010	SpeE	spermidine synthase	0.88	0.67	0.75	0.763401	0.651192	0.666173	0.693589	0.0609217	8.78354	0.73	0.84	0.71	0.5696	0.60565	0.550835	0.575362	0.0278583	4.84187	1.43	2.29	1	1.1103	1.06474	1.09109	1.08871	0.0228734	2.10097	4.83	4.22	4.79	1.5698	1.43651	1.48231	1.49621	0.0677238	4.52636	6.24	4.46	3.65	1.84155	2.08089	1.77004	1.89749	0.1628	8.57972	7.49	4.82
CDIF630erm_01013	CDIF630erm_01013	ferredoxin hydrogenase	0.76	0.71	0.71	0.709444	0.670348	0.648165	0.675986	0.031026	4.58974	1.2	1.45	2.06	0.730297	0.795731	0.938265	0.821431	0.10634	12.9456	0.18	0.45	0.21	0.393919	0.471988	0.5	0.455302	0.0549734	12.0741	0.18	0.53	0.24	0.303046	0.509086	0.331801	0.381311	0.111587	29.264	1.71	0.11	0.52	0.964027	0.326797	0.668096	0.652973	0.318884	48.8357	0.56	0.21
CDIF630erm_01018	CDIF630erm_01018	hypothetical protein	1.34	0.82	1.27	0.942028	0.720408	0.866879	0.843105	0.112707	13.3681	1.1	1.16	0.97	0.699206	0.711723	0.64384	0.684923	0.0361253	5.27436	0.85	1.78	0.49	0.856013	0.938716	0.763763	0.852831	0.0875202	10.2623	1.16	1.25	1.38	0.769309	0.781823	0.79563	0.782254	0.0131658	1.68306	n.a.	0.6	0.61	n.a.	0.763233	0.723606	0.743419	0.0280206	3.76915	1.3	0.66
CDIF630erm_01121	RpsA	30S ribosomal protein S1	2.82	2.75	3.18	1.36658	1.31928	1.37173	1.35253	0.0289112	2.13756	3.55	3.2	3.61	1.2561	1.18211	1.24207	1.22676	0.0392986	3.20345	2.37	4.55	1.43	1.42937	1.50082	1.30475	1.41165	0.0992299	7.02935	4.85	4.47	4.12	1.57305	1.47845	1.37474	1.47541	0.0991908	6.72291	4.08	1.87	1.74	1.48909	1.34742	1.22211	1.35287	0.133572	9.87321	2.64	1.67
CDIF630erm_01130	CDIF630erm_01130	putative serine-pyruvate aminotransferase	0.62	0.46	0.64	0.640778	0.539573	0.615385	0.598578	0.0526538	8.79647	0.57	0.48	0.55	0.503322	0.457829	0.484812	0.481988	0.022878	4.7466	n.a.	1.39	0.55	n.a.	0.829529	0.809174	0.819351	0.0143936	1.75671	8.55	5.11	6	2.0886	1.58075	1.659	1.77612	0.27343	15.3948	0.42	0.22	0.19	0.477767	0.46216	0.403844	0.447924	0.0389633	8.69865	1.22	0.7
CDIF630erm_01132	CDIF630erm_01132	uncharacterized protein, UCP033563-like	0.41	0.5	0.66	0.521079	0.562544	0.624926	0.569516	0.0522735	9.17858	0.4	n.a.	0.55	0.421637	n.a.	0.484812	0.453225	0.0446715	9.85637	n.a.	1.93	0.72	n.a.	0.977469	0.92582	0.951645	0.0365213	3.8377	7.16	3.35	3.94	1.9113	1.2799	1.34437	1.51186	0.347425	22.98	0.61	0.36	0.43	0.575779	0.591198	0.607535	0.591504	0.0158801	2.68469	1.9	0.9
CDIF630erm_01181	AddA	ATP-dependent nuclease subunit A	1.49	1.45	1.74	0.993355	0.957978	1.01469	0.988673	0.0286422	2.89703	10.48	2.28	2.33	2.15819	0.997814	0.997861	1.38462	0.669929	48.3836	1.12	2.15	0.92	0.982607	1.03168	1.04654	1.02027	0.0334552	3.27904	2.2	2.53	4.8	1.05946	1.11228	1.48386	1.21853	0.231293	18.9813	n.a.	1.51	0.9	n.a.	1.21079	0.878938	1.04487	0.234657	22.4581	1.56	1.23
CDIF630erm_01186	PepT1	peptidase T	n.a.	1.27	1.55	n.a.	0.896548	0.957685	0.927116	0.0432304	4.66289	2.09	1.87	1.45	0.963789	0.903656	0.787184	0.884876	0.0897878	10.1469	n.a.	2.3	0.84	n.a.	1.06706	1	1.03353	0.0474175	4.58792	1.6	1.45	1.48	0.903508	0.842049	0.823953	0.856503	0.0417005	4.86869	2.2	n.a.	1.31	1.09346	n.a.	1.06041	1.07693	0.023371	2.17014	2.42	1.65
CDIF630erm_01194	Bcd	butyryl-CoA dehydrogenase, catalytic subunit	0.38	0.88	0.86	0.501653	0.746299	0.713355	0.653769	0.132762	20.3072	4	4.28	4.22	1.33333	1.36711	1.34291	1.34779	0.0174085	1.29164	1.63	2.52	0.88	1.1854	1.11693	1.02353	1.10862	0.0812526	7.32917	2.18	2.21	2.34	1.05463	1.03956	1.03605	1.04341	0.00987226	0.946151	1.76	0.87	1.23	0.978019	0.919054	1.02752	0.974864	0.054301	5.57011	3.22	2
CDIF630erm_01195	EtfB3	butyryl-CoA dehydrogenase, electron transfer flavoprotein beta subunit	0.13	0.4	0.56	0.293416	0.503155	0.57564	0.457403	0.146569	32.0437	2.89	2.55	2.35	1.13333	1.05524	1.00213	1.06357	0.0659947	6.20501	0.21	2.02	0.56	0.425481	1	0.816497	0.747326	0.293439	39.2652	1.11	0.42	1.56	0.752547	0.453188	0.845929	0.683888	0.205176	30.0014	0.32	0.2	0.22	0.417029	0.440653	0.434559	0.430747	0.0122646	2.84728	1.6	0.8
CDIF630erm_01196	EtfA3	butyryl-CoA dehydrogenase, electron transfer flavoprotein alpha subunit	0.14	1.59	1.04	0.304492	1.00316	0.784465	0.697372	0.357384	51.2472	5.17	7.96	2.66	1.51584	1.8644	1.06619	1.48214	0.400172	26.9996	2.34	0.81	0.7	1.4203	0.633238	0.912871	0.988802	0.398985	40.3504	0.55	1.61	0.64	0.529728	0.887291	0.541828	0.652949	0.203036	31.0953	0.6	0.85	1.22	0.57104	0.908429	1.02333	0.834267	0.23509	28.1792	1.97	1.12
CDIF630erm_01197	Crt2	short-chain-enoyl-CoA hydratase	0.19	0.49	0.58	0.354722	0.55689	0.585829	0.499147	0.12591	25.225	3.32	3.33	3.34	1.21472	1.20588	1.19472	1.20511	0.0100258	0.831939	0.64	1.87	0.86	0.742781	0.962155	1.01183	0.90559	0.143168	15.8094	0.8	0.97	1.04	0.638877	0.688714	0.690698	0.672763	0.0293634	4.3646	1.12	0.94	0.74	0.780189	0.955312	0.79699	0.844164	0.0966231	11.446	2.67	1.67
CDIF630erm_01198	Hbd	3-hydroxybutyryl-CoA dehydrogenase	0.16	0.31	0.27	0.325515	0.442948	0.399704	0.389389	0.0593917	15.2525	1.29	1.5	1.35	0.757188	0.809334	0.759555	0.775359	0.0294473	3.79789	0.75	1.46	0.57	0.804084	0.85016	0.823754	0.826	0.0231198	2.79901	1.41	1.21	1.59	0.848167	0.769212	0.854024	0.823801	0.0473663	5.74973	0.99	0.58	0.84	0.733514	0.750404	0.849135	0.777685	0.0624514	8.03043	2.13	1.45
CDIF630erm_01199	ThlA1	acetyl-CoA C-acetyltransferase	0.31	0.63	0.55	0.453098	0.631454	0.570477	0.551676	0.090652	16.4321	2.44	2.67	2.48	1.04137	1.07979	1.02948	1.05021	0.0262936	2.50365	1.28	2.18	0.86	1.05045	1.03885	1.01183	1.03371	0.0198143	1.91682	1.83	1.95	1.56	0.966268	0.976496	0.845929	0.929564	0.0726106	7.81125	1.46	0.88	1.08	0.890774	0.924321	0.962828	0.925974	0.0360557	3.89381	3.78	2.16
CDIF630erm_01207	CcpA	transcriptional regulator, LacI family	3.39	1.31	2.01	1.49834	0.910557	1.09057	1.16649	0.301158	25.8174	2.55	2	1.89	1.06458	0.934539	0.898717	0.965946	0.0872785	9.03555	7.49	2	0.73	2.54104	0.995037	0.932227	1.48944	0.91126	61.1815	3	2.85	3.32	1.23718	1.18053	1.23407	1.21726	0.0318495	2.6165	1.66	0.74	0.84	0.949828	0.847612	0.849135	0.882192	0.0585799	6.64027	1.23	0.7
CDIF630erm_01216	ApeA	aminopeptidase ApeA	3.09	2.74	3.5	1.43051	1.31688	1.4391	1.3955	0.068218	4.88844	3.64	3.55	2.16	1.27192	1.24508	0.960769	1.15926	0.172417	14.8731	1.96	3.74	1.72	1.29987	1.36069	1.43095	1.36384	0.065598	4.80982	4.03	3.87	3.62	1.43392	1.37565	1.28862	1.36606	0.0731205	5.35264	n.a.	2.04	1.67	n.a.	1.40733	1.19728	1.30231	0.14853	11.4052	3.36	1.76
CDIF630erm_01230	CDIF630erm_01230	putative peptidase, M20D family	2.07	1.99	3.09	1.17084	1.12227	1.35218	1.2151	0.121178	9.97272	8.43	6.99	6.28	1.93563	1.74711	1.63822	1.77365	0.150472	8.48373	n.a.	8.58	2.63	n.a.	2.06095	1.76945	1.9152	0.206124	10.7625	9.72	10.29	9.54	2.22692	2.24316	2.09192	2.18734	0.0830279	3.79585	2.31	0.92	1.12	1.12046	0.945095	0.980497	1.01535	0.0927337	9.13317	2.14	1.55
CDIF630erm_01270	CDIF630erm_01270	putative nitroreductase-like oxidoreductase	0.82	20.71	4.9	0.736917	3.62044	1.70276	2.02004	1.46771	72.6575	2.42	3.18	6.21	1.03709	1.17841	1.62906	1.28152	0.309164	24.1247	0.79	1.59	1.07	0.825248	0.887203	1.12863	0.947028	0.160296	16.9262	1.59	2.59	1.82	0.90068	1.12539	0.913708	0.979926	0.126144	12.8728	1.08	1.03	0.74	0.766131	1	0.79699	0.854374	0.127056	14.8713	1.73	0.73
CDIF630erm_01275	PolA	DNA polymerase I (POLI)	0.7	1.08	0.81	0.680864	0.826767	0.692308	0.733313	0.0811358	11.0643	1.54	1.69	1.46	0.827312	0.859064	0.789893	0.825423	0.034624	4.1947	1.22	1.5	0.74	1.02554	0.861727	0.938591	0.941951	0.081956	8.70066	1.83	1.51	1.59	0.966268	0.859294	0.854024	0.893195	0.0633373	7.0911	2.49	0.96	1.73	1.1633	0.965422	1.2186	1.11577	0.133111	11.9299	0.67	1.12
CDIF630erm_01278	CDIF630erm_01278	putative solute-binding lipoprotein	2.22	6.27	1.74	1.21252	1.99207	1.01469	1.40643	0.516742	36.7415	2.2	2	3.35	0.988826	0.934539	1.1965	1.03996	0.138265	13.2953	1.21	n.a.	7.99	1.02132	n.a.	3.08414	2.05273	1.45863	71.058	2.96	2.8	12.96	1.2289	1.17013	2.43823	1.61242	0.715775	44.3914	n.a.	3.08	2.04	n.a.	1.72925	1.32328	1.52626	0.28706	18.8081	3.04	1.46
CDIF630erm_01284	RnfC	electron transport complex protein	0.84	0.78	0.93	0.745849	0.702617	0.741819	0.730095	0.0238819	3.27107	1.41	1.09	1.16	0.791623	0.689915	0.704078	0.728539	0.0550895	7.56164	0.41	1.63	0.76	0.594515	0.898293	0.95119	0.814666	0.192482	23.6271	0.59	1.21	0.93	0.548653	0.769212	0.65315	0.657005	0.11033	16.7928	3.83	0.84	0.45	1.44275	0.903069	0.621503	0.989107	0.417328	42.1924	1.08	0.87
CDIF630erm_01289	RnfB	electron transport complex protein	0.92	n.a.	1.01	0.780558	n.a.	0.773067	0.776813	0.00529702	0.681891	2.33	1.39	2.63	1.01762	0.779094	1.06016	0.952291	0.151493	15.9083	1.33	n.a.	6.65	1.07077	n.a.	2.81366	1.94221	1.23241	63.4537	0.51	13.81	3	0.510102	2.59866	1.17309	1.42729	1.06723	74.7735	n.a.	2.07	13.42	n.a.	1.41764	3.39401	2.40583	1.3975	58.0883	4.49	3.45
CDIF630erm_01292	MreB2	rod shape-determining protein MreB	4.68	2.45	0.37	1.76049	1.24524	0.467905	1.15788	0.650708	56.1982	0.61	0.74	0.88	0.520683	0.568458	0.613244	0.567462	0.0462885	8.15711	6.29	9.52	0.34	2.32861	2.17091	0.636209	1.71191	0.934916	54.6124	4.78	0.98	2.53	1.56166	0.692255	1.07729	1.1104	0.435646	39.2332	0.84	0.64	1.42	0.675664	0.788263	1.10403	0.855986	0.222068	25.943	0.7	0.56
CDIF630erm_01293	MreC	rod shape-determining protein MreC	2.7	n.a.	2.77	1.33719	n.a.	1.28026	1.30872	0.0402596	3.07625	2.83	1.73	2.79	1.12151	0.869171	1.09193	1.02754	0.137943	13.4246	1.24	n.a.	1.5	1.03391	n.a.	1.33631	1.18511	0.213828	18.0429	4.17	3.41	n.a.	1.45861	1.29131	n.a.	1.37496	0.118301	8.60394	2.16	1.3	1.98	1.08347	1.12345	1.30368	1.1702	0.11731	10.0248	1.2	n.a.
CDIF630erm_01297	MinD	septum site-determining protein MinD (cell division inhibitor MinD)	2.32	2.36	2.52	1.23953	1.22216	1.22112	1.2276	0.0103411	0.842382	1.53	n.a.	1.86	0.824621	n.a.	0.891556	0.858088	0.04733	5.51575	0.8	1.72	1.04	0.830455	0.92276	1.1127	0.955304	0.143908	15.0641	1.69	2.04	2.35	0.928571	0.998777	1.03826	0.988536	0.0555563	5.62006	4.69	0.84	1.15	1.59653	0.903069	0.993541	1.16438	0.376978	32.3758	1.7	1.25
CDIF630erm_01304	FprA	flavo-diiron protein FprA	0.95	1.18	1.28	0.793183	0.864196	0.870285	0.842555	0.0428656	5.08758	2.15	2.34	2.13	0.977525	1.01086	0.954074	0.980819	0.0285352	2.90932	1.05	1.98	0.68	0.951405	0.99005	0.899735	0.947063	0.0453133	4.78461	1.91	1.94	2.03	0.987162	0.973989	0.964983	0.975378	0.0111547	1.14363	1.63	0.71	0.98	0.941206	0.830253	0.91717	0.89621	0.0583709	6.51308	2.11	1.04
CDIF630erm_01305	CDIF630erm_01305	putative radical SAM-superfamily protein	2.66	2.59	2.89	1.32725	1.28033	1.30769	1.30509	0.0235683	1.80587	3.8	3.72	4.94	1.29957	1.27454	1.45297	1.34236	0.0966022	7.19645	2.08	4.27	1.29	1.33907	1.45391	1.23924	1.34407	0.107424	7.99242	3.27	3.24	3.01	1.29165	1.25871	1.17505	1.2418	0.0601138	4.84084	3.53	1.8	2.08	1.38509	1.32196	1.33619	1.34775	0.033115	2.45707	3.39	2.08
CDIF630erm_01306	CDIF630erm_01306	radical SAM-linked protein	2.33	2.67	3.15	1.24219	1.29995	1.36525	1.30246	0.061566	4.72688	2.41	n.a.	3.7	1.03494	n.a.	1.25746	1.1462	0.157339	13.727	1.85	2.94	1.19	1.26286	1.20642	1.19024	1.21984	0.0381284	3.12569	3.83	2.76	4.52	1.39788	1.16174	1.43993	1.33318	0.149958	11.2481	2.87	n.a.	1.74	1.24891	n.a.	1.22211	1.23551	0.0189496	1.53374	3.17	1.93
CDIF630erm_01308	RplU	50S ribosomal protein L21	2.7	2.14	2.57	1.33719	1.1638	1.23317	1.24472	0.0872706	7.01126	1.84	2.37	2.46	0.904311	1.01732	1.02532	0.982316	0.0676731	6.88914	1.16	2.16	0.88	1	1.03407	1.02353	1.0192	0.0174444	1.71158	1.61	1.58	2	0.906327	0.878986	0.957826	0.91438	0.0400323	4.37809	1.99	1.09	n.a.	1.03996	1.02871	n.a.	1.03434	0.00795382	0.768977	1.45	1.16
CDIF630erm_01311	ObgE	Spo0B-associated GTP-binding protein	2.02	1.63	2.15	1.15661	1.0157	1.12791	1.10007	0.0744664	6.76922	1.84	1.88	1.92	0.904311	0.906069	0.905822	0.9054	0.000951771	0.105122	1.15	2.02	0.88	0.99568	1	1.02353	1.0064	0.01499	1.48946	2.26	2.19	2.15	1.07381	1.03485	0.993095	1.03392	0.0403638	3.90397	n.a.	0.71	0.69	n.a.	0.830253	0.769594	0.799924	0.0428927	5.36209	1.21	0.76
CDIF630erm_01323	AckA	acetate kinase	0.99	0.95	0.87	0.809709	0.775413	0.717491	0.767538	0.046611	6.0728	1.08	1.16	1.1	0.69282	0.711723	0.685628	0.696724	0.0134786	1.93457	0.64	1.64	0.6	0.742781	0.901044	0.845154	0.82966	0.0802612	9.67399	1.14	1.28	1.18	0.762648	0.791149	0.73572	0.763173	0.0277181	3.63196	1.65	0.94	1.15	0.946963	0.955312	0.993541	0.965272	0.0248352	2.57287	1.98	1.03
CDIF630erm_01328	FabH	beta-ketoacyl-[acyl-carrier-protein] synthase 3	7.82	5.7	8.15	2.2757	1.89937	2.19602	2.12369	0.198316	9.33827	3.42	8.25	4.7	1.23288	1.89806	1.41723	1.51606	0.343422	22.6523	3.98	n.a.	3.5	1.85231	n.a.	2.04124	1.94677	0.133598	6.86254	4.93	6.94	6.33	1.58597	1.84218	1.70402	1.71072	0.128238	7.49612	8.23	4.94	4.44	2.11491	2.19	1.95222	2.08571	0.121551	5.82782	7.02	4.27
CDIF630erm_01329	FabK	enoyl-[acyl-carrier-protein] reductase (NADH)	41.31	8.59	2.13	5.23045	2.33168	1.12266	2.89493	2.11103	72.9216	4.17	2.6	3.38	1.36137	1.06554	1.20185	1.20959	0.148069	12.2413	n.a.	2.77	0.58	n.a.	1.17102	0.830949	1.00098	0.240466	24.023	1.84	1.43	1.29	0.968904	0.836222	0.769248	0.858125	0.101614	11.8414	7.31	3.74	17.74	1.99319	1.90554	3.90224	2.60032	1.12834	43.3924	5.11	2.76
CDIF630erm_01330	FabD	malonyl CoA-acyl carrier protein transacylase	3.47	3.22	6.59	1.51592	1.42758	1.97469	1.6394	0.293715	17.9161	3.68	5.62	5.19	1.27889	1.56657	1.48928	1.44491	0.148885	10.3041	3.21	2.96	1.88	1.6635	1.21051	1.49603	1.45668	0.229043	15.7236	3.14	3.79	5.23	1.26572	1.36136	1.5489	1.39199	0.144053	10.3487	5.77	2.25	4.45	1.77084	1.47799	1.95442	1.73442	0.24029	13.8543	7.44	3.09
CDIF630erm_01333	FabF	3-oxoacyl-[acyl-carrier-protein] synthase 2	2.95	4.55	4.66	1.39773	1.69698	1.66054	1.58508	0.163275	10.3007	4.7	5.25	3.94	1.4453	1.51413	1.2976	1.41901	0.110632	7.79645	n.a.	3.78	2.49	n.a.	1.36795	1.72171	1.54483	0.250146	16.1925	10.95	5.18	6.06	2.36363	1.59154	1.66728	1.87415	0.425589	22.7084	5.84	2.08	4.23	1.78155	1.42106	1.90549	1.7027	0.251656	14.7798	4.49	3.46
CDIF630erm_01349	CDIF630erm_01349	alkaline shock protein	1.33	1.57	1.69	0.938507	0.99683	1	0.978446	0.0346245	3.53873	2.13	2.54	1.65	0.972968	1.05317	0.839719	0.955286	0.107819	11.2866	0.98	1.71	0.93	0.919145	0.920073	1.05221	0.963809	0.0765577	7.94325	2.92	2.82	2.91	1.22057	1.1743	1.15536	1.18341	0.0335464	2.83473	1.61	0.78	n.a.	0.935414	0.870219	n.a.	0.902817	0.0460999	5.10623	1.06	0.7
CDIF630erm_01350	NusB	N utilization substance protein B	3.09	2.79	2.77	1.43051	1.32884	1.28026	1.34654	0.0766739	5.69416	3.13	3.41	2.9	1.17945	1.22028	1.11325	1.17099	0.0540163	4.61286	n.a.	3.65	1.19	n.a.	1.34422	1.19024	1.26723	0.108883	8.59217	2	n.a.	1.98	1.01015	n.a.	0.953025	0.981589	0.0403952	4.11529	n.a.	1.92	2.3	n.a.	1.36531	1.40508	1.3852	0.0281198	2.03002	2	1.36
CDIF630erm_01354	IspA	geranylgeranyl pyrophosphate synthase	0.66	0.65	0.62	0.661125	0.641399	0.605693	0.636072	0.0280972	4.4173	2.04	1.43	1.31	0.95219	0.790224	0.748217	0.830211	0.107705	12.9733	0.42	0.84	0.35	0.601722	0.644858	0.645497	0.630692	0.0250913	3.97837	0.76	0.76	0.82	0.6227	0.609621	0.613308	0.61521	0.00674346	1.09612	0.84	0.53	0.65	0.675664	0.717331	0.746954	0.713316	0.0358141	5.02078	0.94	0.67
CDIF630erm_01363	Spo0A	stage 0 sporulation protein A	2.99	4.21	4.57	1.40717	1.63235	1.64443	1.56132	0.133629	8.55874	8.49	7.79	7.81	1.94251	1.84438	1.82691	1.87127	0.0623109	3.32988	1.57	2.59	1.41	1.16338	1.13233	1.2956	1.1971	0.0866994	7.24244	2.6	2.76	2.24	1.15175	1.16174	1.01367	1.10905	0.0827558	7.46185	5.01	2.4	2.95	1.6501	1.52647	1.59129	1.58928	0.0618409	3.89112	9.39	5.08
CDIF630erm_01365	CDIF630erm_01365	hypothetical protein	2.61	3.32	2.84	1.31472	1.44957	1.29633	1.35354	0.0836745	6.1819	2.5	3.64	3.17	1.05409	1.26076	1.16392	1.15959	0.103402	8.91715	1.45	n.a.	1.64	1.11803	n.a.	1.39728	1.25766	0.197454	15.7002	2.69	3.47	4.15	1.17152	1.30262	1.37974	1.28462	0.10527	8.19462	2.68	1.88	n.a.	1.20686	1.35102	n.a.	1.27894	0.10193	7.96989	2.03	1.68
CDIF630erm_01373	PupG	purine-nucleoside phosphorylase	1.4	1.17	1.98	0.962887	0.860527	1.0824	0.968606	0.111049	11.4648	1.87	1.66	1.78	0.911653	0.851405	0.872172	0.87841	0.0306045	3.48408	0.91	1.06	0.82	0.88571	0.724398	0.988024	0.866044	0.132909	15.3466	1.33	1.37	1.37	0.823754	0.81849	0.792742	0.811662	0.0165953	2.04461	1.38	0.58	0.78	0.866025	0.750404	0.818247	0.811559	0.0580999	7.15905	1.36	0.77
CDIF630erm_01377	YrrO	putative protease YrrO	1.68	1.38	8.54	1.05479	0.934568	2.24794	1.41243	0.726066	51.4053	1.33	1.49	1.26	0.768838	0.806632	0.733799	0.769756	0.0364249	4.73201	1.01	1.93	0.66	0.933108	0.977469	0.886405	0.932327	0.0455369	4.88421	1.27	1.38	1.72	0.804959	0.821472	0.888252	0.838228	0.0441018	5.26131	n.a.	0.79	0.99	n.a.	0.87578	0.921838	0.898809	0.0325681	3.62347	1.2	0.76
CDIF630erm_01398	Efp	elongation factor P (EF-p)	1.43	1.76	1.63	0.973149	1.05543	0.982088	1.00355	0.0451438	4.49839	2.21	2.14	2.3	0.991071	0.966694	0.991416	0.983061	0.0141747	1.44189	n.a.	1.88	0.71	n.a.	0.964724	0.919368	0.942046	0.0320716	3.40446	1.32	1.73	1.44	0.820652	0.919764	0.812743	0.851053	0.0596369	7.00743	1.79	0.89	0.98	0.986319	0.929558	0.91717	0.944349	0.0368712	3.9044	1.77	1.17
CDIF630erm_01402	Smc	structural maintenance chromosome protein SMC	1.87	1.49	1.56	1.11284	0.971101	0.960769	1.0149	0.0849722	8.37244	2.36	1.95	2.7	1.02415	0.922783	1.07417	1.00704	0.0771325	7.65936	0.89	1.75	0.94	0.875923	0.930772	1.05785	0.954849	0.0933228	9.77357	1.91	1.44	3.25	0.987162	0.83914	1.22099	1.01577	0.192527	18.9539	1.63	n.a.	0.89	0.941206	n.a.	0.874041	0.907624	0.0474928	5.23265	1	1.8
CDIF630erm_01403	FtsY	signal recognition particle receptor	0.85	0.91	0.92	0.750276	0.758913	0.73782	0.749003	0.010604	1.41574	2	1.47	1.38	0.942809	0.8012	0.767948	0.837319	0.0928577	11.0899	4.72	0.83	0.36	2.01717	0.641008	0.654654	1.10428	0.790616	71.5959	0.78	3.37	2.56	0.63084	1.28371	1.08366	0.999404	0.334492	33.4692	0.8	0.75	0.47	0.65938	0.85332	0.635164	0.715955	0.119576	16.7017	1.35	0.67
CDIF630erm_01405	Ffh	signal recognition particle protein	6.5	2.86	19.39	2.07476	1.34541	3.38724	2.26914	1.0347	45.5988	9.61	0.89	7.93	2.06667	0.623415	1.84089	1.51033	0.776338	51.402	0.31	1.57	0.89	0.516954	0.881605	1.02933	0.809297	0.263731	32.5877	0.24	17.23	0.32	0.349927	2.90266	0.383131	1.21191	1.46433	120.829	n.a.	0.14	1.75	n.a.	0.368676	1.22562	0.797149	0.605951	76.0148	0.4	1.02
CDIF630erm_01410	RplS	50S ribosomal protein L19	3.81	2.77	2.54	1.58845	1.32407	1.22595	1.37949	0.187497	13.5917	2.84	3.08	3.85	1.12349	1.15973	1.28269	1.18864	0.0834459	7.0203	1.94	2.48	1.21	1.29322	1.10803	1.2002	1.20048	0.0925963	7.71326	1.96	2.93	2.14	1	1.19698	0.990783	1.06259	0.116479	10.9618	4.89	1.52	5.26	1.63022	1.2148	2.12486	1.65662	0.455606	27.5021	2.81	1.4
CDIF630erm_01414	NrdZ	vitamin B12-dependent ribonucleoside-diphosphate reductase	2.38	1.58	2.52	1.25545	1	1.22112	1.15886	0.13864	11.9635	0.99	2.14	0.99	0.663325	0.966694	0.650444	0.760154	0.178985	23.5459	1.04	5.76	0.64	0.946864	1.68863	0.872872	1.16946	0.45114	38.5769	7.75	1.05	2.22	1.98849	0.716552	1.00913	1.23806	0.666153	53.8063	2.48	n.a.	3.69	1.16096	n.a.	1.77971	1.47034	0.437526	29.7568	1.76	1.37
CDIF630erm_01416	CDIF630erm_01416	putative (S)-2-hydroxy-acid oxidase	1.36	1.69	1.87	0.949032	1.03422	1.05191	1.01172	0.0550055	5.43683	3.15	2.89	2.88	1.18322	1.12339	1.1094	1.13867	0.0392077	3.44329	1.67	2.2	0.91	1.19986	1.0436	1.04083	1.09476	0.0910228	8.31438	2.29	2.3	2.64	1.08091	1.06052	1.10046	1.08063	0.0199728	1.84825	1.97	1.17	1.08	1.03472	1.0658	0.962828	1.02112	0.0528155	5.17233	2.66	1.35
CDIF630erm_01428	CodY	transcriptional regulator, GTP-sensing pleiotropic repressor	1.51	1.1	0.97	1	0.834388	0.757604	0.863997	0.123881	14.3381	1.5	1.2	1.48	0.816497	0.723891	0.795285	0.778557	0.0485163	6.23157	1.17	2.39	1.1	1.0043	1.08774	1.14434	1.07879	0.0704485	6.5303	3.26	3.36	3.5	1.28968	1.28181	1.26709	1.27952	0.0114677	0.896247	1.12	0.63	0.73	0.780189	0.782081	0.791587	0.784619	0.00610782	0.778444	1.7	0.78
CDIF630erm_01432	IscS2	cysteine desulfurase	0.42	0.38	0.48	0.527395	0.490414	0.532939	0.516916	0.0231179	4.47227	0.71	0.79	0.76	0.561743	0.587348	0.5699	0.572997	0.0130805	2.28282	n.a.	0.41	0.2	n.a.	0.450522	0.48795	0.469236	0.0264654	5.64011	6	5.96	5.69	1.74964	1.70717	1.61558	1.69079	0.0685125	4.05209	0.46	0.23	0.23	0.5	0.472547	0.444325	0.472291	0.0278383	5.89431	0.36	0.26
CDIF630erm_01433	CDIF630erm_01433	fe-s iron-sulfur cluster assembly protein, nifu family	0.46	0.39	0.39	0.551938	0.496825	0.480384	0.509716	0.0374781	7.35275	0.53	0.63	0.62	0.485341	0.524509	0.51474	0.508196	0.0203874	4.01171	0.21	0.38	0.16	0.425481	0.433727	0.436436	0.431881	0.00570554	1.32109	4.4	4.13	4.78	1.4983	1.42111	1.48076	1.46672	0.0404628	2.75872	0.34	0.19	n.a.	0.429863	0.429495	n.a.	0.429679	0.000260499	0.0606265	0.31	0.15
CDIF630erm_01436	AlaS	alanine-tRNA synthetase	1.55	1.12	1.36	1.01316	0.841939	0.89707	0.917389	0.0873997	9.52701	2.39	1.49	1.26	1.03064	0.806632	0.733799	0.857024	0.154704	18.0513	0.98	1.97	0.63	0.919145	0.987546	0.866025	0.924239	0.0609203	6.59141	1.1	1.17	1.11	0.749149	0.756391	0.713565	0.739702	0.0229231	3.09896	1.45	0.8	0.87	0.887718	0.881305	0.864165	0.877729	0.0121769	1.38732	1.82	1.13
CDIF630erm_01443	CDIF630erm_01443	ribonuclease J family protein	1.16	0.77	0.95	0.876477	0.698099	0.749753	0.774776	0.0917841	11.8465	0.92	0.83	0.87	0.639444	0.602034	0.60975	0.617076	0.0197517	3.20085	0.63	1.33	0.53	0.736956	0.811428	0.794325	0.780903	0.0390085	4.99531	1.25	1.23	1.22	0.798596	0.775543	0.748086	0.774075	0.0252867	3.2667	n.a.	0.51	0.58	n.a.	0.703666	0.705588	0.704627	0.00135899	0.192867	0.67	0.51
CDIF630erm_01454	PepA	cytosol aminopeptidase	1.3	1.1	1.71	0.927862	0.834388	1.0059	0.922716	0.0858718	9.30642	1.47	1.51	1.58	0.80829	0.812027	0.821714	0.814011	0.00692799	0.851093	1.12	2.75	0.64	0.982607	1.16678	0.872872	1.00742	0.148519	14.7425	2.54	2.05	3.11	1.13838	1.00122	1.19441	1.11134	0.0993915	8.94342	n.a.	1.07	0.78	n.a.	1.01923	0.818247	0.91874	0.142118	15.4688	1.42	1.1
CDIF630erm_01458	NpdA	NAD-dependent deacetylase, Sir2 family	0.51	0.7	0.94	0.581161	0.665611	0.745797	0.66419	0.0823271	12.3951	0.89	n.a.	0.94	0.628932	n.a.	0.633805	0.631369	0.00344603	0.545802	n.a.	1.62	0.54	n.a.	0.895533	0.801784	0.848659	0.0662911	7.81128	1.7	1.2	1.8	0.931315	0.766027	0.908674	0.868672	0.089611	10.3159	1.12	0.61	0.71	0.780189	0.769567	0.780668	0.776808	0.00627564	0.807875	1.29	0.71
CDIF630erm_01461	RimP	ribosome maturation factor rimp	1.51	1.62	1.69	1	1.01258	1	1.00419	0.00726255	0.723223	1.43	1.45	1.85	0.797217	0.795731	0.889156	0.827368	0.053515	6.4681	0.85	1.8	0.68	0.856013	0.943975	0.899735	0.899908	0.0439812	4.8873	1.07	1.48	1.38	0.738863	0.850715	0.79563	0.795069	0.0559283	7.03439	1.47	0.86	0.96	0.893819	0.913757	0.907763	0.905113	0.0102295	1.13019	1.74	0.94
CDIF630erm_01465	InfB	translation initiation factor IF-2	0.92	0.84	0.95	0.780558	0.72914	0.749753	0.753151	0.0258769	3.43582	0.71	0.63	5.51	0.561743	0.524509	1.5345	0.873585	0.572675	65.5546	0.6	1.03	0.38	0.719195	0.714074	0.672593	0.701954	0.025556	3.6407	1	1.09	0.96	0.714286	0.730074	0.663602	0.702654	0.0347291	4.94257	0.93	0.41	0.53	0.710939	0.630919	0.674489	0.672116	0.0400632	5.96075	1.14	1.11
CDIF630erm_01474	Pnp	polyribonucleotide nucleotidyltransferase	1.63	1.5	1.68	1.03898	0.974355	0.997037	1.00346	0.0327851	3.26722	2.11	2	1.89	0.968389	0.934539	0.898717	0.933882	0.0348408	3.73075	0.85	1.5	0.68	0.856013	0.861727	0.899735	0.872492	0.0237658	2.7239	1.23	1.24	1.36	0.792181	0.778689	0.789844	0.786905	0.00721016	0.916269	1.87	0.91	1.11	1.00812	0.939944	0.976109	0.974724	0.0341086	3.49931	2.04	1.03
CDIF630erm_01476	CDIF630erm_01476	putative peptidase, M16 family	1.33	1.28	1.13	0.938507	0.90007	0.817704	0.885427	0.0617185	6.97048	2.22	1.65	2.16	0.993311	0.848837	0.960769	0.934306	0.0757854	8.11141	n.a.	2.83	0.89	n.a.	1.18363	1.02933	1.10648	0.109108	9.86083	2.75	2.76	2.71	1.18451	1.16174	1.11495	1.15373	0.0354622	3.0737	1.25	0.7	0.7	0.824226	0.824386	0.775151	0.807921	0.0283798	3.5127	1.61	0.76
CDIF630erm_01478	DapG	aspartokinase	6.36	0.78	2.79	2.0523	0.702617	1.28487	1.34659	0.676953	50.2715	0.95	1.08	1.15	0.649786	0.686743	0.701037	0.679189	0.0264473	3.89395	1.47	0.93	0.59	1.12572	0.678525	0.838082	0.880775	0.226633	25.7311	1.07	1.28	1.41	0.738863	0.791149	0.804232	0.778081	0.0345883	4.44534	0.69	1.77	4.41	0.612372	1.3109	1.94561	1.28963	0.666874	51.7107	0.47	0.24
CDIF630erm_01484	RecA	protein RecA (Recombinase a)	3.96	3.95	4.49	1.61942	1.58114	1.62997	1.61018	0.0256945	1.59576	3.84	3.87	3.82	1.30639	1.29998	1.27768	1.29469	0.0150696	1.16396	2.3	8.21	3.13	1.4081	2.01602	1.93033	1.78482	0.329048	18.4359	4.47	8.24	3.24	1.51017	2.00732	1.21911	1.57887	0.398569	25.244	8.92	5.23	2.59	2.20178	2.25337	1.49103	1.98206	0.426024	21.494	6.45	2.34
CDIF630erm_01489	CDIF630erm_01489	putative phage tyrosine recombinase	1.37	n.a.	1.75	0.952515	n.a.	1.0176	0.985056	0.0460197	4.67179	1.43	n.a.	3.27	0.797217	n.a.	1.18213	0.989675	0.272176	27.5015	3.56	n.a.	2.02	1.75185	n.a.	1.55073	1.65129	0.142211	8.61213	1.86	2.81	1.45	0.974156	1.17221	0.81556	0.987309	0.17869	18.0987	1.87	1.05	1.66	1.00812	1.00966	1.19369	1.07049	0.106696	9.96702	2.57	1.18
CDIF630erm_01490	PurB	adenylosuccinate lyase	1.86	1.9	2.43	1.10986	1.0966	1.19911	1.13519	0.0557533	4.91136	2.76	3.2	3.34	1.10755	1.18211	1.19472	1.16146	0.0471101	4.05612	1.72	4.18	1.6	1.21769	1.43851	1.38013	1.34544	0.114425	8.50468	2.77	3.26	3.82	1.18881	1.26259	1.32374	1.25838	0.0675654	5.36923	n.a.	7.18	7.05	n.a.	2.64024	2.45998	2.55011	0.127464	4.99837	12.96	7.68
CDIF630erm_01491	CDIF630erm_01491	transcriptional regulator, MarR family	0.38	0.38	0.38	0.501653	0.490414	0.474186	0.488751	0.0138089	2.82535	0.56	0.5	0.58	0.498888	0.467269	0.497859	0.488005	0.0179652	3.68135	0.35	0.62	0.23	0.549294	0.554013	0.523268	0.542192	0.0165574	3.0538	0.64	0.67	0.68	0.571429	0.572388	0.558504	0.56744	0.00775397	1.36648	0.39	0.24	n.a.	0.460387	0.482711	n.a.	0.471549	0.015785	3.34749	0.38	0.22
CDIF630erm_01495	CDIF630erm_01495	putative alanine aminotransferase	0.7	0.98	1.11	0.680864	0.787562	0.810435	0.75962	0.0691569	9.10414	2.7	2.82	2.85	1.09545	1.1097	1.10361	1.10292	0.00715391	0.648635	1.25	1.9	0.75	1.03807	0.969842	0.944911	0.984274	0.0482263	4.89968	2.09	2.53	2.17	1.03263	1.11228	0.997704	1.04754	0.058724	5.60591	1.83	0.9	1.12	0.997279	0.934765	0.980497	0.970847	0.0323546	3.33261	2.98	1.46
CDIF630erm_01499	GlnA	glutamine synthetase	1.46	1.31	1.55	0.983304	0.910557	0.957685	0.950515	0.0368998	3.88208	2.02	2.17	1.96	0.947511	0.973447	0.915209	0.945389	0.0291769	3.08624	1.42	2.68	1	1.10641	1.15184	1.09109	1.11645	0.0315941	2.82988	2.89	3.19	3.09	1.21429	1.24896	1.19056	1.21794	0.0293712	2.41155	4.75	2.34	2.84	1.60671	1.50726	1.56134	1.55844	0.0497871	3.19468	3.93	2.16
CDIF630erm_01512	CDIF630erm_01512	putative CBS domain-containing protein	0.99	1.31	1.2	0.809709	0.910557	0.84265	0.854305	0.0514242	6.01941	2.02	1.84	2.24	0.947511	0.896378	0.978399	0.940763	0.041425	4.40334	1.06	1.62	0.82	0.955925	0.895533	0.988024	0.946494	0.0469608	4.96155	1.72	1.81	1.73	0.936777	0.94079	0.89083	0.922799	0.0277586	3.00808	1.71	0.69	n.a.	0.964027	0.818476	n.a.	0.891251	0.10292	11.5478	1.09	0.73
CDIF630erm_01513	CDIF630erm_01513	putative peptidyl-prolyl isomerase	1.92	1.81	2.34	1.12762	1.07031	1.1767	1.12488	0.053245	4.73341	2.11	1.92	2.15	0.968389	0.915657	0.958542	0.94753	0.028038	2.95907	0.95	1.55	0.63	0.904967	0.875972	0.866025	0.882321	0.0202325	2.29309	1.38	1.29	1.56	0.839096	0.794233	0.845929	0.826419	0.0280825	3.3981	2.08	1.11	1.26	1.06322	1.03811	1.03997	1.0471	0.0139902	1.33609	1.95	1.14
CDIF630erm_01535	CDIF630erm_01535	putative membrane protein	3.35	4.01	4.7	1.48948	1.5931	1.66765	1.58341	0.0894821	5.65122	3.07	2.3	3.73	1.16809	1.00218	1.26254	1.14427	0.131806	11.5187	1.6	6.58	2.04	1.17444	1.80483	1.55839	1.51255	0.317686	21.0033	3.59	4.57	5.32	1.35338	1.4949	1.56217	1.47015	0.106572	7.24908	3.85	3.05	3	1.44651	1.7208	1.60471	1.59068	0.137685	8.65573	2.92	2.06
CDIF630erm_01542	GlpK2	glycerol kinase	1.06	1.24	1.3	0.837846	0.885895	0.877058	0.866933	0.0255744	2.94999	2.42	2.48	2.46	1.03709	1.04066	1.02532	1.03436	0.00802598	0.77594	1.65	n.a.	1.01	1.19265	n.a.	1.09653	1.14459	0.0679661	5.93803	3.62	4.06	3.99	1.35902	1.40902	1.35288	1.37364	0.0307927	2.24169	n.a.	1.07	1.24	n.a.	1.01923	1.03169	1.02546	0.00880651	0.858786	2.12	1.4
CDIF630erm_01543	CDIF630erm_01543	transcriptional regulator, GntR family	1.87	1.87	2.36	1.11284	1.08791	1.18171	1.12749	0.0485885	4.30945	1.67	13.23	6.16	0.861523	2.4036	1.62249	1.6292	0.77106	47.3274	n.a.	2.75	2.06	n.a.	1.16678	1.56601	1.3664	0.282294	20.6597	2.77	n.a.	2.68	1.18881	n.a.	1.10876	1.14879	0.0565998	4.92693	1.7	1.21	1.62	0.961204	1.08386	1.17922	1.07476	0.109292	10.169	2.73	1.49
CDIF630erm_01544	CDIF630erm_01544	putative lamB-like protein, UPF0271 family	0.48	0.63	0.59	0.563809	0.631454	0.590857	0.595374	0.0340478	5.71873	0.7	0.66	0.65	0.557773	0.536852	0.527046	0.540557	0.0156951	2.90351	0.82	1.61	0.64	0.840771	0.892765	0.872872	0.868803	0.0262346	3.01963	0.95	1.29	1.1	0.6962	0.794233	0.710343	0.733592	0.052991	7.2235	0.28	0.15	0.21	0.390095	0.381616	0.424567	0.39876	0.0227488	5.70489	0.23	0.13
CDIF630erm_01560	CDIF630erm_01560	hypothetical protein	1.12	1.35	2.11	0.861233	0.924354	1.11737	0.967653	0.133446	13.7907	1.9	1.93	1.96	0.918937	0.918039	0.915209	0.917395	0.00194561	0.21208	n.a.	1.16	0.4	n.a.	0.757798	0.690066	0.723932	0.0478939	6.6158	1.5	n.a.	1.36	0.874818	n.a.	0.789844	0.832331	0.0600857	7.21897	1.35	1	1.5	0.85656	0.985329	1.1347	0.992198	0.139199	14.0294	0.89	0.57
CDIF630erm_01561	CDIF630erm_01561	putative nicotinamidase	0.7	1.12	0.98	0.680864	0.841939	0.7615	0.761434	0.0805372	10.577	1.55	1.67	1.79	0.829993	0.853966	0.874618	0.852859	0.0223331	2.61861	n.a.	1.42	0.47	n.a.	0.838433	0.748013	0.793223	0.0639366	8.06035	1.57	n.a.	1.64	0.894997	n.a.	0.867349	0.881173	0.0195507	2.21871	0.46	0.27	0.24	0.5	0.511992	0.453882	0.488625	0.0306799	6.27882	0.49	0.35
CDIF630erm_01569	Ddl	D-alanine--D-alanine ligase	0.1	0.43	0.33	0.257343	0.521682	0.441889	0.406971	0.135585	33.3156	0.36	0.06	0.17	0.4	0.161867	0.269536	0.277134	0.119248	43.0291	0.07	0.1	0.07	0.245652	0.222497	0.288675	0.252275	0.0335824	13.3119	0.06	0.07	0.07	0.174964	0.185013	0.179193	0.179723	0.00504569	2.80748	0.16	0.77	0.24	0.294884	0.864623	0.453882	0.537796	0.293993	54.6662	0.12	1.09
CDIF630erm_01570	CDIF630erm_01570	putative competence-damage inducible protein, CinA family	1.21	1.12	1.18	0.895167	0.841939	0.835598	0.857568	0.0327158	3.81495	1.89	1.72	2.07	0.916515	0.866655	0.94054	0.907904	0.0376875	4.15105	n.a.	1.48	0.27	n.a.	0.855963	0.566947	0.711455	0.204366	28.725	1.05	4.04	1.17	0.731925	1.40554	0.732596	0.956688	0.38872	40.6318	1.68	0.53	0.57	0.955533	0.717331	0.699479	0.790781	0.142959	18.0782	1.47	0.87
CDIF630erm_01578	CDIF630erm_01578	putative ATP-binding protein	0.81	1.28	1.33	0.73241	0.90007	0.88712	0.839867	0.0932856	11.1072	2.52	2.18	25.35	1.0583	0.975687	3.2914	1.77513	1.31378	74.0104	n.a.	2.52	0.84	n.a.	1.11693	1	1.05846	0.0826795	7.81128	4.18	n.a.	4.1	1.46036	n.a.	1.3714	1.41588	0.0629057	4.44287	1.09	0.52	0.77	0.76967	0.710531	0.812985	0.764395	0.0514301	6.72821	1.6	0.96
CDIF630erm_01619	SigA1	RNA polymerase sigma factor SigA1 (sigma-43)	1.04	0.92	1.49	0.829905	0.763072	0.938966	0.843981	0.0887879	10.5201	1.48	1.28	1.39	0.811035	0.747631	0.770725	0.776464	0.0320892	4.13274	1.16	1.55	0.69	1	0.875972	0.906327	0.927433	0.0646517	6.97104	1.84	1.7	1.67	0.968904	0.911754	0.875246	0.918635	0.0472069	5.13881	n.a.	0.45	0.8	n.a.	0.660979	0.828671	0.744825	0.118576	15.92	1.82	10.29
CDIF630erm_01623	CDIF630erm_01623	putative 5-nitroimidazole antibiotic resistance protein	0.7	3.94	1.28	0.680864	1.57914	0.870285	1.04343	0.473505	45.3797	2	1.81	1.38	0.942809	0.889041	0.767948	0.866599	0.0895647	10.3352	0.75	2.58	0.67	0.804084	1.13015	0.893095	0.942442	0.168538	17.8832	2.06	2.93	2.54	1.02519	1.19698	1.07942	1.10053	0.0878187	7.97968	0.28	0.46	n.a.	0.390095	0.668283	n.a.	0.529189	0.196709	37.1717	0.77	0.44
CDIF630erm_01638	Rbr2	reverse rubrerythrin	1.25	1	1.48	0.909843	0.795557	0.93581	0.880403	0.0746171	8.47533	3.01	4.71	3.03	1.15662	1.43414	1.13792	1.2429	0.165888	13.3469	0.63	1.36	0.39	0.736956	0.820529	0.681385	0.74629	0.0700398	9.38507	0.82	n.a.	0.85	0.646813	n.a.	0.624426	0.63562	0.0158299	2.49047	1.84	0.88	0.72	1	0.924321	0.786146	0.903489	0.108438	12.0022	1.15	0.78
CDIF630erm_01648	SsuA1	ABC-type transport system, alkanesulfonates-family extracellular solute-binding protein	2.67	3.1	3.32	1.32974	1.40072	1.40161	1.37736	0.0412384	2.99402	4.73	8	7.59	1.4499	1.86908	1.801	1.70666	0.224947	13.1805	2.36	3.96	2.78	1.42635	1.40014	1.81921	1.54857	0.234749	15.1591	5.53	7	7.03	1.67971	1.85013	1.79576	1.7752	0.0870507	4.90371	4.79	2.25	2.84	1.61346	1.47799	1.56134	1.55093	0.068331	4.4058	7.16	5.66
CDIF630erm_01659	CDIF630erm_01659	transcriptional regulator, HTH-type	0.94	1.52	1.65	0.788997	0.980829	0.988095	0.919307	0.11291	12.2821	3.24	2.64	2.42	1.2	1.0737	1.01695	1.09688	0.0937007	8.54244	n.a.	1.32	0.54	n.a.	0.808372	0.801784	0.805078	0.00465864	0.578657	1.96	2.14	2.15	1	1.02296	0.993095	1.00535	0.0156371	1.55539	0.99	0.51	0.54	0.733514	0.703666	0.680823	0.706001	0.0264235	3.7427	0.83	0.51
CDIF630erm_01661	CDIF630erm_01661	uncharacterized protein	5.08	3.36	10.51	1.83419	1.45828	2.49378	1.92875	0.524186	27.1775	6.23	3.49	19.23	1.664	1.23451	2.8667	1.92174	0.846067	44.0262	9.02	17.31	2.65	2.78852	2.92734	1.77616	2.49734	0.628402	25.1629	9.95	6.69	13.22	2.25312	1.8087	2.46256	2.17479	0.333894	15.3529	n.a.	3.27	2.24	n.a.	1.78178	1.38663	1.58421	0.279416	17.6376	8.87	4.67
CDIF630erm_01662	CDIF630erm_01662	uncharacterized protein	1.74	0.88	1.99	1.07346	0.746299	1.08513	0.968298	0.192345	19.8643	3.31	4.54	n.a.	1.21289	1.40802	n.a.	1.31046	0.137978	10.529	2.19	3.76	1.28	1.37402	1.36433	1.23443	1.32426	0.0779467	5.88607	2	2.57	2	1.01015	1.12104	0.957826	1.02967	0.0833377	8.09362	3.28	1.09	1.82	1.33514	1.02871	1.24989	1.20458	0.15816	13.1298	2.15	1.61
CDIF630erm_01667	DeoC	deoxyribose-phosphate aldolase	1.53	1.44	1.51	1.0066	0.954669	0.945247	0.968839	0.0330405	3.41032	1.94	2.31	2.19	0.928559	1.00436	0.967418	0.966778	0.0379031	3.92056	n.a.	1.82	0.6	n.a.	0.949205	0.845154	0.89718	0.073575	8.2007	1.43	1.33	1.44	0.854161	0.806453	0.812743	0.824452	0.0259203	3.14394	1.13	0.72	0.74	0.783665	0.83608	0.79699	0.805578	0.0272424	3.38172	1.43	0.78
CDIF630erm_01675	CDIF630erm_01675	LUD-like protein	0.98	1.21	1.53	0.805609	0.875113	0.951486	0.877403	0.0729652	8.31604	3.83	3.31	3.57	1.30469	1.20225	1.23517	1.24737	0.0522981	4.19266	n.a.	1.96	0.63	n.a.	0.985037	0.866025	0.925531	0.0841536	9.09247	1.62	2.34	1.85	0.909137	1.0697	0.921208	0.966681	0.0894193	9.25014	1.82	0.95	10.84	0.99455	0.96038	3.05036	1.66843	1.19691	71.7387	2.42	1.63
CDIF630erm_01689	TyrS	tyrosine--tRNA ligase	1.7	1.98	1.87	1.06105	1.11945	1.05191	1.07747	0.0366418	3.40073	3.53	3.85	4.28	1.25255	1.29662	1.35243	1.30053	0.0500521	3.84858	n.a.	1.77	0.66	n.a.	0.936076	0.886405	0.91124	0.0351223	3.85434	2.5	2.15	2.35	1.12938	1.02535	1.03826	1.06433	0.0567062	5.32787	1.94	1.37	1.37	1.02681	1.1533	1.08442	1.08818	0.0633257	5.81942	2.83	1.42
CDIF630erm_01692	Rbr3	reverse rubrerythrin	1.47	2.72	3.16	0.986666	1.31207	1.36741	1.22205	0.205718	16.8338	2.24	2.75	2.53	0.997775	1.09584	1.03981	1.04448	0.0492006	4.71056	1.2	1.93	0.76	1.0171	0.977469	0.95119	0.981918	0.0331773	3.37882	1.44	1.81	1.75	0.857143	0.94079	0.895964	0.897966	0.0418594	4.66158	1.9	0.83	0.88	1.01617	0.897678	0.869117	0.927656	0.0779771	8.40581	1.96	0.94
CDIF630erm_01697	CDIF630erm_01697	ABC-type transport system, permease	1.07	1.49	n.a.	0.841789	0.971101	n.a.	0.906445	0.0914375	10.0875	2.5	1.92	2.33	1.05409	0.915657	0.997861	0.989204	0.0696226	7.03825	0.49	2.1	1.81	0.649934	1.01961	1.46791	1.04582	0.409618	39.1672	2.04	1.04	n.a.	1.0202	0.713132	n.a.	0.866668	0.217133	25.0537	8.63	3.8	4.91	2.16569	1.92076	2.05295	2.04647	0.122594	5.99051	2.13	1.44
CDIF630erm_01703	SseA1	3-mercaptopyruvate sulfurtransferase	1.63	1.68	1.74	1.03898	1.03116	1.01469	1.02827	0.0123998	1.20589	2.16	2.16	2.04	0.979796	0.971201	0.9337	0.961565	0.0245123	2.5492	1.33	2.47	0.83	1.07077	1.10579	0.99403	1.05686	0.0571636	5.40879	2.22	2.1	2.13	1.06426	1.01336	0.988466	1.02203	0.0386348	3.7802	2.25	1.33	1.69	1.10581	1.13634	1.20443	1.14886	0.0504846	4.39432	2.06	1.54
CDIF630erm_01704	NfnA	NADH-dependent reduced ferredoxin|NADP+ oxidoreductase, subunit alpha	0.71	1.4	1.32	0.68571	0.941316	0.883779	0.836935	0.134087	16.0212	3.43	2.92	2.34	1.23468	1.12921	1	1.1213	0.117542	10.4827	0.83	1.52	0.67	0.845883	0.867453	0.893095	0.86881	0.0236356	2.72045	1.24	1.9	1.82	0.795395	0.963896	0.913708	0.891	0.0865153	9.70992	2.71	0.54	1.63	1.2136	0.724066	1.18285	1.04017	0.274188	26.3598	2.62	2.33
CDIF630erm_01705	NfnB	NADH-dependent reduced ferredoxin|NADP+ oxidoreductase, subunit beta	0.15	0.93	1.59	0.315179	0.767208	0.969963	0.684117	0.335207	48.9985	0.77	1.95	4.6	0.584998	0.922783	1.40207	0.969952	0.410575	42.3295	0.07	0.92	2.13	0.245652	0.674867	1.59239	0.837637	0.687967	82.1318	1.45	4.39	5.54	0.860114	1.46516	1.59414	1.30647	0.3919	29.9968	5.17	0.45	1.72	1.67624	0.660979	1.21507	1.1841	0.508339	42.9305	2.68	2.53
CDIF630erm_01710	CDIF630erm_01710	fic family protein	2.25	1.98	3.51	1.22068	1.11945	1.44115	1.26043	0.164494	13.0507	4.44	5.12	4.82	1.40475	1.49526	1.43521	1.44508	0.0460533	3.18692	1.58	2.21	1.31	1.16708	1.04597	1.24881	1.15395	0.102053	8.84377	2.93	4.27	4.59	1.22266	1.445	1.45104	1.3729	0.130145	9.47957	3.22	1.58	2.28	1.32288	1.23854	1.39896	1.32012	0.0802442	6.07853	5.95	1.92
CDIF630erm_01718	HisC1	histidinol-phosphate aminotransferase	0.91	0.07	0.29	0.776305	0.210485	0.414243	0.467011	0.286577	61.3641	0.07	n.a.	0.14	0.176383	n.a.	0.2446	0.210492	0.0482363	22.916	0.22	0.37	0.15	0.435494	0.427982	0.422577	0.428684	0.00648712	1.51326	0.35	0.42	0.41	0.422577	0.453188	0.433674	0.43648	0.0154969	3.55042	0.16	0.07	0.1	0.294884	0.260694	0.292979	0.282852	0.0192136	6.7928	0.14	0.1
CDIF630erm_01719	HisB	imidazoleglycerol-phosphate dehydratase	n.a.	0.94	1.03	n.a.	0.771321	0.780684	0.776003	0.00662033	0.853133	1.27	1.1	1.2	0.751295	0.693072	0.716115	0.720161	0.0293215	4.07152	n.a.	1.75	0.63	n.a.	0.930772	0.866025	0.898399	0.0457828	5.09604	1.74	n.a.	1.43	0.942208	n.a.	0.809916	0.876062	0.0935445	10.6778	n.a.	0.44	0.4	n.a.	0.653594	0.585959	0.619776	0.047825	7.7165	0.92	n.a.
CDIF630erm_01720	HisH	imidazole glycerol phosphate synthase subunit HisH	0.53	0.62	0.66	0.592447	0.626422	0.624926	0.614598	0.0191984	3.12373	1.01	1.03	1.01	0.669992	0.670658	0.656981	0.665877	0.00771121	1.15805	n.a.	1.53	0.44	n.a.	0.870302	0.723747	0.797024	0.10363	13.0021	1.2	n.a.	1.03	0.782461	n.a.	0.68737	0.734915	0.0672396	9.1493	0.56	0.25	0.37	0.551677	0.492665	0.563557	0.535966	0.0379679	7.084	0.58	0.33
CDIF630erm_01721	HisA	1-(5-phosphoribosyl)-5-[(5- phosphoribosylamino)methylideneamino] imidazole-4-carboxamide isomerase	0.76	0.77	0.7	0.709444	0.698099	0.643585	0.683709	0.0352089	5.14969	1.49	1.68	1.59	0.81377	0.856519	0.82431	0.831533	0.0222707	2.67827	n.a.	1.91	0.74	n.a.	0.972391	0.938591	0.955491	0.0239006	2.50139	1.98	n.a.	1.9	1.00509	n.a.	0.933574	0.969331	0.0505691	5.21691	0.64	0.55	0.56	0.589768	0.73074	0.693316	0.671274	0.0730249	10.8785	1.07	0.69
CDIF630erm_01723	HisI	bifunctional phosphoribosyl-AMP cyclohydrolase/phosphoribosyl-ATP pyrophosphatase	0.92	0.91	1.15	0.780558	0.758913	0.824908	0.788127	0.033642	4.26861	1.6	1.4	1.5	0.843274	0.781891	0.800641	0.808602	0.0314563	3.89021	n.a.	2.14	0.74	n.a.	1.02927	0.938591	0.983933	0.0641232	6.51703	1.67	1.61	1.42	0.923061	0.887291	0.807079	0.872477	0.0593932	6.80742	0.68	0.42	0.53	0.607919	0.638566	0.674489	0.640325	0.03332	5.20361	0.83	0.55
CDIF630erm_01746	PgcA1	phosphoglucomutase	1.09	1.46	1.29	0.84962	0.961276	0.873678	0.894858	0.0587637	6.56682	3.54	3.54	3.98	1.25433	1.24332	1.30417	1.26727	0.032423	2.55848	0.86	1.61	0.7	0.861034	0.892765	0.912871	0.88889	0.0261349	2.94017	3.2	2.25	3.85	1.27775	1.04893	1.32893	1.21854	0.149099	12.2359	n.a.	0.77	0.79	n.a.	0.864623	0.823475	0.844049	0.0290958	3.44716	1.07	1.14
CDIF630erm_01767	CysK	cysteine synthase	0.05	0.06	0.06	0.181969	0.194871	0.188422	0.188421	0.00645115	3.42381	0.07	0.06	0.1	0.176383	0.161867	0.206725	0.181658	0.0228893	12.6002	0.12	0.21	0.08	0.321634	0.322429	0.308607	0.317556	0.0077609	2.44394	2.35	2.59	2.16	1.09498	1.12539	0.995402	1.07192	0.0679918	6.34297	0.15	0.05	0.06	0.28552	0.220326	0.226941	0.244262	0.0358829	14.6903	0.17	0.11
CDIF630erm_01788	CDIF630erm_01788	putative amidohydrolase	0.37	0.76	0.71	0.495008	0.693551	0.648165	0.612241	0.104032	16.992	3.35	2.19	2.93	1.2202	0.977922	1.11899	1.1057	0.121684	11.0051	n.a.	1.49	1.27	n.a.	0.85885	1.2296	1.04422	0.262156	25.1054	2.89	2.13	3.14	1.21429	1.02057	1.20015	1.145	0.107993	9.43168	1	0.59	0.62	0.73721	0.756846	0.729513	0.741189	0.0140944	1.90159	2.01	0.84
CDIF630erm_01800	FprAnorR	NADH oxidase (H2O-forming)	0.39	0.7	0.55	0.508211	0.665611	0.570477	0.581433	0.07927	13.6336	2.8	2.86	2.4	1.11555	1.11755	1.01274	1.08194	0.0599412	5.54014	0.39	0.79	0.31	0.579834	0.625371	0.607493	0.604233	0.0229432	3.79709	0.43	0.44	0.51	0.468388	0.463852	0.483679	0.471973	0.0103879	2.20094	0.7	0.33	0.37	0.616794	0.566029	0.563557	0.582127	0.0300483	5.16181	0.78	0.49
CDIF630erm_01811	TerD1	tellurium resistance protein terD	1.15	1.53	1.66	0.872691	0.98405	0.991085	0.949275	0.0664171	6.99661	2.68	2.72	2.74	1.09138	1.08985	1.0821	1.08778	0.00497549	0.4574	n.a.	2.72	1.3	n.a.	1.1604	1.24403	1.20222	0.0591358	4.91889	3.48	n.a.	3.15	1.33248	n.a.	1.20206	1.26727	0.0922211	7.27713	1.57	0.95	0.96	0.923721	0.96038	0.907763	0.930622	0.0269786	2.89898	2	1.08
CDIF630erm_01812	TerD2	tellurium resistance protein terD	1.03	1.05	1.08	0.825905	0.815204	0.799408	0.813506	0.0133299	1.63857	2.78	n.a.	2.65	1.11156	n.a.	1.06418	1.08787	0.0334997	3.07939	0.95	2.85	0.85	0.904967	1.18781	1.00593	1.0329	0.143337	13.8771	2.82	3.06	2.7	1.19949	1.22325	1.11289	1.17854	0.058082	4.92829	1.58	0.93	0.54	0.926658	0.950217	0.680823	0.852566	0.1492	17.5001	1.46	1.16
CDIF630erm_01813	TerD3	tellurium resistance protein terD	1.59	1.81	1.94	1.02615	1.07031	1.07141	1.05596	0.0258224	2.4454	2.64	3.71	3.43	1.08321	1.27283	1.21071	1.18891	0.0966711	8.13105	n.a.	4.64	1.35	n.a.	1.5156	1.26773	1.39166	0.175266	12.594	3.47	3.89	4.06	1.33057	1.3792	1.36469	1.35815	0.0249685	1.83842	1.89	1.19	1.16	1.0135	1.07487	0.997852	1.02874	0.0407075	3.95703	2	1.48
CDIF630erm_01814	CDIF630erm_01814	putative calcium-transporting ATPase	2.03	0.75	0.75	1.15947	0.688973	0.666173	0.838205	0.278457	33.2206	2.76	2.61	2.59	1.10755	1.06759	1.05206	1.07573	0.0286264	2.66111	0.35	0.98	0.38	0.549294	0.696526	0.672593	0.639471	0.0790069	12.355	0.68	0.73	0.97	0.589015	0.597468	0.667049	0.617844	0.0428217	6.93083	0.9	1.52	0.63	0.699379	1.2148	0.735372	0.883182	0.287749	32.5809	1.76	1.43
CDIF630erm_01816	CDIF630erm_01816	putative tellurite associated resistance protein	0.97	0.94	2.7	0.801489	0.771321	1.26398	0.945595	0.276137	29.2025	1.5	1.5	1.57	0.816497	0.809334	0.819109	0.81498	0.00506097	0.620994	3.72	1.02	0.44	1.79078	0.710599	0.723747	1.07504	0.619883	57.6613	1.94	5.97	1.12	0.994885	1.7086	0.716772	1.14009	0.511609	44.8746	1.72	0.42	0.38	0.966842	0.638566	0.571122	0.72551	0.211702	29.1798	1.36	0.74
CDIF630erm_01829	CDIF630erm_01829	putative tellurium resistance protein	1.25	2.27	2.33	0.909843	1.19863	1.17418	1.09422	0.16014	14.6351	3.82	4.47	5.65	1.30299	1.39713	1.55388	1.418	0.126739	8.9379	n.a.	3.81	1.13	n.a.	1.37337	1.15984	1.26661	0.150984	11.9204	6.3	n.a.	6.3	1.79284	n.a.	1.69997	1.74641	0.0656689	3.76023	1.83	0.9	0.97	0.997279	0.934765	0.912479	0.948174	0.0439614	4.63643	3.08	1.33
CDIF630erm_01838	GcvTPA	glycine cleavage system, subunit A	0.62	1.13	1.42	0.640778	0.845689	0.916644	0.801037	0.143251	17.8832	2.35	3.69	3.73	1.02198	1.26939	1.26254	1.18464	0.140907	11.8946	0.33	0.91	0.27	0.533369	0.671189	0.566947	0.590502	0.071866	12.1703	0.58	0.7	0.72	0.543984	0.585063	0.574696	0.567914	0.0213626	3.76159	0.49	0.11	0.21	0.516047	0.326797	0.424567	0.42247	0.0946425	22.4022	0.55	0.33
CDIF630erm_01859	CDIF630erm_01859	putative NADPH-dependent FMN reductase	0.46	0.36	0.4	0.551938	0.477334	0.486504	0.505259	0.0406846	8.05223	0.43	0.51	0.47	0.437163	0.471919	0.448168	0.452417	0.0177634	3.92633	n.a.	0.78	0.28	n.a.	0.621401	0.57735	0.599375	0.0311482	5.19678	0.45	n.a.	0.55	0.479157	n.a.	0.502288	0.490723	0.016356	3.33305	0.39	0.25	0.23	0.460387	0.492665	0.444325	0.465792	0.0246188	5.28536	0.38	0.24
CDIF630erm_01867	IunH	inosine/uridine-preferring nucleoside hydrolase	4.38	3.48	4.61	1.70313	1.48409	1.65161	1.61294	0.114524	7.10032	4.21	5.46	6.22	1.36789	1.54411	1.63037	1.51412	0.133789	8.83607	1.74	5.2	1.4	1.22474	1.60445	1.29099	1.3734	0.202821	14.7678	4.81	4.11	3.94	1.56655	1.41767	1.34437	1.44286	0.113212	7.84632	5.29	2.26	3.95	1.69558	1.48127	1.84135	1.67273	0.18112	10.8278	5.1	2.73
CDIF630erm_01882	RibH	6,7-dimethyl-8-ribityllumazine synthase	0.43	1.67	0.84	0.533637	1.02809	0.705012	0.755578	0.251073	33.2293	1.99	2.52	2.41	0.940449	1.04902	1.01485	1.00144	0.0555122	5.54325	1.7	1.99	0.72	1.21059	0.992546	0.92582	1.04298	0.148932	14.2794	1.29	1.4	1.42	0.811273	0.827404	0.807079	0.815252	0.0107307	1.31625	3.36	1.71	2.31	1.35133	1.28849	1.40813	1.34931	0.0598482	4.43545	4.2	2.07
CDIF630erm_01883	RibBA	bifunctional 3,4-dihydroxy-2-butanone 4-phosphate synthase/GTP cyclohydrolase-2	1.32	6.28	2.29	0.934972	1.99366	1.16406	1.36423	0.557008	40.8294	3.51	4.02	4.88	1.249	1.32494	1.44412	1.33935	0.0983534	7.34336	n.a.	2.75	0.87	n.a.	1.16678	1.0177	1.09224	0.105418	9.65155	1.09	n.a.	2.33	0.745736	n.a.	1.03383	0.889784	0.203714	22.8948	3.34	6.42	4.48	1.3473	2.4966	1.96099	1.93496	0.575092	29.7211	11.7	5.55
CDIF630erm_01884	RibE	riboflavin synthase alpha subunit	n.a.	2.48	0.6	n.a.	1.25284	0.595844	0.924344	0.46457	50.2594	3.02	3.15	1.88	1.15854	1.17284	0.896336	1.07591	0.155675	14.4693	n.a.	1.55	0.93	n.a.	0.875972	1.05221	0.96409	0.124618	12.926	1.38	n.a.	4.01	0.839096	n.a.	1.35626	1.09768	0.365693	33.3151	3.42	2.27	1.24	1.36334	1.48455	1.03169	1.29319	0.234439	18.1287	5.92	4.48
CDIF630erm_01896	CDIF630erm_01896	rela/spot domain protein	0.89	1.57	0.49	0.767726	0.99683	0.538462	0.767673	0.229184	29.8544	1.79	1.43	2.71	0.891939	0.790224	1.07616	0.919441	0.144938	15.7637	n.a.	1.92	0.76	n.a.	0.974933	0.95119	0.963062	0.0167893	1.74332	3.01	19.37	3.36	1.23924	3.07764	1.24148	1.85279	1.06075	57.2518	1.46	0.82	0.77	0.890774	0.892254	0.812985	0.865337	0.0453448	5.24013	0.73	1.29
CDIF630erm_01906	CDIF630erm_01906	uncharacterized protein	0.42	0.22	2.99	0.527395	0.373149	1.33012	0.743556	0.513804	69.1009	0.51	0.46	0.46	0.476095	0.448189	0.443375	0.455886	0.0176662	3.87513	0.81	0.75	0.34	0.835629	0.609333	0.636209	0.693724	0.123626	17.8206	0.58	0.77	0.73	0.543984	0.613619	0.578673	0.578759	0.0348176	6.01591	0.24	0.16	0.36	0.361158	0.394132	0.555889	0.43706	0.104222	23.8462	0.22	0.16
CDIF630erm_01909	CDIF630erm_01909	putative hydantoinase (C-terminal component)	0.36	0.34	0.4	0.488273	0.463886	0.486504	0.479554	0.0135983	2.83561	0.59	0.7	0.54	0.512076	0.552881	0.480384	0.515114	0.0363433	7.0554	0.41	0.67	0.29	0.594515	0.575919	0.58757	0.586001	0.00939654	1.6035	0.51	0.61	0.68	0.510102	0.546158	0.558504	0.538255	0.0251502	4.67255	n.a.	0.12	0.14	n.a.	0.341328	0.346658	0.343993	0.00376873	1.09558	0.24	0.15
CDIF630erm_01921	Mrp	iron-sulfur cluster carrier protein	2.8	2.65	5.4	1.36173	1.29507	1.78753	1.48144	0.267166	18.0341	4.11	4.14	4.52	1.35154	1.34457	1.38983	1.36198	0.0243692	1.78925	1.66	3.1	1.22	1.19626	1.23881	1.20515	1.21341	0.0224462	1.84985	1.88	1.85	2.8	0.979379	0.951129	1.13332	1.02127	0.0980531	9.60105	5.19	2.56	3.82	1.67948	1.57653	1.81079	1.68893	0.117419	6.95224	6.35	4.23
CDIF630erm_01961	CDIF630erm_01961	putative phenylalanyl-tRNA synthetase beta chain	0.95	1.12	1.17	0.793183	0.841939	0.83205	0.822391	0.0257733	3.13395	2.78	2.66	2.53	1.11156	1.07776	1.03981	1.07637	0.0358948	3.33479	2.13	4.7	1.95	1.35507	1.52536	1.52362	1.46802	0.0978221	6.66355	5.69	5.3	5.49	1.70384	1.60987	1.58693	1.63355	0.0619448	3.79205	1.38	0.76	0.82	0.866025	0.85899	0.838965	0.85466	0.0140401	1.64277	1.84	0.87
CDIF630erm_01965	CDIF630erm_01965	putative membrane protein	7.14	5.78	n.a.	2.17451	1.91265	n.a.	2.04358	0.185161	9.06061	4.63	4.29	3.46	1.4345	1.36871	1.21599	1.33973	0.112098	8.36718	n.a.	7.88	2.39	n.a.	1.97509	1.68678	1.83094	0.203865	11.1345	4.79	n.a.	5.43	1.56329	n.a.	1.57823	1.57076	0.0105673	0.672748	3.9	2.08	n.a.	1.45587	1.42106	n.a.	1.43847	0.0246148	1.71118	n.a.	1.17
CDIF630erm_01966	CDIF630erm_01966	putative CoA-substrate dehydratase and activase	1.52	1.12	0.87	1.00331	0.841939	0.717491	0.854245	0.143304	16.7756	0.95	1.1	1	0.649786	0.693072	0.65372	0.665526	0.0239365	3.59663	0.82	1.24	0.48	0.840771	0.783493	0.755929	0.793398	0.0432798	5.45499	0.78	1.27	1.94	0.63084	0.788053	0.943349	0.787414	0.156256	19.8442	1.08	0.55	0.73	0.766131	0.73074	0.791587	0.762819	0.0305583	4.00598	1.12	0.6
CDIF630erm_01980	CDIF630erm_01980	two-component response regulator	1.89	1.84	2.05	1.11877	1.07915	1.10137	1.09976	0.0198627	1.80609	2.94	2.77	3.57	1.1431	1.09982	1.23517	1.15936	0.0691242	5.96226	0.76	n.a.	0.69	0.809427	n.a.	0.906327	0.857877	0.0685185	7.98698	1.85	1.82	2.52	0.971534	0.943385	1.07516	0.996692	0.0693952	6.96255	2.6	1.12	1.23	1.18872	1.04277	1.02752	1.08634	0.0889904	8.1918	1.94	1.48
CDIF630erm_01991	Tdh	L-threonine 3-dehydrogenase	0.94	0.97	n.a.	0.788997	0.783533	n.a.	0.786265	0.00386372	0.491402	1.36	2.13	2.28	0.77746	0.964433	0.987096	0.909663	0.11505	12.6476	1.31	2.79	1.11	1.06269	1.17524	1.14953	1.12915	0.0589774	5.22315	3.43	3.36	5.11	1.32288	1.28181	1.53102	1.37857	0.133617	9.69246	1.66	0.83	0.78	0.949828	0.897678	0.818247	0.888584	0.0662604	7.45685	1.91	1.16
CDIF630erm_01998	TerD4	tellurium resistance protein terD	2.75	2.3	2.32	1.34952	1.20652	1.17166	1.24257	0.094248	7.58495	2.91	2.81	2.91	1.13725	1.10773	1.11516	1.12005	0.0153516	1.37062	n.a.	2.96	1.48	n.a.	1.21051	1.32737	1.26894	0.0826273	6.51151	3.22	n.a.	4.45	1.28174	n.a.	1.42874	1.35524	0.103941	7.66961	1.62	1.32	0.97	0.938315	1.13206	0.912479	0.994284	0.120013	12.0703	1.78	1.69
CDIF630erm_01999	TerD5	tellurium resistance protein terD	2.18	2.23	2.21	1.20154	1.18802	1.14354	1.1777	0.0303456	2.57668	2.45	2.56	2.52	1.0435	1.05731	1.03775	1.04619	0.0100534	0.960962	n.a.	4.07	1.61	n.a.	1.41945	1.38444	1.40195	0.024761	1.76619	4.06	n.a.	2.66	1.43925	n.a.	1.10462	1.27193	0.236617	18.6029	2.65	1.47	1.44	1.20009	1.19465	1.11178	1.16884	0.0494908	4.23418	2.43	1.47
CDIF630erm_02013	CDIF630erm_02013	hypothetical protein	1.58	1.31	2	1.02292	0.910557	1.08786	1.00711	0.0897005	8.90672	n.a.	0.81	0.97	n.a.	0.594737	0.64384	0.619288	0.0347212	5.60663	1.29	2.24	1.76	1.05455	1.05305	1.44749	1.18503	0.227302	19.1811	3	3.04	1.82	1.23718	1.21924	0.913708	1.12338	0.1818	16.1833	1.23	1.94	n.a.	0.817605	1.3724	n.a.	1.09501	0.392303	35.8266	n.a.	0.43
CDIF630erm_02016	Cmk	cytidylate kinase	1.37	1.7	1.35	0.952515	1.03728	0.893765	0.961187	0.0721491	7.50625	1.88	1.74	2.24	0.914087	0.87168	0.978399	0.921389	0.0537331	5.83176	1.38	3.03	0.81	1.09071	1.22474	0.981981	1.09915	0.121602	11.0633	1.95	1.93	2.29	0.997446	0.971476	1.02492	0.997947	0.0267251	2.678	1.78	0.66	1.13	0.983561	0.800485	0.984864	0.92297	0.106077	11.493	1.99	1.39
CDIF630erm_02035	AroB	3-dehydroquinate synthase	0.02	0.02	0.02	0.115087	0.112509	0.108786	0.112127	0.00316799	2.82535	0.07	0.03	0.03	0.176383	0.114457	0.113228	0.134689	0.0361133	26.8123	0.06	0.03	0.04	0.227429	0.121867	0.218218	0.189171	0.0584692	30.9081	0.04	0.05	0.04	0.142857	0.156365	0.135457	0.144893	0.0106014	7.31669	0.02	0.01	0.03	0.104257	0.0985329	0.160471	0.121087	0.0342276	28.2669	0.39	0.01
CDIF630erm_02038	PheA	bifunctional P-protein, chorismate mutase/prephenate dehydratase	0.09	0.08	0.09	0.244137	0.225018	0.230769	0.233308	0.00980902	4.20432	0.7	0.82	0.2	0.557773	0.598397	0.292353	0.482841	0.166213	34.424	0.81	0.09	0.04	0.835629	0.211079	0.218218	0.421642	0.358541	85.0344	0.27	0.15	0.18	0.371154	0.270831	0.287348	0.309778	0.0537909	17.3644	0.05	0.03	0.05	0.164845	0.170664	0.207168	0.180892	0.0229404	12.6818	0.09	0.04
CDIF630erm_02039	AroE1	shikimate dehydrogenase	0.05	0.07	0.05	0.181969	0.210485	0.172005	0.188153	0.0199712	10.6144	0.08	0.09	0.08	0.188562	0.198246	0.1849	0.190569	0.00689549	3.61837	n.a.	0.12	0.06	n.a.	0.243733	0.267261	0.255497	0.0166367	6.51151	0.24	0.17	0.18	0.349927	0.288322	0.287348	0.308532	0.0358522	11.6203	0.05	0.04	0.03	0.164845	0.197066	0.160471	0.174127	0.0199852	11.4774	0.05	0.03
CDIF630erm_02040	AroK	shikimate kinase	0.03	0.02	0.02	0.140952	0.112509	0.108786	0.120749	0.0175954	14.5719	0.03	0.02	0.04	0.11547	0.0934539	0.130744	0.113223	0.0187464	16.5571	0.14	0.05	0.01	0.347404	0.157329	0.109109	0.204614	0.125988	61.5736	0.05	0.14	0.05	0.159719	0.261648	0.151446	0.190938	0.0613766	32.1448	0.02	0.01	0.02	0.104257	0.0985329	0.131024	0.111271	0.0173443	15.5873	0.02	0.05
CDIF630erm_02100	CDIF630erm_02100	putative membrane protein	0.43	0.51	0.65	0.533637	0.568142	0.620174	0.573984	0.0435633	7.58963	0.69	0.66	0.68	0.553775	0.536852	0.539072	0.543233	0.00919705	1.69302	0.35	0.8	0.29	0.549294	0.629317	0.58757	0.588727	0.0400238	6.79837	0.85	0.9	1.05	0.658539	0.663399	0.694011	0.671983	0.0192311	2.86184	0.3	0.12	0.12	0.403786	0.341328	0.320943	0.355352	0.0431657	12.1473	0.09	0.05
CDIF630erm_02103	CDIF630erm_02103	putative phage-related cell wall hydrolase (endolysin)	2.46	2.7	3.05	1.27638	1.30723	1.3434	1.30901	0.0335483	2.56289	10.2	10.99	6.03	2.12916	2.19069	1.60528	1.97504	0.3217	16.2882	5.76	11.94	3.51	2.22834	2.43123	2.04416	2.23458	0.193614	8.66445	13.7	25.23	22.43	2.64382	3.51246	3.20765	3.12131	0.44071	14.1194	3.41	3.17	3.6	1.36135	1.75433	1.75788	1.62452	0.22792	14.03	4.79	2.62
CDIF630erm_02140	AccA	acetyl-CoA carboxylase, subunit alpha	4.71	2.03	4.55	1.76613	1.13349	1.64083	1.51348	0.33499	22.1337	6.88	3.65	6.5	1.74865	1.26249	1.66667	1.55927	0.260265	16.6915	2.3	n.a.	1.55	1.4081	n.a.	1.3584	1.38325	0.0351497	2.5411	4.22	5.45	8.98	1.46733	1.63249	2.0296	1.70981	0.288996	16.9023	3.77	2.01	2.47	1.4314	1.39695	1.45608	1.42814	0.0297022	2.07978	3.82	2.56
CDIF630erm_02141	AccD	acetyl-CoA carboxylase, subunit beta	6.56	8.1	8.93	2.08432	2.2642	2.2987	2.21574	0.115115	5.19532	13.98	n.a.	12.42	2.49266	n.a.	2.30384	2.39825	0.133511	5.56702	3.38	9.79	1.94	1.70698	2.20148	1.51971	1.80939	0.352235	19.467	4.85	11.88	10.06	1.57305	2.41025	2.14818	2.04383	0.428242	20.953	4.19	1.77	n.a.	1.50903	1.3109	n.a.	1.40996	0.140103	9.93664	6.66	4.22
CDIF630erm_02142	AccC	biotin carboxylase	1.87	1.98	2.12	1.11284	1.11945	1.12002	1.11743	0.00399018	0.357084	2.27	3.53	2.02	1.00443	1.24157	0.929111	1.05837	0.16306	15.4067	1.31	2	1	1.06269	0.995037	1.09109	1.04961	0.0493448	4.70127	2.6	2.93	2.35	1.15175	1.19698	1.03826	1.129	0.0817708	7.24278	n.a.	1.1	1.37	n.a.	1.03342	1.08442	1.05892	0.0360606	3.40541	2.13	1.36
CDIF630erm_02158	CDIF630erm_02158	uncharacterized protein, coenzyme F420|L-glutamate ligase-like	1.15	1.16	1.25	0.872691	0.856841	0.860026	0.863186	0.00838396	0.97128	1.44	1.47	1.43	0.8	0.8012	0.781736	0.794312	0.0109077	1.37322	1.4	1.89	0.73	1.09859	0.967287	0.932227	0.999367	0.0876977	8.77532	1.48	1.36	1.51	0.868966	0.815498	0.832262	0.838909	0.0273468	3.2598	2.02	1.07	1.2	1.04777	1.01923	1.01491	1.0273	0.0178562	1.73816	1.76	0.93
CDIF630erm_02175	CDIF630erm_02175	putative enzyme, cyclase family	0.66	1.14	1.37	0.661125	0.849423	0.900362	0.803636	0.126019	15.6811	3.27	3.23	4.05	1.20554	1.18764	1.31559	1.23626	0.0692841	5.60435	n.a.	3.26	1	n.a.	1.27038	1.09109	1.18073	0.126776	10.7371	4.98	4.64	7.88	1.59399	1.5063	1.90123	1.66718	0.207385	12.4393	0.67	0.42	0.47	0.603432	0.638566	0.635164	0.625721	0.0193774	3.09681	1.03	0.63
CDIF630erm_02177	CDIF630erm_02177	peptidase M20A, peptidase V-related	2.16	2.5	2.65	1.19602	1.25789	1.25222	1.23537	0.0341997	2.76837	n.a.	2.07	3.54	n.a.	0.950752	1.22997	1.09036	0.197435	18.1073	n.a.	1.57	0.83	n.a.	0.881605	0.99403	0.937817	0.0794962	8.47672	1.84	7.14	2.45	0.968904	1.86854	1.06012	1.29919	0.495178	38.1144	5.99	1.62	1.63	1.80428	1.25412	1.18285	1.41375	0.340081	24.0552	2.78	1.32
CDIF630erm_02182	MutS	DNA mismatch repair protein MutS	2.17	2.21	2.28	1.19879	1.18268	1.16151	1.18099	0.0186934	1.58285	3.06	3.37	2.46	1.16619	1.2131	1.02532	1.13487	0.0977299	8.61154	1.08	2.44	1.01	0.964901	1.09905	1.09653	1.0535	0.0767354	7.28388	3.39	2.57	2.4	1.31514	1.12104	1.04925	1.16181	0.137555	11.8398	3.74	1.25	1.7	1.4257	1.10163	1.20798	1.2451	0.16519	13.2672	2.2	1.48
CDIF630erm_02195	MiaB	tRNA-2-methylthio-N(6)-dimethylallyladenosine synthase	4.35	6.49	4.26	1.69729	2.02672	1.58767	1.77056	0.22851	12.9061	2.8	2.48	2.96	1.11555	1.04066	1.1247	1.09364	0.046108	4.21603	1.43	2.9	1.69	1.1103	1.19818	1.41842	1.2423	0.158726	12.7768	1.83	1.44	2.54	0.966268	0.83914	1.07942	0.961608	0.120205	12.5004	n.a.	2.4	2.67	n.a.	1.52647	1.51388	1.52017	0.00889633	0.585218	1.99	2.52
CDIF630erm_02241	ClpB	chaperone protein	0.28	0.14	0.43	0.430616	0.29767	0.504418	0.410902	0.104774	25.4987	0.26	0.21	0.57	0.339935	0.302825	0.493548	0.378769	0.101118	26.6965	0.08	0.12	0.09	0.262613	0.243733	0.327327	0.277891	0.043841	15.7763	0.29	0.1	0.11	0.384655	0.221133	0.22463	0.276806	0.0934161	33.7479	0.3	0.13	0.35	0.403786	0.355266	0.548114	0.435722	0.100312	23.0221	0.07	1.17
CDIF630erm_02248	CDIF630erm_02248	N-carbamoyl-L-amino acid hydrolase	0.27	0.29	0.3	0.422857	0.428421	0.421325	0.424201	0.00373388	0.880215	0.47	0.5	0.57	0.457044	0.467269	0.493548	0.47262	0.0188313	3.98445	n.a.	2.33	0.81	n.a.	1.074	0.981981	1.02799	0.0650641	6.32927	2.19	2.12	1.97	1.05705	1.01817	0.950615	1.00861	0.0538558	5.33959	0.47	0.33	0.38	0.505406	0.566029	0.571122	0.547519	0.0365598	6.67737	0.69	0.44
CDIF630erm_02270	CDIF630erm_02270	transcriptional regulator, RpiR family	2.31	2.21	2.82	1.23685	1.18268	1.29176	1.2371	0.054539	4.40863	2.92	3.36	3.63	1.1392	1.2113	1.2455	1.19867	0.0542662	4.52721	1.48	2.32	1.17	1.12954	1.07169	1.18019	1.12714	0.0542927	4.81685	2.07	2.46	3.23	1.02768	1.09678	1.21723	1.1139	0.0959283	8.61195	2.61	1.32	1.49	1.191	1.13206	1.13092	1.15132	0.0343643	2.98476	2.49	1.69
CDIF630erm_02276	LysC	aspartokinase	3.69	2.09	1.71	1.56324	1.15012	1.0059	1.23975	0.289277	23.3334	2.74	3.23	2.41	1.10353	1.18764	1.01485	1.102	0.0864048	7.84069	0.65	1.52	7.69	0.748562	0.867453	3.02568	1.54723	1.28176	82.8418	1.04	1.17	1.06	0.728431	0.756391	0.697308	0.727377	0.0295555	4.0633	1.56	0.81	n.a.	0.920775	0.886796	n.a.	0.903786	0.0240263	2.65841	1.57	0.9
CDIF630erm_02279	CDIF630erm_02279	putative membrane protein	1.41	7.43	1.12	0.96632	2.16853	0.814077	1.31631	0.741961	56.3668	2.52	2.42	3.23	1.0583	1.02799	1.17488	1.08706	0.0775511	7.13404	0.28	n.a.	0.52	0.491304	n.a.	0.786796	0.63905	0.208944	32.6961	1.1	1.88	1.7	0.749149	0.958809	0.883072	0.863677	0.106167	12.2925	n.a.	0.33	5.61	n.a.	0.566029	2.19441	1.38022	1.15144	83.4245	1.03	0.59
CDIF630erm_02282	GlnS	glutamine--tRNA ligase	1.75	2.12	2.3	1.07654	1.15835	1.1666	1.13383	0.0497837	4.39076	2.63	3.22	2.83	1.08115	1.1858	1.09973	1.12223	0.0558323	4.97514	1.49	3.39	1.14	1.13335	1.29546	1.16496	1.19793	0.0859344	7.1736	2.25	2.3	2.53	1.07143	1.06052	1.07729	1.06974	0.00851209	0.795712	1.86	1.07	1.82	1.00542	1.01923	1.24989	1.09152	0.137333	12.5818	2.06	1.13
CDIF630erm_02284	CDIF630erm_02284	LUD domain protein	1.48	1.59	2.99	0.990016	1.00316	1.33012	1.10777	0.192679	17.3935	2.94	3.37	3.38	1.1431	1.2131	1.20185	1.18602	0.0375936	3.16974	n.a.	1.62	1.31	n.a.	0.895533	1.24881	1.07217	0.249803	23.2988	3.96	2.51	5.16	1.42141	1.10787	1.5385	1.35593	0.222655	16.4209	1.23	0.67	1.05	0.817605	0.806527	0.949362	0.857831	0.079461	9.26301	1.82	1.19
CDIF630erm_02291	CDIF630erm_02291	ABC-type transport system, ATP-binding protein	2.88	1.78	2.3	1.38104	1.06141	1.1666	1.20302	0.162902	13.5411	2.12	2.23	2.33	0.970681	0.986813	0.997861	0.985118	0.0136688	1.38753	1.51	2.92	1.19	1.14093	1.20231	1.19024	1.17783	0.0325165	2.76073	2.01	2.3	2.35	1.01267	1.06052	1.03826	1.03715	0.0239399	2.30824	n.a.	1.36	1.59	n.a.	1.14908	1.16825	1.15867	0.0135538	1.16978	2.17	1.44
CDIF630erm_02322	XdhA4	xanthine dehydrogenase, molybdenum binding subunit	1.64	1.33	2.18	1.04216	0.917481	1.13576	1.0318	0.109505	10.613	1.62	1.65	1.82	0.848528	0.848837	0.881917	0.859761	0.0191886	2.23186	1.04	2.17	0.7	0.946864	1.03646	0.912871	0.9654	0.0638473	6.61356	1.32	1.5	1.53	0.820652	0.856444	0.837756	0.838284	0.0179019	2.13555	1.82	0.94	1.09	0.99455	0.955312	0.967276	0.972379	0.0201108	2.06821	1.63	0.76
CDIF630erm_02324	XdhB3	xanthine dehydrogenase, FAD-binding subunit	1.09	3.37	1.12	0.84962	1.46045	0.814077	1.04138	0.363357	34.8918	1.66	1.37	1.27	0.85894	0.773468	0.736706	0.789705	0.0627138	7.94143	0.9	1.72	0.63	0.88083	0.92276	0.866025	0.889872	0.0294279	3.30698	0.9	1.24	2.18	0.677631	0.778689	1	0.818773	0.16488	20.1375	1.01	0.69	0.71	0.740887	0.818476	0.780668	0.78001	0.0387988	4.97415	1.57	n.a.
CDIF630erm_02343	BipA	GTP-binding protein BipA	2.01	1.48	1.89	1.15374	0.967837	1.05752	1.0597	0.0929727	8.7735	1.7	1.66	1.83	0.869227	0.851405	0.884337	0.868323	0.0164843	1.89841	0.67	1.23	0.49	0.759991	0.780327	0.763763	0.768027	0.0108181	1.40856	1	0.92	1.32	0.714286	0.670729	0.778142	0.721052	0.054025	7.49252	1.42	0.69	0.91	0.878487	0.818476	0.883808	0.860257	0.0362809	4.21745	1.28	0.77
CDIF630erm_02347	ThrC	threonine synthase	0.91	1.17	1.43	0.776305	0.860527	0.919866	0.852233	0.0721392	8.46474	5.26	5.15	5.19	1.52898	1.49964	1.48928	1.50596	0.0205934	1.36745	1.06	2.01	0.82	0.955925	0.997522	0.988024	0.98049	0.0217975	2.22312	1.8	1.75	1.93	0.958315	0.925065	0.940915	0.941432	0.0166308	1.76655	n.a.	0.49	0.41	n.a.	0.68973	0.593238	0.641484	0.0682305	10.6363	1.58	1.01
CDIF630erm_02348	ThrB	homoserine kinase	0.95	1.15	1.33	0.793183	0.85314	0.88712	0.844481	0.0475635	5.63228	5.61	6.18	7.36	1.57903	1.64277	1.7735	1.6651	0.0991393	5.95396	0.81	n.a.	0.87	0.835629	n.a.	1.0177	0.926665	0.128744	13.8933	1.74	n.a.	1.98	0.942208	n.a.	0.953025	0.947616	0.00764916	0.807201	0.7	0.38	0.53	0.616794	0.607398	0.674489	0.632894	0.0363279	5.73996	2.1	1.37
CDIF630erm_02359	IspG	4-hydroxy-3-methylbut-2-en-1-yl diphosphate synthase	0.85	0.79	2.38	0.750276	0.707107	1.18671	0.881365	0.265317	30.103	1.41	2.17	0.81	0.791623	0.973447	0.588348	0.784473	0.192649	24.5577	1.25	0.63	1.56	1.03807	0.558463	1.36277	0.986434	0.404632	41.0197	1.45	1.71	n.a.	0.860114	0.914432	n.a.	0.887273	0.0384087	4.32885	0.6	n.a.	0.49	0.57104	n.a.	0.648537	0.609789	0.0547988	8.98652	0.51	0.36
CDIF630erm_02368	Rrf	ribosome-recycling factor	1.95	1.76	1.5	1.13639	1.05543	0.942111	1.04464	0.0975889	9.34184	1.96	2.38	2.21	0.933333	1.01946	0.971825	0.974873	0.0431448	4.42568	n.a.	2.08	0.9	n.a.	1.01474	1.0351	1.02492	0.0143935	1.40436	1.69	1.99	1.82	0.928571	0.986461	0.913708	0.942913	0.0384385	4.07656	1.87	1.02	1.03	1.00812	0.995134	0.940277	0.981177	0.0360105	3.67014	1.99	1.33
CDIF630erm_02369	PyrH	uridylate kinase	0.75	0.7	0.64	0.704761	0.665611	0.615385	0.661919	0.0448027	6.7686	0.83	0.82	0.82	0.607362	0.598397	0.591969	0.599243	0.00773139	1.29019	0.44	0.99	0.36	0.615882	0.700071	0.654654	0.656869	0.0421382	6.41501	0.77	1.33	1.06	0.626783	0.806453	0.697308	0.710181	0.0905242	12.7466	1.05	0.57	0.6	0.755415	0.743907	0.71765	0.738991	0.0193567	2.61935	1.16	0.63
CDIF630erm_02370	Tsf	elongation factor ts (EF-ts)	2.23	1.66	2.02	1.21525	1.025	1.09328	1.11118	0.0963749	8.67323	2.02	2.12	1.92	0.947511	0.962166	0.905822	0.9385	0.0292334	3.1149	0.93	1.58	0.59	0.89539	0.884408	0.838082	0.872627	0.0304167	3.48565	1.27	1.24	1.12	0.804959	0.778689	0.716772	0.766807	0.0452787	5.90484	1.89	1.14	1.13	1.0135	1.05204	0.984864	1.0168	0.0337116	3.31546	2.04	1.43
CDIF630erm_02371	RpsB	30S ribosomal protein S2	4.24	2.88	4.12	1.67569	1.35011	1.56137	1.52906	0.165181	10.8028	8.23	4.75	5.05	1.91253	1.44022	1.46905	1.60727	0.264758	16.4726	3.91	2.92	0.71	1.83594	1.20231	0.919368	1.31921	0.469336	35.5772	1.93	1.95	4.15	0.992317	0.976496	1.37974	1.11618	0.22838	20.4608	3.4	2.94	2.47	1.35935	1.68949	1.45608	1.50164	0.16972	11.3023	3.92	3.45
CDIF630erm_02387	ThiH2	2-iminoacetate synthase	0.61	0.55	0.67	0.635589	0.590001	0.629643	0.618411	0.0247826	4.00747	n.a.	0.42	0.29	n.a.	0.428259	0.352039	0.390149	0.0538958	13.8141	0.03	0.99	0.63	0.160817	0.700071	0.866025	0.575638	0.368704	64.0514	0.07	0.21	0.43	0.188982	0.320452	0.444126	0.317853	0.127592	40.1417	0.81	0.23	0.37	0.663489	0.472547	0.563557	0.566531	0.0955055	16.8579	0.37	n.a.
CDIF630erm_02389	CDIF630erm_02389	isoleucine 2-epimerase	0.8	4.94	0.03	0.727875	1.76821	0.133235	0.876441	0.827553	94.4219	0.06	3.15	0.91	0.163299	1.17284	0.62361	0.653249	0.505421	77.3704	8.24	0.65	1.1	2.66523	0.567258	1.14434	1.45894	1.08379	74.2859	0.97	4.38	2.64	0.70349	1.46349	1.10046	1.08915	0.380127	34.9014	0.49	1.23	0.16	0.516047	1.09278	0.370593	0.659808	0.381956	57.8889	0.02	0.2
CDIF630erm_02413	CDIF630erm_02413	putative alpha/beta hydrolase	2.7	3.16	4.6	1.33719	1.41421	1.64982	1.46707	0.162878	11.1022	2.25	2.04	2.29	1	0.943838	0.989259	0.977699	0.0298123	3.04923	n.a.	4.39	2.33	n.a.	1.4742	1.66548	1.56984	0.135252	8.61566	5.56	6.32	5.66	1.68426	1.75797	1.61131	1.68452	0.0733296	4.35316	3.02	1.5	1.93	1.28113	1.20678	1.28711	1.25834	0.0447551	3.55667	2.83	1.48
CDIF630erm_02422	CDIF630erm_02422	glucan 1,4-alpha-maltohydrolase	2.59	3.99	3.04	1.30967	1.58912	1.3412	1.41333	0.153056	10.8294	3.87	2.78	n.a.	1.31149	1.1018	n.a.	1.20665	0.148268	12.2876	3.41	3.46	4.6	1.71454	1.30877	2.34013	1.78781	0.519569	29.0617	1.1	9.56	2.69	0.749149	2.16213	1.11083	1.3407	0.734004	54.7476	n.a.	1.4	1.59	n.a.	1.16586	1.16825	1.16705	0.00169152	0.144939	2.82	n.a.
CDIF630erm_02425	CDIF630erm_02425	cell wall hydrolase	3.51	4.77	6.15	1.52463	1.73752	1.90763	1.72326	0.191897	11.1357	6.28	6.67	5.76	1.67066	1.70665	1.56893	1.64875	0.0714291	4.33233	2.24	4.15	1.65	1.38962	1.43334	1.40153	1.40816	0.022602	1.60508	6.48	4.12	4.54	1.81827	1.41939	1.44311	1.56026	0.223763	14.3414	3.65	2.07	2.54	1.40844	1.41764	1.47657	1.43422	0.0369666	2.57748	4.37	2.78
CDIF630erm_02427	FtnA	bacterial non-heme ferritin	1.6	1.84	1.93	1.02937	1.07915	1.06865	1.05906	0.0262385	2.47754	2.82	2.91	2.88	1.11952	1.12727	1.1094	1.11873	0.00896211	0.801095	1.36	2.33	0.92	1.08278	1.074	1.04654	1.06777	0.0189069	1.77069	3.28	2.43	2.74	1.29363	1.09008	1.12111	1.16827	0.109665	9.387	2.06	1.36	1.18	1.0581	1.14908	1.00642	1.0712	0.0722291	6.74283	2.27	1.32
CDIF630erm_02460	CDIF630erm_02460	putative radical SAM superfamily lipoprotein	0.9	0.96	0.92	0.772028	0.779484	0.73782	0.763111	0.022217	2.91138	1.42	3.21	1.74	0.794425	1.18395	0.862316	0.946898	0.208084	21.9753	0.95	1.9	0.8	0.904967	0.969842	0.9759	0.950236	0.0393212	4.13805	1.9	2.16	2.04	0.984575	1.02773	0.967357	0.993222	0.0311027	3.1315	1.06	0.63	0.55	0.759004	0.782081	0.687098	0.742727	0.0495394	6.66993	1.21	0.64
CDIF630erm_02478	AsnC	asparagine--tRNA ligase	0.58	8.92	0.44	0.619763	2.37604	0.51025	1.16868	1.04703	89.5908	0.6	6.34	1.87	0.516398	1.6639	0.893949	1.02475	0.584826	57.0702	0.55	1.04	0.66	0.688577	0.717532	0.886405	0.764171	0.106843	13.9816	0.75	3.58	0.68	0.61859	1.32311	0.558504	0.8334	0.425161	51.0153	9.81	1.14	0.78	2.30901	1.05204	0.818247	1.3931	0.801768	57.5528	1.44	0.61
CDIF630erm_02484	CDIF630erm_02484	putative ATPase	1.6	1.57	2.42	1.02937	0.99683	1.19664	1.07428	0.10721	9.97968	n.a.	2.68	2.76	n.a.	1.08181	1.08604	1.08392	0.00299481	0.276294	1.96	n.a.	2.69	1.29987	n.a.	1.78952	1.54469	0.346237	22.4146	6.64	7.99	9.28	1.84059	1.97664	2.06322	1.96015	0.11223	5.72558	3.84	2.18	2.1	1.44463	1.45482	1.3426	1.41402	0.0620585	4.38881	5.46	2.69
CDIF630erm_02487	Eam	glutamate 2,3-aminomutase	0.51	0.81	0.5	0.581161	0.716002	0.543928	0.613697	0.0905331	14.7521	0.92	0.53	0.4	0.639444	0.481083	0.413449	0.511326	0.115993	22.6848	13	1.42	0.66	3.34767	0.838433	0.886405	1.69084	1.43506	84.8728	1.42	1.28	1.99	0.85117	0.791149	0.955429	0.865916	0.0831266	9.59985	0.85	0.6	1.43	0.679674	0.763233	1.10791	0.850273	0.227	26.6973	0.63	0.23
CDIF630erm_02495	AmpP	xaa-pro aminopeptidase	2.11	2.22	2.44	1.1821	1.18535	1.20158	1.18968	0.0104348	0.877112	2.45	2.58	2.99	1.0435	1.06143	1.13039	1.07844	0.0458739	4.25373	1.9	3.81	1.44	1.27982	1.37337	1.30931	1.32083	0.0478281	3.62106	2.18	2.55	2.62	1.05463	1.11667	1.09628	1.08919	0.0316198	2.90305	3.44	1.84	2.25	1.36732	1.33657	1.38972	1.36454	0.0266879	1.95582	4.29	2.37
CDIF630erm_02497	PrsA1	peptidyl-prolyl cis-trans isomerase, PpiC-type	1.32	1.28	1.01	0.934972	0.90007	0.773067	0.86937	0.0852065	9.80095	1.14	0.9	1.21	0.711805	0.626908	0.719092	0.685935	0.051249	7.47141	n.a.	2.94	1.39	n.a.	1.20642	1.28638	1.2464	0.0565381	4.53613	1.82	2.39	2.28	0.963624	1.08107	1.02268	1.02246	0.0587214	5.74317	1.31	0.72	0.64	0.843775	0.83608	0.741186	0.807013	0.0571383	7.08021	1.14	0.55
CDIF630erm_02556	Pgm	phosphoglucomutase	1.47	1.68	1.41	0.986666	1.03116	0.913411	0.977079	0.0594571	6.08519	1.5	1.69	1.54	0.816497	0.859064	0.811246	0.828936	0.026224	3.16357	1.12	2.2	0.9	0.982607	1.0436	1.0351	1.02044	0.0330359	3.23742	1.76	2	2.15	0.947607	0.988936	0.993095	0.976546	0.0251482	2.57522	1.8	1.04	1.07	0.989071	1.00484	0.958361	0.984091	0.0236377	2.40199	1.68	0.94
CDIF630erm_02558	RpiB1	ribose-5-phosphate isomerase	1.46	2.04	1.65	0.983304	1.13628	0.988095	1.03589	0.0869724	8.39588	3.34	2.14	3.25	1.21838	0.966694	1.17851	1.12119	0.135278	12.0655	1.65	2.76	1.15	1.19265	1.1689	1.17006	1.17721	0.0133876	1.13724	3.06	1.85	2.18	1.24949	0.951129	1	1.06687	0.160028	14.9997	4.46	1.22	n.a.	1.55689	1.08833	n.a.	1.32261	0.331322	25.0506	1.92	1.06
CDIF630erm_02559	Tkt'1	transketolase, C-terminal section	0.95	0.41	20.08	0.793183	0.509405	3.44698	1.58319	1.62031	102.345	0.76	0.53	0.35	0.581187	0.481083	0.386746	0.483005	0.0972344	20.1311	0.49	2.03	0.7	0.649934	1.00247	0.912871	0.855092	0.183234	21.4285	0.84	1.38	1.63	0.654654	0.821472	0.8647	0.780275	0.110918	14.2152	0.52	0.26	0.31	0.53161	0.502421	0.515843	0.516625	0.0146098	2.82793	3.35	0.26
CDIF630erm_02560	Tkt1	transketolase, N-terminal section	1.09	0.63	0.83	0.84962	0.631454	0.700803	0.727292	0.111469	15.3266	0.58	0.95	0.88	0.507718	0.644086	0.613244	0.58835	0.0715113	12.1546	0.87	1.68	0.56	0.866025	0.911967	0.816497	0.86483	0.0477463	5.52089	1.6	1.57	1.15	0.903508	0.8762	0.726308	0.835338	0.0954055	11.4212	1.17	0.7	1.97	0.797414	0.824386	1.30038	0.97406	0.282923	29.0457	2.04	0.54
CDIF630erm_02567	Tal2	transaldolase	1.96	2.32	2.26	1.1393	1.21176	1.15641	1.16916	0.0378715	3.23922	3.13	2.61	2.7	1.17945	1.06759	1.07417	1.10707	0.0627723	5.67013	2.83	2.94	0.91	1.56194	1.20642	1.04083	1.26973	0.26626	20.9698	2.49	1.71	2.8	1.12712	0.914432	1.13332	1.05829	0.124624	11.7759	2.34	1.31	1.4	1.12771	1.12776	1.09623	1.11723	0.0181918	1.62829	2.37	1.51
CDIF630erm_02568	Xpt	xanthine phosphoribosyltransferase	1.77	1.6	1.76	1.08268	1.00631	1.0205	1.03649	0.0406179	3.91878	1.94	1.84	2.77	0.928559	0.896378	1.08801	0.970982	0.102617	10.5684	n.a.	23.68	0.62	n.a.	3.42385	0.859125	2.14149	1.81354	84.6858	2.03	n.a.	2.19	1.0177	n.a.	1.00229	1.01	0.0108962	1.07883	1.88	0.91	1.05	1.01081	0.939944	0.949362	0.966706	0.0384856	3.98111	1.55	0.9
CDIF630erm_02574	GuaB	IMP dehydrogenase	2.06	2.05	2.17	1.16801	1.13906	1.13315	1.14674	0.0186536	1.62666	2.58	2.73	2.65	1.07083	1.09185	1.06418	1.07562	0.0144452	1.34297	1.66	3.04	1.03	1.19626	1.22676	1.10733	1.17679	0.0620502	5.27286	2.8	3.1	2.95	1.19523	1.23122	1.16328	1.19657	0.0339899	2.8406	2.04	1.21	1.26	1.05295	1.08386	1.03997	1.05893	0.0225474	2.12926	2.14	1.23
CDIF630erm_02577	Gbd	NAD-dependent 4-hydroxybutyrate dehydrogenase	0.95	2.4	3.3	0.793183	1.23247	1.39738	1.14101	0.312308	27.3712	10.09	8.91	8.18	2.11765	1.97252	1.86969	1.98662	0.124582	6.27106	n.a.	0.83	0.35	n.a.	0.641008	0.645497	0.643253	0.00317445	0.4935	0.88	1.32	1.53	0.670059	0.803416	0.837756	0.77041	0.0885864	11.4986	0.38	0.26	0.25	0.454447	0.502421	0.463241	0.47337	0.0255408	5.39554	0.6	0.35
CDIF630erm_02581	SucD	succinate-semialdehyde dehydrogenase (acetylating)	5.96	18.99	14.71	1.98671	3.46684	2.95028	2.80128	0.751231	26.8174	41.2	36.6	27.58	4.27915	3.99782	3.43312	3.90336	0.43085	11.0379	0.85	1.59	0.65	0.856013	0.887203	0.879664	0.874293	0.0162737	1.86135	1.1	1.69	2.05	0.749149	0.909069	0.969725	0.875981	0.11395	13.0082	n.a.	1.15	1.01	n.a.	1.05665	0.931103	0.993875	0.0887737	8.93207	2.29	1.28
CDIF630erm_02587	GrdD	glycine reductase complex, component C subunit alpha	0.05	0.09	0.09	0.181969	0.238667	0.230769	0.217135	0.0307099	14.1432	0.08	0.08	0.1	0.188562	0.186908	0.206725	0.194065	0.0109949	5.66559	0.38	0.84	0.31	0.572351	0.644858	0.607493	0.608234	0.0362588	5.96133	0.4	0.47	0.42	0.451754	0.479405	0.438931	0.456697	0.0206845	4.52916	0.29	0.16	0.21	0.397	0.394132	0.424567	0.405233	0.0168055	4.14711	0.83	0.44
CDIF630erm_02588	GrdC	glycine reductase complex, component C subunit beta	0.06	0.07	0.13	0.199337	0.210485	0.27735	0.229057	0.0421927	18.4202	0.08	0.07	0.07	0.188562	0.174836	0.172958	0.178785	0.00851854	4.76468	0.43	0.89	0.32	0.608843	0.663773	0.617213	0.629943	0.0295948	4.69801	0.39	0.48	0.42	0.446071	0.484478	0.438931	0.456493	0.0244968	5.3663	0.76	0.18	0.18	0.642685	0.41804	0.393073	0.484599	0.137474	28.3686	0.77	0.45
CDIF630erm_02589	GrdB	glycine reductase complex, component B gamma subunit (selenocysteine)	0.02	0.04	0.06	0.115087	0.159111	0.188422	0.154207	0.0369128	23.9372	0.53	0.24	0.13	0.485341	0.323734	0.235702	0.348259	0.126613	36.3561	0.78	0.72	0.35	0.820008	0.597022	0.645497	0.687509	0.117279	17.0586	0.37	0.55	0.44	0.434483	0.518603	0.44926	0.467449	0.0449125	9.60802	0.22	0.13	0.2	0.345782	0.355266	0.414335	0.371794	0.0371455	9.99089	0.71	0.44
CDIF630erm_02594	GrdE	glycine reductase complex, component B subunits alpha and beta (Selenoprotein PB alpha/beta)	0.04	0.06	0.08	0.162758	0.194871	0.217571	0.191733	0.0275412	14.3643	0.1	0.07	0.05	0.210819	0.174836	0.146176	0.177277	0.0323901	18.2709	0.53	0.99	0.43	0.675941	0.700071	0.715475	0.697162	0.0199268	2.85827	0.5	0.69	0.58	0.505076	0.580869	0.515805	0.533917	0.0410139	7.6817	0.31	0.17	0.27	0.410461	0.406262	0.481414	0.432712	0.0422293	9.75922	1.02	0.63
CDIF630erm_02596	TrxB3	thioredoxin reductase	0.06	0.09	0.16	0.199337	0.238667	0.307692	0.248565	0.0548518	22.0673	0.06	0.05	0.07	0.163299	0.147764	0.172958	0.16134	0.012711	7.87841	0.4	0.69	0.29	0.58722	0.584452	0.58757	0.586414	0.00170805	0.291271	0.37	0.43	0.34	0.434483	0.458551	0.394922	0.429319	0.0321274	7.48334	0.26	0.13	0.19	0.375905	0.355266	0.403844	0.378338	0.0243806	6.44413	0.7	0.4
CDIF630erm_02619	CDIF630erm_02619	indole-3-acetate kinase	0.28	0.28	0.31	0.430616	0.420969	0.42829	0.426625	0.0050343	1.18003	0.32	0.33	0.35	0.377124	0.379611	0.386746	0.38116	0.00499483	1.31043	0.98	1.67	0.5	0.919145	0.909248	0.771517	0.866637	0.0825248	9.52242	1.05	1.14	1.35	0.731925	0.746631	0.786935	0.755163	0.0284802	3.77139	0.72	0.35	0.42	0.625543	0.582929	0.600429	0.602967	0.0214204	3.55249	0.5	0.28
CDIF630erm_02620	IorB	indolepyruvate oxidoreductase, sununit beta	0.48	0.18	0.19	0.563809	0.337526	0.3353	0.412212	0.131292	31.8506	0.45	2.95	0.35	0.447214	1.13499	0.386746	0.656318	0.415646	63.33	n.a.	3.9	1.29	n.a.	1.38949	1.23924	1.31437	0.106246	8.08343	2.31	n.a.	2.59	1.08562	n.a.	1.08999	1.0878	0.00308829	0.283901	0.6	0.31	0.56	0.57104	0.548608	0.693316	0.604321	0.0778832	12.8877	0.65	0.51
CDIF630erm_02621	IorA	indolepyruvate oxidoreductase, sununit alpha	0.02	0.41	0.06	0.115087	0.509405	0.188422	0.270972	0.20972	77.3956	0.2	5.21	n.a.	0.298142	1.50835	n.a.	0.903244	0.855744	94.7411	1.25	2.12	1.03	1.03807	1.02445	1.10733	1.05662	0.0444457	4.20641	1.35	1.86	2.09	0.829925	0.953696	0.97914	0.92092	0.0798246	8.66792	0.13	0.14	2.6	0.265805	0.368676	1.49391	0.709463	0.681293	96.0295	0.23	0.12
CDIF630erm_02622	CDIF630erm_02622	aromatic-amino-acid aminotransferase, tyrB-like	n.a.	0.55	0.17	n.a.	0.590001	0.317162	0.453582	0.192926	42.534	0.48	0.47	0.41	0.46188	0.453034	0.418585	0.4445	0.0228744	5.1461	n.a.	3.52	1.23	n.a.	1.32007	1.21008	1.26507	0.0777742	6.14781	2.42	2.83	2.9	1.11117	1.17638	1.15338	1.14697	0.0330727	2.88348	0.68	0.27	0.34	0.607919	0.511992	0.540227	0.553379	0.0492972	8.90839	0.68	0.96
CDIF630erm_02645	Dut	dUTP diphosphatase	6.94	1.6	1.92	2.14383	1.00631	1.06588	1.40534	0.640248	45.5582	1.91	2.34	5.16	0.921352	1.01086	1.48497	1.13906	0.30289	26.5912	1.07	1.82	0.71	0.960424	0.949205	0.919368	0.942999	0.0212196	2.25023	1.59	1.4	1.44	0.90068	0.827404	0.812743	0.846942	0.0471123	5.56263	1.81	0.89	n.a.	0.991814	0.929558	n.a.	0.960686	0.044022	4.58235	1.34	0.92
CDIF630erm_02647	CDIF630erm_02647	transcriptional regulator, MarR family	1.72	1.94	2.29	1.06727	1.10808	1.16406	1.11314	0.0485895	4.36509	2.11	2.17	2.82	0.968389	0.973447	1.09778	1.01321	0.0732894	7.23341	1.01	3.05	0.75	0.933108	1.22878	0.944911	1.0356	0.167403	16.1649	0.84	1.94	1.07	0.654654	0.973989	0.70059	0.776411	0.172643	22.236	1.51	0.93	n.a.	0.905899	0.950217	n.a.	0.928058	0.031338	3.37673	1.32	0.73
CDIF630erm_02652	PpdK	pyruvate phosphate dikinase	5.53	2.47	3.43	1.9137	1.25032	1.42464	1.52955	0.343912	22.4845	1.76	1.13	4.14	0.884433	0.70246	1.33012	0.972339	0.322934	33.2121	2.03	1.13	1.1	1.32288	0.747934	1.14434	1.07172	0.294271	27.4578	1.25	0.14	2	0.798596	0.261648	0.957826	0.67269	0.364767	54.2252	5.36	6.06	1.07	1.70676	2.42559	0.958361	1.69691	0.733665	43.2355	2.64	1.82
CDIF630erm_02654	CDIF630erm_02654	putative transcriptional repressor ccpn	0.74	4.24	1.13	0.700047	1.63815	0.817704	1.05197	0.511048	48.5802	1.91	2.43	2.3	0.921352	1.03011	0.991416	0.980961	0.05513	5.62	6.47	1.54	0.35	2.36169	0.873142	0.645497	1.29344	0.932106	72.0639	1.31	n.a.	2.48	0.817537	n.a.	1.06659	0.942064	0.176107	18.6937	0.88	0.72	0.77	0.691564	0.83608	0.812985	0.780209	0.0776328	9.95025	1.47	1.09
CDIF630erm_02675	GlyS	glycine--tRNA ligase, beta subunit	1.3	1.44	1.58	0.927862	0.954669	0.966908	0.949813	0.019971	2.10263	2.61	2.62	3.05	1.07703	1.06963	1.14167	1.09611	0.0396312	3.61562	1.07	1.93	0.73	0.960424	0.977469	0.932227	0.956707	0.0228488	2.38827	2.84	2.22	2.74	1.20374	1.04191	1.12111	1.12225	0.0809194	7.21045	1.4	0.75	0.84	0.872278	0.85332	0.849135	0.858244	0.0123326	1.43695	1.44	0.9
CDIF630erm_02676	GlyQ	glycine--tRNA ligase, alpha subunit	1.77	1.95	2.38	1.08268	1.11094	1.18671	1.12677	0.0537962	4.77436	3.33	4.51	3.37	1.21655	1.40336	1.20007	1.27333	0.112915	8.86769	1.6	3.27	1.08	1.17444	1.27233	1.13389	1.19355	0.0711676	5.96266	3.15	3.27	3.37	1.26773	1.26452	1.24333	1.25853	0.0132592	1.05355	2.25	1.11	1.04	1.10581	1.03811	0.94483	1.02958	0.0808301	7.85075	1.96	1.12
CDIF630erm_02677	CDIF630erm_02677	uncharacterized protein	0.61	0.73	0.87	0.635589	0.679724	0.717491	0.677601	0.040992	6.04958	1.56	1.56	1.81	0.832666	0.825362	0.879491	0.84584	0.0293706	3.47236	0.8	1.48	0.54	0.830455	0.855963	0.801784	0.829401	0.0271052	3.26805	1.74	1.98	1.57	0.942208	0.983979	0.848636	0.924941	0.0693039	7.49279	0.64	0.35	0.35	0.589768	0.582929	0.548114	0.573604	0.0223377	3.89428	0.66	0.38
CDIF630erm_02681	Era	GTP-binding protein Era	3.11	2.79	3.16	1.43513	1.32884	1.36741	1.37713	0.0538063	3.90714	2.96	3.07	2.47	1.14698	1.15785	1.0274	1.11074	0.0723789	6.51626	2.58	2.88	1.37	1.49135	1.19404	1.27709	1.32083	0.153406	11.6143	2.78	3.33	2.72	1.19095	1.27607	1.11701	1.19468	0.0795979	6.66271	5.22	1.63	1.43	1.68433	1.25798	1.10791	1.35007	0.299039	22.1498	2.47	1.76
CDIF630erm_02685	CDIF630erm_02685	PhoH-like protein	2.22	1.84	3.52	1.21252	1.07915	1.4432	1.24496	0.184184	14.7944	3.37	3.78	3.25	1.22384	1.28478	1.17851	1.22904	0.0533243	4.33869	n.a.	3.41	0.9	n.a.	1.29928	1.0351	1.16719	0.186802	16.0045	2.41	1.82	2.37	1.10887	0.943385	1.04267	1.03164	0.0832915	8.07369	3.3	1.77	2.36	1.33921	1.3109	1.42329	1.3578	0.0584572	4.3053	4.63	2.05
CDIF630erm_02688	CDIF630erm_02688	putative ribosome-associated sigma 54 modulation protein	0.73	1.15	0.89	0.695301	0.85314	0.725691	0.758044	0.0837456	11.0476	3.64	2.93	3.14	1.27192	1.13114	1.1584	1.18715	0.0746652	6.28945	n.a.	0.79	0.29	n.a.	0.625371	0.58757	0.60647	0.0267297	4.40742	1.62	0.79	1.77	0.909137	0.621537	0.90107	0.810581	0.163767	20.2036	0.6	0.38	0.35	0.57104	0.607398	0.548114	0.575517	0.0298943	5.19433	0.7	0.54
CDIF630erm_02690	CDIF630erm_02690	putative aspartyl/glutamyl-tRNA amidotransferase subunit B-related	1.61	1.62	1.86	1.03258	1.01258	1.04909	1.03142	0.0182837	1.77268	2.94	2.92	2.43	1.1431	1.12921	1.01905	1.09712	0.0679645	6.19483	1.16	1.74	0.92	1	0.928109	1.04654	0.991548	0.0596643	6.01729	2.51	2.04	2.33	1.13164	0.998777	1.03383	1.05475	0.0688581	6.52838	1.87	1.08	1.42	1.00812	1.02398	1.10403	1.04538	0.0514104	4.91788	2.33	1.2
CDIF630erm_02692	CDIF630erm_02692	putative histidine triad (HIT) protein	0.93	1.41	1.63	0.784789	0.944672	0.982088	0.90385	0.104793	11.5941	2.95	3.34	2.99	1.14504	1.20769	1.13039	1.16104	0.0410599	3.53648	1.13	1.97	0.64	0.986984	0.987546	0.872872	0.949134	0.0660458	6.95853	2.27	2.45	2	1.07618	1.09455	0.957826	1.04285	0.0742058	7.11566	1.25	0.78	n.a.	0.824226	0.870219	n.a.	0.847222	0.0325224	3.83871	0.75	0.65
CDIF630erm_02693	MtaB	threonylcarbamoyladenosine tRNA methylthiotransferase	1.87	1.74	1.75	1.11284	1.04941	1.0176	1.05995	0.0484876	4.57452	2	3.01	2.01	0.942809	1.14648	0.926809	1.00537	0.122468	12.1815	0.74	2.93	1.19	0.798706	1.20436	1.19024	1.06444	0.230238	21.63	1.85	4.82	1.22	0.971534	1.53524	0.748086	1.08495	0.40565	37.3887	n.a.	0.96	2.14	n.a.	0.965422	1.35533	1.16037	0.275704	23.76	n.a.	1.1
CDIF630erm_02705	GlcK	glucokinase	2.31	2.67	3.81	1.23685	1.29995	1.50148	1.34609	0.138216	10.268	4.07	3.66	3.74	1.34495	1.26422	1.26424	1.29114	0.0466046	3.60959	1.47	3.47	1.13	1.12572	1.31066	1.15984	1.19874	0.0984137	8.20976	3.23	3.86	6.05	1.28373	1.37387	1.6659	1.44117	0.199776	13.8621	2.97	1.36	1.34	1.27048	1.14908	1.07248	1.16402	0.0998431	8.57747	3.42	2.23
CDIF630erm_02706	DnaJ	chaperone protein DnaJ	1.39	2.86	1.4	0.959442	1.34541	0.910166	1.07167	0.23834	22.24	1.56	1.15	1.3	0.832666	0.708649	0.745356	0.762224	0.0637061	8.35793	2.61	n.a.	0.61	1.5	n.a.	0.852168	1.17608	0.458086	38.9501	1.39	1.48	1.66	0.84213	0.850715	0.872621	0.855156	0.0157229	1.83861	1.64	0.72	1.12	0.944089	0.83608	0.980497	0.920222	0.0751086	8.16201	0.72	0.61
CDIF630erm_02707	DnaK	chaperone protein DnaK	0.84	1.03	0.68	0.745849	0.807402	0.634324	0.729192	0.0877334	12.0316	3.62	2.34	3.02	1.26842	1.01086	1.13605	1.13844	0.128798	11.3135	1.05	1.08	0.44	0.951405	0.7312	0.723747	0.802117	0.129341	16.1249	3.34	2.41	0.86	1.3054	1.08558	0.628089	1.00636	0.345538	34.3355	0.35	0.61	1.91	0.436139	0.769567	1.28042	0.82871	0.425238	51.3133	2.59	0.88
CDIF630erm_02708	GrpE	protein (HSP-70 cofactor)	3.01	2.5	1.71	1.41187	1.25789	1.0059	1.22522	0.204947	16.7274	3.08	2.08	2.76	1.17	0.953046	1.08604	1.06969	0.109395	10.2267	0.65	0.97	0.5	0.748562	0.692963	0.771517	0.737681	0.0403914	5.47546	1.41	1.38	1.38	0.848167	0.821472	0.79563	0.821757	0.0262697	3.19677	1.38	0.92	1.13	0.866025	0.945095	0.984864	0.931995	0.0604926	6.49066	1.38	0.81
CDIF630erm_02713	LepA	elongation factor 4	1.44	1.31	1.42	0.976546	0.910557	0.916644	0.934582	0.0364689	3.90216	2.6	1.28	5.09	1.07497	0.747631	1.47486	1.09915	0.364218	33.1362	0.58	1.32	0.47	0.707107	0.808372	0.748013	0.754497	0.0509431	6.75192	0.8	0.71	0.98	0.638877	0.589227	0.670478	0.632861	0.0409585	6.47196	1.43	0.84	0.82	0.881575	0.903069	0.838965	0.874536	0.0326264	3.73071	1.32	0.98
CDIF630erm_02728	Ung	uracil-DNA glycosylase (UDG)	1.07	2.45	1.77	0.841789	1.24524	1.02339	1.03681	0.202062	19.4888	3.33	n.a.	2.98	1.21655	n.a.	1.1285	1.17252	0.062265	5.31034	n.a.	2.5	0.76	n.a.	1.11249	0.95119	1.03184	0.114053	11.0534	12.02	1.49	n.a.	2.47642	0.853584	n.a.	1.665	1.14752	68.9199	1.84	0.8	1.22	1	0.881305	1.02333	0.968213	0.0761629	7.86634	3.41	1.28
CDIF630erm_02741	SelB	selenocysteinyl-tRNA-specific translation factor	2.57	2.57	3.24	1.3046	1.27538	1.38462	1.32153	0.0565534	4.27938	4	3.1	4.07	1.33333	1.16349	1.31883	1.27189	0.0941517	7.40253	0.94	1.5	0.77	0.900192	0.861727	0.957427	0.906449	0.0481557	5.31256	1.4	1.12	3.26	0.845154	0.740052	1.22287	0.936026	0.253913	27.1267	1.4	n.a.	1.54	0.872278	n.a.	1.14973	1.01101	0.196191	19.4055	2.53	1.9
CDIF630erm_02742	SelA	L-seryl-tRNA(Sec) selenium transferase	2	1.97	2.26	1.15087	1.11662	1.15641	1.1413	0.0215527	1.88844	3.41	3.22	3.07	1.23108	1.1858	1.14541	1.18743	0.0428574	3.60926	1.4	2.17	0.94	1.09859	1.03646	1.05785	1.0643	0.0315606	2.96538	2.24	2.09	2.1	1.06904	1.01094	0.98148	1.02049	0.0445563	4.36617	n.a.	1.31	1.47	n.a.	1.12776	1.1233	1.12553	0.00315444	0.280262	2.63	1.48
CDIF630erm_02750	CDIF630erm_02750	putative histidinol-phosphate aminotransferase	0.32	0.63	0.51	0.460348	0.631454	0.549341	0.547048	0.0855759	15.6432	1.86	1.41	1.67	0.909212	0.784679	0.844793	0.846228	0.0622791	7.35962	3.6	5.08	1.82	1.76166	1.58583	1.47196	1.60648	0.145951	9.0851	6.22	7.28	7.18	1.78142	1.88677	1.81482	1.82767	0.0538362	2.94562	0.53	0.37	0.26	0.536697	0.599352	0.472415	0.536155	0.0634704	11.8381	0.78	0.45
CDIF630erm_02758	PagL	phospho-alpha-glucosidase	1.48	1.46	2.5	0.990016	0.961276	1.21626	1.05585	0.13966	13.2273	2.96	2.17	3.43	1.14698	0.973447	1.21071	1.11038	0.122792	11.0586	n.a.	5.6	1.74	n.a.	1.66502	1.43925	1.55213	0.159643	10.2854	2.3	2.48	2.05	1.08327	1.10123	0.969725	1.05141	0.071308	6.78214	n.a.	1.18	1.38	n.a.	1.07034	1.08837	1.07936	0.0127481	1.18108	2.41	1.68
CDIF630erm_02761	CDIF630erm_02761	PTS system, maltose-specific IIA component	0.55	1.16	1.53	0.603522	0.856841	0.951486	0.80395	0.179911	22.3784	2.64	1.45	1.95	1.08321	0.795731	0.912871	0.930602	0.144555	15.5335	n.a.	1.71	0.85	n.a.	0.920073	1.00593	0.963004	0.0607133	6.30458	1.52	1.65	1.22	0.880631	0.898246	0.748086	0.842321	0.0820836	9.74493	0.87	0.64	0.84	0.687624	0.788263	0.849135	0.775007	0.0815676	10.5248	0.71	0.51
CDIF630erm_02762	YjgF	2-iminobutanoate/2-iminopropanoate deaminase	1.15	2.24	1.11	0.872691	1.19068	0.810435	0.957936	0.203953	21.2909	1.76	2.94	2.11	0.884433	1.13307	0.949584	0.989028	0.128925	13.0355	1.1	1.82	0.76	0.973795	0.949205	0.95119	0.958063	0.01366	1.42579	2.25	1.85	1.84	1.07143	0.951129	0.918715	0.980424	0.0804615	8.2068	1.4	0.72	n.a.	0.872278	0.83608	n.a.	0.854179	0.0255964	2.99661	1.45	0.77
CDIF630erm_02763	TdcB	threonine dehydratase	1.23	0.87	0.86	0.902535	0.742046	0.713355	0.785979	0.101955	12.9717	2.21	2.2	2.52	0.991071	0.980152	1.03775	1.00299	0.0305925	3.05013	2.78	0.96	0.36	1.54808	0.689382	0.654654	0.964039	0.506093	52.4971	2.46	1.01	0.86	1.12031	0.702771	0.628089	0.817058	0.265268	32.4663	1.17	0.62	0.59	0.797414	0.775849	0.711644	0.761636	0.0446165	5.85798	4.17	1.7
CDIF630erm_02764	AspD	bifunctional aspartate aminotransferase/L-aspartate beta-decarboxylase	2.61	2.1	2.3	1.31472	1.15287	1.1666	1.21139	0.0897413	7.4081	1.54	2.13	1.91	0.827312	0.964433	0.90346	0.898401	0.0687005	7.64697	0.52	1.02	n.a.	0.669534	0.710599	n.a.	0.690066	0.0290371	4.20787	0.71	1.03	0.78	0.601868	0.709695	0.598162	0.636575	0.063351	9.95185	n.a.	0.88	0.57	n.a.	0.924321	0.699479	0.8119	0.158987	19.5821	4.36	3.3
CDIF630erm_02772	LeuS	leucine--tRNA ligase	2.33	2.17	2.32	1.24219	1.17193	1.17166	1.19526	0.0406462	3.40062	3.42	3.15	3.14	1.23288	1.17284	1.1584	1.18804	0.039502	3.32497	3.14	5.31	2.2	1.64526	1.62133	1.61835	1.62831	0.0147553	0.906171	5.14	5.08	4.8	1.6194	1.57611	1.48386	1.55979	0.0692276	4.43827	2.74	1.66	1.73	1.2203	1.26951	1.2186	1.23613	0.0289146	2.33911	2.92	1.66
CDIF630erm_02784	CDIF630erm_02784	putative serine-pyruvate aminotransferase	0.87	0.93	0.96	0.759051	0.767208	0.753689	0.759983	0.00680721	0.895706	5.26	5.79	5.62	1.52898	1.59009	1.54974	1.55627	0.0310734	1.99666	2.58	5.13	1.97	1.49135	1.59361	1.53142	1.53879	0.0515272	3.34854	18.57	12.08	15.83	3.07807	2.43045	2.69471	2.73441	0.325628	11.9085	9.51	6.02	7.49	2.27343	2.41757	2.53558	2.40886	0.131294	5.45047	24.24	12.88
CDIF630erm_02808	CDIF630erm_02808	hypothetical protein	3.35	2.81	4.05	1.48948	1.3336	1.54805	1.45704	0.110844	7.60745	4.44	5.38	3.18	1.40475	1.53276	1.16575	1.36775	0.18628	13.6194	n.a.	4.06	1.25	n.a.	1.41771	1.21988	1.31879	0.13989	10.6074	3.4	n.a.	4	1.31708	n.a.	1.35457	1.33582	0.0265117	1.98467	2.51	1.42	1.65	1.16796	1.17416	1.19009	1.1774	0.0114154	0.969543	3.02	1.21
CDIF630erm_02812	YloV	uncharacterized protein YloV	0.96	0.95	1.41	0.797347	0.775413	0.913411	0.828724	0.0741567	8.94831	2.16	2.01	1.97	0.979796	0.936872	0.91754	0.944736	0.0318641	3.3728	0.68	1.5	0.54	0.765641	0.861727	0.801784	0.809718	0.0485318	5.99367	1.71	1.55	1.64	0.93405	0.870601	0.867349	0.890666	0.0376062	4.22226	2.32	0.97	0.83	1.12288	0.970437	0.844065	0.979129	0.139613	14.2589	1.42	0.81
CDIF630erm_02825	CDIF630erm_02825	putative nitroreductase-like oxidoreductase	1.81	2.19	2.47	1.09484	1.17732	1.20894	1.16037	0.0589088	5.07674	4.49	4.11	4.41	1.41264	1.33969	1.37281	1.37505	0.0365287	2.65654	n.a.	3	1.01	n.a.	1.21867	1.09653	1.1576	0.0863627	7.46051	3.5	3.15	3.23	1.33631	1.24111	1.21723	1.26488	0.0629975	4.98051	2.01	1.24	1.38	1.04518	1.09722	1.08837	1.07692	0.0278457	2.58568	3.24	1.92
CDIF630erm_02828	Rpe2	ribulose-phosphate 3-epimerase	0.59	1	1.03	0.625083	0.795557	0.780684	0.733775	0.0944233	12.8682	1.3	1.79	1.4	0.760117	0.884115	0.773492	0.805908	0.0680585	8.44495	n.a.	1.49	0.49	n.a.	0.85885	0.763763	0.811306	0.0672371	8.28751	1.66	n.a.	1.49	0.920293	n.a.	0.826732	0.873513	0.0661573	7.57371	1.22	0.6	0.69	0.814275	0.763233	0.769594	0.782367	0.0278153	3.55527	1.15	0.76
CDIF630erm_02831	Stk	putative serine/threonine-protein kinase	0.7	0.49	n.a.	0.680864	0.55689	n.a.	0.618877	0.087663	14.1648	n.a.	1.01	1.73	n.a.	0.664114	0.859835	0.761975	0.138395	18.1627	0.14	0.65	1.92	0.347404	0.567258	1.51186	0.80884	0.618676	76.4892	0.76	1.35	20.62	0.6227	0.812494	3.0755	1.50357	1.36464	90.7603	0.6	0.38	0.94	0.57104	0.607398	0.898258	0.692232	0.179347	25.9086	1.63	0.77
CDIF630erm_02837	Fmt	methionyl-tRNA formyltransferase	1.55	1.86	1.7	1.01316	1.085	1.00295	1.0337	0.0447129	4.32551	2.02	2.14	1.9	0.947511	0.966694	0.901091	0.938432	0.0337306	3.59436	1.33	2.83	0.95	1.07077	1.18363	1.06346	1.10596	0.0673705	6.0916	2.14	2.4	2.2	1.04491	1.08333	1.00458	1.04427	0.0393783	3.77089	1.98	1.19	1.09	1.03735	1.07487	0.967276	1.0265	0.0546102	5.32006	2.02	1.01
CDIF630erm_02840	CoaBC	bifunctional phosphopantothenoylcysteine synthetase/decarboxylase	1.32	1.2	1.27	0.934972	0.871489	0.866879	0.891113	0.0380524	4.2702	0.7	0.97	0.56	0.557773	0.650831	0.4892	0.565935	0.0811241	14.3345	n.a.	1.47	0.67	n.a.	0.853067	0.893095	0.873081	0.0283044	3.2419	2.48	3	2.54	1.12486	1.21119	1.07942	1.13849	0.0669388	5.87962	1.46	0.79	0.7	0.890774	0.87578	0.775151	0.847235	0.0628753	7.42124	0.62	0.33
CDIF630erm_02842	Gmk	guanylate kinase	0.89	0.91	1	0.767726	0.758913	0.769231	0.76529	0.00557354	0.728291	1.03	1.4	1.39	0.676593	0.781891	0.770725	0.74307	0.0578407	7.78403	n.a.	1.51	0.67	n.a.	0.864595	0.893095	0.878845	0.0201526	2.29308	1.15	n.a.	1.57	0.765986	n.a.	0.848636	0.807311	0.0584425	7.23915	0.78	0.49	0.67	0.651086	0.68973	0.758358	0.699725	0.05433	7.76448	1.01	0.65
CDIF630erm_02843	CDIF630erm_02843	uncharacterized protein, YicC-like	1.33	1.21	2.2	0.938507	0.875113	1.14095	0.984858	0.138849	14.0984	1.37	1.59	2.18	0.780313	0.833261	0.965207	0.859594	0.0952179	11.0771	0.78	n.a.	0.57	0.820008	n.a.	0.823754	0.821881	0.00264886	0.322293	2.03	2.31	1.95	1.0177	1.06282	0.945778	1.00877	0.05903	5.85171	1.34	0.62	1.52	0.853382	0.775849	1.14224	0.923825	0.193088	20.9009	1.23	0.73
CDIF630erm_02844	DapF	diaminopimelate epimerase	1.57	1.55	1.94	1.01967	0.990461	1.07141	1.02718	0.0409959	3.9911	2.92	3.36	2.74	1.1392	1.2113	1.0821	1.1442	0.0647453	5.65856	1.19	2.49	1.07	1.01285	1.11026	1.12863	1.08391	0.0622254	5.74081	3.1	2.51	2.61	1.25763	1.10787	1.09419	1.15323	0.090671	7.86235	1.59	1.1	1.05	0.929586	1.03342	0.949362	0.97079	0.0551349	5.67938	1.44	1.24
CDIF630erm_02845	LtaE	low specificity L-threonine aldolase	0.75	0.99	0.66	0.704761	0.79157	0.624926	0.707086	0.083346	11.7873	1.27	1.36	1.38	0.751295	0.77064	0.767948	0.763294	0.0104785	1.37279	0.81	1.71	0.53	0.835629	0.920073	0.794325	0.850009	0.0640955	7.54057	1.23	1.65	1.47	0.792181	0.898246	0.821165	0.837197	0.0548199	6.54802	1.02	0.56	0.53	0.744545	0.737353	0.674489	0.718796	0.0385389	5.36159	1.22	1.16
CDIF630erm_02862	TrpS	tryptophan--tRNA ligase	0.13	0.15	0.15	0.293416	0.308118	0.297922	0.299818	0.00753248	2.51235	0.25	0.25	0.24	0.333333	0.330409	0.320256	0.328	0.00686345	2.09252	0.14	0.25	0.09	0.347404	0.351799	0.327327	0.342177	0.0130466	3.81284	0.22	0.22	0.24	0.33503	0.327993	0.331801	0.331608	0.00352227	1.06218	0.13	0.08	0.09	0.265805	0.278693	0.277945	0.274148	0.00723474	2.63899	0.15	0.08
CDIF630erm_02866	CDIF630erm_02866	putative peptidase, M24 family	1.02	1.06	1.16	0.821886	0.819076	0.828487	0.82315	0.00483087	0.586876	1.02	0.92	0.94	0.6733	0.633835	0.633805	0.64698	0.0227939	3.52312	0.58	1.47	0.45	0.707107	0.853067	0.731925	0.764033	0.0780977	10.2218	0.56	0.73	0.67	0.534522	0.597468	0.554382	0.562124	0.0321791	5.72456	2.3	1.24	1.83	1.11803	1.09722	1.25332	1.15619	0.0847596	7.33093	2.56	1.3
CDIF630erm_02871	IleS	isoleucine--tRNA ligase	1.58	1.58	1.83	1.02292	1	1.0406	1.02117	0.0203543	1.99323	2.82	3.07	2.7	1.11952	1.15785	1.07417	1.11718	0.0418869	3.74933	9.47	18.19	9.28	2.85724	3.00082	3.3238	3.06062	0.238959	7.80752	9.93	10.18	10.45	2.25085	2.23114	2.18942	2.22381	0.0313634	1.41035	1.95	1.04	1.35	1.02946	1.00484	1.07647	1.03693	0.0363953	3.50993	2.12	1.38
CDIF630erm_02873	CDIF630erm_02873	putative cell-division initiation protein DivIVA	0.72	2.74	1.07	0.690522	1.31688	0.795698	0.934368	0.335415	35.8976	1.32	1.21	1.29	0.765942	0.7269	0.742484	0.745109	0.0196525	2.63754	2.66	3.87	0.75	1.5143	1.38414	0.944911	1.28112	0.298347	23.2881	4.08	6.31	2.29	1.44279	1.75658	1.02492	1.4081	0.367062	26.068	3.38	0.33	0.59	1.35534	0.566029	0.711644	0.877672	0.420034	47.8577	6.4	0.57
CDIF630erm_02877	CDIF630erm_02877	putative pyridoxal 5'-phosphate-dependent enzyme	1.4	0.91	1.49	0.962887	0.758913	0.938966	0.886922	0.111502	12.5718	1.57	2.2	1.91	0.835331	0.980152	0.90346	0.906314	0.0724529	7.99424	n.a.	1.53	0.59	n.a.	0.870302	0.838082	0.854192	0.0227833	2.66723	1.4	1.57	1.4	0.845154	0.8762	0.801375	0.84091	0.0375926	4.47047	1.01	0.57	0.73	0.740887	0.743907	0.791587	0.758794	0.0284398	3.74803	0.97	0.71
CDIF630erm_02880	CDIF630erm_02880	uncharacterized protein	0.23	0.34	0.38	0.390279	0.463886	0.474186	0.442784	0.0457608	10.3348	0.84	0.7	0.72	0.61101	0.552881	0.5547	0.572864	0.0330484	5.76898	0.49	0.92	0.38	0.649934	0.674867	0.672593	0.665798	0.0137857	2.07056	0.62	0.74	0.75	0.562429	0.601546	0.586546	0.583507	0.019735	3.38213	0.15	0.15	0.09	0.28552	0.381616	0.277945	0.315027	0.0577923	18.3452	0.15	0.11
CDIF630erm_02886	Der	GTPase Der	2.01	1.6	1.65	1.15374	1.00631	0.988095	1.04938	0.0908374	8.65627	1.56	4.62	1.55	0.832666	1.42038	0.813875	1.02231	0.344867	33.7342	n.a.	2.22	0.75	n.a.	1.04834	0.944911	0.996624	0.0731329	7.33806	2.04	1.91	1.94	1.0202	0.966429	0.943349	0.976661	0.0394357	4.03781	2.16	1.1	1.34	1.08347	1.03342	1.07248	1.06313	0.0263042	2.47423	2.09	1
CDIF630erm_02900	FtsZ	cell division protein FtsZ	1.58	0.88	0.54	1.02292	0.746299	0.565267	0.778161	0.230482	29.6189	1.62	0.94	1.12	0.848528	0.640687	0.691833	0.727016	0.108295	14.8958	2.05	0.53	0.76	1.32938	0.512227	0.95119	0.930931	0.408951	43.9293	0.19	1.54	0.27	0.31135	0.867788	0.351928	0.510355	0.31021	60.7832	0.64	0.44	0.7	0.589768	0.653594	0.775151	0.672837	0.0941777	13.9971	0.84	0.58
CDIF630erm_02907	MurD	UDP-N-acetylmuramoylalanine--D-glutamate ligase	2.09	1.93	2.27	1.17648	1.10522	1.15896	1.14689	0.0371311	3.23755	2.95	2.25	2.4	1.14504	0.991228	1.01274	1.04967	0.0832896	7.93485	1.37	2.55	0.97	1.08675	1.12356	1.0746	1.09497	0.0254913	2.32804	1.9	2.5	2.34	0.984575	1.10566	1.03605	1.0421	0.0607709	5.83161	n.a.	1.19	1.37	n.a.	1.07487	1.08442	1.07964	0.0067544	0.625614	2.41	1.21
CDIF630erm_02909	MurF	UDP-N-acetylmuramoyl-tripeptide--D-alanyl-D- alanine ligase (UDP-MurNAc-pentapeptide synthetase) (D-alanyl-D-alanine-adding enzyme)	1.63	1.79	1.72	1.03898	1.06438	1.00884	1.0374	0.0278068	2.68043	2.33	2.1	2.16	1.01762	0.957617	0.960769	0.97867	0.0337711	3.45071	1.1	2.51	0.88	0.973795	1.11471	1.02353	1.03735	0.071465	6.88922	1.81	1.56	1.84	0.960973	0.873405	0.918715	0.917698	0.043793	4.77205	n.a.	1.11	1.41	n.a.	1.03811	1.10014	1.06912	0.0438602	4.10245	1.94	1.21
CDIF630erm_02916	YchF	ribosome-binding ATPase YchF	3.81	2.45	2.81	1.58845	1.24524	1.28947	1.37439	0.186699	13.5842	1.57	1.2	1.79	0.835331	0.723891	0.874618	0.81128	0.0781893	9.63776	n.a.	2.14	0.83	n.a.	1.02927	0.99403	1.01165	0.0249217	2.46347	2.26	1.72	1.93	1.07381	0.917102	0.940915	0.977275	0.0844431	8.64067	4.36	1.74	2.39	1.53934	1.29974	1.43231	1.42379	0.120027	8.43007	2.58	1.49
CDIF630erm_02921	PtsG-BC	PTS system, glucose-specific IIBC component	10.38	8.47	14.08	2.62186	2.31533	2.88641	2.60787	0.285796	10.959	26.26	16.86	20.61	3.4163	2.71338	2.96778	3.03249	0.355899	11.7362	3.48	11.11	4.38	1.73205	2.34521	2.28348	2.12025	0.337601	15.9227	5.98	9.67	6.89	1.74672	2.17454	1.77779	1.89968	0.238537	12.5567	10.22	9.2	7.17	2.35677	2.98865	2.48083	2.60875	0.334802	12.8338	14.61	9.17
CDIF630erm_02936	Pfo	pyruvate synthase	1.39	1.29	1.48	0.959442	0.903579	0.93581	0.932944	0.0280416	3.00571	1.96	2.15	1.81	0.933333	0.96895	0.879491	0.927258	0.045038	4.85712	1.92	4.66	1.46	1.28654	1.51886	1.31837	1.37459	0.125952	9.16291	2.67	2.43	3.3	1.16715	1.09008	1.23035	1.16253	0.0702518	6.04303	2.85	0.99	2.03	1.24455	0.98039	1.32003	1.18166	0.178343	15.0926	2.19	1.53
CDIF630erm_02937	CDIF630erm_02937	phosphate acyltransferase	0.5	0.06	0.43	0.575435	0.194871	0.504418	0.424908	0.202358	47.6239	0.37	0.12	0.19	0.405518	0.228914	0.28495	0.306461	0.0902452	29.4476	7.41	4.09	0.34	2.52744	1.42294	0.636209	1.52886	0.950052	62.1412	0.39	7.88	0.62	0.446071	1.96298	0.533295	0.980783	0.851727	86.8415	0.08	0.26	0.15	0.208514	0.502421	0.358825	0.356587	0.146966	41.2147	0.53	0.43
CDIF630erm_02946	Hpt1	hypoxanthine phosphoribosyltransferase	0.94	0.78	0.97	0.788997	0.702617	0.757604	0.74974	0.0437238	5.83186	1.33	1.27	1.19	0.768838	0.744705	0.713125	0.742222	0.0279392	3.76426	0.91	n.a.	0.43	0.88571	n.a.	0.715475	0.800593	0.120374	15.0357	4.02	n.a.	1.22	1.43214	n.a.	0.748086	1.09011	0.483698	44.3714	1.21	0.57	0.78	0.810931	0.743907	0.818247	0.791028	0.0409716	5.17954	1.12	0.73
CDIF630erm_02950	AsnA	aspartate--ammonia ligase	1.56	1.76	2.49	1.01642	1.05543	1.21383	1.09522	0.104547	9.5457	2.76	3.19	3.04	1.10755	1.18026	1.1398	1.14254	0.0364321	3.1887	n.a.	3.58	1.15	n.a.	1.33127	1.17006	1.25067	0.11399	9.11433	2.29	3.24	3.6	1.08091	1.25871	1.28506	1.20823	0.111043	9.1906	2.44	1.41	1.8	1.15156	1.17001	1.24301	1.18819	0.0483583	4.06991	4	1.82
CDIF630erm_02962	CDIF630erm_02962	putative adenosine-derivate deaminase	4.25	2.05	n.a.	1.67767	1.13906	n.a.	1.40837	0.38085	27.042	3.19	2.29	3.23	1.1907	1	1.17488	1.12186	0.105831	9.43354	n.a.	3.83	1.83	n.a.	1.37697	1.476	1.42648	0.0700254	4.90896	2.38	20.43	3.07	1.10195	3.16073	1.1867	1.81646	1.16494	64.1327	24.13	4.01	29.93	3.62134	1.97312	5.06863	3.55436	1.54884	43.5757	65.97	5.6
CDIF630erm_02971	GalE	UDP-glucose 4-epimerase	3.05	3.23	2.27	1.42122	1.42979	1.15896	1.33666	0.153948	11.5174	6.31	4.24	3.79	1.67465	1.36071	1.27266	1.436	0.211308	14.715	1.87	2.47	1.23	1.26967	1.10579	1.21008	1.19518	0.0829506	6.94043	3.49	3.25	3.56	1.3344	1.26065	1.2779	1.29098	0.0385736	2.98793	3.48	1.8	2.3	1.37525	1.32196	1.40508	1.36743	0.0421089	3.07942	4.59	1.65
CDIF630erm_02974	CDIF630erm_02974	hypothetical protein	2.78	3.24	3.32	1.35686	1.432	1.40161	1.39682	0.037801	2.70621	5.66	4.72	4.52	1.58605	1.43567	1.38983	1.47051	0.102648	6.9804	1.72	3.83	1.64	1.21769	1.37697	1.39728	1.33064	0.0983496	7.39113	4.53	5.29	5.69	1.52027	1.60835	1.61558	1.5814	0.0530626	3.35542	3.79	2.01	2.41	1.43519	1.39695	1.43829	1.42348	0.0230278	1.61772	2.63	1.86
CDIF630erm_02975	CDIF630erm_02975	putative sporulation protein	3.65	2.82	1.39	1.55474	1.33597	0.90691	1.26587	0.329555	26.0338	2.78	3.42	4.01	1.11156	1.22207	1.30907	1.21423	0.0989922	8.15266	1.14	2.42	2.43	0.991342	1.09454	1.70084	1.26224	0.383327	30.3688	4.9	14.63	5.08	1.58114	2.6747	1.52652	1.92746	0.647711	33.6045	n.a.	1.58	0.96	n.a.	1.23854	0.907763	1.07315	0.233894	21.7951	2.81	2.47
CDIF630erm_02988	GlyA1	serine hydroxymethyltransferase	0.18	0.22	0.22	0.345261	0.373149	0.360801	0.359737	0.0139745	3.88465	0.35	0.44	0.44	0.394405	0.438337	0.433629	0.422124	0.0241202	5.71401	0.77	0.97	0.39	0.814735	0.692963	0.681385	0.729694	0.0738744	10.124	1.76	1.76	1.96	0.947607	0.927705	0.9482	0.94117	0.0116656	1.23947	0.2	0.11	0.13	0.32969	0.326797	0.334048	0.330178	0.00365012	1.1055	0.28	0.19
CDIF630erm_03002	AspS	aspartate--tRNA ligase	1.92	1.63	2	1.12762	1.0157	1.08786	1.07706	0.0567354	5.26763	2.7	2.35	2.74	1.09545	1.01302	1.0821	1.06352	0.0442442	4.16017	1.33	2.61	0.95	1.07077	1.1367	1.06346	1.09031	0.0403377	3.69965	2.41	2.5	2.53	1.10887	1.10566	1.07729	1.09727	0.0173822	1.58412	2.02	1.13	1.31	1.04777	1.04742	1.06041	1.05187	0.00739886	0.703403	2.04	1.25
CDIF630erm_03003	HisS	histidine--tRNA ligase	1.37	1.99	2	0.952515	1.12227	1.08786	1.05421	0.0897395	8.51245	2.35	3.08	2.92	1.02198	1.15973	1.11708	1.0996	0.0705198	6.41324	1.24	2.48	1.15	1.03391	1.10803	1.17006	1.104	0.0681669	6.17454	2.66	3	3.33	1.16496	1.21119	1.23593	1.20403	0.0360211	2.99171	2.31	1.01	1.11	1.12046	0.990244	0.976109	1.02894	0.0795761	7.73381	1.68	0.99
CDIF630erm_03005	CDIF630erm_03005	putative hydrolase beta-lactamase-like	0.79	0.95	0.91	0.723311	0.775413	0.733799	0.744175	0.0275571	3.70305	n.a.	8.4	5.73	n.a.	1.91523	1.56484	1.74004	0.247768	14.2392	2.67	n.a.	0.4	1.51714	n.a.	0.690066	1.1036	0.584832	52.9929	1.66	2.67	3.34	0.920293	1.14264	1.23778	1.10024	0.162937	14.8093	1.56	0.3	0.37	0.920775	0.539687	0.563557	0.674673	0.213464	31.6397	2.24	0.7
CDIF630erm_03006	Dtd	D-tyrosyl-tRNA(Tyr) deacylase	1.51	1.7	1.84	1	1.03728	1.04344	1.02691	0.0235029	2.28871	n.a.	2.42	1.79	n.a.	1.02799	0.874618	0.951305	0.108452	11.4003	1	1.59	0.71	0.928477	0.887203	0.919368	0.911683	0.0216838	2.37844	2.3	2.11	2.22	1.08327	1.01577	1.00913	1.03606	0.0410209	3.95933	1.52	0.72	n.a.	0.908893	0.83608	n.a.	0.872486	0.051487	5.90118	1.24	0.62
CDIF630erm_03007	RelA	GTP pyrophosphokinase	1.56	2.18	3.09	1.01642	1.17463	1.35218	1.18108	0.167974	14.2221	3.07	3.69	3.47	1.16809	1.26939	1.21775	1.21841	0.0506516	4.15719	1.22	2.57	0.94	1.02554	1.12795	1.05785	1.07045	0.0523573	4.89116	2.6	2.45	2.89	1.15175	1.09455	1.15139	1.13256	0.0329188	2.90658	1.94	0.86	0.82	1.02681	0.913757	0.838965	0.926512	0.0945719	10.2073	1.68	0.79
CDIF630erm_03008	Apt	adenine phosphoribosyltransferase	1.18	1.54	1.32	0.884001	0.987261	0.883779	0.918347	0.0596813	6.49878	1.89	1.91	2.01	0.916515	0.913269	0.926809	0.918864	0.00706874	0.76929	n.a.	2.38	0.62	n.a.	1.08546	0.859125	0.972291	0.160041	16.4602	2.56	n.a.	2.09	1.14286	n.a.	0.97914	1.061	0.115765	10.911	1.44	0.74	0.77	0.884652	0.847612	0.812985	0.848416	0.0358403	4.22437	1.5	0.87
CDIF630erm_03012	CDIF630erm_03012	radical SAM maturase	2.76	1.95	2.2	1.35197	1.11094	1.14095	1.20129	0.131354	10.9345	1.05	0.62	0.91	0.68313	0.520329	0.62361	0.609023	0.0823749	13.5257	1.2	2.19	0.87	1.0171	1.04123	1.0177	1.02534	0.0137624	1.34223	0.83	1.18	1.59	0.650745	0.759616	0.854024	0.754795	0.101725	13.4772	n.a.	1.1	1	n.a.	1.03342	0.926482	0.979952	0.075618	7.7165	0.62	0.56
CDIF630erm_03018	PtsI	phosphoenolpyruvate-protein phosphotransferase	1.29	1.02	1.14	0.924286	0.803473	0.821314	0.849691	0.0652141	7.67503	1.62	1.95	1.75	0.848528	0.922783	0.864791	0.878701	0.0390328	4.4421	1.01	1.85	0.7	0.933108	0.956996	0.912871	0.934325	0.0220878	2.36404	1.65	1.57	1.82	0.917517	0.8762	0.913708	0.902475	0.0228344	2.53019	1.52	0.93	1.02	0.908893	0.950217	0.935701	0.931604	0.0209644	2.25036	1.46	0.92
CDIF630erm_03019	PtsH	phosphocarrier protein HPr	0.8	0.86	0.84	0.727875	0.737769	0.705012	0.723552	0.0168013	2.32206	1.25	1.36	1.33	0.745356	0.77064	0.753907	0.756634	0.0128609	1.69975	0.61	1.16	0.44	0.725163	0.757798	0.723747	0.735569	0.0192634	2.61884	1.16	1.05	1.08	0.769309	0.716552	0.703856	0.729906	0.0347099	4.75539	1.2	0.63	0.59	0.807573	0.782081	0.711644	0.767099	0.049688	6.47739	1.14	0.6
CDIF630erm_03030	Cwp19	cell surface protein	13.01	13.85	22.34	2.93528	2.96071	3.63579	3.17726	0.397297	12.5044	10.01	15.82	12.97	2.10924	2.62836	2.3543	2.36397	0.259697	10.9857	11.5	45.81	10.61	3.14862	4.76217	3.55401	3.8216	0.839397	21.9646	17.27	36.85	21.25	2.96837	4.24495	3.12213	3.44515	0.696897	20.2284	14.14	12.74	9.46	2.77214	3.51695	2.84959	3.04623	0.409491	13.4426	23.79	10.61
CDIF630erm_03034	RkpK	UDP-glucose 6-dehydrogenase	3.05	1.77	2.38	1.42122	1.05842	1.18671	1.22212	0.183973	15.0537	3.93	2.78	3.45	1.32162	1.1018	1.21423	1.21255	0.109915	9.06476	1.74	3.93	0.98	1.22474	1.39483	1.08012	1.23323	0.157524	12.7732	2.89	2.18	2.77	1.21429	1.03248	1.12723	1.12466	0.09093	8.08508	n.a.	2	1.81	n.a.	1.39347	1.24645	1.31996	0.103953	7.87547	3.02	1.81
CDIF630erm_03043	PgcA2	phosphoglucomutase	3.12	2.17	4.85	1.43744	1.17193	1.69406	1.43447	0.261076	18.2001	2.7	2.45	2.95	1.09545	1.03434	1.1228	1.0842	0.0452885	4.17715	1.58	2.62	1.23	1.16708	1.13887	1.21008	1.17201	0.0358576	3.0595	2.84	3.7	2.55	1.20374	1.3451	1.08154	1.21012	0.131896	10.8994	n.a.	1.58	1.05	n.a.	1.23854	0.949362	1.09395	0.20448	18.6919	2.07	1.28
CDIF630erm_03047	Cwp6	putative N-acetylmuramoyl-L-alanine amidase	7.62	8.22	7.64	2.24641	2.28091	2.1262	2.21784	0.0812162	3.66195	12.51	17.7	6.12	2.35797	2.78015	1.61722	2.25178	0.588697	26.1436	11.56	36.88	8.52	3.15682	4.27287	3.18479	3.53816	0.636433	17.9877	27.91	19.13	17.03	3.77357	3.05852	2.79498	3.20902	0.506355	15.7791	n.a.	14.74	12.21	n.a.	3.78295	3.23739	3.51017	0.385767	10.99	13.02	9.05
CDIF630erm_03050	Cwp84	cell surface protein	32.38	27.44	21.3	4.63074	4.16738	3.55015	4.11609	0.542117	13.1707	7.2	53.39	25.76	1.78885	4.8285	3.31791	3.31176	1.51983	45.892	21.73	47.35	14.48	4.32814	4.84155	4.15188	4.44052	0.358307	8.06904	49.15	48.75	42.13	5.00765	4.88248	4.3961	4.76208	0.323065	6.78412	31.6	5.14	27.57	4.14414	2.2339	4.86469	3.74758	1.35949	36.2766	34.14	23.24
CDIF630erm_03054	Cwp2	cell wall binding protein	8.9	8.59	9.4	2.42776	2.33168	2.35842	2.37262	0.0495939	2.09026	12.54	12.6	15.16	2.36079	2.34567	2.54532	2.41726	0.111157	4.59847	7.74	11.01	5.22	2.5831	2.33463	2.49285	2.47019	0.125776	5.09173	18.53	12.25	13.03	3.07475	2.44749	2.4448	2.65568	0.362925	13.666	17.44	10.55	11.38	3.07868	3.20042	3.12542	3.13484	0.0614176	1.95919	21.39	12.65
CDIF630erm_03055	SecA2	protein translocase subunit secA 2	2.05	2.04	1.94	1.16517	1.13628	1.07141	1.12429	0.0480138	4.27059	5.66	2.53	3.94	1.58605	1.0511	1.2976	1.31158	0.267751	20.4144	1.13	2.08	0.69	0.986984	1.01474	0.906327	0.969351	0.0563177	5.80984	1.85	1.75	1.73	0.971534	0.925065	0.89083	0.929143	0.0405061	4.35951	2.72	1.42	1.61	1.21584	1.17416	1.17557	1.18852	0.0236663	1.99124	2.91	1.73
CDIF630erm_03056	SlpA	S-layer precursor protein	6.72	6.55	10.5	2.10958	2.03607	2.49259	2.21275	0.245125	11.0779	8.58	10.63	12.32	1.95278	2.15451	2.29455	2.13395	0.171812	8.0514	13.71	10.37	5.09	3.43787	2.26576	2.46161	2.72175	0.627866	23.0685	11.96	18.5	9.24	2.47023	3.00773	2.05877	2.51224	0.475874	18.9422	15.08	12.89	7.75	2.8628	3.53759	2.57922	2.9932	0.492315	16.4478	10.02	10.12
CDIF630erm_03060	CDIF630erm_03060	putative calcium-binding adhesion protein	5.59	5.06	2.43	1.92405	1.78956	1.19911	1.63758	0.38563	23.5488	3.38	5	3.56	1.22565	1.47764	1.23344	1.31224	0.143288	10.9193	2.38	2.99	1.37	1.43238	1.21663	1.27709	1.3087	0.111295	8.50425	1.77	4.2	5.91	0.950295	1.4331	1.64651	1.3433	0.356691	26.5532	0.8	1.77	2.21	0.65938	1.3109	1.37731	1.11586	0.396718	35.5526	3.93	1.47
CDIF630erm_03092	PatA	putative N-acetyl-LL-diaminopimelate aminotransferase	n.a.	0.25	0.16	n.a.	0.397779	0.307692	0.352735	0.0637007	18.059	0.43	0.4	0.35	0.437163	0.417938	0.386746	0.413949	0.0254438	6.14661	n.a.	2.02	0.64	n.a.	1	0.872872	0.936436	0.0898934	9.59952	2.53	2.71	2.6	1.13614	1.15117	1.09209	1.12647	0.0307035	2.72565	0.13	0.14	0.08	0.265805	0.368676	0.262049	0.298843	0.0605064	20.2469	0.16	0.11
CDIF630erm_03107	SerS2	serine--tRNA ligase	2.14	0.98	1.02	1.19047	0.787562	0.776885	0.918305	0.235762	25.6736	2.3	4.65	0.97	1.01105	1.42498	0.64384	1.02662	0.390803	38.0668	n.a.	2.55	0.77	n.a.	1.12356	0.957427	1.04049	0.11747	11.2899	1.73	1.67	1.74	0.939496	0.903674	0.893401	0.91219	0.024199	2.65285	1.26	0.91	0.79	0.827516	0.939944	0.823475	0.863645	0.0661078	7.65451	1.35	0.63
CDIF630erm_03109	Nit	bifunctional rilase/rile hydratase	1.23	1.25	1.59	0.902535	0.88946	0.969963	0.920653	0.0432015	4.69249	3.85	4.07	3.53	1.30809	1.33315	1.22823	1.28983	0.054795	4.24825	1.57	2.84	1.11	1.16338	1.18572	1.14953	1.16621	0.0182605	1.56579	3.13	3.53	3.06	1.2637	1.31383	1.18477	1.2541	0.0650678	5.18841	2.12	1.13	1.53	1.07339	1.04742	1.146	1.08894	0.0510927	4.69199	2.9	1.4
CDIF630erm_03110	CDIF630erm_03110	putative zinc-binding dehydrogenase	0.79	0.72	n.a.	0.723311	0.675053	n.a.	0.699182	0.0341237	4.88052	n.a.	0.73	0.74	n.a.	0.564604	0.562352	0.563478	0.00159245	0.282611	n.a.	1.91	0.98	n.a.	0.972391	1.08012	1.02626	0.0761782	7.42292	2.55	1.48	1.37	1.14062	0.850715	0.792742	0.928027	0.186381	20.0836	0.63	4.77	n.a.	0.585142	2.15199	n.a.	1.36857	1.10793	80.9555	1	0.52
CDIF630erm_03134	CDIF630erm_03134	putative modulator of DNA gyrase, peptidase U62	0.81	1.09	0.82	0.73241	0.830586	0.696568	0.753188	0.0693831	9.21193	1.4	1.51	1.53	0.788811	0.812027	0.808608	0.803149	0.0125342	1.56063	1.01	1.86	0.72	0.933108	0.959579	0.92582	0.939502	0.0177648	1.89087	1.82	1.76	1.98	0.963624	0.927705	0.953025	0.948118	0.0184557	1.94657	n.a.	0.6	0.59	n.a.	0.763233	0.711644	0.737439	0.0364785	4.94665	1.1	0.58
CDIF630erm_03135	TldD	metalloprotease TldD	0.93	1.55	1.49	0.784789	0.990461	0.938966	0.904739	0.107023	11.8291	1.85	2.1	1.76	0.906765	0.957617	0.867258	0.910547	0.045298	4.97482	n.a.	3.05	0.81	n.a.	1.22878	0.981981	1.10538	0.174514	15.7877	2.35	2.9	2.71	1.09498	1.19084	1.11495	1.13359	0.0505736	4.46136	1.38	0.69	0.79	0.866025	0.818476	0.823475	0.835992	0.0261293	3.12555	1.49	0.98
CDIF630erm_03147	CDIF630erm_03147	hypothetical protein	5.17	4.05	8.71	1.85036	1.60103	2.27021	1.9072	0.338191	17.7324	5.66	4.91	4.05	1.58605	1.46428	1.31559	1.4553	0.135455	9.30765	4.26	7.49	1.71	1.91635	1.9256	1.42678	1.75625	0.285359	16.2482	4.53	5.46	4.51	1.52027	1.63399	1.43833	1.53087	0.0982574	6.41842	4.4	2.51	3.3	1.54638	1.56106	1.68304	1.59683	0.0750216	4.69817	3.22	8.72
CDIF630erm_03239	AtpA1	V-type ATP synthase subunit A	0.19	0.13	0.17	0.354722	0.286842	0.317162	0.319575	0.0340043	10.6404	0.14	0.18	0.12	0.249444	0.280362	0.226455	0.252087	0.0270501	10.7305	1.8	4.74	1.74	1.24568	1.53184	1.43925	1.40559	0.146018	10.3884	4.29	5.69	5.16	1.47945	1.66805	1.5385	1.562	0.0964719	6.17618	0.63	0.63	0.03	0.585142	0.782081	0.160471	0.509231	0.317681	62.3845	0.05	0.04
CDIF630erm_03247	CDIF630erm_03247	peptidoglycan transpeptidase	3.35	7.9	5.49	1.48948	2.23607	1.80237	1.84264	0.374921	20.347	5.24	7.29	5.1	1.52607	1.78421	1.47631	1.59553	0.165286	10.3593	3.3	16.91	n.a.	1.68666	2.89332	n.a.	2.28999	0.853235	37.2593	9.03	n.a.	7.3	2.14643	n.a.	1.82992	1.98818	0.2238	11.2566	n.a.	32.4	2.84	n.a.	5.60859	1.56134	3.58496	2.86184	79.8291	3.55	3.19
CDIF630erm_03250	AdhE2	aldehyde-alcohol dehydrogenase	0.83	0.75	0.82	0.741397	0.688973	0.696568	0.708979	0.02833	3.99589	1.75	1.82	2.25	0.881917	0.891493	0.980581	0.917997	0.0544102	5.92705	0.48	0.81	0.4	0.643268	0.633238	0.690066	0.655524	0.0303316	4.62708	0.41	0.52	0.46	0.457366	0.504261	0.459357	0.473661	0.0265184	5.59861	2.01	1.17	1.25	1.04518	1.0658	1.03584	1.04894	0.0153292	1.4614	2.16	1.32
CDIF630erm_03264	CDIF630erm_03264	putative CRISPR-associated autoregulator DevR family protein	2	n.a.	2.42	1.15087	n.a.	1.19664	1.17376	0.0323654	2.75742	5.44	5.7	4.54	1.55492	1.57768	1.3929	1.5085	0.100758	6.67936	2.47	3.06	2.03	1.45922	1.23079	1.55456	1.41486	0.166381	11.7595	3.89	5.84	4.12	1.40879	1.6899	1.37474	1.49114	0.172965	11.5995	2.86	1.08	1.92	1.24673	1.02398	1.28377	1.18483	0.140522	11.8601	4.98	3.85
CDIF630erm_03287	SuyB	(2R)-sulfolactate sulfo-lyase subunit beta	0.2	0.14	0.23	0.363937	0.29767	0.36891	0.343506	0.0397726	11.5784	0.51	0.24	0.46	0.476095	0.323734	0.443375	0.414401	0.0802067	19.3548	n.a.	0.42	0.22	n.a.	0.455983	0.511766	0.483875	0.0394445	8.1518	0.63	0.42	0.47	0.566947	0.453188	0.464324	0.494819	0.0627119	12.6737	0.43	0.12	0.19	0.483421	0.341328	0.403844	0.409531	0.0712168	17.3899	0.52	0.19
CDIF630erm_03291	AdhB	alcohol dehydrogenase	0.43	3.06	0.33	0.533637	1.39166	0.441889	0.789061	0.523876	66.3923	0.71	0.5	0.6	0.561743	0.467269	0.50637	0.511794	0.04747	9.27522	n.a.	1.5	0.29	n.a.	0.861727	0.58757	0.724649	0.193859	26.7521	1.86	1.45	0.81	0.974156	0.842049	0.609557	0.808587	0.184588	22.8285	1.1	0.49	0.56	0.773192	0.68973	0.693316	0.718746	0.0471857	6.565	1.09	0.45
CDIF630erm_03311	CDIF630erm_03311	PTS system, arabinose-specific IIA component	1.37	1.95	2.23	0.952515	1.11094	1.14871	1.07072	0.104095	9.72198	3.72	2.88	2.81	1.28582	1.12145	1.09584	1.1677	0.103093	8.82871	4.18	7.89	3.43	1.89828	1.97635	2.02073	1.96512	0.061993	3.15468	4.62	4.63	5.26	1.5353	1.50468	1.55333	1.5311	0.0245969	1.60648	7.01	3.35	4.04	1.95187	1.80345	1.86221	1.87251	0.0747432	3.99161	8.2	4.57
CDIF630erm_03312	KpsF	arabinose 5-phosphate isomerase	4.59	8.62	8.49	1.74348	2.33574	2.24135	2.10686	0.318213	15.1036	18.56	8.66	7.94	2.87209	1.94465	1.84205	2.2196	0.567397	25.5631	n.a.	5.86	6.83	n.a.	1.70323	2.85148	2.27736	0.811938	35.6526	9.92	n.a.	4.69	2.24972	n.a.	1.46676	1.85824	0.553636	29.7936	15.45	8.32	12.47	2.89771	2.84212	3.27168	3.00384	0.233614	7.77719	30.62	25.08
CDIF630erm_03325	PepI	proline iminopeptidase	2.27	2.56	2.66	1.2261	1.27289	1.25458	1.25119	0.0235812	1.88471	3.71	4.2	4.57	1.28409	1.35428	1.39749	1.34529	0.0572338	4.2544	2.24	3.85	1.73	1.38962	1.38056	1.4351	1.40176	0.0292302	2.08525	4	4.28	4.67	1.42857	1.44669	1.46363	1.4463	0.0175307	1.21211	2.71	1.34	1.75	1.2136	1.1406	1.22562	1.19327	0.0460103	3.85581	2.93	1.56
CDIF630erm_03387	CDIF630erm_03387	PTS system, glucose-like IIA component	0.98	1.09	1.12	0.805609	0.830586	0.814077	0.816758	0.0127023	1.5552	1.43	1.68	1.31	0.797217	0.856519	0.748217	0.800651	0.0542324	6.77353	1.24	2.02	0.82	1.03391	1	0.988024	1.00731	0.0237997	2.3627	1.9	1.98	2.27	0.984575	0.983979	1.02043	0.996329	0.020877	2.09539	1.84	1.06	0.99	1	1.01446	0.921838	0.978766	0.0498279	5.09089	1.75	1.01
CDIF630erm_03421	BglA5	6-phospho-beta-glucosidase	4.12	8.64	6.98	1.65181	2.33845	2.03228	2.00752	0.34399	17.1351	15.31	9.06	8.36	2.60853	1.98905	1.89015	2.16258	0.389363	18.0046	2.58	4.88	1.99	1.49135	1.5543	1.53917	1.52827	0.0328561	2.14988	3.71	6.07	4.26	1.37581	1.72285	1.3979	1.49885	0.194301	12.9633	n.a.	2.8	2.95	n.a.	1.64877	1.59129	1.62003	0.0406487	2.50914	4.77	3.03
CDIF630erm_03449	CDIF630erm_03449	transcriptional regulator, TRAP family	0.98	1.77	1.71	0.805609	1.05842	1.0059	0.956643	0.133409	13.9455	1.16	n.a.	1.32	0.718022	n.a.	0.751068	0.734545	0.0233668	3.18113	0.5	1.1	0.41	0.656532	0.737939	0.698638	0.697703	0.0407116	5.83509	1.65	2.35	1.77	0.917517	1.07198	0.90107	0.963523	0.0942874	9.7857	n.a.	0.27	1.64	n.a.	0.511992	1.18648	0.849234	0.476932	56.1603	0.67	0.45
CDIF630erm_03455	Rnr	ribonuclease R	1.65	1.29	1.77	1.04533	0.903579	1.02339	0.990768	0.0763001	7.7011	1.77	1.84	1.83	0.886942	0.896378	0.884337	0.889219	0.00633528	0.712454	1.19	2.37	0.86	1.01285	1.08317	1.01183	1.03595	0.0408986	3.94792	2.58	3.13	3.08	1.14731	1.23716	1.18863	1.19103	0.0449713	3.77582	1.97	1.16	1.2	1.03472	1.06123	1.01491	1.03696	0.0232414	2.24131	1.85	1.02
CDIF630erm_03458	CDIF630erm_03458	putative phosphatidylethanolamine-binding regulatory protein	1.19	1.28	1.54	0.887738	0.90007	0.95459	0.914133	0.0355755	3.89171	2.24	2.32	2.22	0.997775	1.00653	0.974022	0.992775	0.0168206	1.6943	1.51	n.a.	0.85	1.14093	n.a.	1.00593	1.07343	0.0954569	8.89268	3.37	n.a.	2.48	1.31125	n.a.	1.06659	1.18892	0.173004	14.5513	1.06	0.78	0.87	0.759004	0.870219	0.864165	0.831129	0.0625358	7.52419	1.63	0.96
CDIF630erm_03462	Eno	enolase	0.87	1.1	0.96	0.759051	0.834388	0.753689	0.782376	0.045123	5.76743	1.93	3.39	2.67	0.926163	1.2167	1.06819	1.07035	0.145279	13.573	1.8	1.9	0.81	1.24568	0.969842	0.981981	1.06583	0.15587	14.6243	0.99	3.48	1.88	0.710705	1.3045	0.928647	0.981283	0.300375	30.6104	2.67	0.96	1.33	1.20461	0.965422	1.06847	1.0795	0.119975	11.114	3.02	1.5
CDIF630erm_03463	GpmI	2,3-bisphosphoglycerate-independent phosphoglycerate mutase	0.79	0.73	0.7	0.723311	0.679724	0.643585	0.682207	0.0399211	5.85176	1.57	1.6	1.53	0.835331	0.835877	0.808608	0.826605	0.0155887	1.88587	0.73	1.35	0.52	0.793291	0.817506	0.786796	0.799198	0.016185	2.02516	1.05	1.06	1.01	0.731925	0.719957	0.680663	0.710848	0.0268171	3.77255	1.38	0.77	0.94	0.866025	0.864623	0.898258	0.876302	0.0190271	2.1713	1.7	0.86
CDIF630erm_03464	Tpi	triosephosphate isomerase	1.06	1.05	1.05	0.837846	0.815204	0.788227	0.813759	0.0248413	3.05266	2.48	2.43	2.25	1.04987	1.03011	0.980581	1.02019	0.0356942	3.49879	1.08	2	0.82	0.964901	0.995037	0.988024	0.982654	0.0157692	1.60475	1.28	1.51	1.28	0.808122	0.859294	0.766261	0.811226	0.0465941	5.74367	2.1	1.24	1.38	1.06832	1.09722	1.08837	1.08463	0.0148065	1.36512	2.72	1.65
CDIF630erm_03465	Pgk	phosphoglycerate kinase	0.71	1.35	0.82	0.68571	0.924354	0.696568	0.768877	0.134756	17.5263	2.31	2.49	2.2	1.01325	1.04275	0.969624	1.00854	0.0367913	3.64797	1.85	1.05	0.44	1.26286	0.720973	0.723747	0.902528	0.312064	34.5766	2.55	0.99	1.02	1.14062	0.695778	0.684025	0.840142	0.26029	30.9817	1.53	0.9	0.95	0.911878	0.934765	0.903023	0.916556	0.01638	1.78712	1.98	1.17
CDIF630erm_03466	GapA	glyceraldehyde-3-phosphate dehydrogenase	1.66	1.34	1.53	1.04849	0.920924	0.951486	0.973634	0.0666061	6.84098	3.05	3.11	2.99	1.16428	1.16537	1.13039	1.15335	0.0198893	1.72448	1.52	2.39	1	1.1447	1.08774	1.09109	1.10784	0.031966	2.88543	1.59	1.73	1.6	0.90068	0.919764	0.856706	0.892383	0.0323374	3.62371	2.55	1.44	1.75	1.17723	1.1824	1.22562	1.19508	0.0265732	2.22355	3.09	2.02
CDIF630erm_03467	CggR	transcriptional regulator, SorC family	1.22	1.08	1.44	0.898859	0.826767	0.923077	0.882901	0.0500986	5.67432	1.48	1.75	1.54	0.811035	0.874181	0.811246	0.832154	0.0363966	4.37378	1.23	1.68	0.73	1.02973	0.911967	0.932227	0.957975	0.0629625	6.57246	1.29	1.53	2.18	0.811273	0.864966	1	0.89208	0.0972413	10.9005	1.69	1.05	1.56	0.958373	1.00966	1.15718	1.04174	0.10321	9.90747	2.39	1.25
CDIF630erm_03517	SdaB	L-serine dehydratase	3.51	2.64	2.84	1.52463	1.29263	1.29633	1.3712	0.132892	9.69167	2.77	2.65	3.1	1.10955	1.07573	1.15099	1.11209	0.0376937	3.38943	n.a.	1.41	0.59	n.a.	0.835476	0.838082	0.836779	0.00184266	0.220209	0.85	1	0.91	0.658539	0.699284	0.646089	0.667971	0.0278232	4.16533	8.86	1.94	2.49	2.19436	1.3724	1.46196	1.67624	0.450932	26.9013	3.73	1.57
CDIF630erm_03518	DapA2	4-hydroxy-tetrahydrodipicolinate synthase	0.86	0.89	0.9	0.754676	0.750527	0.729756	0.744987	0.013352	1.79224	0.99	0.98	1.01	0.663325	0.654177	0.656981	0.658161	0.00468674	0.712096	0.77	1.65	0.56	0.814735	0.903787	0.816497	0.845006	0.0509135	6.02522	1.19	1.46	1.28	0.779194	0.844948	0.766261	0.796801	0.0421948	5.29553	2.13	1.39	1.37	1.07592	1.16169	1.08442	1.10734	0.0472542	4.26735	1.99	1
CDIF630erm_03521	DapA3	4-hydroxy-tetrahydrodipicolinate synthase	0.85	0.71	0.66	0.750276	0.670348	0.624926	0.68185	0.0634615	9.30725	1.07	1.16	1.07	0.689605	0.711723	0.676214	0.692514	0.0179327	2.5895	1.04	1.93	0.72	0.946864	0.977469	0.92582	0.950051	0.0259715	2.73369	2.43	2.39	2.34	1.11346	1.08107	1.03605	1.07686	0.038878	3.61032	1.22	0.68	0.78	0.814275	0.812523	0.818247	0.815015	0.00293267	0.35983	1.37	0.78
CDIF630erm_03522	DapB1	4-hydroxy-tetrahydrodipicolinate reductase	1.88	1.43	1.26	1.11581	0.951348	0.863459	0.976873	0.128097	13.113	1.44	1.43	1.35	0.8	0.790224	0.759555	0.78326	0.021103	2.69426	1.09	2.67	0.86	0.969358	1.14969	1.01183	1.04363	0.0942749	9.03339	2.56	1.86	2.45	1.14286	0.953696	1.06012	1.05222	0.0948276	9.01211	2.17	1.05	0.95	1.08598	1.00966	0.903023	0.999554	0.0918952	9.19362	1.85	0.92
CDIF630erm_03523	DapH	2,3,4,5-tetrahydropyridine-2,6-dicarboxylate N-acetyltransferase	1.48	0.84	0.88	0.990016	0.72914	0.721602	0.813586	0.152839	18.7859	0.91	1.31	0.82	0.635959	0.756341	0.591969	0.661423	0.0850934	12.8652	0.58	1.04	0.44	0.707107	0.717532	0.723747	0.716128	0.00840831	1.17413	1.05	0.96	1.16	0.731925	0.685155	0.729459	0.715513	0.0263195	3.67841	1.27	0.57	1.87	0.830793	0.743907	1.26695	0.947215	0.280282	29.5901	0.94	0.59
CDIF630erm_03525	DapB2	4-hydroxy-tetrahydrodipicolinate reductase	n.a.	0.52	0.58	n.a.	0.573685	0.585829	0.579757	0.00858724	1.48118	0.94	1.24	0.81	0.646357	0.735856	0.588348	0.656854	0.0743121	11.3133	0.43	n.a.	0.37	0.608843	n.a.	0.663684	0.636263	0.0387784	6.09471	1.09	1.31	1.05	0.745736	0.800367	0.694011	0.746705	0.0531844	7.12255	n.a.	0.43	0.52	n.a.	0.646124	0.668096	0.65711	0.0155366	2.36439	0.89	0.52
CDIF630erm_03533	PrdF	proline racemase	0.43	0.25	0.19	0.533637	0.397779	0.3353	0.422238	0.101406	24.0162	0.18	0.15	0.14	0.282843	0.255934	0.2446	0.261125	0.0196429	7.52241	0.65	0.42	0.24	0.748562	0.455983	0.534522	0.579689	0.151428	26.1223	0.31	0.52	0.26	0.397697	0.504261	0.345349	0.415769	0.0809824	19.4777	1.86	1.19	0.88	1.00542	1.07487	0.869117	0.983135	0.10467	10.6465	2.18	0.6
CDIF630erm_03537	PrdB	proline reductase PrdB subunit	0.63	0.49	0.53	0.645925	0.55689	0.560008	0.587608	0.0505279	8.59892	0.43	0.43	0.41	0.437163	0.433328	0.418585	0.429692	0.00980781	2.28252	0.55	1.05	0.43	0.688577	0.720973	0.715475	0.708342	0.0173362	2.44744	0.54	0.61	0.58	0.524891	0.546158	0.515805	0.528951	0.0155785	2.94516	2.82	1.46	1.52	1.23799	1.19058	1.14224	1.19027	0.0478717	4.02192	2	1.08
CDIF630erm_03540	PrdA	D-proline reductase proprotein	0.78	0.6	0.71	0.718719	0.616236	0.648165	0.66104	0.0524403	7.93299	0.48	0.5	0.49	0.46188	0.467269	0.457604	0.462251	0.00484317	1.04774	0.62	1.14	0.44	0.731083	0.751237	0.723747	0.735356	0.0142341	1.93568	0.73	0.67	0.77	0.610286	0.572388	0.594316	0.59233	0.0190267	3.21218	3.38	1.69	1.91	1.35534	1.28093	1.28042	1.30557	0.0431102	3.30203	2.38	1.36
CDIF630erm_03544	PrdC	proline reductase PrdC subunit	0.38	0.3	0.57	0.501653	0.435745	0.580756	0.506051	0.0726059	14.3475	0.08	0.78	0.09	0.188562	0.583619	0.196116	0.322766	0.225937	70.0004	0.16	0.3	0.47	0.371391	0.385376	0.748013	0.501593	0.21352	42.5684	0.12	0.66	0.35	0.247436	0.568101	0.400687	0.405408	0.160385	39.5613	14.26	0.56	0.98	2.78388	0.737353	0.91717	1.47947	1.13323	76.5969	3.2	0.5
CDIF630erm_03553	ValS	valine--tRNA ligase	1.75	1.45	1.69	1.07654	0.957978	1	1.01151	0.0601132	5.94294	2.76	2.68	2.63	1.10755	1.08181	1.06016	1.08317	0.0237262	2.19043	1.14	2.35	0.92	0.991342	1.07859	1.04654	1.03882	0.0441347	4.24852	1.84	1.76	2.12	0.968904	0.927705	0.986143	0.960917	0.0300266	3.12478	1.71	0.9	1.14	0.964027	0.934765	0.989212	0.962668	0.0272488	2.83055	1.93	1.35
CDIF630erm_03582	CDIF630erm_03582	putative 4-hydroxyproline dehydratase	0.35	0.38	0.49	0.481444	0.490414	0.538462	0.50344	0.0306595	6.09	0.43	0.41	1.36	0.437163	0.42313	0.762362	0.540885	0.191933	35.485	0.75	1.32	0.49	0.804084	0.808372	0.763763	0.792073	0.0246111	3.10717	0.92	1.17	1.38	0.685119	0.756391	0.79563	0.745713	0.0560241	7.51283	0.62	0.39	0.32	0.58048	0.615338	0.524097	0.573305	0.0460414	8.03088	1.16	0.77
CDIF630erm_03584	CDIF630erm_03584	serine protease, HrtA family	1.07	2.37	1.01	0.841789	1.22474	0.773067	0.946534	0.243376	25.7123	1.98	2.88	1.68	0.938083	1.12145	0.847319	0.968949	0.139646	14.4121	1.8	6.44	2.03	1.24568	1.78553	1.55456	1.52859	0.27086	17.7195	4.92	4.85	5.68	1.58436	1.54001	1.61416	1.57951	0.0373099	2.36212	1.59	0.93	0.69	0.929586	0.950217	0.769594	0.883132	0.0988669	11.195	1.52	1.34
CDIF630erm_03585	Pgi	glucose-6-phosphate isomerase	1.95	2.18	2.31	1.13639	1.17463	1.16913	1.16005	0.0206703	1.78185	4.18	4.13	3.53	1.363	1.34294	1.22823	1.31139	0.0727158	5.54493	1.73	3.5	1.27	1.22122	1.31631	1.2296	1.25571	0.0526494	4.19281	4.41	4.43	4.78	1.5	1.47182	1.48076	1.4842	0.0143992	0.970166	2.69	1.27	1.77	1.20911	1.11041	1.2326	1.18404	0.0648406	5.47621	3.04	1.57
CDIF630erm_03601	EngB	GTP-binding protein EngB	2.45	2.51	2.47	1.27378	1.2604	1.20894	1.24771	0.0342325	2.74363	2.74	3.33	2.68	1.10353	1.20588	1.07019	1.12653	0.0707112	6.27689	n.a.	2.67	1.41	n.a.	1.14969	1.2956	1.22264	0.103173	8.43855	2.23	1.7	3.48	1.06666	0.911754	1.26346	1.08062	0.176268	16.3117	2.35	1.55	1.88	1.13012	1.22673	1.27033	1.20906	0.0717537	5.93468	2.84	1.81
CDIF630erm_03602	Lon	ATP-dependent protease Lon	1.98	0.88	1.24	1.1451	0.746299	0.856579	0.915993	0.205933	22.482	3.26	1.59	3.06	1.2037	0.833261	1.14354	1.06017	0.198796	18.7513	0.9	2.91	0.65	0.88083	1.20025	0.879664	0.986914	0.184753	18.7203	0.91	1.22	1.92	0.681385	0.772384	0.938474	0.797414	0.130359	16.3478	1.35	0.67	0.93	0.85656	0.806527	0.893467	0.852185	0.043635	5.12036	4.38	1.07
CDIF630erm_03605	ClpX	ATP-dependent clp protease ATP-binding subunit	0.61	0.77	0.69	0.635589	0.698099	0.638971	0.657553	0.0351543	5.34624	0.58	1.55	1.09	0.507718	0.822713	0.682504	0.670978	0.157813	23.5199	0.24	0.95	0.65	0.454859	0.685782	0.879664	0.673435	0.212672	31.5801	1.12	0.84	0.82	0.755929	0.640904	0.613308	0.670047	0.075645	11.2895	2.33	0.54	1.06	1.1253	0.724066	0.953872	0.934413	0.201324	21.5455	1.31	0.57
CDIF630erm_03606	ClpP1	ATP-dependent clp protease proteolytic subunit	0.6	0.65	0.72	0.630358	0.641399	0.652714	0.64149	0.0111783	1.74256	1.03	1.14	1.1	0.676593	0.705561	0.685628	0.689261	0.014822	2.15041	0.85	1.17	0.44	0.856013	0.761057	0.723747	0.780272	0.0681947	8.73986	1.33	1.58	1.24	0.823754	0.878986	0.754193	0.818978	0.0625333	7.63553	0.82	0.38	0.41	0.667572	0.607398	0.593238	0.622736	0.0394693	6.33804	0.77	0.46
CDIF630erm_03607	Tig	trigger factor	1.43	1.48	1.51	0.973149	0.967837	0.945247	0.962078	0.0148162	1.54003	1.67	1.87	1.59	0.861523	0.903656	0.82431	0.863163	0.0396983	4.59916	0.94	1.93	0.73	0.900192	0.977469	0.932227	0.936629	0.0388263	4.14532	1.53	1.57	1.74	0.883523	0.8762	0.893401	0.884374	0.0086321	0.976068	1.83	1.03	1.06	0.997279	1	0.953872	0.983717	0.0258825	2.63109	1.89	1
CDIF630erm_03609	Rph	bifunctional tRNA nucleotidyltransferase/nucleoside- triphosphate diphosphatase	21.59	5.39	n.a.	3.78127	1.847	n.a.	2.81413	1.36774	48.6025	3.06	4.41	2.93	1.16619	1.38772	1.11899	1.2243	0.14348	11.7193	n.a.	1.83	1.26	n.a.	0.951809	1.22474	1.08828	0.192995	17.734	1.74	2.15	2.39	0.942208	1.02535	1.04706	1.00487	0.0553438	5.50755	n.a.	1.95	2.81	n.a.	1.37594	1.55307	1.4645	0.12525	8.55236	3.91	2.18
CDIF630erm_03619	FdhF	formate dehydrogenase-H (selenocysteine)	1.4	1.82	1.13	0.962887	1.07327	0.817704	0.951285	0.128175	13.4739	0.83	2.14	10.56	0.607362	0.966694	2.12434	1.2328	0.792726	64.3029	5.75	6.82	2.89	2.22641	1.83745	1.85485	1.97291	0.219713	11.1365	4.4	8.24	5.21	1.4983	2.00732	1.54593	1.68385	0.281144	16.6965	1.54	0.83	1.16	0.914853	0.897678	0.997852	0.936794	0.0535702	5.71846	1.9	2.58
CDIF630erm_03655	CDIF630erm_03655	putative nitroreductase-like oxidoreductase	0.52	0.64	0.66	0.586831	0.636446	0.624926	0.616068	0.0259664	4.21487	1.01	0.79	0.73	0.669992	0.587348	0.558539	0.605293	0.0578527	9.5578	1.01	1.83	0.74	0.933108	0.951809	0.938591	0.941169	0.00961372	1.02147	2	1.88	1.97	1.01015	0.958809	0.950615	0.973192	0.0322695	3.31584	1.07	0.58	0.62	0.762576	0.750404	0.729513	0.747498	0.0167221	2.23707	1.09	0.6
CDIF630erm_03677	MgtA1	magnesium-transporting ATPase, P-type 1, Tn916-like, CTn7	0.34	0.48	0.24	0.474516	0.551178	0.376845	0.467513	0.0873776	18.6899	0.72	0.64	0.54	0.565685	0.528655	0.480384	0.524908	0.0427737	8.1488	0.47	1.43	0.38	0.636532	0.84138	0.672593	0.716835	0.109356	15.2554	0.58	1.23	1.16	0.543984	0.775543	0.729459	0.682995	0.122573	17.9463	1.04	0.87	1.34	0.751809	0.919054	1.07248	0.914448	0.160385	17.539	1.56	1.18
CDIF630erm_03699	Pyk	pyruvate kinase	0.86	0.94	0.96	0.754676	0.771321	0.753689	0.759896	0.0099073	1.30377	1.36	1.65	1.59	0.77746	0.848837	0.82431	0.816869	0.0362654	4.43957	0.83	1.75	0.6	0.845883	0.930772	0.845154	0.873936	0.0492226	5.63228	1.05	1.46	1.45	0.731925	0.844948	0.81556	0.797477	0.0586408	7.35329	0.96	0.49	0.63	0.722315	0.68973	0.735372	0.715806	0.0235068	3.28397	1.19	0.76
CDIF630erm_03700	PfkA	ATP-dependent 6-phosphofructokinase	0.69	0.86	0.73	0.675983	0.737769	0.657231	0.690328	0.0421418	6.10461	1.25	1.31	1.27	0.745356	0.756341	0.736706	0.746134	0.00984107	1.31894	0.71	1.26	0.48	0.782348	0.789786	0.755929	0.776021	0.0177934	2.2929	0.99	0.91	1	0.710705	0.667074	0.677285	0.685022	0.0228212	3.33146	0.96	0.59	0.62	0.722315	0.756846	0.729513	0.736225	0.0182175	2.47445	1.18	0.66
CDIF630erm_03701	DnaE	DNA polymerase III DnaE subunit alpha	0.62	1.11	1.04	0.640778	0.838172	0.784465	0.754471	0.102058	13.5271	1.39	1.1	1.12	0.785988	0.693072	0.691833	0.723631	0.0540065	7.46327	0.76	0.86	0.29	0.809427	0.65249	0.58757	0.683162	0.114065	16.6966	1.72	2.77	1.62	0.936777	1.16384	0.862044	0.987553	0.157175	15.9156	1.96	0.75	0.76	1.03209	0.85332	0.807688	0.897701	0.118603	13.2119	1.15	0.98
CDIF630erm_03703	CDIF630erm_03703	putative hydrolase, NUDIX family	2.02	2.45	3.11	1.15661	1.24524	1.35655	1.2528	0.100185	7.9969	2.52	4.25	3.09	1.0583	1.36231	1.14914	1.18992	0.156055	13.1148	1.95	3.96	1.54	1.29655	1.40014	1.35401	1.35023	0.0519002	3.8438	2.51	4.38	3.85	1.13164	1.46349	1.32893	1.30802	0.166911	12.7605	2.61	1.59	n.a.	1.191	1.24245	n.a.	1.21673	0.0363835	2.99028	2.89	1.78
CDIF630erm_03705	CDIF630erm_03705	nucleotide-binding protein	0.7	n.a.	1.29	0.680864	n.a.	0.873678	0.777271	0.13634	17.5409	n.a.	1.79	1.38	n.a.	0.884115	0.767948	0.826031	0.0821427	9.94426	1.05	n.a.	0.8	0.951405	n.a.	0.9759	0.963653	0.0173203	1.79736	2.07	1.5	1.63	1.02768	0.856444	0.8647	0.916274	0.096567	10.5391	1.19	0.64	n.a.	0.804201	0.788263	n.a.	0.796232	0.0112695	1.41536	1.34	n.a.
CDIF630erm_03707	MurB	UDP-N-acetylenolpyruvoylglucosamine reductase	2.06	2.07	2.28	1.16801	1.14461	1.16151	1.15804	0.0120792	1.04307	1.8	2.47	2.41	0.894427	1.03856	1.01485	0.982611	0.0772839	7.86516	1.12	2.09	0.78	0.982607	1.01718	0.963624	0.987804	0.027153	2.74883	1.61	1.61	1.72	0.906327	0.887291	0.888252	0.893957	0.0107238	1.19958	2.34	1.3	1.1	1.12771	1.12345	0.971703	1.07429	0.0888674	8.27221	1.62	0.91
CDIF630erm_03710	CDIF630erm_03710	hydrogenase (NADP+, ferredoxin), NADPH-binding subunit	0.78	0.91	1.02	0.718719	0.758913	0.776885	0.751506	0.0297824	3.96303	1.63	1.59	1.63	0.851143	0.833261	0.834614	0.839673	0.00995667	1.18578	0.9	1.66	0.67	0.88083	0.906522	0.893095	0.893483	0.0128502	1.43822	1.19	1.4	1.4	0.779194	0.827404	0.801375	0.802657	0.0241305	3.00632	0.91	0.43	0.39	0.703253	0.646124	0.578588	0.642655	0.0624051	9.71051	1.28	0.81
CDIF630erm_03711	CDIF630erm_03711	hydrogenase (NADP+, ferredoxin), ferredoxin-binding subunit	1.22	2.23	1.07	0.898859	1.18802	0.795698	0.960859	0.203377	21.1661	2.78	0.81	2.35	1.11156	0.594737	1.00213	0.902809	0.27235	30.167	0.13	1.49	0.12	0.334767	0.85885	0.377964	0.523861	0.290912	55.5324	1.89	4.95	5.11	0.981981	1.55581	1.53102	1.35627	0.324382	23.9172	1.18	0.07	1.32	0.800815	0.260694	1.06445	0.708652	0.409726	57.8177	0.7	0.33
CDIF630erm_03714	HprK	PTS system, HPr kinase/phosphorylase	1.82	1.92	2.02	1.09786	1.10236	1.09328	1.09783	0.00453715	0.413282	3.41	3.19	2.61	1.23108	1.18026	1.05612	1.15582	0.0900049	7.78711	1.46	2.11	0.83	1.12188	1.02203	0.99403	1.04598	0.0672065	6.4252	2.62	2.06	2.24	1.15617	1.00366	1.01367	1.05783	0.0853107	8.06466	2.81	n.a.	1.45	1.23579	n.a.	1.11563	1.17571	0.0849635	7.22657	2.28	2.19
CDIF630erm_03716	UvrA	excinuclease ABC subunit A	0.48	0.53	0.68	0.563809	0.579174	0.634324	0.592436	0.0370807	6.25903	0.99	1.11	0.83	0.663325	0.696216	0.595568	0.651703	0.0513206	7.87485	0.21	n.a.	0.29	0.425481	n.a.	0.58757	0.506526	0.114614	22.6274	0.49	0.41	n.a.	0.5	0.44776	n.a.	0.47388	0.0369393	7.79507	0.82	0.3	0.51	0.667572	0.539687	0.661641	0.622966	0.072183	11.587	0.77	0.5
CDIF630erm_03727	HemB	delta-aminolevulinic acid dehydratase	0.81	0.77	0.83	0.73241	0.698099	0.700803	0.710437	0.0190768	2.68523	1.09	1.11	1.12	0.69602	0.696216	0.691833	0.69469	0.00247605	0.356426	0.92	1.54	0.62	0.890564	0.873142	0.859125	0.874277	0.0157501	1.8015	1.02	1.31	0.72	0.721393	0.800367	0.574696	0.698819	0.114517	16.3872	1.46	0.61	0.81	0.890774	0.769567	0.833834	0.831392	0.0606405	7.29386	1.56	1.13
CDIF630erm_03730	CbiKP	sirohydrochlorin cobaltochelatase CbiKP	1.78	2.69	2.23	1.08573	1.30481	1.14871	1.17975	0.112792	9.56064	2.81	2.58	2.15	1.11754	1.06143	0.958542	1.04584	0.0806364	7.71022	1.65	3.58	1.46	1.19265	1.33127	1.31837	1.28076	0.0765798	5.97924	2.73	3.17	3.5	1.18019	1.24504	1.26709	1.23077	0.0451683	3.66992	n.a.	1.51	1.95	n.a.	1.21079	1.29376	1.25228	0.0586679	4.6849	2.48	2.06
CDIF630erm_03732	CbiH	cobalt-factor III methyltransferase	3.43	1.43	1.79	1.50716	0.951348	1.02916	1.16256	0.300959	25.8877	3.28	3.61	2.72	1.20738	1.25556	1.07814	1.18036	0.0917412	7.7723	n.a.	1.57	0.9	n.a.	0.881605	1.0351	0.958352	0.108536	11.3253	1.81	n.a.	2.95	0.960973	n.a.	1.16328	1.06212	0.14305	13.4683	2.26	1.15	15.59	1.10827	1.05665	3.65814	1.94102	1.48729	76.6244	6.19	1.63
CDIF630erm_03734	CbiF	cobalt-precorrin-4 methyltransferase	1.73	1.9	2.13	1.07037	1.0966	1.12266	1.09654	0.0261419	2.38403	2.94	3.63	5.01	1.1431	1.25903	1.46322	1.28845	0.16208	12.5794	n.a.	4.61	1.26	n.a.	1.51069	1.22474	1.36772	0.202192	14.7832	n.a.	2.6	2.52	n.a.	1.12756	1.07516	1.10136	0.0370549	3.36447	3.34	1.38	1.48	1.3473	1.1575	1.12711	1.21064	0.119324	9.85629	2.81	1.75
CDIF630erm_03742	CbiA	cobyrinic acid A,C-diamide synthase	2.15	1.35	1.73	1.19325	0.924354	1.01177	1.04312	0.137162	13.1492	3.47	4.82	3.53	1.24186	1.45079	1.22823	1.30696	0.124749	9.54494	1.16	2.61	0.94	1	1.1367	1.05785	1.06485	0.0686165	6.44378	2.5	1.92	1.94	1.12938	0.968956	0.943349	1.0139	0.100832	9.94498	n.a.	1.61	1.3	n.a.	1.25024	1.05635	1.1533	0.137101	11.8878	2.99	1.61
CDIF630erm_03748	CobT	nicotinate-nucleotide--dimethylbenzimidazole phosphoribosyltransferase	n.a.	2.79	1.89	n.a.	1.32884	1.05752	1.19318	0.191856	16.0794	1.15	1.36	1.11	0.71492	0.77064	0.688737	0.724766	0.0418298	5.77149	n.a.	3.54	2.32	n.a.	1.32381	1.6619	1.49285	0.239064	16.0139	n.a.	4.07	3.9	n.a.	1.41075	1.33753	1.37414	0.0517743	3.76776	2.65	12.41	0.87	1.20009	3.4711	0.864165	1.84512	1.41812	76.8581	1.94	7.1
CDIF630erm_03770	Tkt'2	transketolase, C-terminal section	n.a.	0.22	16.12	n.a.	0.373149	3.08844	1.73079	1.92	110.932	n.a.	128.93	11.1	n.a.	7.50342	2.17798	4.8407	3.76566	77.7916	7.55	12.55	0.16	2.5512	2.49256	0.436436	1.82673	1.20439	65.9313	0.76	0.98	24.97	0.6227	0.692255	3.38439	1.56645	1.57477	100.531	0.41	6.52	7.8	0.472045	2.51597	2.58752	1.85851	1.20125	64.635	7.78	18.71
CDIF630erm_03774	Alr	alanine racemase	0.63	1.08	1.05	0.645925	0.826767	0.788227	0.75364	0.0952536	12.6391	2.56	2.99	2.64	1.06667	1.14266	1.06217	1.0905	0.04523	4.14764	2.26	4.21	1.52	1.39581	1.44366	1.34519	1.39488	0.0492445	3.53036	4.82	5.12	5.23	1.56818	1.5823	1.5489	1.56646	0.0167668	1.07036	1.12	0.65	0.85	0.780189	0.794398	0.854174	0.809587	0.0392616	4.84959	1.69	0.88
CDIF630erm_03776	CDIF630erm_03776	putative CBS domain protein	0.5	0.63	0.67	0.575435	0.631454	0.629643	0.612177	0.0318324	5.19986	1.2	1.37	1.45	0.730297	0.773468	0.787184	0.76365	0.0296873	3.88756	1.56	2.8	1.21	1.15967	1.17734	1.2002	1.17907	0.0203207	1.72345	4.93	4.58	3.8	1.58597	1.49653	1.32027	1.46759	0.135193	9.2119	0.58	0.34	n.a.	0.561442	0.574541	n.a.	0.567992	0.00926205	1.63067	0.73	0.41
CDIF630erm_03779	AtpD2	ATP synthase subunit beta	1.67	1.23	0.62	1.05165	0.882316	0.605693	0.846552	0.225118	26.5923	0.57	0.67	0.57	0.503322	0.540903	0.493548	0.512591	0.0250013	4.87743	3.09	1.36	0.66	1.63211	0.820529	0.886405	1.11302	0.450757	40.4987	0.88	1.05	1.08	0.670059	0.716552	0.703856	0.696823	0.0240312	3.44869	0.69	0.43	0.46	0.612372	0.646124	0.628371	0.628956	0.0168832	2.68432	0.55	0.57
CDIF630erm_03781	AtpA2	ATP synthase subunit alpha	0.79	0.62	0.66	0.723311	0.626422	0.624926	0.65822	0.0563756	8.56486	0.91	1.06	1.82	0.635959	0.680354	0.881917	0.732744	0.131081	17.8891	0.61	1.51	0.61	0.725163	0.864595	0.852168	0.813976	0.0771641	9.4799	1.83	1.08	1.14	0.966268	0.726717	0.723143	0.805376	0.139348	17.3022	n.a.	0.36	0.53	n.a.	0.591198	0.674489	0.632843	0.058896	9.30658	0.65	0.5
CDIF630erm_03783	AtpF2	ATP synthase subunit b	3.44	4.12	5.44	1.50935	1.6148	1.79414	1.63943	0.143982	8.7824	4.38	5.52	4.5	1.39523	1.55257	1.38675	1.44485	0.0933857	6.46334	0.94	2.83	1.34	0.900192	1.18363	1.26303	1.11562	0.190741	17.0973	4.95	3.13	3.35	1.58919	1.23716	1.23964	1.35533	0.202531	14.9434	n.a.	1.12	1.36	n.a.	1.04277	1.08045	1.06161	0.0266438	2.50974	3.27	2.61
CDIF630erm_03790	Upp	uracil phosphoribosyltransferase	3.18	0.36	2.01	1.45119	0.477334	1.09057	1.00637	0.49236	48.9245	0.78	1.11	0.83	0.588784	0.696216	0.595568	0.626856	0.0601631	9.59759	4.41	6.6	24.13	1.9498	1.80757	5.35968	3.03902	2.01101	66.173	6.39	n.a.	12.2	1.8056	n.a.	2.36566	2.08563	0.396017	18.9879	0.39	0.34	0.42	0.460387	0.574541	0.600429	0.545119	0.0745127	13.6691	1.15	0.81
CDIF630erm_03795	PrfA	peptide chain release factor 1	1.85	2.34	2.44	1.10687	1.21697	1.20158	1.17514	0.0596199	5.07343	2.52	2.86	2.57	1.0583	1.11755	1.04799	1.07461	0.037536	3.49298	1.75	2.62	1.04	1.22826	1.13887	1.1127	1.15994	0.0605939	5.22387	2.41	2.18	2.63	1.10887	1.03248	1.09837	1.07991	0.0414074	3.83434	2.74	1.3	1.17	1.2203	1.12345	1.00214	1.1153	0.109306	9.80062	2.42	1.06
CDIF630erm_03799	Rho	transcription termination factor Rho	1.1	0.7	0.9	0.853509	0.665611	0.729756	0.749625	0.0955115	12.7412	0.72	0.73	7.58	0.565685	0.564604	1.79981	0.9767	0.712835	72.984	0.33	0.75	0.25	0.533369	0.609333	0.545545	0.562749	0.0407999	7.2501	0.52	n.a.	0.44	0.515079	n.a.	0.44926	0.48217	0.0465406	9.65234	n.a.	0.37	0.44	n.a.	0.599352	0.614559	0.606956	0.0107525	1.77154	1.77	0.34
CDIF630erm_03801	GtaB2	UTP--glucose-1-phosphate uridylyltransferase	0.63	1.7	2.37	0.645925	1.03728	1.18422	0.955807	0.27824	29.1105	2.66	2.89	3.07	1.0873	1.12339	1.14541	1.1187	0.0293378	2.62249	2.31	2.05	1.91	1.41116	1.0074	1.50792	1.30883	0.265488	20.2845	6.29	7.46	10.56	1.79142	1.90995	2.20092	1.96743	0.210713	10.71	1.2	1.09	1.14	0.807573	1.02871	0.989212	0.941833	0.117938	12.5222	1.54	1.46
CDIF630erm_03813	PrsA2	peptidyl-prolyl cis-trans isomerase, PpiC-type	3.96	3.77	5.75	1.61942	1.54469	1.84455	1.66955	0.156089	9.34916	4.09	3.68	2.3	1.34825	1.26767	0.991416	1.20245	0.187145	15.5637	3.6	6.5	2.88	1.76166	1.79383	1.85164	1.80238	0.0455947	2.5297	5.02	7.49	5.62	1.60038	1.91379	1.60561	1.70659	0.179456	10.5154	4.57	2.31	2.63	1.57597	1.49757	1.5025	1.52535	0.0439123	2.87883	4.09	3.24
CDIF630erm_03814	Mfd	transcription-repair coupling factor	3.17	2.57	3.1	1.44891	1.27538	1.35437	1.35955	0.0868828	6.39055	3.57	4.69	4.86	1.25963	1.4311	1.44115	1.37729	0.102023	7.40753	1.79	n.a.	1.11	1.24222	n.a.	1.14953	1.19588	0.0655368	5.48024	2.11	2.66	n.a.	1.03756	1.1405	n.a.	1.08903	0.0727875	6.68371	n.a.	1.77	2.43	n.a.	1.3109	1.44424	1.37757	0.0942908	6.84472	3.96	2.11
CDIF630erm_03826	CDIF630erm_03826	putative pilin protein	0.51	0.66	0.38	0.581161	0.646314	0.474186	0.56722	0.0869068	15.3215	n.a.	0.37	0.44	n.a.	0.40196	0.433629	0.417795	0.0223932	5.35987	1.23	6.43	1.9	1.02973	1.78414	1.50396	1.43928	0.381343	26.4954	5.69	10.35	6.22	1.70384	2.24969	1.68915	1.88089	0.319477	16.9854	0.79	0.42	n.a.	0.655246	0.638566	n.a.	0.646906	0.0117946	1.82323	0.58	0.55
CDIF630erm_03828	Prs	ribose-phosphate pyrophosphokinase	1.39	1.27	1.37	0.959442	0.896548	0.900362	0.918784	0.035263	3.83801	1.81	1.58	1.74	0.896908	0.830636	0.862316	0.863287	0.0331467	3.8396	0.59	1.21	0.45	0.713176	0.773957	0.731925	0.739686	0.0311248	4.20784	1.01	0.93	1.12	0.717848	0.674365	0.716772	0.702995	0.0248003	3.5278	2.59	1.23	1.61	1.18643	1.09278	1.17557	1.15159	0.0512206	4.4478	2.94	1.46
CDIF630erm_03829	GlmU	bifunctional N-acetylglucosamine-1-phosphate uridyltransferase/glucosamine-1-phosphate N-acetyltransferase	1.82	1.55	2.06	1.09786	0.990461	1.10405	1.06413	0.0638702	6.00214	1.54	2.2	2.14	0.827312	0.980152	0.956311	0.921258	0.0822288	8.92571	n.a.	1.02	1.34	n.a.	0.710599	1.26303	0.986813	0.390626	39.5846	2.95	2.59	5.26	1.22683	1.12539	1.55333	1.30185	0.223618	17.177	8.92	4.18	4.27	2.20178	2.01451	1.91448	2.04359	0.145839	7.13643	6.57	2.13
CDIF630erm_03831	PurR	transcriptional regulator, purine operon repressor	1.34	1.62	1.76	0.942028	1.01258	1.0205	0.991702	0.043201	4.35625	1.92	1.56	1.79	0.92376	0.825362	0.874618	0.87458	0.0491991	5.62546	0.85	1.69	0.79	0.856013	0.914677	0.969782	0.913491	0.0568934	6.22814	1.8	1.78	2.31	0.958315	0.932961	1.02938	0.973553	0.0499856	5.13435	2.94	1.83	1.62	1.26405	1.33293	1.17922	1.25873	0.0769927	6.11668	3.22	1.59
CDIF630erm_03832	MurC	UDP-N-acetylmuramate--L-alanine ligase	2.12	1.66	2.32	1.18489	1.025	1.17166	1.12719	0.0887386	7.87259	2.15	2.15	2.12	0.977525	0.96895	0.951831	0.966102	0.0130816	1.35406	1.26	2.54	0.96	1.04221	1.12135	1.06904	1.07754	0.0402462	3.73502	3.1	2.89	3.78	1.25763	1.18878	1.31679	1.2544	0.0640667	5.10735	n.a.	1.3	1.35	n.a.	1.12345	1.07647	1.09996	0.0332151	3.01966	2.17	1.17
CDIF630erm_03835	PepT2	peptidase T	1.17	1.13	1.41	0.880247	0.845689	0.913411	0.879782	0.0338634	3.84906	2.35	2.02	2.31	1.02198	0.9392	0.993569	0.984916	0.0420633	4.27075	1.17	1.59	0.66	1.0043	0.887203	0.886405	0.92597	0.0678381	7.32617	1.63	2.03	1.59	0.911939	0.996326	0.854024	0.920763	0.0715599	7.7718	2.33	1.31	1.59	1.1253	1.12776	1.16825	1.14044	0.0241173	2.11474	3.56	1.94
CDIF630erm_03837	RsmA	ribosomal RNA small subunit methyltransferase A	3.72	2.4	1.47	1.56958	1.23247	0.932643	1.2449	0.31865	25.5964	42.29	2.82	3.86	4.33538	1.1097	1.28436	2.24315	1.81403	80.87	1.69	n.a.	1.03	1.20702	n.a.	1.10733	1.15718	0.0704878	6.09136	3.77	3.43	4.12	1.38689	1.29509	1.37474	1.35224	0.0498646	3.68755	3.74	2.08	n.a.	1.4257	1.42106	n.a.	1.42338	0.00327657	0.230197	3.6	n.a.
CDIF630erm_03854	MetG	methionine--tRNA ligase	1.72	1.41	1.66	1.06727	0.944672	0.991085	1.00101	0.0619005	6.18381	2.18	2.16	2.17	0.984322	0.971201	0.96299	0.972838	0.0107594	1.10598	1.11	2.1	0.77	0.978211	1.01961	0.957427	0.985083	0.0316557	3.21351	2.08	2.13	2.25	1.03016	1.02057	1.01593	1.02222	0.0072564	0.709868	2.11	1.14	1.35	1.07086	1.05204	1.07647	1.06646	0.0127961	1.19986	2.63	1.49
CDIF630erm_03858	PncB	nicotinate phosphoribosyltransferase	2.16	1.93	2.1	1.19602	1.10522	1.11472	1.13865	0.049906	4.38289	2.68	3.3	2.84	1.09138	1.20044	1.10167	1.13116	0.0602137	5.32317	1.51	2.33	1.02	1.14093	1.074	1.10195	1.10562	0.0336193	3.04076	2.43	2.12	2.37	1.11346	1.01817	1.04267	1.0581	0.0494836	4.67664	n.a.	1.67	2.27	n.a.	1.27333	1.39589	1.33461	0.086663	6.49353	2.99	2.45
CDIF630erm_03859	CDIF630erm_03859	transcriptional regulator, AsnC/lrp family	0.29	0.24	0.27	0.438238	0.389742	0.399704	0.409228	0.0256127	6.25879	0.28	0.21	0.25	0.352767	0.302825	0.32686	0.327484	0.0249767	7.62684	0.46	1.01	0.44	0.629724	0.707107	0.723747	0.686859	0.0501754	7.30506	0.46	0.63	0.56	0.484452	0.555039	0.506834	0.515442	0.0360722	6.9983	0.47	0.27	n.a.	0.505406	0.511992	n.a.	0.508699	0.00465739	0.91555	0.24	0.22
CDIF630erm_03872	LysS	lysine--tRNA ligase	5.4	9.61	4.91	1.89107	2.46623	1.7045	2.0206	0.397039	19.6495	4.43	2.48	6.32	1.40317	1.04066	1.64343	1.36242	0.303444	22.2725	1.89	4.63	3.2	1.27644	1.51396	1.9518	1.58074	0.342594	21.6731	3.97	7.57	1.54	1.4232	1.92398	0.840489	1.39589	0.542263	38.8471	9.21	2.03	3.54	2.23728	1.40388	1.74317	1.79478	0.419093	23.3507	2.51	1.39
CDIF630erm_03873	GreA	transcription elongation factor	1.44	1.52	1.57	0.976546	0.980829	0.963843	0.973739	0.00883373	0.907197	2.12	2.44	2.31	0.970681	1.03223	0.993569	0.998827	0.0311103	3.11468	n.a.	1.73	0.75	n.a.	0.925438	0.944911	0.935175	0.0137696	1.47241	2.11	n.a.	2.02	1.03756	n.a.	0.962604	1.00008	0.0530022	5.29979	0.86	0.76	0.84	0.68366	0.85899	0.849135	0.797262	0.0985051	12.3554	1.39	0.87
CDIF630erm_03875	CoaX	type III pantothenate kinase	2.37	2.09	2.36	1.25281	1.15012	1.18171	1.19488	0.0525951	4.40169	5.91	6.74	6.2	1.6207	1.71558	1.62775	1.65468	0.0528643	3.19484	n.a.	2.01	0.77	n.a.	0.997522	0.957427	0.977474	0.0283511	2.90045	1.59	1.79	1.87	0.90068	0.935578	0.926174	0.920811	0.0180565	1.96093	2.95	1.51	1.89	1.2662	1.21079	1.2737	1.25023	0.0343603	2.74831	2.86	1.92
CDIF630erm_03879	FtsH2	cell division protease FtsH2	6.13	6.68	n.a.	2.01485	2.05617	n.a.	2.03551	0.029223	1.43566	0.93	0.74	1.44	0.64291	0.568458	0.784465	0.665277	0.109727	16.4934	1.47	9.74	10.44	1.12572	2.19586	3.52542	2.28233	1.20218	52.6736	18.95	10.71	9.5	3.1094	2.28849	2.08753	2.49514	0.541371	21.697	n.a.	11.29	0.44	n.a.	3.31077	0.614559	1.96266	1.90651	97.1388	0.53	0.43
CDIF630erm_03890	CDIF630erm_03890	membrane dipeptidase	3.48	2.17	2.65	1.5181	1.17193	1.25222	1.31408	0.181189	13.7883	4.26	4.65	5.39	1.37598	1.42498	1.5177	1.43956	0.0719742	4.99975	2	3.37	1.44	1.31306	1.29163	1.30931	1.30467	0.0114438	0.877145	3.24	3.25	3.49	1.28571	1.26065	1.26527	1.27055	0.0133375	1.04974	3.53	1.7	2.48	1.38509	1.28471	1.45903	1.37628	0.0874903	6.35703	3.12	2.51
CDIF630erm_03892	CDIF630erm_03892	protein translocase, SecA-like	9.82	5.42	5.86	2.55016	1.85213	1.86211	2.08813	0.400158	19.1634	5.74	4.63	9.74	1.59722	1.42191	2.04019	1.68644	0.318651	18.8949	3.9	6.31	2.71	1.83359	1.76742	1.79616	1.79906	0.0331838	1.84451	3.94	9.59	6.1	1.41782	2.16552	1.67277	1.75204	0.380103	21.6949	3.79	2.2	2.4	1.43519	1.46148	1.4353	1.44399	0.0151454	1.04886	7.58	2.64
CDIF630erm_03902	CDIF630erm_03902	putative methyltransferase	2.31	2.21	2.33	1.23685	1.18268	1.17418	1.1979	0.0339962	2.83797	2.21	2.12	2.1	0.991071	0.962166	0.947331	0.966856	0.0222441	2.30066	1.46	n.a.	1.07	1.12188	n.a.	1.12863	1.12526	0.0047723	0.424107	2.25	2.69	2.37	1.07143	1.14691	1.04267	1.087	0.0538381	4.95289	7.97	1.74	n.a.	2.08123	1.29974	n.a.	1.69048	0.552598	32.6888	2.54	1.38
CDIF630erm_03910	CarB1	carbamoyl-phosphate synthase large subunit	0.34	0.2	0.24	0.474516	0.355784	0.376845	0.402382	0.0633517	15.7442	0.21	0.23	0.22	0.305505	0.316917	0.306622	0.309682	0.00629135	2.03155	0.42	0.69	0.47	0.601722	0.584452	0.748013	0.644729	0.0898626	13.938	0.6	0.57	0.65	0.553283	0.527948	0.546045	0.542425	0.01305	2.40586	0.66	0.34	0.42	0.598912	0.574541	0.600429	0.591294	0.0145285	2.45707	0.48	0.31
CDIF630erm_03911	CarA1	carbamoyl-phosphate synthase small subunit	6.79	0.2	n.a.	2.12054	0.355784	n.a.	1.23816	1.24787	100.784	0.29	0.15	2.21	0.359011	0.255934	0.971825	0.528923	0.387011	73.1696	n.a.	0.48	0.17	n.a.	0.487467	0.449868	0.468667	0.0265865	5.67279	0.41	0.2	0.38	0.457366	0.312729	0.417507	0.395867	0.0747071	18.8718	0.39	0.28	0.25	0.460387	0.521387	0.463241	0.481672	0.0344241	7.14679	0.18	0.26
CDIF630erm_03912	CarB2	carbamoyl-phosphate synthase large subunit	0.09	0.07	0.06	0.244137	0.210485	0.188422	0.214348	0.0280573	13.0896	0.1	0.1	0.16	0.210819	0.208969	0.261488	0.227092	0.0298023	13.1235	0.21	0.31	0.13	0.425481	0.391747	0.393398	0.403542	0.0190181	4.71279	0.24	0.13	0.2	0.349927	0.25213	0.302891	0.30165	0.0489102	16.2143	0.57	0.18	0.2	0.556581	0.41804	0.414335	0.462985	0.0810774	17.5119	0.23	0.17
CDIF630erm_03918	MetH	methionine synthase	0.25	0.26	0.26	0.406894	0.405656	0.392232	0.401594	0.0081313	2.02475	0.42	0.27	0.41	0.432049	0.343371	0.418585	0.398002	0.0477881	12.007	0.29	0.56	0.2	0.5	0.526524	0.48795	0.504825	0.0197345	3.90918	0.67	0.67	0.75	0.584668	0.572388	0.586546	0.581201	0.00768953	1.32304	0.43	0.16	0.28	0.483421	0.394132	0.490248	0.455934	0.0536307	11.7628	0.36	0.2
CDIF630erm_03931	CDIF630erm_03931	ABC-type transport system, ATP-binding protein	2.54	2.35	2.6	1.29697	1.21957	1.24035	1.25229	0.0400585	3.19881	3.79	2.83	3.47	1.29786	1.11167	1.21775	1.20909	0.0933975	7.72459	n.a.	2.13	0.88	n.a.	1.02687	1.02353	1.0252	0.00235762	0.229967	n.a.	1.68	1.65	n.a.	0.906375	0.869989	0.888182	0.0257289	2.89681	2.57	1.47	1.72	1.18184	1.19465	1.21507	1.19719	0.016761	1.40003	3.5	2.14
CDIF630erm_03983	PurA	adenylosuccinate synthetase	3.35	4.01	4.25	1.48948	1.5931	1.58581	1.55613	0.0578377	3.71677	5.44	3.11	4.03	1.55492	1.16537	1.31233	1.34421	0.196723	14.6349	2.56	3.63	1.34	1.48556	1.34053	1.26303	1.36304	0.112962	8.28751	5.74	4.89	7.48	1.71131	1.54635	1.85235	1.70333	0.153155	8.99146	n.a.	8.85	5.76	n.a.	2.93125	2.22356	2.5774	0.500415	19.4155	20	11.9
CDIF630erm_03986	RplI	50S ribosomal protein L9	1.34	1.54	1.54	0.942028	0.987261	0.95459	0.961293	0.0233492	2.42894	2.41	2.6	2.43	1.03494	1.06554	1.01905	1.03984	0.0236284	2.2723	1.03	1.99	0.76	0.942301	0.992546	0.95119	0.962012	0.0268142	2.7873	2.33	2.21	2.45	1.09031	1.03956	1.06012	1.06333	0.0255269	2.40065	1.55	0.85	0.87	0.917819	0.908429	0.864165	0.896804	0.0286536	3.19508	1.81	1.01
CDIF630erm_03991	Ssb2	single-stranded DNA-binding protein	2.34	2.44	3.25	1.24486	1.2427	1.38675	1.29144	0.0825519	6.39226	3.37	3.43	5.01	1.22384	1.22385	1.46322	1.30364	0.138206	10.6015	2.34	3.8	1.37	1.4203	1.37156	1.27709	1.35632	0.0728119	5.36836	3.54	3.39	3.28	1.34392	1.28752	1.22662	1.28602	0.0586666	4.56188	2.54	1.59	1.7	1.17492	1.24245	1.20798	1.20845	0.0337694	2.79443	2.74	1.72
CDIF630erm_03993	CDIF630erm_03993	aromatic-amino-acid aminotransferase	0.53	0.43	0.42	0.592447	0.521682	0.498519	0.537549	0.0489333	9.10303	0.92	0.53	0.46	0.639444	0.481083	0.443375	0.521301	0.104038	19.9574	0.83	0.51	0.23	0.845883	0.502469	0.523268	0.623873	0.192547	30.8631	0.53	0.54	0.47	0.520008	0.513866	0.464324	0.499399	0.0305313	6.1136	1.25	0.13	0.25	0.824226	0.355266	0.463241	0.547577	0.245592	44.8506	0.52	0.28
CDIF630erm_03997	CDIF630erm_03997	transcriptional regulator, TPR family	1.73	2	2.26	1.07037	1.12509	1.15641	1.11729	0.0435449	3.89737	3.14	3.25	3.22	1.18134	1.19131	1.17306	1.1819	0.00913723	0.773096	0.92	1.81	0.7	0.890564	0.946594	0.912871	0.916676	0.0282082	3.07723	2.08	1.77	2.66	1.03016	0.930336	1.10462	1.0217	0.0874484	8.55907	6.56	1.17	1.15	1.88818	1.0658	0.993541	1.31584	0.496975	37.7687	2.61	1.59
CDIF630erm_03998	CDIF630erm_03998	putative exported protein	6.74	2.25	5.61	2.11272	1.19334	1.82196	1.70934	0.469924	27.4916	4.77	8.53	3.36	1.45602	1.93	1.19829	1.5281	0.371141	24.2877	10.86	5.58	4.22	3.05975	1.66204	2.24139	2.32106	0.702253	30.2557	6.15	n.a.	14.45	1.77137	n.a.	2.57458	2.17297	0.567952	26.1371	1.33	1.62	2.02	0.850192	1.25412	1.31678	1.14036	0.253241	22.2071	5.66	2.1
CDIF630erm_04005	MnmG	tRNA uridine 5-carboxymethylaminomethyl modification enzyme	1.34	1.32	1.24	0.942028	0.914026	0.856579	0.904211	0.0435618	4.81766	2.99	1.55	3.71	1.15277	0.822713	1.25915	1.07821	0.227574	21.1066	0.77	2.11	0.65	0.814735	1.02203	0.879664	0.905478	0.106033	11.7102	1.23	1.51	1.83	0.792181	0.859294	0.916215	0.855897	0.0620866	7.25398	1.46	0.92	1.08	0.890774	0.945095	0.962828	0.932899	0.0375435	4.02439	1.92	0.96
CDIF630erm_04006	MnmE	transfer RNA modification GTPase MnmE	3.07	2.07	2.75	1.42587	1.14461	1.27562	1.28204	0.140742	10.978	3.28	2.77	7.35	1.20738	1.09982	1.77229	1.35983	0.361227	26.5641	1.44	1.78	0.81	1.11417	0.938716	0.981981	1.01162	0.0914067	9.03565	1.69	1.82	1.73	0.928571	0.943385	0.89083	0.920929	0.0270983	2.9425	n.a.	2.63	1.97	n.a.	1.59794	1.30038	1.44916	0.210404	14.519	2	1.88
CDIF630erm_04114	TetM	tetracycline resistance protein Tn5397	2.93	2.55	3.11	1.39298	1.2704	1.35655	1.33998	0.0629475	4.69765	3.57	2.82	4.59	1.25963	1.1097	1.40055	1.25663	0.145446	11.5743	2.05	3.57	1.81	1.32938	1.32941	1.46791	1.37557	0.0799736	5.81387	3.31	3.34	4.08	1.29953	1.27799	1.36805	1.31519	0.0470289	3.57583	2.65	1.33	2.11	1.20009	1.13634	1.34579	1.22741	0.107367	8.74743	2.56	1.69
[truncated: 115 more columns]
