# Supplementary material for: A Metabolic Labeling Strategy for Relative Protein Quantification in Clostridioides difficile
Source: Front Microbiol. 2018 Oct 16;9:2371. doi: 10.3389/fmicb.2018.02371 (PMC6198727; doi:10.3389/fmicb.2018.02371)
Supplement: Supplementary file 4 [file Table_4.XLSX]

## Sheet: Supplemental Table S4
			ML quantification approach												NSAF quantification approach												LFQ quantification approach
			log2FC CDCM						log2FC CDMM						log2FC CDCM						log2FC CDMM						log2FC CDCM						log2FC CDMM
Locus	Protein name	Protein function	log 01	log 02	log 03	stat 01	stat 02	stat 03	log 01	log 02	log 03	stat 01	stat 02	stat 03	log 01	log 02	log 03	stat 01	stat 02	stat 03	log 01	log 02	log 03	stat 01	stat 02	stat 03	log 01	log 02	log 03	stat 01	stat 02	stat 03	log 01	log 02	log 03	stat 01	stat 02	stat 03
CDIF630erm_00001	DnaA	chromosomal replication initiator protein	-0.906336	n.a.	2.13064	0.644764	n.a.	1.63646	n.a.	0.530549	2.27979	1.90682	n.a.	1.64853	-1.48639	-2.04899	-0.717003	0.0257997	-1.13774	-0.431184	0.26678	-0.357085	-0.338004	0.777008	0.027535	0.140208	-1.3014	-0.7195	-1.1018	2.2719	0.1207	-0.1305	-0.0628	-0.1546	-0.3248	0.5373	0.4554	0.6012
CDIF630erm_00002	DnaN	DNA polymerase III subunit beta	n.a.	-1.03113	-1.20117	-0.9955	-1.22463	-0.903789	-0.354189	-0.669013	-0.573987	-0.587259	-0.654257	-0.624025	-0.461072	-0.760642	-0.303149	-1.52384	-1.56711	-1.30797	-0.171822	-0.65366	-0.541518	-1.25437	-1.34519	-0.82253	-1.38943	-1.49593	-1.65083	2.07467	-2.01933	-1.73883	-0.303433	-1.02463	-0.805533	-0.365533	-0.264933	-0.470433
CDIF630erm_00005	GyrB	DNA gyrase subunit B	-3.13764	-2.37974	-0.279559	1.12	-2.36402	1.394	1.21382	1.66875	1.91757	n.a.	-1.75155	0.0517368	-0.330422	-0.723144	-0.3481	-0.686659	-0.890918	0.377563	0.136974	-0.458624	-0.416545	0.083212	-0.331282	-0.42025	-0.737333	-0.709733	-0.769933	0.0408333	-0.926067	-1.02927	0.00656667	-0.131133	0.0744667	0.0688333	0.318233	0.341633
CDIF630erm_00006	GyrA	DNA gyrase subunit A	-0.971042	-0.773996	-0.955566	-0.683338	-0.790923	-0.825191	-0.0177449	-0.144351	-0.148162	0.0640258	0.0801377	0.112881	-1.5344	-0.667705	-0.969699	-0.24729	-0.509753	-0.233794	-0.147896	-0.252086	-1.07995	-0.227269	0.093709	0.0825483	-1.31263	-0.856733	-0.751033	0.0005	-0.075	0.1562	-0.261733	-0.229733	-0.629633	0.4879	0.3014	0.2948
CDIF630erm_00024	SerS1	serine--tRNA ligase	2.13675	0.646724	0.781554	1.56136	0.489843	1.35381	0.974713	0.670861	0.664151	1.60383	1.64206	1.64533	-0.125625	-0.451201	-0.483541	1.21863	0.0865206	0.433728	0.0490125	-0.459736	-0.0404631	0.798326	1.17437	1.05265	-0.0084	-0.339	-0.0017	3.7458	0.1876	0.7002	0.7885	0.0088	0.4186	1.5199	1.9262	1.5162
CDIF630erm_00034	UgtP1	processive diacylglycerol beta-glucosyltransferase	n.a.	0.171814	-0.0784993	0.227744	0.353965	0.139662	0.772237	-0.476474	-0.486936	-0.276306	-0.225098	n.a.	0.454255	0.476613	0.834557	14.4588	0.678147	1.28516	0.470476	14.319	-1.04124	-0.231568	-0.215411	14.4588	0.0752667	0.931567	-0.00603333	2.13473	-0.0304667	-0.698767	0.219767	-0.715833	0.588067	-1.38087	-0.964767	-0.487967
CDIF630erm_00083	PycA	pyruvate carboxylase	2.35992	2.88955	3.28547	0.992401	0.482908	0.649773	3.91833	3.38387	3.68083	1.43747	1.85742	1.73809	1.39211	1.27974	1.30223	0.678083	0.30055	0.596024	2.56664	2.0519	1.6899	1.25441	1.07757	1.22269	1.30267	1.31177	1.12417	0.960167	0.769267	0.836267	1.90967	1.98207	1.83227	1.23947	1.00447	1.32017
CDIF630erm_00084	FusA1	elongation factor G (EF-g)	1.39335	1.66817	1.63085	0.829656	0.927465	0.827864	0.0672382	0.158103	0.181767	0.220874	-0.127432	-0.113141	0.681497	0.970125	0.996265	1.15644	0.913682	1.14136	-0.145441	-0.384866	-1.30917	-0.102687	0.0273848	-0.111397	1.0508	1.1837	1.402	1.13793	1.26713	1.01133	0.1209	-0.0988	0.0031	0.639433	0.193133	-0.268467
CDIF630erm_00088	ClpC	class III stress response-related ATPase, AAA+ superfamily	-0.308236	-0.182608	-0.150811	0.297225	0.16687	0.347541	-0.309382	-0.227113	-0.316491	0.214482	-0.0628377	0.0842198	-1.17516	-0.69046	-0.468366	0.425399	0.44176	0.861905	0.114083	-0.278135	-0.982586	0.0548956	-0.0916878	-0.0533464	-0.651367	-0.370567	0.0280333	0.642833	0.721633	0.966433	-0.175167	-0.175567	-0.533867	0.0990333	-0.131267	0.110533
CDIF630erm_00091	CDIF630erm_00091	putative membrane protein	-2.09904	n.a.	2.13343	2.78226	3.73313	0.828085	-2.07367	1.7358	n.a.	-0.860109	0.87546	0.10025	0.718493	0.366462	0.184514	1.35627	1.5691	2.1453	0.175271	-0.490031	-0.677443	-0.0365526	0.464958	-0.367206	0.0805	0.3279	0.0017	0.971867	0.849067	0.613167	-1.0465	-0.9667	-1.0129	-0.0700333	-0.00533333	0.349567
CDIF630erm_00112	ProS1	proline--tRNA ligase	-1.76794	-2.35258	4.10231	-1.01719	-2.22798	-1.52287	-2.84585	-2.22499	-3.43548	-3.21403	-3.12571	4.85188	-2.66196	-2.36207	-1.70293	-2.59503	-2.49807	-1.47373	-2.51022	-2.69251	-3.63195	-2.14992	-2.65465	-3.20302	-2.34867	-2.09097	-1.72077	-2.36897	-2.31687	-2.27947	-2.48087	-2.27197	-2.55737	-1.58247	-1.94417	-2.97647
CDIF630erm_00113	ProS2	proline--tRNA ligase	-1.79773	-1.72118	-1.87185	-2.43512	-2.28764	-2.24861	-1.85584	-2.21537	-2.24728	-2.37493	-2.39836	-2.52868	-1.02349	-1.58349	-1.03289	-1.69569	-2.3536	-1.78592	-1.23684	-1.93358	-2.044	-2.04234	-1.9821	-1.92927	-1.9669	-1.928	-1.4824	0.3771	-2.001	-2.0945	-1.9391	-2.3539	-2.3233	-1.9396	-2.7023	-2.7107
CDIF630erm_00114	GltX	glutamate--tRNA ligase	-0.0473494	0.13084	-0.0478354	0.139353	0.271759	0.181898	0.865097	0.264683	0.309574	0.522896	0.308217	0.450099	-0.645265	-1.095	-0.343792	0.282971	-0.74847	-0.269308	0.149239	-0.250349	-0.721545	-0.306492	0.30439	0.392022	-0.4615	-0.4934	-0.1384	0.305733	0.315633	-0.0927667	0.1766	0.2423	-0.4924	0.123933	0.326533	-0.246667
CDIF630erm_00116	CysS	cysteine--tRNA ligase	0.157633	0.385475	0.368629	0.608635	0.454941	0.657433	0.996973	0.0522422	0.153964	0.177412	0.0906237	n.a.	0.14407	-0.56611	-0.131054	0.48578	0.203535	0.717477	-0.206593	-0.275063	-0.517601	-0.62676	-0.221276	0.109626	0.397367	0.0941667	0.769567	2.60587	0.138567	1.05937	-0.0101333	-0.0541333	0.0819667	-0.0440333	0.212667	-0.187333
CDIF630erm_00118	ThyX	thymidylate synthase (FAD)	0.252466	0.17853	-0.502534	-0.196014	0.440171	n.a.	0.228133	-0.329567	-0.439728	0.64137	-0.0316585	0.0145265	0.444617	0.466983	0.754518	-0.108495	0.187341	0.549982	0.420179	-0.54155	-0.576958	0.462062	0.0307294	-0.283591	0.309333	0.905933	0.556633	0.256	0.0671	-0.006	0.259433	0.520033	0.202433	-0.2886	0.1652	0.3426
CDIF630erm_00125	NusG	transcription antitermination protein	n.a.	0.113727	0.377455	0.492987	-0.106427	0.811865	-0.710931	0.33314	0.137985	0.500396	0.407852	0.517783	0.202807	-0.472257	0.0977172	0.0768701	0.142134	1.08478	-0.0440093	-0.560918	-0.262888	0.52197	-0.397797	-0.0392933	0.341	-0.4106	-0.2089	0.101467	-0.146233	0.331967	0.0708	0.0946	0.3444	0.369467	0.0564667	0.137867
CDIF630erm_00126	RplK	50S ribosomal protein L11	-0.542481	-0.210069	-0.339752	-0.0933594	-0.245118	-0.085834	0.338715	-0.125209	0.0568216	0.625748	0.479857	0.194642	-0.189775	0.482669	0.355171	-0.184602	0.236795	0.170323	0.784234	0.696542	0.603004	0.230435	0.111927	0.0870639	-1.14327	-0.333067	-0.629967	-1.27877	-0.720567	-1.03857	-0.957667	-0.803567	-0.249467	-0.465767	-0.0550667	-0.103167
CDIF630erm_00127	RplA	50S ribosomal protein L1	-0.86084	-0.614197	-0.731704	-0.498365	-0.517245	-0.537815	-0.122094	-0.178544	-0.344568	0.312205	0.0765013	0.176832	-0.780863	-1.00643	-1.00463	-0.659158	-0.662374	-0.369644	-0.211671	-0.767037	-0.803185	-0.190836	-0.114426	0.0277416	-0.3875	-1.1336	-0.9264	0.157967	-1.20893	0.819867	-0.3875	-0.7506	-0.9609	0.378167	0.193667	0.329667
CDIF630erm_00129	RplJ	50S ribosomal protein L10	-0.13102	0.374234	-0.911013	2.91685	1.42144	0.694904	-1.3937	-1.26592	-1.33456	0.494376	0.444315	-0.0495411	-0.499359	-0.180614	-0.403958	-0.785247	-0.505999	-0.851876	-0.636535	-0.230944	0.0791559	-0.191479	-0.458746	0.538624	-0.6087	-1.0776	-0.825	0.392933	0.379533	1.02903	-0.5292	-0.1953	-0.433	0.672333	0.712033	0.488233
CDIF630erm_00130	RplL	50S ribosomal protein L7/L12	-0.461464	-0.451631	-0.421836	-0.199522	-0.171234	-0.208289	-0.244285	-0.308787	-0.132836	0.348528	0.237144	0.115741	0.22345	0.310249	0.111728	0.115024	-0.1057	0.0851714	-3.21318	-0.28956	0.0432943	-0.128799	-0.00322295	-0.0479528	0.673433	-0.132567	0.0758333	0.7849	0.6822	-0.5053	-4.20207	-0.212067	-0.117667	0.5906	0.0549	-0.3089
CDIF630erm_00131	CDIF630erm_00131	NADP-dependent 7-alpha-hydroxysteroid dehydrogenase	-0.453786	-0.508262	0.269016	0.00636722	-0.271763	0.173293	0.869679	0.800429	0.224676	0.329699	0.196376	0.0788772	-0.306183	0.716199	0.463179	0.127539	-0.936462	0.507075	1.447	0.582153	0.742664	-0.234722	0.129335	-0.532939	0.0618	0.3365	-0.0154	0.413767	-0.217733	-0.0832333	0.8565	0.6764	0.2635	-0.274333	0.368367	0.414067
CDIF630erm_00132	RpoB	DNA-directed RNA polymerase subunit beta	1.86389	0.615682	0.939423	2.79439	2.50495	2.8469	0.0203873	-0.702255	-0.708965	2.31857	2.5775	3.54557	0.638892	0.496033	0.63155	0.601743	0.246054	0.799522	0.477687	0.145186	0.178362	0.19756	0.521306	0.618125	0.6331	0.6613	0.7904	1.28553	0.813933	1.17593	0.1419	-0.25	0.0452	0.436833	0.407033	0.611733
CDIF630erm_00133	RpoC	DNA-directed RNA polymerase subunit beta'	1.09881	0.475274	1.38642	1.42273	0.391637	1.28443	2.51469	1.85095	-0.214658	3.19579	1.01628	2.92981	0.0201834	-0.0235302	0.201322	1.21796	0.89679	1.67048	0.21023	-0.22205	-0.636509	0.756664	0.681289	0.577027	0.221567	0.120867	0.317267	0.982833	0.671333	0.575233	0.0833667	0.0213667	-0.0316333	0.607833	0.461433	0.733033
CDIF630erm_00134	RpsL	30S ribosomal protein S12	-0.952352	-1.16376	0.246492	-0.920494	-0.856471	-0.545906	-0.280929	-0.168909	-0.679194	0.732733	0.573796	0.54215	-0.258173	0.216679	-0.185023	-0.863695	-0.274686	-0.299943	-0.168021	-0.0999948	0.0207884	-0.192147	-0.25617	-0.280987	-0.3309	-0.2636	0.2102	-0.0645333	0.273567	0.519067	0.843	0.1566	0.1168	0.789167	0.240167	0.295767
CDIF630erm_00135	RpsG	30S ribosomal protein S7	-0.467467	-0.3422	-0.567262	-0.637156	-0.641875	-0.522076	-0.0592257	-0.190462	-0.348545	-0.0249573	-0.0822669	-0.148554	-1.50832	-0.193505	0.51445	-0.368574	-0.82079	-1.14984	-0.360496	0.396183	0.59733	-0.0546092	-0.00944985	0.0462172	-1.065	-0.7434	-0.1863	-0.3193	-0.1053	0.354	0.0463	-0.3197	-0.2828	0.6616	0.5812	0.1693
CDIF630erm_00136	FusA2	elongation factor G (EF-g)	-0.665132	-0.656585	-0.467963	-0.754296	-0.685903	-0.822465	-0.127683	-0.344999	-0.0428266	0.144358	0.0715765	0.0331798	-0.827712	-0.443793	-0.723082	-0.132926	-0.68718	-0.429212	0.0946389	-0.462894	-1.13359	0.280778	0.157813	0.211745	-0.327	-0.5744	-0.463	0.1009	-0.6597	0.2267	-0.1271	-0.2871	-0.3612	0.3691	0.1927	-0.2164
CDIF630erm_00138	RpsJ	30S ribosomal protein S10	-0.47669	-0.40685	-0.636532	-0.257552	-0.291187	-0.1916	-0.196318	-0.0945315	0.261328	0.223374	0.622964	0.329826	-0.525859	0.117071	-0.82365	-0.563852	0.71348	-0.639986	-0.627029	0.188403	-0.114462	-0.40827	-0.584782	-0.564534	0.158267	0.312867	-0.175833	0.147567	1.02767	0.277667	-1.06103	-0.105433	0.318967	0.355967	0.308667	0.510367
CDIF630erm_00139	RplC	50S ribosomal protein L3	0.479353	-0.645795	-0.596425	-0.465418	-0.594389	-0.434504	-0.464271	-0.274861	-0.374681	0.171693	0.0938584	0.230317	-0.454352	-0.423688	-0.350246	-0.325415	-0.495843	-0.140354	-0.390961	-0.253093	-0.341436	-0.17494	0.0821752	-0.073228	0.3898	-0.0324	0.4342	-0.252	-0.2966	-0.6062	0.2375	-0.3837	-0.443	0.6877	0.1868	-0.2511
CDIF630erm_00140	RplD	50S ribosomal protein L4	2.91214	-0.989695	-0.385206	-1.05202	n.a.	-0.464627	-0.816363	0.446687	-0.720394	-0.344386	-0.260533	-0.624754	-0.897813	-0.736849	-0.875381	-0.475432	-0.474587	-0.453507	-0.235325	-0.360962	-0.38124	0.0616174	-0.244165	-0.290371	-0.2379	-0.7081	-0.5725	-0.420033	-1.02063	1.19787	0.0578	-0.2111	-0.3521	0.602067	0.173367	-0.0464333
CDIF630erm_00142	RplB	50S ribosomal protein L2	-0.747642	-0.582242	-0.0371193	-1.94131	-1.3568	-1.39423	-0.679678	-0.411744	1.25985	-1.49769	-0.423414	-0.539621	-0.140331	-0.329488	-0.0381266	-0.542751	-0.757449	-0.299695	0.0311871	-0.139657	-0.188319	0.127799	0.305037	-0.0622259	0.0111	-1.0227	-0.2104	-0.675	-0.5881	0.6381	-0.1059	-0.7767	-0.6132	1.1468	0.0971	-0.1025
CDIF630erm_00144	RplV	50S ribosomal protein L22	-0.550677	0.0829368	-0.125556	-0.100806	-0.0697304	0.08299	0.0604294	-0.101018	0.67546	0.0667915	0.739291	0.282821	-0.319786	0.293762	-0.669345	-0.682633	0.033724	-0.618402	-0.856102	0.155187	0.674497	-0.600146	-0.296199	-0.231783	-0.0652333	-0.529033	-0.386933	-0.2043	0.8176	0.8232	-2.60403	-0.790533	-0.352933	0.5025	0.0245	0.3537
CDIF630erm_00145	RpsC	30S ribosomal protein S3	-0.642731	-0.797554	-0.611091	0.364528	-0.332405	-0.418577	0.604436	-0.391139	0.802381	-0.204068	0.308807	0.979232	-0.546684	-0.680202	-0.527017	-0.189067	-0.767646	-0.230965	-0.226018	-0.58594	-0.669001	0.0979231	-0.132494	0.184199	-0.0252333	-0.620333	-0.437733	-0.77	-0.7585	0.6554	-0.308533	-0.403133	-0.375233	0.1038	-0.2535	-0.1563
CDIF630erm_00146	RplP	50S ribosomal protein L16	-1.12053	-1.19342	-1.07873	-0.469709	-0.343369	-0.21684	-0.575402	-0.737236	-0.886611	0.249648	0.71058	0.0283442	-2.65224	-0.856189	-0.502128	0.0435765	-1.47487	-1.52572	-1.18085	-0.325834	0.743526	-0.242732	0.173	-0.266873	-2.06113	-1.89083	-0.365833	0.256567	-0.751733	1.03367	0.0501667	-1.43253	-0.994033	0.924667	0.0171667	-0.229233
CDIF630erm_00148	RpsQ	30S ribosomal protein S17	0.390764	-0.118645	-0.509602	-0.562791	-0.659354	-0.61617	-0.236215	-0.289005	n.a.	-0.069679	n.a.	-0.223259	0.0905493	-0.298731	-0.385946	-0.0890923	0.365261	0.300857	6.88249	-0.240761	-0.156482	0.0963122	0.0488832	-0.522456	-0.934767	-0.635267	-0.871967	-0.6512	0.3493	-0.1207	-4.60627	-0.856167	-0.477167	0.3444	-0.2035	-0.2523
CDIF630erm_00149	RplN	50S ribosomal protein L14	-0.5348	-0.440938	-0.557138	-0.372237	-0.311592	-0.0364706	-0.213452	-0.25339	n.a.	0.0249593	0.162213	-0.0307426	-0.127401	0.518404	0.339388	-0.0291849	0.437384	-0.18732	0.130611	0.0693198	0.217543	0.118808	0.00656116	0.0149431	-0.586067	-0.606167	-0.646567	0.210433	0.595333	0.703633	-0.510167	-0.722167	-0.652667	0.960433	0.0679333	-0.0147667
CDIF630erm_00150	RplX	50S ribosomal protein L24	-0.440074	0.213125	0.306975	0.320254	0.130786	0.696616	0.0544231	-0.0486104	0.627546	n.a.	0.393275	0.741603	0.57046	0.953405	0.754828	-0.233591	-0.507317	-0.936703	-1.34381	0.0773151	0.729478	0.188161	-0.0562152	-0.0366804	0.7039	0.0865	0.3473	-0.0571667	0.181033	0.695733	-2.089	-0.2622	-0.1188	0.175533	0.0694333	0.877333
CDIF630erm_00151	RplE	50S ribosomal protein L5	1.31196	-0.557997	-0.463351	-0.469945	0.876328	-0.339586	-0.0980416	-0.24641	-0.173484	0.267838	0.119882	0.0398206	-1.02021	-1.08442	-1.04366	-1.0594	-0.316072	-0.552044	-0.239282	-0.27501	-0.0858381	-0.00505446	-0.111428	0.0275714	-0.7802	-0.4536	-0.2756	-0.3625	-0.0861	0.2182	0.2334	-0.3734	-0.5369	0.2429	0.3758	0.2932
CDIF630erm_00153	RpsH	30S ribosomal protein S8	-0.823908	-0.589774	-0.55079	-0.421894	-0.459406	-0.026917	-0.254123	-0.29272	-0.00503119	0.176035	-0.00237245	-0.0935749	-0.445834	-0.375651	0.102598	-0.168126	-0.297543	-0.213915	-0.028828	-0.249517	-0.313765	0.501331	-0.0915988	-0.497871	-1.18507	-2.30367	-1.06117	-2.07903	-0.255933	1.00327	-0.151667	-2.01297	-1.82007	0.0921667	-0.511633	0.119767
CDIF630erm_00154	RplF	50S ribosomal protein L6	n.a.	-0.317105	-0.705086	-0.366046	1.32665	-0.202363	0.177584	-0.0645135	0.151668	0.192055	-0.163798	0.293836	-0.166236	-1.15462	-1.00833	-0.454205	-0.425901	-0.00985327	-0.246687	-0.434805	-0.329165	0.454823	-0.288006	-0.452628	-0.341867	-0.208867	-0.261067	-0.181167	0.239733	0.223433	0.0477333	-0.301567	-0.171167	1.18163	0.166333	0.183533
CDIF630erm_00155	RplR	50S ribosomal protein L18	-0.569379	-0.448912	-0.781688	-0.467863	-0.656836	-0.559811	-0.187754	-0.330972	0.105808	0.220295	0.223463	0.212879	-0.15643	-0.222892	-0.240187	-0.841329	0.781752	0.515873	0.174574	-0.277961	-0.00376573	-0.433444	-0.796902	-0.821747	0.316433	-0.0116667	0.392033	-0.660633	-0.165933	0.380967	-0.800867	-0.785667	-0.425067	0.461167	0.0968667	0.254667
CDIF630erm_00156	RpsE	30S ribosomal protein S5	0.0705852	-0.15076	-0.027856	-0.869325	-0.575216	0.310913	1.64621	-0.492945	-0.529403	0.628515	0.827036	1.32893	-0.991898	-0.695786	-0.368685	-0.439692	0.627511	-0.130566	-0.0904599	-0.758716	-0.503602	0.357465	-0.560783	0.131957	-0.260467	0.0437333	-0.167067	-0.4674	0.0544	0.6334	0.513133	0.0676333	0.0829333	0.0775	0.2967	0.7713
CDIF630erm_00158	RplO	50S ribosomal protein L15	-1.55375	0.426536	-1.46305	-1.04531	-0.620465	0.432302	-3.17384	-1.9015	-1.65527	-1.01877	-1.40521	-0.522711	0.615205	0.86286	0.218331	-1.22891	1.14938	-0.262055	0.0704027	0.717704	1.19276	-1.04618	-0.856689	-0.10168	0.343233	0.250833	0.174833	-0.4566	0.695	0.6967	0.364333	0.472933	0.499533	0.3439	0.1687	-0.1039
CDIF630erm_00160	Adk	adenylate kinase	0.000778199	0.538075	0.0877302	0.309261	0.177725	0.199078	0.1905	0.0760506	-0.00218538	0.276587	0.15127	-0.0079517	0.405546	0.128351	0.1584	0.190957	-0.316897	0.772962	0.308467	-0.0570588	-0.0675803	0.196213	0.212365	-0.0912308	0.0107667	-0.173033	0.00896667	-0.0324333	0.218967	0.286367	-0.124733	-0.564133	-0.371433	0.486867	0.272867	0.134667
CDIF630erm_00165	RpsM	30S ribosomal protein S13	0.463839	0.384901	0.20246	0.348117	0.391601	0.61399	-0.0972467	-0.0927043	0.315623	0.528939	0.440216	0.524048	-0.146038	0.795201	0.846906	-0.269858	0.0705306	-0.425229	0.225547	0.327233	0.60522	0.304799	-0.548187	0.279899	0.077	-0.0287	0.1662	-0.2315	0.0704	0.9391	0.5513	-0.6096	-0.2407	0.3029	0.405	0.5343
CDIF630erm_00166	RpsK	30S ribosomal protein S11	-0.485142	-0.424683	-0.370722	-0.184467	-0.27435	-0.299685	-0.186052	-0.194961	-0.0633164	0.194583	0.0465136	0.0152468	-0.131125	0.550736	0.688016	0.0105783	-0.199441	-0.416229	-0.143901	0.661678	0.767267	-0.0345842	0.100997	-0.547532	-0.0747	-0.4135	-0.5191	-0.3682	0.8033	1.1751	0.6536	-0.5168	-0.5502	0.2743	-0.0674	0.9514
CDIF630erm_00167	RpsD	30S ribosomal protein S4	5.88678	-0.349598	0.297162	-2.29257	0.469682	-0.562507	-0.239743	0.709216	2.54745	1.39372	-1.23182	-2.07551	-0.651471	-0.156243	-0.560699	-0.454247	-0.807187	-1.56187	0.0276945	-0.0439842	-0.302642	-0.232244	-0.122998	-0.845266	-0.2603	-0.5504	-0.5433	-0.293733	-1.03553	-0.662533	-0.3516	-0.0562	-0.5113	0.0891667	0.0397667	0.0158667
CDIF630erm_00168	RpoA	DNA-directed RNA polymerase subunit alpha	0.0368501	-0.112144	-0.222527	-0.108239	-0.169788	-0.246789	-0.233233	-0.287376	-0.233748	0.00640074	0.11957	0.234639	-0.621778	-0.669199	-0.584467	-0.2523	-0.326875	0.137339	-0.297365	-0.465563	-0.457215	-0.16881	0.0965436	-0.0858484	0.656133	0.204433	0.494033	1.7911	0.1142	0.1779	-0.282367	-0.578667	0.00713333	-0.4112	-0.5521	-0.5291
CDIF630erm_00169	RplQ	50S ribosomal protein L17	-0.679145	-0.798765	-0.524382	-0.796445	-0.737992	-0.386289	-0.472018	-0.306687	n.a.	0.033125	-0.07528	-0.213841	-1.07655	-0.305044	0.521091	-1.49011	-0.713992	-1.23522	0.434897	0.0969147	0.102168	-1.19254	-0.886877	-2.04924	-0.5634	-0.3001	0.3107	-0.528833	-0.312233	-0.519833	0.3263	-0.0867	0.2658	-0.528433	-0.256833	-1.72283
CDIF630erm_00174	RplM	50S ribosomal protein L13	-0.851588	-0.707801	-0.762895	-0.435256	-0.316602	-0.324813	-0.164446	-0.263816	0.0190913	0.540585	0.0788609	0.0250289	-2.10582	-0.250548	0.0682921	-0.117098	-0.718226	-1.41536	0.0736495	0.193435	0.190964	-0.428447	-0.00552691	-0.496041	-2.0566	-1.9694	-0.7549	-1.21097	-1.64937	1.28783	-0.621	-0.5155	-0.492	0.188633	0.300233	0.211433
CDIF630erm_00175	RpsI	30S ribosomal protein S9	-0.643691	-0.014287	-0.532386	-0.293523	-0.159033	-0.289001	-0.208103	-0.179974	n.a.	0.213854	0.153218	0.225826	-0.792112	-0.119211	0.0858854	0.028895	-0.0449032	-0.508242	0.038637	-0.0547735	0.0174547	-0.107462	-0.0598418	-0.333264	-0.653967	-0.580167	-0.314367	-1.06647	-0.307067	0.266733	0.201133	-0.770767	-0.472167	0.193333	-0.237767	0.355633
CDIF630erm_00203	AspC	aspartate aminotransferase	0.82116	0.786936	0.394603	0.439161	0.481563	0.4068	0.365332	0.187011	0.108325	0.204034	-0.0703814	-0.187881	0.907014	0.186565	0.488749	0.239673	-0.458579	-0.154106	0.560065	-0.0791276	0.0197728	-0.796378	-0.332784	-0.390037	0.241433	0.0318333	0.257433	3.18033	-0.573867	-0.183967	0.358133	-0.597967	-0.0618667	0.00263333	-0.142267	0.000333333
CDIF630erm_00204	NrdD	anaerobic ribonucleoside triphosphate reductase	-0.805826	-0.632892	-0.618865	2.89382	2.8148	2.57071	0.0514593	0.145217	-0.361419	0.567625	0.560432	0.329391	-0.867527	-0.698315	-0.304276	3.93723	3.56797	3.91465	0.292631	0.107151	-0.473407	1.45037	1.46648	1.11973	-0.493033	-0.365433	0.0421667	4.59127	4.23397	4.64297	0.413367	0.376367	-0.282933	2.41937	2.05627	1.13617
CDIF630erm_00227	Ptb1	phosphate butyryltransferase	0.126876	0.107165	-0.126075	0.667405	0.613592	0.78167	0.705802	0.449478	0.298378	0.95311	0.965218	0.868477	-0.161688	-0.436309	-0.300769	0.373816	1.09517	0.894828	0.505036	0.308494	0.0964705	1.0085	0.697523	0.248877	-0.330933	-0.0891333	-0.458633	0.371567	0.215567	0.368767	0.617167	0.769967	0.428667	0.954267	0.537967	0.787767
CDIF630erm_00228	Buk	butyrate kinase	0.419224	-0.375421	-0.615087	0.103519	-0.0681305	-0.129535	0.480615	0.434397	0.406929	1.03818	0.718132	0.770255	-0.383675	-0.533178	-0.409891	0.0252541	-0.401373	-0.114124	0.523158	-0.104102	0.126953	-0.00214229	0.265974	0.252143	-0.411633	-0.642633	-0.482633	1.77217	-1.09863	-0.653933	0.412867	0.116567	0.106567	-0.133433	0.0103667	0.245167
CDIF630erm_00231	VorB1	3-methyl-2-oxobutanoate dehydrogenase (ferredoxin), beta subunit	2.85031	-0.0694064	-0.184002	-0.13325	-0.271128	-0.0937453	0.759351	0.819189	1.0438	0.910546	0.760286	0.741024	-0.197596	-0.325285	-0.598176	0.012227	-0.221723	-0.100085	0.595082	0.0613099	-0.0816657	0.60556	0.569252	0.898049	-0.6344	-0.3726	-0.8372	0.762933	-0.717667	-0.951867	0.6246	0.1736	0.5774	0.518933	0.555533	1.14263
CDIF630erm_00232	VorA1	3-methyl-2-oxobutanoate dehydrogenase (ferredoxin), alpha subunit	0.596962	-0.106722	-0.325841	-0.037264	1.15988	-0.421298	-1.12451	-1.05772	-0.428838	0.440539	-0.162757	-0.996463	-0.235834	-0.476547	-0.395408	-0.359061	0.0267406	0.494085	0.413473	0.172853	0.064541	0.377543	0.393684	0.450126	-0.492	-0.2123	-1.0215	0.311267	0.481167	-0.0476333	0.7714	0.8369	0.7906	0.961467	0.740367	1.10197
CDIF630erm_00233	VorA'1	3-methyl-2-oxobutanoate dehydrogenase (ferredoxin), alpha subunit N-terminal region	3.38662	1.88672	-0.647693	-0.297034	3.2103	0.155433	0.42811	0.150252	0.573226	0.564758	0.659087	1.39524	0.00531604	0.02764	0.0180401	0.130581	0.0133415	0.841219	-0.0818696	0.108431	-0.168337	0.34759	0.193718	0.441903	-0.236867	0.390733	0.100633	-0.195933	-0.530333	-0.348133	0.842833	1.30503	1.47663	0.747667	1.06547	0.832167
CDIF630erm_00234	GlmM	phosphoglucosamine mutase	-0.0668343	-0.0702234	0.167464	0.0668927	0.0666604	-0.0251176	n.a.	0.208178	0.454413	0.72756	0.375803	0.536743	0.227446	-0.186303	0.505627	-0.0977666	0.323712	0.597282	0.289943	-0.822867	-0.299757	0.068469	0.167067	0.495861	-0.2346	-0.5498	-0.0674	2.74323	-0.735267	-0.990267	0.2789	-0.2705	0.1517	0.342433	0.281233	0.289333
CDIF630erm_00236	GlmS	glucosamine--fructose-6-phosphate aminotransferase [isomerizing]	-0.0503985	-0.904946	-0.652758	-1.35392	-1.12943	-1.53187	0.182036	0.544283	0.520295	0.0173333	n.a.	0.672315	-0.816223	-0.842232	-0.969717	-0.725759	-1.26601	-0.966603	0.252552	-0.0247532	-0.240234	0.177407	0.641021	0.893294	-1.5061	-1.5087	-1.2295	-0.5823	-1.7703	-0.5456	0.1039	0.0149	-0.3525	0.6856	0.648	0.3227
CDIF630erm_00239	MurA	UDP-N-acetylglucosamine 1-carboxyvinyltransferase	n.a.	0.29664	0.697529	0.677454	0.144878	0.283083	1.20807	0.84754	1.01392	1.13038	0.344254	0.566582	-0.116328	-0.357035	0.193549	0.674615	0.0739845	1.30256	0.221818	-0.880101	-0.0675084	0.724407	0.801957	0.19212	-0.594567	-0.593267	0.159133	2.98173	0.282033	0.564333	0.810833	0.00313333	-0.0102667	1.40273	1.20183	0.937233
CDIF630erm_00244	FabZ	(3R)-hydroxymyristoyl-[acyl-carrier-protein] dehydratase	-0.503452	-0.532562	-0.607026	-0.0414622	0.659612	n.a.	-0.492334	-0.166351	-0.120446	0.390026	0.453818	0.635542	0.93712	-0.806075	0.744539	2.12022	2.99481	3.23675	1.6473	1.90793	1.67606	2.2054	2.0151	1.61176	-0.917767	-2.20237	-1.09537	0.732967	1.40517	2.23947	0.515033	0.0474333	-0.151567	1.14687	1.25897	2.04167
CDIF630erm_00247	MetK	S-adenosylmethionine synthetase	2.94704	0.457006	0.816108	2.37707	4.94955	1.83411	1.9071	-0.148213	-0.195113	0.704171	2.07253	1.54273	0.846608	0.339811	0.384394	1.49296	0.731809	1.29853	0.541704	0.136095	0.232477	0.487804	0.448057	0.584708	0.534733	-0.128767	0.300033	4.47413	1.58713	1.67643	0.245133	0.180033	0.347433	0.865933	0.708633	1.03823
CDIF630erm_00259	CDIF630erm_00259	putative RNA-binding protein	3.73935	-0.056361	0.988668	-0.592695	n.a.	0.317752	0.0407028	-0.305149	-0.314939	-1.5577	-2.0187	-0.399891	0.46656	-0.210328	0.14538	0.182747	-0.0441587	0.393502	-0.456441	-0.510085	-0.453546	-0.16863	-0.250692	-0.530449	0.7255	0.4051	0.4648	0.187433	0.0405333	0.800333	-0.2732	0.186	-0.1187	0.155333	-0.241767	-0.313667
CDIF630erm_00260	SecA1	protein translocase subunit SecA1	-0.0769477	0.148727	-0.0165913	0.336514	-0.298	0.124197	0.314172	-0.0031262	-0.0497508	0.642256	0.69911	0.633588	0.145899	-0.0782721	0.327502	0.520911	0.309329	0.757361	-0.0273314	-0.0778481	-0.639329	0.462959	0.339819	0.334356	-0.0590667	-0.0676667	0.479233	1.22503	0.715033	0.960533	-0.0791667	0.0337333	-0.213067	0.863833	0.739433	0.409133
CDIF630erm_00263	CDIF630erm_00263	putative S1 RNA-binding domain-containing protein	-0.948508	-1.18509	-1.21144	-0.715155	-0.520289	-0.830373	0.0532891	-0.0489502	-0.145949	0.813388	0.589782	0.659691	-2.14412	-1.33331	-1.06483	-0.313142	-1.15476	0.551808	-0.220992	-0.197383	-1.13327	0.994438	1.04619	0.708166	-0.511433	-0.419733	-0.646433	0.113567	0.198967	0.112467	-0.0444333	0.222067	0.147667	1.30407	1.32087	1.35857
CDIF630erm_00272	HpdB	4-hydroxyphenylacetate decarboxylase large subunit	1.6055	-0.848106	2.6613	2.00646	1.77037	n.a.	1.64198	n.a.	2.95229	2.25874	2.16815	1.74948	1.28068	1.80554	2.14517	2.11511	1.70964	2.8312	1.8412	1.919	0.522157	1.82062	1.55302	1.7595	2.6186	2.5302	2.5956	1.99833	2.26633	1.92793	1.9121	2.283	2.4344	1.80183	2.03783	1.83073
CDIF630erm_00292	Rex	transcriptional regulator, redox-sensing repressor Rex	0.398364	0.448814	0.0410761	1.39996	n.a.	0.916352	0.789598	0.226314	0.253225	0.885554	0.930162	0.913334	0.103706	0.221221	-0.416513	0.134184	0.35537	0.566196	-0.695702	0.0503515	0.0252839	0.212949	0.50215	0.867215	0.0154	0.0419	-0.1245	0.1579	-0.5716	1.198	0.006	0.293	0.2289	0.9644	0.6991	0.4496
CDIF630erm_00296	CDIF630erm_00296	putative CO dehydrogenase (NAD), catalytic subunit	-1.00508	-0.546747	-0.579963	-1.92948	-1.9833	-1.83057	n.a.	0.573858	0.673378	-0.51985	-0.902972	-0.599174	-2.44665	-1.68732	-1.32938	-2.84499	13.0745	-2.56498	0.393971	-0.847841	-1.6202	-1.27438	-0.38379	-0.546121	-0.333433	-0.394433	-1.16173	-1.07063	-1.10833	-1.05763	0.875967	0.157067	-0.593233	-0.278833	-0.580633	-0.817533
CDIF630erm_00299	Cfa	cyclopropane-fatty-acyl-phospholipid synthase	n.a.	-0.165036	-1.55895	1.62286	0.351766	0.372824	-1.15168	-0.767266	-1.18773	2.43978	0.0624841	0.459391	-0.273274	-0.807293	-0.700304	-0.624947	-1.15844	-0.783087	-0.0554012	-0.510983	-0.698367	-0.944148	-0.845556	-1.13343	-0.342267	-0.154267	-0.267167	0.629933	-1.28647	-1.13917	0.107833	-0.318067	-0.178567	-0.750067	-0.601167	-0.915167
CDIF630erm_00301	GluD	glutamate dehydrogenase	-0.49957	-0.421495	-0.685884	-1.07681	-0.935806	-1.20951	-0.458078	-0.54329	-0.380075	0.382153	0.0258734	0.0778344	-0.0785464	-0.664775	0.000735436	-0.81588	-1.45952	-1.38304	-0.0646753	-0.731609	-0.019085	-0.256625	-0.295706	-0.0985616	-0.608533	-1.66143	-0.372633	1.71737	-1.92163	-1.16173	-0.445733	-1.11693	-0.740433	0.297567	0.0657667	-0.0759333
CDIF630erm_00305	PyrB	aspartate carbamoyltransferase	0.867694	1.01025	0.795315	0.502512	0.231887	0.0484924	1.74301	1.56469	1.59862	1.08243	0.79392	0.706457	1.51089	1.71385	1.08387	0.486509	-0.547719	-0.648543	1.94215	1.70532	1.67837	1.27953	1.13217	0.633413	0.2893	0.8373	0.445	0.546933	0.461033	0.112933	1.3599	1.5288	1.3805	1.19713	0.863133	0.604333
CDIF630erm_00307	PyrD	dihydroorotate dehydrogenase (NAD+), catalytic subunit	0.164064	0.154134	0.406321	0.432229	-0.0421603	-0.103565	0.857633	0.968818	1.01725	0.658432	0.0746894	0.258905	0.777918	0.992915	1.67274	-0.56379	-0.0428257	-0.0911331	1.89362	0.984369	1.49737	0.614519	-0.36936	0.306236	0.787533	0.972833	1.06643	0.0190333	1.07593	0.0170333	0.988733	1.20223	1.43893	0.816533	0.833133	0.150533
CDIF630erm_00308	PyrE	orotate phosphoribosyltransferase	n.a.	0.33439	0.146004	-0.559821	n.a.	-0.60945	0.725654	0.651168	0.711572	0.22173	0.236822	0.210471	0.290596	0.111301	-0.168194	-0.135203	0.160692	-0.00720561	0.192644	0.58822	1.34838	0.920887	10.7563	0.912162	0.326133	-0.122067	-0.106667	-0.139733	-0.221733	0.862667	0.499133	0.366433	0.368233	0.859567	-0.335633	0.561567
CDIF630erm_00312	CDIF630erm_00312	putative 8-oxoguanine-DNA-glycosylase	0.0461157	n.a.	0.0375833	0.560834	0.332896	0.525384	-0.312098	-0.681468	-0.373198	-0.420364	-0.628023	-0.574204	-0.241957	-0.104098	-0.610088	0.692635	0.222975	0.585605	-0.681363	-0.491158	-0.678542	0.0503017	0.066366	0.167125	-0.4089	0.0634	-0.3495	-0.0858333	0.140667	-0.448833	-0.713	-0.6014	-0.7454	-0.735833	-0.642333	-1.03913
CDIF630erm_00315	GroL	60 kDa chaperonin	-1.21604	-0.902933	-1.40563	-0.730102	-0.61399	-0.932031	-0.151028	-0.338228	-0.399386	-0.504278	-0.569736	-0.50755	-1.14952	-1.34269	-1.31224	-0.281207	-0.485901	-0.406675	-0.557757	-0.993979	-1.01868	-0.77451	-0.969097	-0.798363	-0.7066	-0.8945	-0.8361	1.90837	-0.466333	-0.258933	-0.4418	-0.5206	-0.4978	-0.313433	-0.270033	-0.758633
CDIF630erm_00320	GuaA	GMP synthase (glutamine-hydrolysing)	-0.939061	-0.864812	-0.760378	-0.409281	-0.436719	-0.416823	-0.100661	-0.44786	-0.434504	-0.130044	-0.260349	-0.148032	-0.668541	-1.02368	-0.712717	-0.0502581	-0.857369	-0.0714059	-0.415886	-0.79637	-0.791098	-0.618475	-0.332545	-0.101442	-1.13067	-1.47137	-0.856367	1.24847	-0.674033	-0.264433	-0.719867	-0.621167	-0.469767	0.0237667	0.127567	-0.0358333
CDIF630erm_00334	CDIF630erm_00334	putative alkaline-phosphatase	-1.71329	-1.21243	-1.4137	-1.78693	-1.88196	-2.08611	-0.232544	0.0343337	-0.0892758	-0.309904	-0.340307	-0.106036	-3.40164	-3.05735	-1.92181	-1.49666	-2.21276	-1.86874	-0.741537	-0.63293	-1.99025	-0.882968	-0.632403	0.0652605	-2.03637	-2.14967	-1.56977	-1.68927	-1.57707	-2.40137	-0.725367	-0.550067	-1.59117	-0.595467	-0.118767	-0.285867
CDIF630erm_00340	PurE	5-(carboxyamino)imidazole ribonucleotide mutase	0.722837	0.663705	0.528562	0.858096	0.735159	0.521424	4.04872	4.15462	4.17116	4.15517	3.86431	3.95717	-0.636735	-0.199351	0.351173	1.22106	0.572096	0.653107	3.43113	3.9701	4.04106	3.40934	3.95983	3.75596	1.04957	0.764867	1.27437	1.29667	1.86447	1.54527	4.69757	3.91707	3.79127	4.02657	3.81267	3.51847
CDIF630erm_00341	PurC2	phosphoribosylaminoimidazole-succinocarboxamide synthase	0.391431	n.a.	0.457178	0.671743	0.588523	0.29167	3.93865	4.61006	3.7785	4.2942	3.28281	3.25284	0.884305	0.906639	0.400649	0.758534	0.56078	1.08293	3.64093	3.66531	3.54944	2.97302	2.97949	2.76893	-0.0102667	0.543433	-0.0534667	-0.326833	-0.434533	0.300367	3.36863	4.20073	3.99403	3.06027	3.04357	3.49147
CDIF630erm_00343	PurG	phosphoribosylformylglycinamidine cyclo-ligase	n.a.	0.787085	0.760505	0.836248	0.827072	0.536364	3.9428	4.22541	4.06414	4.18977	4.26086	2.69286	0.190911	0.0116412	0.147191	1.30893	0.782824	0.955059	2.7869	2.61194	2.37644	2.73342	2.77306	3.12497	0.568233	0.634533	0.684633	1.0741	0.8945	-0.1033	3.98093	3.75093	3.65703	3.1519	2.9151	2.8656
CDIF630erm_00345	PurH	bifunctional phosphoribosylaminoimidazolecarboxamide formyltransferase/IMP cyclohydrolase	0.72021	0.535937	0.440459	0.805685	0.695288	0.457006	n.a.	4.09781	3.94476	3.99595	3.81124	3.56039	1.27792	-0.356811	0.570135	0.916353	-0.0627749	0.76666	3.69732	3.93421	3.68343	3.7854	3.77761	3.67227	0.846833	0.770133	0.892133	1.14873	0.576333	0.675533	3.82633	4.20183	4.26913	3.52783	3.28513	3.04543
CDIF630erm_00346	PurD	phosphoribosylamine--glycine ligase	0.712078	0.73249	0.495093	0.564361	0.354428	0.439865	2.23309	4.51365	4.16913	3.71364	3.33418	3.47229	0.278266	-1.11442	0.873564	1.01724	-0.309841	1.13375	4.23112	3.07345	3.83264	3.1497	3.41137	3.41568	0.5112	0.1609	0.8719	3.02887	-0.218033	0.145267	4.4941	3.8319	4.2453	3.70497	3.60017	3.27727
CDIF630erm_00347	PurL	phosphoribosylformylglycinamidine synthase	0.838018	0.729666	0.951479	0.0601671	0.105132	0.180266	3.73043	3.92642	3.83002	3.59442	3.52757	3.40586	0.284416	-0.191103	0.309433	1.04008	0.432973	1.23797	3.09599	2.52812	2.45977	3.27817	3.15469	3.13332	0.668933	0.814833	1.11883	1.32307	1.10557	1.55547	3.36573	3.27193	3.65223	3.69457	3.60157	3.48497
CDIF630erm_00357	FliS1	flagellar protein FliS	-0.439159	-0.575509	-0.403565	0.420116	0.934111	0.888724	2.9983	-0.0302371	n.a.	0.0895145	-0.0490686	n.a.	0.170556	0.292437	0.258064	0.0101688	0.168575	1.19706	-0.128751	0.546959	0.71318	-0.0041513	-0.666128	-2.01287	-0.8575	-0.451	-0.3213	-0.439667	0.0174333	-0.575867	-1.1484	-0.965	-0.1369	-0.329567	-0.562267	-0.270467
CDIF630erm_00359	FliD	flagellar hook-associated protein 2 FliD (or HAP2)	-0.549409	n.a.	-1.97419	-2.08912	-1.7441	-1.65198	n.a.	0.878322	1.50001	-0.513641	-0.59757	-0.972509	-2.63686	-2.12902	-1.01952	-1.93251	-2.66717	-1.76795	-0.228308	-0.272515	-0.884413	-1.06231	-0.676946	-0.701756	-2.00823	-2.26633	-2.07613	-1.75477	-1.46687	-1.94157	-0.385233	-0.430633	-0.990333	-0.941167	-0.866567	-1.12777
CDIF630erm_00361	FliC	flagellin C	-4.17522	-1.79106	-2.94274	-3.88403	-3.66031	-2.15795	0.768147	0.499595	1.28893	-0.699852	0.021164	2.20178	-2.95172	-2.9016	-2.89788	-3.1284	-2.55901	-2.89683	-0.396142	-0.449419	-0.597456	-0.295273	-0.328372	-0.282068	-3.41753	-4.13503	-2.96193	-3.6523	-3.6033	-3.491	0.0902667	-0.626933	-0.795633	-0.3819	-0.2676	-0.2303
CDIF630erm_00362	CDIF630erm_00362	flagellin N-acetylglucosamine transferase	-0.86009	-2.15056	-1.94276	-1.86442	-0.813439	-1.61487	-0.968108	-0.571351	0.0395055	-0.669552	-0.147812	-0.160617	-2.82177	-3.21446	-2.26392	-1.08957	-2.22663	-1.86397	-0.313701	-0.370526	-1.77294	-0.904608	-0.31912	-0.0601373	-2.34233	-2.34763	-2.05343	-1.44083	-1.37163	-1.73043	-0.655533	-0.525833	-0.775833	-0.304933	-0.0765333	-0.758133
CDIF630erm_00364	CDIF630erm_00364	flagellin phosphothreonine transferase	-3.20086	-2.09381	-1.41317	-0.906594	-1.13874	-0.903756	-0.355285	-0.607608	-0.771755	0.100334	0.954179	-0.472352	-1.8541	-2.09477	-1.84375	-1.32997	-1.63105	-0.509423	-0.708577	-0.840239	-1.08904	-0.633834	-0.465712	-0.812444	-1.7319	-1.7445	-2.1268	-1.48163	-1.68483	-2.11473	-0.0207	-0.834	-0.9822	-0.599833	-0.519533	-0.158333
CDIF630erm_00366	CDIF630erm_00366	flagellin phosphotransferase	-1.84345	-2.26755	-2.10283	-1.76658	-1.53409	-0.91142	n.a.	-0.482189	-0.297989	-0.88188	-0.579293	0.494474	-2.34953	-4.49712	-2.45466	-1.07154	-1.49812	-1.20656	-0.933407	-1.33572	-1.99259	-0.763923	-0.484804	-0.592069	-2.4766	-3.6468	-2.6456	-1.4892	-2.544	-2.6675	-0.9414	-0.7108	-1.1276	-0.943	-0.6922	-0.7963
CDIF630erm_00372	FliG	flagellar motor switch protein FliG	n.a.	-1.47733	-1.61967	-0.680884	-0.430691	-0.468249	0.0254951	0.0116675	0.910426	-0.500781	0.558659	n.a.	-1.70657	-1.36232	-1.64178	-1.07353	-0.789589	-0.7935	-0.198533	-0.60531	-0.973313	-0.846888	-0.723821	-0.163658	-1.53793	-1.12173	-1.02443	0.411333	-1.39647	-1.67257	-0.521533	-0.936333	-0.0668333	-1.01637	-1.02907	-0.886567
CDIF630erm_00395	FliN2	flagellar motor switch protein FliN	-1.49654	n.a.	-1.52971	-1.57939	-1.6584	-1.56336	-1.255	-1.1478	-1.3769	n.a.	-1.18385	-0.690797	-4.29907	7.87234	-3.55623	-1.54437	-1.70786	-0.126857	-3.47554	-3.28526	-3.79459	-0.180186	-0.694584	-1.30435	-1.33617	-1.09057	-1.85197	-0.755833	-0.790233	-2.48933	-2.10447	-1.95957	-1.83237	-0.685833	-0.468933	-0.709733
CDIF630erm_00397	HtpG	heat shock protein HtpG	-1.44783	-1.37219	-1.45881	-1.11992	-1.50872	-1.18407	-0.640392	-0.60926	-0.447904	-0.635139	-0.828935	-0.549942	-1.46781	-1.58083	-1.73215	-0.900603	-1.43411	-1.04945	-0.947829	-1.06063	-1.53754	-1.16978	-0.844889	-0.60445	-1.60203	-1.27933	-1.29273	-0.732633	-1.51923	-1.02493	-0.862833	-0.588433	-0.882633	-0.845433	-0.781533	-0.419933
CDIF630erm_00456	PcrA	ATP-dependent DNA helicase PcrA	-0.0608258	-0.426239	-0.948492	1.08354	0.554736	1.36539	-0.437545	-0.33136	0.0938476	0.374285	0.304281	0.33999	-2.38046	-0.943069	-1.01166	2.20794	1.91173	1.92237	-0.258011	-0.729217	-2.0235	1.07158	0.807619	0.560397	-0.202333	-0.346933	-0.315133	1.0977	1.4314	0.2989	-0.276633	-0.241033	-0.218533	0.273	0.2205	0.3574
CDIF630erm_00457	ApeB	aminipeptidase ApeB	n.a.	-0.342441	1.01068	-0.112921	0.324534	-0.278764	0.894947	1.61199	-0.145736	n.a.	-0.042223	0.182018	-1.11185	-1.3791	-0.588972	0.704324	-0.722201	0.647271	-0.145699	-1.55749	-1.93753	0.192487	-0.178467	-0.318692	-1.0875	-1.2629	-0.8564	3.136	-0.4673	0.0698	-0.5919	-1.1291	-1.0802	-0.1466	-0.3233	0.2433
CDIF630erm_00458	CDIF630erm_00458	phospholipase, patatin family	-0.177934	-0.229608	-0.194651	-0.788371	-0.823264	-0.435957	-0.394764	-0.553807	0.351108	-0.954974	-1.37325	-0.59795	0.414999	0.174331	0.309906	-0.01687	-0.317873	-0.611367	-0.024432	-0.348731	-0.173574	-0.490619	-0.0150732	-0.0399122	0.324567	1.16887	0.631067	-0.381433	-0.191733	-0.598333	-0.377233	0.837767	0.859667	-0.915133	-0.742733	-1.23223
CDIF630erm_00459	PpiB	peptidyl-prolyl cis-trans isomerase B	0.460502	0.326007	0.187003	0.399763	0.123558	0.293108	-0.137417	-0.183288	-0.157818	-0.151796	-0.298341	-0.55499	-1.03795	-0.530174	-0.324519	0.54704	0.605896	-0.0798863	-0.550436	-0.281923	-0.392958	-0.0522662	0.29727	0.0094033	-1.20673	-0.701033	-1.05763	0.636967	0.999067	-0.502233	-0.544033	-0.470833	-0.639633	0.937867	0.750567	0.446467
CDIF630erm_00461	CDIF630erm_00461	cobalt-dependent inorganic pyrophosphatase	-0.154184	-0.0387361	-0.23721	-0.202627	-0.221394	-0.226215	-0.940543	0.127776	0.10924	0.0427423	-0.0123368	-0.126779	-0.400315	-0.0039643	-0.550302	0.134477	-0.546684	0.0274938	-0.527133	0.0862369	-0.394181	-0.491609	-0.0322879	-0.0812445	-0.0314333	0.0780667	-0.251433	0.180733	-0.401467	-0.500967	-0.00903333	0.451667	0.269167	-0.286967	-0.0411667	-0.154467
CDIF630erm_00468	CDIF630erm_00468	uncharacterized protein	0.0855967	0.25853	-0.0685763	-0.258301	-0.244551	-0.11626	0.189462	0.10757	0.190411	-0.748921	-0.61856	-0.569989	-0.0903441	-0.172984	-0.182888	0.0868396	-0.478742	0.452548	0.0148022	-0.141246	-0.0524139	-0.412973	-0.290892	-0.303019	-0.3982	-0.4297	-0.6296	-0.423867	-0.430067	-0.252167	-0.7585	-0.5795	-0.3144	-1.46627	-1.32007	-1.38407
CDIF630erm_00469	CDIF630erm_00469	uncharacterized protein	-0.0320182	n.a.	-0.0698694	0.237601	-0.104811	-0.258992	0.320042	0.176154	n.a.	-0.84123	-0.877485	-1.20869	1.0196	0.87202	0.0664542	-0.170477	0.250918	1.17989	0.18782	1.18542	0.846033	-0.921796	-1.16871	-0.708118	0.0328	0.6506	0.0971	0.401267	0.521067	-0.00213333	-1.3822	-0.1902	0.0565	-0.955133	-0.685033	-0.537933
CDIF630erm_00520	CDIF630erm_00520	putative radical SAM-family protein	n.a.	1.73797	1.5073	0.85714	n.a.	0.536912	2.97707	2.47379	2.51404	1.3469	1.06165	0.773104	2.31509	1.87801	2.02355	0.84552	0.740866	0.80904	2.30928	3.26179	3.07437	1.12665	0.890415	0.450488	2.1141	1.6204	1.968	0.720667	0.464967	2.19037	2.5451	2.9648	2.4756	1.40797	1.09047	0.749167
CDIF630erm_00522	LdhA	(R)-2-hydroxyisocaproate dehydrogenase	-1.92626	-1.64754	-1.98031	-1.7395	-1.79331	-1.77423	0.381018	0.295308	0.344113	0.414896	0.283064	0.461657	-1.43679	-1.29409	-1.62256	-1.10841	-1.78653	-1.49823	0.254336	0.140954	-0.0732108	0.210684	0.111061	0.631655	-2.1349	-1.3562	-2.1549	-1.3688	-1.4948	-1.24	0.2592	0.3812	0.2831	0.7701	0.5414	0.665
CDIF630erm_00523	HadA	isocaprenoyl-CoA|2-hydroxyisocaproate CoA-transferase	-2.05476	-3.01015	-2.9363	-3.02002	-2.86233	-3.02562	0.0966933	-0.0643503	-0.0784401	0.0162146	-0.173559	-0.119014	-1.80194	-2.34656	-1.95594	-1.93682	-3.02351	-2.3349	0.0216524	-0.382069	-0.238521	-0.504044	-0.287549	-0.029099	-3.0562	-3.1788	-2.9266	0.1023	-2.7325	-2.7112	0.1444	-0.7012	-0.6512	0.4275	0.1589	0.033
CDIF630erm_00524	HadI	activator of 2-hydroxyisocaproyl-CoA dehydratase	-1.56904	n.a.	3.26971	-3.75235	-3.68063	-2.68314	-0.916116	-0.246441	-0.0307585	-1.2056	-1.69342	-1.35128	-2.68707	-2.85734	-2.9848	-1.85532	11.4915	-1.89725	-0.30451	-0.673216	-0.906409	-0.104127	-0.590491	-1.03041	-3.48457	-3.03787	-3.82127	-1.897	-3.089	-2.5827	0.0860333	-0.649367	-0.599567	-0.3901	-0.0741	-0.2339
CDIF630erm_00525	HadB	2-hydroxyisocaproyl-CoA dehydratase, alpha subunit	-0.0269305	-3.07639	-3.06813	-3.91099	-3.28673	-3.38466	-0.301653	-0.588499	-0.425284	-0.449932	-0.50597	-0.521791	-2.46939	-3.14447	-2.43702	-2.69935	-2.90354	-2.2965	-0.344664	-0.75512	-0.808365	-0.498194	-0.538354	-0.387726	-3.62863	-3.76333	-3.39423	-1.0326	-3.3824	-3.6391	-0.276233	-1.12993	-1.08743	0.2713	-0.2225	-0.304
CDIF630erm_00526	HadC	2-hydroxyisocaproyl-CoA dehydratase, beta subunit	-1.03868	-2.9925	-3.1851	-2.93073	-3.15446	-2.65515	-0.0568277	-0.176256	-0.333007	-0.0565012	-0.21616	-0.230715	-2.58317	-2.99892	-2.62118	-2.68823	-3.22499	-2.45131	-0.0226238	-0.9393	-0.689578	-0.274323	-0.416336	-0.494962	-2.31863	-2.98813	-3.15423	-0.8395	-3.1196	-3.0306	-0.373933	-0.307333	-0.420333	-0.0829	-0.3425	-0.1009
CDIF630erm_00527	AcdB	isocaproyl-CoA dehydrogenase, catalytic subunit	-1.69876	-3.04939	-2.89031	-2.83322	-2.71711	-2.52217	-0.0647792	-0.150786	-0.265329	-0.148964	-0.0473742	-0.231023	-2.2154	-2.12433	-2.38043	-1.78684	-2.26965	-1.98549	-0.119354	-0.620546	-0.451931	-0.506662	-0.169292	0.131674	-3.10967	-2.80467	-3.14117	-1.0962	-3.1188	-3.2889	-0.194767	-1.14257	-0.716267	0.0858	-0.3521	-0.793
CDIF630erm_00528	EtfB1	isocaproyl-CoA dehydrogenase, electron transfer flavoprotein beta subunit	-1.34718	-1.37956	-1.78188	-1.72532	-2.92049	-0.899436	-0.511947	0.360716	-1.51475	-0.523935	-0.79835	-1.64933	-2.40514	-2.83448	-2.60645	-2.30963	-2.0722	-1.65582	-0.617463	-0.338003	-0.434867	-0.0225204	-0.267769	-0.151516	-3.0446	-2.7887	-2.7887	-2.32983	-2.59433	-2.54873	-0.2339	-0.3264	-0.0895	-0.221133	-0.138033	0.434767
CDIF630erm_00529	EtfA1	isocaproyl-CoA dehydrogenase, electron transfer flavoprotein alpha subunit	-3.34486	-3.58696	-2.18277	-2.73465	-1.60404	-2.53671	-0.23542	-1.45522	-0.343284	-0.965504	-0.0967014	1.07851	-2.91593	-3.05034	-3.3272	-2.26742	-1.59446	-1.86884	-0.384496	-0.945186	-0.763366	-0.848854	-0.506209	0.010683	-2.97197	-2.54797	-2.82397	-2.42463	-2.11883	-2.39133	-0.346767	-0.158567	-0.583567	-0.134533	-0.0527333	-0.245533
CDIF630erm_00531	Fba	fructose-1,6-bisphosphate aldolase	1.07329	0.953028	0.938111	0.571844	0.787791	0.573141	1.31007	1.25876	2.0853	1.72408	1.78368	1.84761	0.965185	0.843354	-0.103022	0.678837	0.97115	0.886845	1.24824	0.788145	0.749419	1.76608	1.84966	1.54644	1.2334	0.784	0.65	0.5701	0.6133	1.3208	1.1942	1.1366	1.0574	1.9338	1.7275	1.1842
CDIF630erm_00618	PurC1	phosphoribosylaminoimidazole-succinocarboxamide synthetase	n.a.	1.42967	1.55436	2.01801	1.58789	2.02955	5.2507	5.05527	4.99073	5.43628	5.32917	5.84086	1.00234	0.439726	0.464248	1.12461	1.70622	1.89934	3.39296	3.83493	4.10176	4.21687	3.9753	4.06839	1.61057	1.71197	1.70857	0.943633	1.14353	0.730933	4.99127	4.37357	4.58507	4.25693	3.97143	4.05693
CDIF630erm_00626	CwpV	putative hemagglutinin/adhesin	4.24799	-0.148399	-1.86717	2.30643	2.91082	0.480873	0.953936	1.64668	1.73708	1.56225	2.41112	0.109027	-0.514915	-0.506783	-0.737863	1.69841	1.14767	0.918625	0.816155	0.121111	0.178267	1.7521	1.44886	1.8445	-0.8846	-0.775	-0.799	1.95857	0.772767	0.959867	0.1129	-0.2777	-0.0272	1.26787	1.08487	1.01277
CDIF630erm_00631	CDIF630erm_00631	hypothetical protein	1.12878	2.15348	1.52648	2.76099	1.53065	1.53295	-1.08172	-0.990433	-1.50904	-1.98245	n.a.	-1.89482	0.678628	0.313966	0.344006	0.564402	0.427325	0.996383	-0.748724	-1.22513	-1.99742	-1.03491	-0.86675	-1.21356	0.364133	0.951233	0.204133	1.256	1.8231	1.2532	-1.66357	-0.976867	-1.61007	-1.978	-1.7862	-1.8941
CDIF630erm_00658	CDIF630erm_00658	putative lipoprotein	n.a.	0.242713	0.319328	0.353029	n.a.	0.393785	0.393244	0.532311	-0.746119	-0.361439	-0.333021	0.00492034	-0.133555	-0.21072	-0.145552	0.0710392	-0.256019	0.816702	-0.11734	0.221332	-0.0440723	-0.335638	-0.319509	-0.643883	-0.611333	-0.0315333	0.217467	0.273133	0.129833	0.216233	0.0527667	0.690367	0.269067	-0.387367	-0.687867	-1.50117
CDIF630erm_00672	CDIF630erm_00672	transcriptional regulator, ArsR family	n.a.	-0.172133	0.207929	0.420359	0.0113173	-0.00680296	-0.445621	-0.332711	-0.674708	-0.0913075	-0.106945	-0.615924	0.62474	-1.16021	0.0342112	0.538683	-0.110325	1.91821	0.155531	-0.361419	-0.771188	0.038859	-0.68194	12.8917	0.0973	-0.0999	0.1787	0.177967	-0.152033	-0.165033	0.2788	-0.7766	-1.018	-0.102233	-0.278433	-1.10363
CDIF630erm_00680	CDIF630erm_00680	uncharacterized protein, DegV family	-0.725551	n.a.	-0.680703	-0.623312	-1.08152	-0.995166	0.25352	-0.886032	-0.445284	-0.0158733	-0.250151	-0.0288905	-0.770319	-0.426026	-0.553513	-0.108551	-0.272092	-0.150489	0.152769	-0.756481	-0.943884	0.140114	-0.843722	0.353878	-1.3435	-0.8703	-1.1673	-0.683033	-0.180533	-0.630533	-0.3288	-0.4281	-0.8124	-0.120433	-0.0394333	-0.328533
CDIF630erm_00687	ThrS	threonine--tRNA ligase	-0.359339	-0.0901901	-0.222344	-0.452686	-0.937133	-0.384596	0.323132	0.419173	0.313584	0.62551	0.338447	0.189645	-0.71019	-0.238857	-0.30075	-0.22023	-0.646801	-0.473347	-0.0274068	0.094542	-1.00308	-0.154694	0.504353	0.528488	-0.702733	-0.324533	-0.0391333	-0.4884	-1.0072	-0.7853	0.180767	0.638967	-0.207033	0.5846	0.722	0.425
CDIF630erm_00690	CDIF630erm_00690	HD domain protein	n.a.	2.97684	3.14622	1.91795	n.a.	1.4673	-0.528715	n.a.	-1.6242	-2.20934	-2.21653	-1.94715	3.5357	2.78663	3.40108	1.97933	1.17169	1.84429	-0.755514	-1.07985	-0.459902	-2.42736	-2.82623	10.7627	3.8658	3.0607	3.5322	1.98623	1.07213	2.35413	-0.9622	0.3608	-0.0905	-2.07657	-1.94197	-2.70587
CDIF630erm_00760	CDIF630erm_00760	transcriptional regulator, GntR family	n.a.	-1.14208	-0.350447	-0.113283	n.a.	-0.258248	n.a.	-0.82083	-0.0930016	0.680287	0.0160304	-0.158495	0.360681	-0.424315	-0.381857	-0.150511	-0.840143	0.281446	0.061407	-0.262905	-0.620236	-0.16489	-0.318674	-0.343495	-0.258467	-0.559167	-1.33387	-0.302467	-0.339667	0.391533	-0.485067	-0.598767	-1.00567	-0.139767	-0.514567	-0.262867
CDIF630erm_00776	ToxA	toxin A	-2.04621	-2.08108	-1.76919	-3.05072	n.a.	0.579569	-0.246214	-0.121801	0.227172	-1.09345	-0.48505	-0.813521	-1.19548	-2.38125	-1.87485	-2.22645	-3.14444	-1.80495	0.231383	0.260062	0.0446374	-0.569284	0.0395713	-0.816014	-1.84883	-2.95743	-3.00763	-1.75537	-2.78857	-0.986667	-0.458833	-1.26473	-0.534033	-0.305067	-0.301267	-1.32917
CDIF630erm_00787	CDIF630erm_00787	uncharacterized protein, GTP cyclohydrolase-like	0.453743	0.678024	0.229771	1.17879	1.19555	1.73812	0.422172	0.207554	-0.994241	0.0940187	-0.591381	-0.624396	0.871197	0.939718	0.347099	2.03725	0.664151	1.46377	-0.241267	0.0922021	-0.852567	0.382443	-0.366962	-0.713717	0.4203	0.0148	0.0731	1.2014	0.6273	2.0076	-1.0508	-0.8013	-1.3183	-0.2226	-0.717	-0.4141
CDIF630erm_00798	InfC	translation initiation factor IF-3	n.a.	-0.481033	-0.792276	-0.372023	n.a.	-0.320882	-0.139846	0.0132831	-0.200713	0.246643	0.23945	0.255719	-0.10705	-0.146088	-1.21218	-0.648339	-0.605409	-0.0687796	-0.546514	-0.870817	-0.22172	-0.275661	0.460381	1.05446	-1.0875	-1.9508	-0.3714	-0.6332	-0.3167	0.6749	0.298	-0.7634	-1.2576	1.1778	0.0378	0.0574
CDIF630erm_00800	RplT	50S ribosomal protein L20	-0.871256	-0.753185	-0.70487	-0.362292	-0.351975	-0.484082	-0.311726	-0.453752	-0.292672	-0.0556756	-0.0492589	-0.0389563	-1.63438	-0.6813	-0.399704	-0.330569	-0.765243	-0.417772	-0.903965	-0.0206527	0.214409	0.25619	0.0534872	0.0654643	-0.5716	0.2122	0.1529	-0.746333	0.264167	0.343067	0.4426	0.5381	-0.0228	0.703167	0.772967	0.458367
CDIF630erm_00814	PheS	phenylalanyl-tRNA synthetase alpha chain	n.a.	-0.217394	-0.287135	-1.34358	-1.24067	-1.23979	-0.514524	-0.517759	-0.261435	-0.628134	0.353342	-0.901607	-0.927806	-0.827472	-0.559011	-0.259486	-1.29371	0.342437	-0.0591699	-0.835983	-1.27128	0.370016	0.386139	0.41789	-0.1695	-0.3063	-0.6048	0.340133	-0.130467	-0.609567	-0.076	0.5151	0.0339	0.363133	0.223133	0.370333
CDIF630erm_00815	PheT	phenylalanyl-tRNA synthetase subunit beta	-0.09037	0.0600797	0.0386186	-0.249168	-0.148259	-0.293564	0.225678	0.0917507	0.0787814	0.137154	0.234848	0.194268	-0.760946	-0.046719	-0.0429468	0.195762	-0.622398	0.286481	0.149786	-0.137689	-0.793641	0.0961688	0.137169	-0.0575889	-0.320067	0.0755333	0.0919333	0.225333	-0.00416667	0.346133	0.295633	0.0745333	-0.0728667	0.258933	0.436733	0.241733
CDIF630erm_00821	CDIF630erm_00821	putative nitroreductase-like oxidoreductase	-0.416738	-0.141118	-0.337392	-0.156219	0.81257	-0.046876	-0.446621	-0.640209	-0.809191	-0.378855	1.87029	-0.586851	1.90011	0.822967	-0.111918	0.558275	0.49429	1.03096	0.653351	0.328987	-0.595392	0.54399	-0.247252	-0.687127	0.687533	0.820133	0.798233	0.3251	0.8854	1.2171	-0.241767	0.521633	-0.412967	0.1512	-0.1289	0.1718
CDIF630erm_00823	PepD	cytosol non-specific dipeptidase	0.268992	0.586097	0.219671	-0.272887	-0.378539	-0.562279	0.613709	0.908408	0.798813	1.1105	0.54063	0.687669	-0.209274	-1.10706	-0.374202	-0.362771	-0.973456	-0.753666	0.40555	0.37776	0.213829	0.390545	0.680173	0.829782	0.365433	-0.0894667	0.886133	0.735567	-0.967133	0.445967	0.931933	0.833933	1.12413	0.825367	0.798367	0.654167
CDIF630erm_00824	MutS2	endonuclease MutS2	-0.210452	-0.390189	-0.25348	0.0457298	-0.436418	0.151012	0.188451	0.211042	0.145438	0.734389	0.670378	0.746474	-0.909935	-0.68598	0.0205145	0.864254	0.791335	1.6373	-0.0864436	-0.574238	-1.15752	0.416924	0.359051	0.334255	-0.6823	-0.0548	0.3741	0.523233	0.727333	0.736333	0.0214	0.3051	-0.1934	0.929233	0.413633	0.337433
CDIF630erm_00826	ArgS	arginine--tRNA ligase	-0.393556	-0.465244	-0.244766	-1.05688	-0.907872	-0.645772	-0.042839	0.663362	0.455321	-0.188318	-0.50825	-0.607099	-2.04173	-1.85896	-1.0249	-0.0681199	-1.03172	0.0468087	-0.581619	-0.442959	-2.05484	-0.204453	-0.321617	0.191229	-1.6039	-1.3054	-1.3974	-0.534467	-1.06317	-0.970967	-0.3192	-0.5437	-1.0071	-0.310667	-0.205867	0.0705333
CDIF630erm_00831	Ptb2	phosphate butyryltransferase	-0.0903629	-0.128933	-0.217783	-0.18296	0.305754	0.0609037	-0.0895129	0.0623141	-0.71933	-0.477947	-0.550728	-0.647469	-0.0846458	-0.268713	-0.189748	0.194795	-0.231771	0.404394	-0.483459	-0.655717	-0.843183	-0.304987	-0.495288	-0.635602	0.309933	0.766333	0.595433	-0.140367	0.341733	-0.0980667	-0.644467	-0.209067	-0.568167	-0.598367	-0.657167	-1.04477
CDIF630erm_00834	Fhs	formate--tetrahydrofolate ligase	0.23163	0.496062	0.656751	-0.0729094	-0.0913174	-0.188127	1.78134	0.121273	-0.0671878	0.339321	0.0461503	0.0957992	0.377311	0.454822	0.58277	-0.0860035	-0.222272	0.147221	0.0485118	0.10162	0.0662316	-0.276126	-0.00384258	-0.0200582	0.868933	0.387733	0.779733	1.0425	0.3967	0.5919	0.350733	0.583733	0.181333	0.2502	0.1302	0.293
CDIF630erm_00836	FolD	bifunctional methylenetetrahydrofolate dehydrogenase (NADP+)/methenyl tetrahydrofolate cyclohydrolase	0.0660551	-0.117155	0.365645	-0.560712	1.30045	-0.218079	n.a.	-0.665791	-1.07177	-0.686713	-1.08481	-0.630943	0.614829	0.222163	1.24664	0.0268967	-0.399627	0.721983	-0.631999	-1.37135	-1.55874	-0.157358	-0.141209	-1.16603	-0.0778667	0.233333	0.492433	-0.519	0.5713	0.2068	-0.246967	-0.656067	-0.475567	-0.1251	-1.3095	-1.7369
CDIF630erm_00843	AcsE	5-methyltetrahydrofolate|corrinoid/iron-sulfur protein co-methyltransferase	n.a.	0.730429	1.33352	-0.416961	-0.481344	0.294601	-0.665441	-0.590997	-0.627455	-0.972758	0.732298	-1.56286	0.698876	0.614307	0.956335	-0.605521	-0.769062	0.522448	-0.185334	0.49033	0.624835	-0.526793	-1.51063	-1.36552	1.17973	0.840933	2.29273	0.2001	0.2381	0.1918	-0.0503667	-0.873267	-0.830067	-0.0834	-0.5266	-0.4174
CDIF630erm_00844	CdhC	acetyl-CoA synthase, subunit alpha/beta	0.616707	0.694484	1.78186	0.663006	1.44237	1.644	0.0224734	-0.499803	-0.969913	-0.254381	-0.431499	-0.492615	-0.419779	0.0681789	1.25267	0.589425	1.70723	1.98492	-0.666638	-1.21333	-1.81577	-0.424893	-0.771334	-0.144082	0.450833	0.286533	1.57693	0.8908	2.0135	1.2796	-0.946867	-0.963167	-1.34317	-0.1834	-0.4642	-0.8362
CDIF630erm_00852	CDIF630erm_00852	uncharacterized protein	0.241139	0.352979	-0.0943567	-0.727284	-0.763922	-0.774995	0.35209	-0.0762104	-0.0553348	-0.527881	-0.572725	-0.938045	0.869299	1.15468	1.19708	-1.23325	-0.28637	-0.0907528	0.0554316	0.368545	0.373798	-1.12208	-0.368982	-0.715734	-0.695967	-1.79477	0.955633	0.592733	-0.479267	-0.222567	-0.0984667	-0.102267	-0.755167	0.488033	-1.82597	-0.890367
CDIF630erm_00876	PflA	formate C-acetyltransferase activating enzyme	n.a.	-0.105666	-0.194516	-0.160057	-0.224439	-0.454443	0.135388	0.180739	0.255028	0.403445	0.38803	0.139287	-0.196742	-0.659838	-0.301874	-0.617361	-0.821574	0.580188	0.334024	0.469154	-0.00773793	0.368283	0.0218463	-0.00295566	0.422	0.4929	-0.2933	-0.5315	-1.135	-0.8379	0.5788	-0.0523	0.2992	0.1485	1.0844	0.9976
CDIF630erm_00877	PlfB	formate C-acetyltransferase	0.477287	0.112125	0.303771	-0.178055	0.0803449	-0.479018	0.337753	0.616289	0.387187	0.436778	0.261071	0.109975	-0.529358	-0.134553	-0.224776	0.58779	0.107058	-0.0947415	0.583913	0.354493	-0.346971	0.693579	0.783465	1.04387	-0.1075	-0.1939	-0.1144	0.8745	-0.1156	0.3211	0.3881	0.347	0.1095	0.7158	0.8026	0.8066
CDIF630erm_00879	CshA1	DEAD-box ATP-dependent RNA helicase CshA	-0.66937	-0.555937	-0.625678	-0.297397	-0.0982293	-0.242689	n.a.	-0.288069	-0.660907	-0.0715728	-0.155409	-0.208428	-1.86745	-1.39766	-0.73159	-0.0462523	0.211662	0.94995	-0.403773	-0.789488	-1.69306	0.655612	-0.266894	-0.29173	-1.36103	-1.03603	-0.927333	0.192033	0.322733	-0.371167	0.0542667	-0.203933	-0.396633	0.396133	0.0338333	0.220033
CDIF630erm_00899	CDIF630erm_00899	putative penicillin-binding protein	-0.0792515	0.506406	0.914296	0.690143	0.79292	0.528232	-0.837258	-0.647192	-0.768654	-0.641	-0.492274	-0.829218	-0.333605	-0.392152	0.409265	0.967822	0.591864	0.984798	-0.104408	-0.674864	-1.96653	-0.53197	-0.963224	-0.747058	0.1063	0.0695	0.3415	0.178067	0.0260667	-0.576733	-1.0067	-0.5126	-0.5134	-1.16773	-1.74523	-1.79053
CDIF630erm_00904	CDIF630erm_00904	ABC-type transport system, ATP-binding protein	0.112992	-0.230752	0.280955	0.420947	0.613464	1.83774	0.421738	-0.240517	0.410541	0.604384	1.05297	1.34638	-1.24825	-0.810896	-1.06383	-0.512898	-0.644054	-0.370415	-0.272659	-0.497492	-0.784441	0.0132773	0.421766	0.46399	-0.743433	-1.01913	-1.13113	0.0106667	0.158767	-0.159133	-0.0583333	-0.354133	-0.441133	0.512767	0.663667	0.725967
CDIF630erm_00909	CDIF630erm_00909	putative hydrolase, NUDIX family	0.161494	0.230592	0.189279	-0.0598615	-0.0769941	-0.00584227	-0.853004	-0.607826	n.a.	-0.55797	-0.717628	-0.824353	0.11664	0.296561	0.355476	0.143765	0.766517	0.495011	0.076254	-0.248055	-0.509372	-0.926414	-0.988323	-1.48265	-0.483467	-0.266767	-0.0769667	-0.200433	-0.350733	0.687067	-1.05417	-1.08827	-0.668767	-0.708533	-0.621533	-0.599533
CDIF630erm_00913	NadE	NAD+ synthase	-0.296698	0.816997	-0.314521	0.333011	0.279198	0.217793	0.443106	0.220391	n.a.	-0.0202097	-0.0596322	-0.0762025	1.0771	1.05054	0.387003	0.740217	0.69929	0.923997	0.415268	0.0909494	-0.00332573	-0.420973	-0.212194	-1.06707	0.840233	0.610233	0.594633	0.9541	-0.0346	0.9983	-0.152667	0.224133	-0.0181667	-0.1268	0.047	0.6137
CDIF630erm_00914	CDIF630erm_00914	transcriptional regulatory protein	-0.198599	-0.645061	0.504226	-0.0286468	-0.523307	-0.284825	-0.156729	-0.226948	0.18193	-0.0745532	-0.242331	-0.0988771	0.00558235	0.0279437	0.327886	0.166944	-0.236567	0.537134	0.0707229	-0.314992	-0.566533	-0.27804	0.168729	0.359608	0.0641333	-0.286967	0.0872333	-0.2197	0.7258	-0.4255	-0.549367	-0.184667	-0.354867	-0.5546	-0.1068	-0.8271
CDIF630erm_00926	CDIF630erm_00926	uncharacterized protein	0.0285475	-0.123919	-0.339881	-1.49671	-1.51205	-1.77699	0.302962	0.363428	n.a.	-0.231833	-0.242248	-0.576722	-0.45857	-0.596677	0.0212454	-1.48063	-1.44419	-0.918216	-0.239067	0.766764	0.792359	-0.0896783	-0.0735701	-0.830455	0.116133	-0.776967	-0.00826667	-1.19137	-1.25797	0.273333	-0.171967	0.229233	0.856733	-0.225967	-0.553467	-0.168967
CDIF630erm_00928	FloX	putative flavodoxin	-0.10109	0.108681	-0.141632	-0.449754	-0.183844	-0.42847	0.242293	0.0515874	n.a.	-0.194061	-0.471774	-0.235995	-0.396252	0.0666703	0.214825	0.0836019	0.130958	0.0681444	-0.165015	-0.102329	0.207794	0.0692405	0.030933	-1.10937	-0.331067	-0.519767	0.759233	-0.3501	-0.6775	0.2059	-0.366067	0.0188333	0.176933	-0.206	-0.0412	-0.162
CDIF630erm_00930	CDIF630erm_00930	putative universal stress protein A (UspA)	0.49132	0.647575	1.05846	1.41261	0.417687	0.451194	0.173791	0.0590345	1.03804	-0.488102	-0.390958	-0.487698	1.51186	1.70297	0.832265	0.522101	1.06701	0.819376	-0.724432	0.61749	1.15913	-1.47494	-1.1787	-1.32143	1.1683	0.5841	-0.0416	0.5086	1.0871	1.8281	-1.041	0.3035	-0.0352	-0.3955	-0.6727	-0.6221
CDIF630erm_00936	BglC	6-phospho-beta-glucosidase	0.521339	0.818065	3.94437	0.186279	0.165132	2.05026	n.a.	-0.046367	0.469716	0.30743	-0.0283857	-0.707921	0.453204	-0.331796	1.54074	0.349482	-0.662053	0.629434	1.89087	-0.340322	1.37912	-0.0274353	-0.0113097	-0.0361419	0.454267	0.504267	0.696767	2.87253	-0.209667	-0.546667	-0.0925333	-0.385833	0.0389667	-0.422067	-0.579867	-0.320367
CDIF630erm_00944	Rbr1	putative rubrerythrin	0.660477	0.774032	0.696186	0.186089	0.311246	-0.0131926	0.33496	0.46382	0.184444	0.252341	-0.00225112	-0.11381	-0.0306054	0.188638	0.272972	0.204859	-0.554366	-0.664728	-0.029711	-0.0547321	0.0055907	0.000951711	-0.0655919	0.421431	-0.0462667	-0.816067	0.214533	-0.1979	-1.7483	0.5835	0.261533	-0.349167	-0.185367	0.5505	-0.1378	-0.1483
CDIF630erm_00946	Dsr	desulfoferrodoxin	1.06371	1.12448	1.03931	0.543685	0.347853	0.536992	0.43945	0.134596	-0.791944	-0.187098	-0.444911	-0.941582	1.74153	1.50611	1.55493	-0.0865697	0.515996	-0.136969	-1.89721	0.338812	0.38442	-0.491748	-0.425119	-0.722305	0.324967	0.0623667	0.441867	0.232933	0.383233	-0.413867	-3.77563	0.000466667	0.563167	-0.0360667	-0.499067	-0.101067
CDIF630erm_00947	CDIF630erm_00947	oxidative stress glutamate dehydrogenase (glutamate synthase-like) (rubredoxin)	0.526421	0.724666	0.87283	0.152016	0.106423	-0.0834963	0.313365	0.0877376	0.0892478	0.122024	-0.0438663	-0.112038	-0.00145253	0.0564035	0.729853	0.443599	0.0834238	0.0999497	-0.327087	-0.226879	-0.793918	-0.00893112	-0.116504	-0.144087	0.930333	0.551833	0.719433	0.686833	-0.154367	0.250733	0.0530333	0.173933	0.155133	-0.265867	-0.188167	-0.441067
CDIF630erm_00952	AcnB	aconitate hydratase	1.66498	1.71238	1.62062	1.54003	1.02055	0.566832	-1.58898	-0.352268	-0.996408	-0.633696	-1.55447	-0.580825	1.70828	1.37917	1.85315	1.98524	2.2002	2.14492	-1.16301	13.3622	-2.67475	-1.08805	-1.65688	14.279	2.18107	2.22577	2.41207	2.16167	1.68137	1.21657	-1.08663	-2.35843	-0.793333	-1.26173	-1.12123	-1.54133
CDIF630erm_00953	Icd	isocitrate dehydrogenase (NAD+)	1.78801	1.23512	0.874328	1.46473	1.77349	1.67966	-0.847825	-1.90062	-0.129718	0.434741	1.55836	-1.14982	2.1013	2.44557	2.08365	1.45103	1.50254	1.83055	0.0244049	-0.884871	-0.487314	-0.785692	0.230431	-0.794408	2.12587	2.59027	2.08977	1.63727	1.95817	1.15277	-1.14643	-0.282333	-1.15693	-1.80673	-1.20553	-0.603433
CDIF630erm_00955	CDIF630erm_00955	putative acetyltransferase	-1.24829	-1.82707	-1.54665	-2.42527	-2.292	-2.21856	0.407348	0.0705483	0.529293	-0.709915	-0.547175	-1.20726	-1.98413	-1.47633	-1.32372	-1.6853	-1.64239	-1.40531	0.202045	-0.204796	-0.392143	-0.312596	-0.383977	-0.321294	-2.16617	-1.16707	-1.54237	-2.12447	-1.90997	-3.13287	-0.281867	0.412533	0.0307333	-1.27497	-0.131767	0.663933
CDIF630erm_00956	CDIF630erm_00956	putative nitroreductase-like oxidoreductase	-0.290014	0.41048	-0.310958	-1.05255	-1.23492	-1.21851	0.0788524	0.0629612	0.0214855	-1.0891	-1.12581	-1.23687	-0.817697	-1.53234	0.27879	-1.30673	-0.907372	0.157675	-0.631548	-0.666363	0.00871746	-0.195575	-0.442487	-1.08878	-1.51733	-1.43593	-0.370133	-0.5656	-0.5246	-0.0284	-0.987033	-0.566533	-0.307933	-0.2977	-0.1934	-0.3337
CDIF630erm_00959	CDIF630erm_00959	putative isomerase/hydrolase	2.26441	2.73304	2.13352	1.32497	1.80375	1.05947	0.0489205	0.0489361	0.200924	0.181151	-0.136517	-0.0729832	1.58102	1.45587	1.08737	1.68551	1.67174	2.13542	0.0712307	-0.327075	-0.855521	0.303422	0.120233	0.294736	1.6647	1.3887	1.6603	1.5421	1.1421	1.4701	0.12	0.326	0.5703	0.5314	0.5399	0.1883
CDIF630erm_00960	PurH'	phosphoribosylaminoimidazolecarboxamide formyltransferase	n.a.	0.183822	0.187475	-0.299111	0.323113	-0.250442	-0.25038	-0.282569	-0.160915	-0.0505303	-0.067355	-0.0847732	0.838531	0.685796	0.733391	0.0477192	-0.061824	0.14551	0.256839	-0.276932	-0.00488097	-0.23456	-0.218438	0.0962306	-0.244467	-0.421067	-0.301067	2.34863	-0.832467	-1.15777	0.0205333	-0.398067	-0.153767	-0.251267	0.148533	0.158933
CDIF630erm_00968	CDIF630erm_00968	putative AbgB-like amidohydrolase	2.04151	0.768976	1.28295	0.781266	1.03994	1.15651	0.597638	0.767239	-0.0212906	0.692386	0.464124	0.21538	1.69475	0.944492	1.62439	1.05571	0.799074	0.987799	0.997263	-0.479036	-0.1359	0.0414106	-0.427896	0.132159	0.4738	0.5559	0.6241	3.35477	1.17477	0.378767	0.0449	-0.0241	-0.5255	0.300567	0.105767	0.377267
CDIF630erm_00974	OppA	ABC-type transport system, oligopeptide-family extracellular solute-binding protein	0.491171	1.07073	0.444224	-0.411546	-0.0936259	-0.422067	n.a.	-0.30129	-0.256632	-1.01852	-1.14283	-0.940562	0.240528	0.11604	0.429129	-0.282698	-0.828846	-0.531394	-0.468639	-0.699812	-0.272503	-1.29706	-0.882366	-0.907213	0.147467	0.496567	0.659067	-0.233633	-0.467233	-1.16803	-0.866133	-0.346633	-0.526433	-1.59173	-1.26113	-1.20463
CDIF630erm_00985	CDIF630erm_00985	putative ADP-ribose binding protein	-0.491352	-0.135827	-0.41902	-0.600096	-0.861542	-0.260914	-0.387205	-0.331062	-0.891615	-1.27403	-0.696329	-1.55249	0.0468307	-0.930846	-0.380273	-0.837585	-0.389692	-0.0270493	-0.352065	-0.939366	-1.12676	-0.562373	-0.683737	-0.708633	-0.361933	-0.112633	0.0562667	-1.68207	-1.33927	-1.22977	-0.556433	-0.509833	-0.778233	-0.711467	-1.00197	-1.65447
CDIF630erm_00993	CDIF630erm_00993	ABC-type transport system, sugar-family extracellular solute-binding protein	0.621535	1.70305	1.27986	2.26719	2.116	2.3021	2.43706	2.51118	2.50012	2.67707	2.9252	2.93318	0.432594	0.43481	0.433671	1.86446	1.40918	1.60423	1.20816	0.846348	0.844016	1.58481	1.87756	2.05238	0.607233	0.784233	0.819233	1.73737	1.48107	1.53517	2.23083	1.96363	2.35243	2.32787	2.40997	2.31587
CDIF630erm_01001	CDIF630erm_01001	putative protein modulating protease activity	0.295782	-0.146621	0.171564	1.07553	2.78861	-0.64367	n.a.	0.585962	-0.504313	-0.232532	3.70256	-0.124241	0.215506	0.292322	0.164845	0.678657	0.692641	0.520512	-0.0593162	-1.47112	-1.85113	-0.920686	-0.904509	-0.736731	0.351367	0.507767	0.833167	-0.0593667	0.493033	-0.257667	-0.796933	-0.437533	-0.641333	-1.73697	-1.16317	-1.09007
CDIF630erm_01007	CDIF630erm_01007	transcriptional regulator, GntR family	n.a.	1.12614	0.628981	0.719152	0.405023	0.00529648	1.93897	1.82048	1.31385	0.403406	0.934616	0.747549	0.540694	0.884973	0.435536	0.289162	0.225139	1.08375	0.878806	0.876424	1.10406	0.789414	0.805547	1.04376	1.00323	0.939333	1.27183	-0.0362667	-0.0533667	0.655633	1.22853	0.960033	1.00263	0.809033	0.321433	0.381633
CDIF630erm_01010	SpeE	spermidine synthase	1.39591	1.24817	1.30501	2.8479	2.59931	2.72068	2.85244	3.18961	2.67136	3.58013	3.60839	3.31917	0.872427	0.599328	0.597389	2.8568	2.33166	3.05269	2.6455	1.93872	1.87473	3.47213	3.0133	3.21437	1.07597	1.35627	1.08247	2.5389	2.6207	2.8156	3.02017	3.22237	2.97337	3.5421	3.3535	3.5538
CDIF630erm_01013	CDIF630erm_01013	ferredoxin hydrogenase	-1.52507	-1.03021	-0.877554	-2.91186	-1.40768	-2.61204	1.05386	-2.08288	-0.0709783	-1.17514	-1.92599	-1.7597	-1.30198	-1.19475	-1.05918	-1.50945	-1.67301	-1.11081	-0.453646	-0.42567	-0.637304	-1.22682	-1.02223	-0.828899	-2.0663	-1.7866	-1.6673	-0.8387	-1.2735	-2.4176	0.0038	-0.383	-0.6739	-1.0679	-1.2595	-1.4673
CDIF630erm_01018	CDIF630erm_01018	hypothetical protein	0.092764	0.33204	-0.276796	0.287546	0.341536	0.422872	n.a.	-0.257059	-0.462315	0.551225	0.237436	0.114223	-0.943751	-1.50633	0.366185	0.999068	0.106813	0.944658	-0.605535	-0.60793	-1.24284	0.296681	0.0498053	-0.181537	0.1965	0.5434	-0.0248	0.0652	0.1178	-0.337	-0.3995	-0.1362	0.2204	-0.0919	0.0299	0.2338
CDIF630erm_01121	RpsA	30S ribosomal protein S1	0.190984	0.304897	-0.112767	0.668005	0.496481	0.317447	0.305665	0.00181236	-0.331241	-0.110151	-0.106656	-0.124394	-0.173381	-1.11356	0.450844	0.97478	-0.19865	0.214684	0.086761	-0.453287	-0.445131	-0.207002	-0.259043	-0.845763	0.715333	-0.481267	0.518933	3.12193	-0.303267	0.0400333	-0.266367	-0.386967	-0.184767	-0.864667	-0.247967	-0.520667
CDIF630erm_01130	CDIF630erm_01130	putative serine-pyruvate aminotransferase	n.a.	0.953437	0.868043	4.18269	3.38628	3.55651	-0.615122	-0.726329	-1.16694	1.47294	1.33567	1.00204	1.77846	1.92913	2.10502	4.0218	2.01545	2.79753	0.149788	-0.174508	-0.120936	-0.111491	0.712009	0.834021	1.56247	1.62977	1.62957	6.32837	2.60697	3.35927	-0.739533	-0.253733	0.232167	0.638967	1.54027	1.05077
CDIF630erm_01132	CDIF630erm_01132	uncharacterized protein, UCP033563-like	n.a.	1.57094	1.40059	3.32307	2.17346	2.34609	0.0672835	0.12815	0.155387	1.5084	1.09459	1.16134	1.733	0.755337	2.31591	3.73408	1.855	3.121	0.22314	-0.101166	0.711442	1.1348	1.84275	1.5131	1.34947	0.847267	1.54437	6.32597	2.39657	2.53817	-0.608833	-0.475733	-0.0753333	1.16327	1.69227	2.02657
CDIF630erm_01181	AddA	ATP-dependent nuclease subunit A	0.0141629	0.127935	0.155491	-0.61949	-0.47167	0.390823	n.a.	0.59789	-0.377765	-1.01616	-0.694859	-1.01165	-1.07961	-0.887325	-0.326761	0.670307	-0.419228	1.12863	-0.0410431	-0.895847	-0.729609	-0.199645	-0.405915	0.043186	-0.779667	-0.122267	0.130933	-0.158233	0.154267	-0.203833	-0.457867	-0.798367	-0.452067	-0.820533	-0.941933	-1.06373
CDIF630erm_01186	PepT1	peptidase T	n.a.	0.304352	0.103367	0.0198571	-0.175975	-0.207835	0.398287	n.a.	0.242926	0.716084	0.827727	0.756982	-0.990598	-1.29017	0.0417504	1.15724	0.178149	1.14778	0.195551	-0.49134	-0.901135	0.68349	0.699626	-0.325224	-0.1442	0.143	0.2862	2.25743	-0.540967	-0.779367	0.2882	0.6161	0.8521	0.264433	-0.00296667	0.699433
CDIF630erm_01194	Bcd	butyryl-CoA dehydrogenase, catalytic subunit	1.79167	1.59315	1.32749	-0.757973	-0.792068	-0.771011	1.23337	1.03856	1.30903	-0.0959492	-0.118825	-0.045641	0.712898	0.790297	0.368559	-0.746425	-1.5573	-1.42355	0.853796	-0.0786109	0.684098	-0.394765	-0.249484	0.200669	1.32127	1.48597	1.10047	1.87283	-1.55347	-1.25157	0.873467	-0.0279333	1.06907	0.229433	-0.175367	-0.350567
CDIF630erm_01195	EtfB3	butyryl-CoA dehydrogenase, electron transfer flavoprotein beta subunit	-0.0634418	2.37539	1.77672	-1.04487	-2.50078	-0.669098	-0.124761	0.0188458	-0.0727534	-0.418063	-0.753878	-1.03915	1.52557	1.48782	0.857391	-1.2504	-0.0661641	-0.953095	0.35056	0.932196	1.30715	-0.196827	-0.573805	0.0726206	0.8068	0.5604	0.8712	-0.7647	-0.4736	-0.8764	0.5348	1.1767	1.1079	-0.0313	0.1933	0.2479
CDIF630erm_01196	EtfA3	butyryl-CoA dehydrogenase, electron transfer flavoprotein alpha subunit	2.41762	0.0600395	1.10166	-2.94463	-1.44889	-2.84121	-0.214855	1.10932	1.40157	-1.00465	-1.15516	-0.90748	0.971869	1.12449	0.0777185	-1.15202	-0.523742	-0.721459	0.450617	0.336866	0.673809	-0.314367	-0.513309	-0.204211	0.765433	0.312033	0.146733	-0.740867	-0.459167	-0.428367	0.872933	0.296933	0.308633	0.360533	-0.0689667	-0.291567
CDIF630erm_01197	Crt2	short-chain-enoyl-CoA hydratase	1.24728	1.9671	2.09866	-1.88146	-1.65729	-1.61817	1.38563	1.95454	1.3803	-0.0434034	-0.0562105	-0.307837	2.15829	1.74001	1.82309	-0.986509	-1.51088	-1.6372	1.35281	1.18719	0.772391	-0.0860314	0.106934	-0.963012	1.13583	0.999033	1.00333	-1.59867	-1.33247	-1.27907	0.462933	0.974933	1.06943	-0.372867	-0.659567	-0.0392667
CDIF630erm_01198	Hbd	3-hydroxybutyryl-CoA dehydrogenase	2.14661	2.28055	2.1758	0.209914	-0.0645874	0.268028	1.87814	1.92844	2.23368	0.904364	1.01375	0.89495	2.06532	2.50121	2.16104	0.430338	0.676497	-0.187796	1.83044	1.95418	1.97321	0.813329	0.89293	1.3483	2.32767	1.54817	1.50637	0.631033	0.0155333	0.985033	1.47527	1.27127	1.44997	1.66983	0.832833	0.667933
CDIF630erm_01199	ThlA1	acetyl-CoA C-acetyltransferase	1.91654	1.85765	1.76792	-0.290193	-0.252376	-0.635709	1.43736	1.52864	1.595	0.855641	0.71247	0.663035	1.75605	1.30402	1.80087	-0.179624	-0.350258	-0.505433	1.405	0.665651	1.36112	0.27291	0.461266	0.203082	1.276	0.5858	1.3183	2.60047	-0.100133	0.237067	1.205	0.857	1.0204	1.06657	0.637467	0.265567
CDIF630erm_01207	CcpA	transcriptional regulator, LacI family	2.33976	-0.392267	-0.594112	0.671318	0.543504	0.702321	-0.503019	-0.846927	-0.893165	-0.515695	-0.664742	-0.639046	-0.202824	-0.91746	-0.356881	0.798326	0.126634	0.850912	-0.379256	-0.773961	-1.03537	-0.157148	-0.261279	-0.165816	-0.388933	-0.0940333	-0.490633	1.08817	0.614067	-0.370633	-0.140933	-0.449633	-0.516133	-0.932633	-1.42143	-0.0867333
CDIF630erm_01216	ApeA	aminopeptidase ApeA	-0.171377	-0.0662589	0.0652984	0.585833	0.473574	0.315826	n.a.	0.0390152	-0.478809	0.422806	0.154105	0.108895	-0.429107	-1.68684	0.0787454	1.07184	-0.184794	0.588874	-0.224205	-1.25481	-0.989685	0.157032	-0.0332885	-0.173595	-0.1958	-1.0377	0.7441	3.18607	-0.546133	-0.227233	-0.1855	-0.9269	-0.1152	0.561367	0.169067	-0.0778333
CDIF630erm_01230	CDIF630erm_01230	putative peptidase, M20D family	n.a.	1.53806	1.08433	0.613076	0.641478	0.470892	-0.196962	-0.703471	-0.648781	-1.47098	-1.27214	-2.40469	0.588826	0.113744	0.121183	0.392378	-0.225008	0.227198	-0.384903	-1.17488	-1.43268	-1.98272	-2.03371	-2.2029	0.388933	0.453033	-0.0596667	3.35527	-0.309633	0.185367	-0.353867	-1.33397	-1.14427	-1.49733	-1.11983	-1.39293
CDIF630erm_01270	CDIF630erm_01270	putative nitroreductase-like oxidoreductase	-1.97884	-1.7968	-1.11603	-1.01453	-0.36442	-0.934838	-2.19673	-1.44344	-2.14959	-0.793496	-1.37411	-1.55216	0.289402	-0.425221	-0.199052	-1.81804	-1.10327	-0.581116	0.0425779	-0.90321	-0.39874	-2.01295	-2.58181	-3.12126	0.145167	-0.485733	0.0661667	-0.7137	-0.1194	0.1005	-0.656033	-0.182133	-0.832433	-0.9991	-1.6342	-2.2426
CDIF630erm_01275	PolA	DNA polymerase I (POLI)	1.01021	0.481227	0.714049	0.405853	0.0747444	0.0878183	1.37048	0.817114	1.43768	-0.944466	0.460984	0.123704	-0.410388	-0.0295861	0.265148	0.773537	0.417379	1.6224	0.549242	0.0459564	-1.01143	0.685207	0.568887	0.571517	0.669333	0.968233	0.392933	0.874767	0.727167	0.874367	0.164333	0.0976333	0.0604333	0.597467	0.445767	0.509667
CDIF630erm_01278	CDIF630erm_01278	putative solute-binding lipoprotein	-0.770215	n.a.	2.37809	0.447692	0.313708	2.46287	n.a.	0.730385	-0.0930791	0.585458	0.191539	0.623336	-0.584403	-0.883981	0.27395	0.769524	0.157411	0.583903	-0.320233	-0.892493	-1.75796	0.06715	0.0832626	0.210419	0.0947	-0.0507	0.5767	1.0379	0.4103	-0.2681	-0.1001	-0.3214	-0.2155	-0.0303	0.0126	-0.1361
CDIF630erm_01284	RnfC	electron transport complex protein	-0.560592	0.603517	0.754904	-0.863279	0.119128	-0.321981	1.99405	0.62685	-0.502717	0.108257	0.460497	0.206215	-0.0352666	-0.411507	0.249516	0.957919	1.2683	1.7684	0.654335	0.249854	0.103109	0.510595	0.452754	-0.0127208	0.878067	-0.410033	0.0852667	2.23557	-0.873533	0.0779667	0.598667	0.152067	1.11167	-0.203433	0.0308667	1.23487
CDIF630erm_01289	RnfB	electron transport complex protein	0.696322	n.a.	3.44337	-1.82561	2.87965	0.615569	n.a.	1.4872	3.95478	1.41183	1.6959	0.35655	-0.0537654	-0.583974	0.0255283	0.762316	1.63118	1.33775	-0.175066	0.588093	0.0681133	0.610455	0.392105	0.0871527	-0.167067	-0.197267	-0.156267	0.5135	1.2931	0.6747	0.565033	0.907133	0.592133	0.0854	0.4294	-0.8209
CDIF630erm_01292	MreB2	rod shape-determining protein MreB	2.44558	2.21641	-1.33875	2.87698	0.537006	1.84389	-1.12802	-0.69866	0.221984	0.204684	0.54694	-0.211478	0.204614	0.124845	-0.198063	1.16592	1.52677	1.91431	-0.881261	0.0270937	-0.571977	0.531549	0.00023198	0.396017	0.221633	-0.270567	-0.172567	0.772033	0.749933	0.726733	-1.40277	-0.000966667	-0.0927667	-0.151467	-0.00866667	0.341633
CDIF630erm_01293	MreC	rod shape-determining protein MreC	-0.407692	n.a.	0.292051	0.978751	0.634662	n.a.	-0.276002	-0.186844	0.191043	-0.718971	n.a.	n.a.	0.180451	-1.3118	-0.0766662	0.413005	0.696891	1.55547	-0.481422	-0.957698	-1.14513	-0.0608584	-0.23734	-0.262095	0.129433	0.196633	0.0599333	0.376433	0.505633	0.637833	0.0263333	0.191133	-0.205567	-0.260067	-0.112767	-0.209367
CDIF630erm_01297	MinD	septum site-determining protein MinD (cell division inhibitor MinD)	-1.09656	-0.819288	-0.292926	0.00905024	0.226783	0.36947	0.785956	-0.873492	-0.649422	0.116853	0.337431	-0.803848	-0.612973	-0.203581	-0.833598	0.574745	0.73316	1.39534	-0.515832	-0.299582	-0.679582	0.100992	0.117159	-0.585783	0.008	0.1754	-0.5852	1.2501	0.8239	1.0215	0.1972	-0.8844	-0.3921	0.2201	0.5047	0.6871
CDIF630erm_01304	FprA	flavo-diiron protein FprA	0.384228	0.472272	0.182566	-0.0310104	-0.0623397	-0.0583209	0.349709	-0.0275938	0.208266	0.211952	-0.144523	0.10269	0.252029	-0.669035	0.0880021	0.359311	-0.247847	0.458731	0.0755832	-0.677573	-0.395483	0.257495	-0.311333	-0.248718	-0.1369	-0.6561	-0.1007	2.43277	-0.364733	0.178567	0.1389	-0.5339	-0.739	0.169467	6.66667e-05	0.249267
CDIF630erm_01305	CDIF630erm_01305	putative radical SAM-superfamily protein	0.105583	0.316169	-0.158509	-0.156664	-0.223774	-0.391409	0.199666	0.0496729	0.0291568	-0.00537768	-0.0458949	-0.120609	-0.26895	-0.218025	0.0905963	0.118977	-0.41068	0.125959	-0.182334	-0.407139	-0.800985	-0.431424	-0.152251	0.0708369	0.0269667	0.178367	0.278867	-0.1381	-0.4474	-0.7424	0.00516667	0.129667	-0.418933	-0.3404	-0.2204	-0.261
CDIF630erm_01306	CDIF630erm_01306	radical SAM-linked protein	-0.0558336	-0.214609	-0.267277	0.64013	0.113641	0.763891	-0.0913095	n.a.	-0.220697	0.46656	0.414862	0.643335	0.273027	0.0730136	0.167911	1.22498	0.897896	1.28259	0.388752	-1.5205	-0.707896	0.988208	0.741284	0.716482	-0.243433	0.392567	-0.408633	-0.0644	-0.5432	-0.2384	0.0188667	-0.256433	0.305867	-0.4329	0.092	-0.1961
CDIF630erm_01308	RplU	50S ribosomal protein L21	-0.59584	-0.525999	-0.569268	-0.27804	-0.358989	-0.0803182	-0.486198	-0.532959	n.a.	-0.329756	0.0125004	-0.321635	0.255145	0.979589	0.47624	-0.391575	-0.0811633	-0.822067	-1.01341	0.577931	0.835673	-0.426097	0.0549944	0.513479	-0.478	-0.4878	-0.5811	0.0881	0.7472	0.0072	-4.3852	-0.3638	0.0694	0.6715	-0.1799	-0.7119
CDIF630erm_01311	ObgE	Spo0B-associated GTP-binding protein	-0.252072	-0.266417	-0.21301	0.441791	0.342586	0.254587	n.a.	-0.795138	-1.06546	-0.360233	-0.366984	-0.517881	-0.317588	-1.20213	-0.329575	0.427569	-0.221448	0.485155	-0.716421	-1.62567	-1.39803	-1.07219	-0.378001	-0.0808542	0.6214	0.4757	0.5265	2.2055	0.7002	0.6017	-0.4787	-0.6408	-0.5237	-0.4708	-0.8581	-0.5083
CDIF630erm_01323	AckA	acetate kinase	-0.0599036	0.470582	0.272108	0.210797	0.324094	0.145333	0.637417	0.647362	0.709161	1.10656	0.827884	1.04914	0.433395	0.240885	0.40771	0.114093	-0.155364	0.468725	0.53549	-0.0201707	0.569017	0.47927	0.505149	0.336969	0.849433	0.209833	0.616433	2.91723	0.514633	0.661233	0.350233	0.441033	0.312133	1.09213	0.831233	0.580833
CDIF630erm_01328	FabH	beta-ketoacyl-[acyl-carrier-protein] synthase 3	-0.354727	n.a.	-0.11502	0.12722	0.566755	0.372621	0.0243958	0.109693	-0.273361	0.736395	0.683345	0.51029	0.257237	0.279585	0.708498	0.137381	-0.102765	0.768857	0.0314706	0.0415764	-0.0968894	0.123026	0.28118	0.300744	-0.373167	-0.0154667	0.0102333	-0.0236667	0.255133	-0.0875667	-0.0283667	0.0645333	0.138233	0.216933	0.135033	-0.0884667
CDIF630erm_01329	FabK	enoyl-[acyl-carrier-protein] reductase (NADH)	n.a.	-2.05701	-3.06058	-0.676172	-1.09368	-1.30372	-0.498959	-0.644113	1.37268	0.896737	0.672267	-0.0950382	0.336874	0.440148	0.231735	-0.0206598	0.580242	0.259324	0.366888	0.431632	0.217758	0.352003	0.155138	0.371323	-0.247667	-0.103067	0.329033	0.751467	1.08717	0.640367	0.233733	0.421833	-0.00926667	0.509367	0.623167	0.571567
CDIF630erm_01330	FabD	malonyl CoA-acyl carrier protein transacylase	0.10263	-0.841412	-0.24409	-0.421922	-0.204302	0.198906	0.279627	-0.257341	0.497436	0.921907	0.318396	0.583914	-0.783604	-0.313789	-1.02623	0.00272299	0.405041	0.494222	-0.241932	0.0187237	-0.0708302	0.295038	0.484497	0.564634	-0.204533	0.178867	-0.0752333	0.2527	0.4733	0.2612	0.496667	0.383767	0.648567	0.9381	0.8562	0.7727
CDIF630erm_01333	FabF	3-oxoacyl-[acyl-carrier-protein] synthase 2	n.a.	-0.410169	0.239778	1.42778	0.294064	0.459025	0.375478	-0.292228	0.502743	0.240932	0.529173	0.0487414	0.0350848	-1.03876	-0.0469484	0.34877	-0.0622157	0.0594183	-0.0574054	-0.905269	-0.700366	-0.0598625	0.0364449	-0.0279054	0.635567	-0.423733	1.13377	3.00937	-0.456233	-0.0771333	0.211467	-0.0197333	0.588867	0.370867	0.121967	-0.00373333
CDIF630erm_01349	CDIF630erm_01349	alkaline shock protein	-0.148069	-0.171993	0.2015	0.669236	0.565149	0.549069	-0.100864	-0.3247	n.a.	-0.693377	-0.62783	-0.835932	0.388526	0.453958	0.448446	-0.301423	0.0633623	0.83271	-0.617301	-0.11847	0.214949	-0.37238	-0.752175	-1.11805	0.4403	-0.7075	-0.1617	0.8464	0.9711	0.484	-1.6974	-0.9277	-0.9314	-0.1474	-0.4445	-0.5973
CDIF630erm_01350	NusB	N utilization substance protein B	n.a.	0.00239255	-0.362355	-0.474679	n.a.	-0.604396	n.a.	0.0553456	0.0867705	-0.375388	-0.267597	-0.634177	-0.0913758	0.445545	-0.196484	-0.108525	0.312835	0.434444	-0.560549	-0.299924	-0.264928	-0.122931	0.15628	12.5753	0.4906	0.3153	0.0801	0.114867	0.361667	0.747967	-0.3302	0.5873	0.1309	0.372767	-0.230033	-0.207533
CDIF630erm_01354	IspA	geranylgeranyl pyrophosphate synthase	-0.127187	0.0457467	0.0348994	-0.864662	-0.918476	-0.870256	0.203812	0.361093	0.426438	-0.45871	-0.283025	-0.263957	0.360153	0.267028	-0.860424	0.70516	0.789531	0.570096	-0.0952269	-0.741506	-1.34392	0.368888	-0.0300704	0.167543	-0.283167	-0.592367	-0.00516667	-0.186267	0.622533	0.272133	-0.00136667	-0.320167	-0.583767	0.206833	0.119533	-0.424667
CDIF630erm_01363	Spo0A	stage 0 sporulation protein A	-0.810474	-0.915352	-0.540422	-1.44974	-1.4174	-1.77997	0.194571	-0.0455269	0.0230509	0.502163	0.280051	0.265015	-0.103965	-0.553682	-0.349966	-1.69359	-1.12018	-0.629327	0.0558374	0.0381864	-0.118835	1.02902	0.386214	-0.186138	0.187233	-0.292267	-0.498267	-0.822267	-0.872667	-0.465967	0.198233	-0.277567	-0.371167	0.447433	0.547533	0.403733
CDIF630erm_01365	CDIF630erm_01365	hypothetical protein	-0.51684	n.a.	0.0859236	-0.0131937	0.300322	0.497094	-0.299661	0.0105166	n.a.	-0.320029	0.0711374	-0.132518	-0.908621	-0.886279	-0.139301	-0.297853	-0.791555	-0.670011	-0.155426	-0.0202689	-0.0821861	-0.771697	-0.296135	-0.610413	-0.607633	-0.288133	-0.360233	-0.226167	-0.114467	-0.305767	-0.411233	-0.0302333	0.0370667	-0.539467	-0.603167	-1.28937
CDIF630erm_01373	PupG	purine-nucleoside phosphorylase	-0.214392	-0.821332	0.0604863	-0.234623	-0.245687	-0.307091	-0.282663	-0.711529	-0.51321	-0.103152	-0.259643	-0.220585	0.35939	-0.203252	0.254252	-0.321655	-0.163264	0.138909	0.392676	-0.559705	-0.11903	-0.072965	-0.139313	-0.251627	0.268633	0.0741333	0.112333	-0.0353333	-0.474933	-0.765933	0.199933	-0.772867	-0.594467	-0.275333	0.0844667	0.439667
CDIF630erm_01377	YrrO	putative protease YrrO	-0.933952	-0.826772	-1.12265	0.0807576	0.146784	0.40312	n.a.	-1.13571	-1.03923	0.098255	0.103476	0.260247	-0.74906	-2.18609	-0.613122	0.928516	0.671799	0.945417	-0.410904	-0.87266	-1.57467	0.914081	0.804742	-0.679552	0.00696667	-0.193133	0.504667	2.84427	0.156867	0.255867	-0.304933	-0.228233	-0.0635333	0.486467	0.388167	-0.357533
CDIF630erm_01398	Efp	elongation factor P (EF-p)	n.a.	-0.107673	-0.260327	-0.571243	-0.234822	-0.560929	-0.020381	-0.206785	-0.296911	-0.0487396	0.0182041	-0.319545	0.564401	-0.281164	0.10234	-0.296064	-0.82359	0.266261	-0.117416	-0.185315	-0.589561	0.287438	-0.181772	-0.399318	0.472467	0.167767	0.687367	-0.998233	-0.852933	-0.384333	0.0811667	0.271367	0.578567	0.156467	0.0744667	-0.273433
CDIF630erm_01402	Smc	structural maintenance chromosome protein SMC	-0.387273	-0.238862	0.116703	-0.102184	-0.563501	0.549465	-0.18328	n.a.	-0.463699	-0.936465	0.575716	-0.249997	-0.99537	-0.938241	-0.676685	0.0632539	-0.316053	0.606283	-0.692805	-0.531739	-0.64382	0.200906	0.273575	0.192163	-0.683067	-0.555067	-0.640367	-0.179133	-0.250133	-0.616733	-1.22667	-0.729167	-0.531967	-0.676433	-0.743233	-0.788633
CDIF630erm_01403	FtsY	signal recognition particle receptor	2.88988	-0.444794	-0.397722	-0.855966	1.20142	0.743415	-0.339841	0.388728	-0.514604	0.0347393	-0.311803	0.154724	0.00831714	-0.728302	-0.0967965	0.426903	0.362919	0.599982	-0.305644	0.0221244	-1.16524	-0.809817	-1.05669	-1.23359	-0.1722	-0.1137	0.1145	1.08777	0.162667	0.535467	0.2089	0.085	-0.4143	0.0805667	-0.107633	-0.600433
CDIF630erm_01405	Ffh	signal recognition particle protein	-4.03341	-2.52005	n.a.	-3.91082	2.20111	-3.611	n.a.	-5.02757	-1.61282	-3.07456	-1.05988	-1.15662	-0.334078	-0.607219	-0.439205	-0.0534459	0.104945	0.741119	0.293569	-0.217163	-0.455168	-0.120264	-0.215153	-0.491536	-0.800367	-0.442367	-0.388267	-0.315867	-0.335167	-0.795067	-0.250967	0.179533	-0.0698667	0.159033	0.0163333	-0.0824667
CDIF630erm_01410	RplS	50S ribosomal protein L19	-0.137963	-0.610746	-0.393892	-0.54439	-0.018156	-0.53285	0.526813	-0.337272	1.22462	0.0746183	-0.26634	0.17155	0.456792	1.52473	1.33166	0.133923	0.438327	-0.857666	0.31216	1.40287	1.55399	-0.68141	-0.00778506	-0.562097	-0.5778	-0.7008	-0.7083	-1.01583	-0.474433	0.525667	0.6503	-0.9378	-0.8873	0.174367	-0.373433	0.362567
CDIF630erm_01414	NrdZ	vitamin B12-dependent ribonucleoside-diphosphate reductase	-0.537371	1.10505	-0.81269	2.77398	-0.163645	0.855121	0.0473837	n.a.	1.21324	0.734646	1.03743	0.840403	-0.593895	-0.0768079	-0.514662	0.903822	0.596538	1.45511	0.329176	0.0479357	-0.472037	0.838816	0.748057	0.777658	-0.316933	-0.158633	-0.575433	1.4729	1.0298	0.2896	0.210767	0.720367	-0.0618333	1.043	0.9114	0.6462
CDIF630erm_01416	CDIF630erm_01416	putative (S)-2-hydroxy-acid oxidase	0.526107	0.0966962	0.0753181	-0.199499	-0.247026	-0.109527	0.0954532	0.165444	-0.179135	0.115871	-0.198411	-0.154737	0.0528201	-0.455349	0.154145	0.426913	0.0998772	0.757532	0.334392	-0.546323	-0.82119	0.128763	-0.130753	-0.316045	0.0366667	-0.00493333	0.711067	0.3297	0.3843	0.1017	0.331067	-0.234333	0.0499667	-0.8127	-0.6739	-0.0691
CDIF630erm_01428	CodY	transcriptional regulator, GTP-sensing pleiotropic repressor	0.484621	0.688056	0.820736	1.40966	1.39943	1.39692	-0.247391	-0.255787	-0.272345	0.569611	0.109807	0.0887309	0.604098	0.82438	0.0553104	0.712845	0.555183	0.705938	-0.372675	-0.439751	-0.434523	-0.450898	-0.171682	-0.513017	1.0767	0.3114	0.4472	1.00907	0.585067	1.98487	-0.1361	-0.6601	-0.9364	-0.0375333	-0.139833	0.433667
CDIF630erm_01432	IscS2	cysteine desulfurase	n.a.	-0.390435	-0.173872	3.17098	3.10752	2.97923	-0.0663603	-0.244682	-0.473785	-0.788619	-0.593919	-0.918612	-0.120009	-0.663284	0.0572585	2.66287	1.58492	1.83202	0.0530509	-0.993691	-0.802597	-0.931816	-1.29416	-0.734038	-0.660867	-0.865067	-0.280767	5.70557	2.70607	3.06627	-0.313367	-0.779867	-0.786067	-0.604933	-1.06773	-0.828833
CDIF630erm_01433	CDIF630erm_01433	fe-s iron-sulfur cluster assembly protein, nifu family	-0.48499	-0.456446	-0.452186	3.07088	2.9257	3.07517	-0.458846	-0.476703	n.a.	-0.656995	-1.04012	-0.873822	-0.958609	-0.43877	-0.90329	3.29226	3.11101	2.79965	-0.122979	-0.508684	-0.412285	0.685889	-0.13753	-0.503406	-1.30187	-0.549667	-0.842467	2.5318	2.5004	2.7157	-0.00626667	0.249033	0.237133	-1.4787	-0.7119	0.0604
CDIF630erm_01436	AlaS	alanine-tRNA synthetase	0.0452108	0.225486	-0.167098	-0.408429	-0.373237	-0.51059	-0.0585914	-0.094894	-0.202981	0.417298	0.393866	0.376606	-0.0370106	0.130218	0.279008	0.276497	0.329515	0.71055	0.301154	0.164469	-0.186671	0.538662	0.765165	0.665986	-0.1513	0.1141	0.7195	0.110633	0.403533	0.759633	0.1803	0.3387	0.0003	0.587133	0.509233	0.524433
CDIF630erm_01443	CDIF630erm_01443	ribonuclease J family protein	-0.100113	0.150823	0.0756485	0.694586	0.617503	0.544321	n.a.	-0.25229	-0.295837	-0.105818	0.164703	2.47556	0.112066	0.134415	0.352712	0.48038	0.303146	1.09853	-0.134776	-0.371627	-0.476551	-0.507004	-0.490877	-0.570169	-0.0808667	0.257133	0.0915333	1.84293	1.04883	0.826433	0.0699333	-0.154367	-0.260467	0.187333	-0.284567	-0.267967
CDIF630erm_01454	PepA	cytosol aminopeptidase	0.220977	0.689843	-0.161258	0.917382	0.554364	1.09425	n.a.	0.307766	-0.377402	0.177736	0.473533	0.358313	0.51659	-0.525204	0.472881	0.577958	0.648832	1.35543	0.0316028	-0.292654	-1.59555	0.283519	-0.0482867	-0.362646	1.10373	0.784633	1.05703	1.82693	0.840433	0.518533	0.0982333	0.0804333	0.216933	-0.312067	-0.0768667	-0.507967
CDIF630erm_01458	NpdA	NAD-dependent deacetylase, Sir2 family	n.a.	0.8815	0.548724	0.606303	0.0499895	0.573548	0.507069	0.45213	0.442037	0.307431	0.110135	-0.215106	0.933715	-1.26634	0.0211724	1.72589	0.299327	2.74286	0.271838	-0.0524514	-1.46226	1.34895	0.14273	0.117882	0.451367	0.777967	0.790267	0.453833	0.795933	0.284633	0.437567	0.0752667	0.280067	0.581533	0.147133	0.543133
CDIF630erm_01461	RimP	ribosome maturation factor rimp	-0.429505	-0.17411	-0.326313	-0.372937	0.0412359	-0.121097	-0.308225	-0.259955	-0.33036	0.427831	0.203661	-0.107819	0.142264	-0.320808	0.229763	12.3152	0.602745	1.1838	-0.00500557	-0.0663087	11.1315	0.599934	12.3152	0.42133	-1.29057	-0.678267	-0.328067	-0.587667	0.320233	0.322633	-0.927467	-0.485267	-0.578667	0.465733	0.673733	1.53793
CDIF630erm_01465	InfB	translation initiation factor IF-2	-0.100873	-0.148329	-0.334715	-0.257806	-0.187291	-0.431917	-0.137606	-0.497534	-0.356269	0.0305196	0.65623	-0.417303	0.0765131	-0.366795	-0.30164	0.559642	0.769239	1.46457	-0.051008	-0.500848	-0.888935	0.170242	0.230765	-0.0835879	0.191033	-0.290067	0.172933	0.963733	0.416833	0.603533	-0.322067	-0.297167	-0.520767	0.411833	0.0905333	-0.283467
CDIF630erm_01474	Pnp	polyribonucleotide nucleotidyltransferase	-0.426415	-0.434054	-0.323223	-0.523902	-0.566033	-0.494171	0.0420866	-0.175335	-0.117816	0.305301	-0.0164395	0.114405	-0.0820137	0.0761694	-0.347562	0.227761	0.0889396	0.556686	0.0526211	-0.228594	-0.657963	0.152506	0.307047	0.291665	-0.0595333	-0.308533	-0.546433	0.284867	0.197067	0.439767	-0.184233	0.0374667	-0.230633	0.0678667	0.338867	0.331767
CDIF630erm_01476	CDIF630erm_01476	putative peptidase, M16 family	n.a.	0.846587	n.a.	0.640729	0.592152	0.504373	-0.174223	-0.189046	-0.418148	-0.0323502	-0.451155	n.a.	1.11484	-0.125852	0.232088	0.682948	-0.48063	0.81088	0.867972	-0.871345	-0.321778	0.153983	-1.0523	-0.340145	-0.239767	-0.795667	0.330233	3.57007	-0.219333	-0.192533	0.0586333	-1.16707	-0.817967	-0.339733	-0.122433	0.0452667
CDIF630erm_01478	DapG	aspartokinase	-0.220315	-1.70789	-1.11222	0.194039	0.398759	0.476906	-1.98046	0.200295	1.28822	-0.893547	-1.19899	-0.427833	-0.437571	-0.649671	-0.341067	-0.0932914	-0.291842	0.0843471	-0.173421	-0.871192	-0.763135	-0.7125	-0.69638	-0.751567	-1.5704	-1.6066	-1.3215	2.44997	-0.527333	-0.179533	-0.7046	-1.12	-1.5828	0.0476667	-0.947933	-0.678233
CDIF630erm_01484	RecA	protein RecA (Recombinase a)	-0.355574	0.653108	0.514076	0.393921	1.22248	-0.185578	0.930834	0.98228	-0.260681	1.02224	0.22363	1.42344	-0.187572	-0.527794	-0.499156	0.232986	0.355738	1.01346	-0.434391	-0.621205	-0.683053	-0.184724	-0.0353243	-0.0183555	-0.4542	-0.3246	-0.6138	0.594333	-0.0245667	-0.487967	-0.041	-0.3632	-0.5345	0.657933	0.693933	0.773533
CDIF630erm_01489	CDIF630erm_01489	putative phage tyrosine recombinase	1.66095	n.a.	1.26855	-0.0914942	0.44996	-0.565962	0.0631096	0.0521391	0.48383	0.474263	0.0154661	2.36521	0.711337	0.318614	0.191152	0.205349	-0.858652	0.485328	1.21939	0.725148	-0.462235	1.08411	0.569747	-0.303125	0.485767	0.721067	0.418667	-0.164733	0.597767	-0.181533	0.179367	0.573767	0.598867	0.253467	0.0929667	-0.888533
CDIF630erm_01490	PurB	adenylosuccinate lyase	0.235804	0.689832	0.556588	0.0183398	0.199512	0.366809	n.a.	2.45006	2.19459	2.34374	2.25304	2.40991	-0.617759	-0.858408	-0.307856	0.125301	-0.394402	-0.272793	2.2087	1.84083	1.62372	1.71089	1.9726	1.74611	1.21587	0.705667	0.915167	2.1149	-0.5552	0.0451	2.29797	2.60737	3.34547	1.865	2.3266	2.2811
CDIF630erm_01491	CDIF630erm_01491	transcriptional regulator, MarR family	0.368837	0.366684	0.188237	0.406253	0.418528	0.378498	-0.144045	-0.0228064	n.a.	-0.246528	-0.37084	-0.454524	-0.125985	-0.103618	0.431868	1.41298	0.812378	1.55548	-0.0508592	0.00332324	0.20297	-0.0607825	0.655762	-0.26216	0.617867	0.384267	2.04327	0.183167	0.981267	2.25837	0.692067	-0.110333	-0.123033	-0.0175333	-0.0794333	0.358167
CDIF630erm_01495	CDIF630erm_01495	putative alanine aminotransferase	0.940463	0.717468	0.628618	-0.240386	-0.0185649	-0.301412	0.821377	0.619209	0.705608	0.370715	0.00555546	0.0641737	0.548874	0.199842	0.713546	0.00974535	-0.80271	-0.269687	0.541889	-0.00695804	0.212999	-0.297386	-0.281222	-0.152256	0.614933	0.0328333	0.611733	2.72547	-0.910533	-0.843533	0.766033	0.115933	0.691533	0.444467	0.258067	0.309667
CDIF630erm_01499	GlnA	glutamine synthetase	0.470771	0.560047	0.390001	0.672751	0.761425	0.654071	1.54381	1.34407	1.39435	1.2155	1.01619	1.09293	-0.640055	-0.276625	0.102823	0.786693	0.497618	0.987629	0.878681	0.714847	-0.0480622	0.474275	1.09883	1.02668	-0.585933	-0.330433	-0.0106333	1.3868	0.5633	0.6616	1.12137	1.18227	0.410067	1.5947	1.1893	1.0802
CDIF630erm_01512	CDIF630erm_01512	putative CBS domain-containing protein	0.358845	0.143709	0.413598	-0.0607948	-0.041027	-0.167649	0.379776	-0.107874	n.a.	-0.619584	-0.533759	-0.534922	0.666353	0.466299	0.56122	0.363418	0.811305	1.47347	0.419526	0.0952055	0.187917	-1.23588	-0.345275	-0.829581	0.512	1.1702	1.1868	0.137233	0.339333	0.256733	-1.3204	-0.2738	0.112	-0.460367	-0.283567	0.144433
CDIF630erm_01513	CDIF630erm_01513	putative peptidyl-prolyl isomerase	-0.594387	-0.715185	-0.761842	-0.400244	-0.551354	-0.338584	-0.132804	-0.21715	n.a.	0.197854	0.0875978	0.321868	-0.586338	-0.486822	-0.569926	0.0617855	-0.255144	0.0938973	-0.0977847	-0.366083	-0.460332	0.0600426	0.20796	-0.135916	-0.374467	-0.598167	-0.255767	-0.647	-0.3217	0.0317	-0.410667	-0.0846667	-0.0979667	0.3143	0.4578	0.1762
CDIF630erm_01535	CDIF630erm_01535	putative membrane protein	-0.827921	0.385028	-0.0523031	0.446951	0.741348	0.899176	-0.230136	0.255493	0.00254373	0.248227	0.409088	0.344208	-1.92469	-1.48733	-0.444874	0.486534	-0.547732	0.351489	-0.586546	-1.03641	-0.68323	-0.0683874	0.29567	-0.0771096	-1.14987	-0.746467	-0.450367	0.0540333	0.0943333	0.483933	-0.0802667	-0.0727667	-0.382067	0.138333	0.402933	-0.127967
CDIF630erm_01542	GlpK2	glycerol kinase	0.952309	n.a.	0.669319	0.737304	0.848981	0.762486	n.a.	0.480131	0.463757	0.0646705	0.130218	-0.118526	0.252462	-0.184628	-0.142179	0.582812	0.00420791	-0.289191	0.131195	0.507297	-1.38055	-0.053052	-0.41548	0.559704	1.326	1.3006	1.0186	1.52543	0.357833	-0.197667	0.0532	0.657	0.1211	-0.381067	0.445333	-0.0340667
CDIF630erm_01543	CDIF630erm_01543	transcriptional regulator, GntR family	n.a.	0.104893	0.940292	-0.716971	n.a.	-0.879841	-0.430939	-0.0997888	0.0920953	-0.638664	-0.848068	-0.776822	1.20572	0.163935	0.161976	0.602716	0.761096	1.20465	0.605263	0.155426	0.093571	0.00343683	0.341481	0.316617	0.938867	1.16537	1.24817	0.384433	-0.292667	0.652733	0.761767	1.43947	1.17817	0.308233	0.454833	0.316733
CDIF630erm_01544	CDIF630erm_01544	putative lamB-like protein, UPF0271 family	1.03007	1.17637	1.09764	0.680491	1.06805	0.776777	-1.18913	-1.26791	-1.01159	-1.26651	-1.42545	-1.37463	0.67074	0.830608	0.767266	0.837354	0.811322	0.560954	-0.505684	-1.05244	-1.23978	-0.820859	-0.997365	-0.829515	1.46203	1.28023	1.01033	0.766633	0.547433	1.26323	-1.29197	-1.00307	-1.04287	-0.941267	-1.28817	-1.57347
CDIF630erm_01560	CDIF630erm_01560	hypothetical protein	n.a.	-0.68336	-0.967226	-0.187539	n.a.	-0.444112	-0.306461	0.0822582	0.438118	-0.841333	-0.819992	0.0447936	-0.327137	-0.527185	-0.539164	-0.0916166	-0.871847	-0.335172	-0.336912	0.127271	0.0138844	-1.17008	-0.613384	-0.390302	-0.755867	-0.393767	-0.451067	-0.3055	-0.3664	-0.4694	-0.615167	-0.0732667	-0.121667	-0.835	-0.8744	-1.1954
CDIF630erm_01561	CDIF630erm_01561	putative nicotinamidase	n.a.	0.293047	-0.0499247	0.0893891	n.a.	0.0371027	-1.17507	-1.12207	-1.5211	-1.49123	-1.31247	-1.60304	-0.162572	-0.792256	0.272871	0.0526124	0.0955314	1.15575	-0.961932	-1.02324	-1.47363	-1.66216	-2.06106	-1.3489	0.413333	0.158733	0.339533	-0.0591	-0.2841	0.27	-0.673367	-0.537167	-0.869567	-1.3383	-1.3686	-1.048
CDIF630erm_01569	Ddl	D-alanine--D-alanine ligase	-1.30269	-1.61519	-0.877572	-1.1865	-1.01793	-1.07933	-0.779049	2.30942	0.398489	-0.0872129	3.76019	-0.519769	0.3274	-1.23528	-0.362752	-0.00966881	14.8278	2.07762	0.402437	-0.658839	-0.109256	2.14586	0.992083	0.967255	-0.546533	0.242367	-0.0498333	0.144833	-0.255667	-0.498467	0.121667	0.702667	0.760667	0.407833	0.769433	0.594133
CDIF630erm_01570	CDIF630erm_01570	putative competence-damage inducible protein, CinA family	n.a.	0.000248361	-1.20213	-0.670436	1.21972	-0.629534	0.341177	-0.501541	-0.625674	-0.0857176	-0.178262	-0.169509	-1.0725	-1.1657	-1.70821	-0.0131325	-0.0474155	0.173735	0.0887231	-1.29976	-0.776638	0.220436	0.076092	-0.036197	-0.544567	-0.185867	-0.776067	1.10753	0.153933	-1.05877	-0.118367	-0.140967	-0.276467	-0.271967	-0.0930667	0.0664333
CDIF630erm_01578	CDIF630erm_01578	putative ATP-binding protein	n.a.	0.839318	0.506542	-0.134402	n.a.	-0.277499	-0.211713	-0.457779	-0.120535	-1.42054	-1.49332	-1.87857	0.699779	0.137151	0.00974285	-0.00580287	-0.847421	-0.0253486	-0.547017	-0.134374	0.526227	-2.02015	-1.00401	-1.02883	1.31113	1.00473	0.906233	0.4739	-0.1162	0.6244	-0.559867	0.687233	0.539833	-0.9634	-0.7961	-1.2946
CDIF630erm_01619	SigA1	RNA polymerase sigma factor SigA1 (sigma-43)	0.531073	0.12215	0.206737	0.59008	0.422096	0.335005	n.a.	-0.682378	-0.081406	0.673605	3.83702	1.39289	-0.672651	-0.427921	-0.0407802	1.03964	0.835481	2.39763	-0.597542	-1.65882	-1.84624	0.177264	-0.543583	0.846663	1.0746	1.0641	0.9181	2.10577	0.989767	0.845067	-0.2664	0.4922	0.6012	-0.475133	-0.0339333	0.152167
CDIF630erm_01623	CDIF630erm_01623	putative 5-nitroimidazole antibiotic resistance protein	-0.534145	0.421198	-0.271753	0.445075	0.899518	0.632041	-2.62461	-1.08672	n.a.	-0.875348	-1.01852	-1.24557	0.34413	0.753469	1.12352	0.304663	0.772301	0.552866	-0.210816	-0.342474	0.328108	-0.589445	-1.04725	-1.92009	0.7447	0.5478	1.277	-0.1996	0.9822	1.6692	0.4685	-0.756	-0.6607	-0.9221	-0.5372	-0.4454
CDIF630erm_01638	Rbr2	reverse rubrerythrin	-0.474936	-0.19182	-0.741693	-1.91859	n.a.	-1.98197	0.402344	0.159892	-0.358717	-1.33136	-1.22726	-1.45155	-0.800212	-0.660599	-0.793452	-1.11362	-0.694371	-1.03558	-0.892695	-0.798059	-0.872684	-0.78283	-0.981445	-1.58235	-1.6398	-1.8346	-1.4354	-2.16473	-2.12793	-1.37233	-0.1906	-1.4876	-1.7797	-1.08283	-1.13383	-0.641833
CDIF630erm_01648	SsuA1	ABC-type transport system, alkanesulfonates-family extracellular solute-binding protein	0.132838	0.0524854	0.794257	-0.0787173	0.207545	0.15231	0.485076	0.216653	0.323516	0.393254	0.718281	0.225746	-0.130816	-0.233967	-0.120448	0.0575699	-0.0470879	0.16763	0.709824	-0.242473	-1.08192	0.121252	0.137368	0.508468	0.0256667	0.310267	0.710067	-0.0214667	0.719133	0.243833	-0.0288333	0.250567	0.259167	0.581233	0.602133	-0.0818667
CDIF630erm_01659	CDIF630erm_01659	transcriptional regulator, HTH-type	n.a.	-0.35147	-0.38879	-0.310343	-0.237399	-0.292077	-0.608443	-0.743696	-0.890336	-1.45072	-1.48915	-1.51955	-0.103401	-0.428977	-0.315437	-0.147804	1.06948	1.35459	-1.25071	-0.72699	-0.624875	-0.577194	-0.561046	-1.17082	-0.08	-0.1509	-0.5177	-0.781467	-0.641767	-0.469067	-0.3601	-0.9271	-0.7965	-1.56957	-1.35177	-1.29247
CDIF630erm_01661	CDIF630erm_01661	uncharacterized protein	1.16495	1.27829	-0.177065	0.588098	-0.0384059	0.882834	n.a.	-0.146211	-0.921106	0.521627	0.2603	0.712867	0.823544	0.202018	0.500807	0.888199	0.644477	1.16819	0.375816	-0.414193	-0.601581	-0.0137031	0.265456	0.562549	1.15463	0.597333	1.30573	3.0539	0.0202	-0.5682	0.212333	-0.279167	0.0577333	-0.1792	-0.3266	-0.5002
CDIF630erm_01662	CDIF630erm_01662	uncharacterized protein	1.0826	1.03534	0.732936	-0.549203	-0.241248	-0.66442	0.996366	0.228676	0.739184	-0.345574	-0.0986658	0.081007	0.302248	0.614116	0.727636	-0.419688	0.323677	0.734821	-0.207609	-0.0464382	-0.456266	-0.0189874	-0.0028471	-1.02764	-0.117	-0.6123	0.0545	0.0585333	0.712433	0.285833	-0.326	-0.8703	-2.0046	0.596833	-0.243967	-0.0715667
CDIF630erm_01667	DeoC	deoxyribose-phosphate aldolase	n.a.	-0.0536958	-0.402413	-0.406295	-0.564697	-0.511459	-0.583247	-0.411822	-0.601397	-0.307004	-0.517288	-0.548934	-0.308064	-0.207716	-0.12369	-0.117014	-0.263508	0.23009	-0.817901	-0.464175	-0.564109	-0.275757	-0.259633	-0.831982	-0.0599	-0.222	-0.0666	-0.244433	-0.770533	-0.902833	-0.5189	-1.0965	-0.9433	-0.213233	-0.579133	-0.364133
CDIF630erm_01675	CDIF630erm_01675	LUD-like protein	n.a.	0.344805	-0.040438	-0.96139	-0.484688	-0.885076	0.395955	0.279694	3.56288	-0.283085	-0.189035	n.a.	0.568319	0.301157	0.463142	-1.32606	-0.752614	-0.171534	0.254394	0.122733	-0.0647174	-1.11797	-0.587269	-0.612113	0.1024	0.3407	-0.1257	-0.7875	-0.5337	-1.5459	-0.1082	0.5403	0.4507	-0.363	-0.249	-0.472
CDIF630erm_01689	TyrS	tyrosine--tRNA ligase	n.a.	-0.400526	-0.571551	-0.456134	-0.727539	-0.660619	-0.110154	0.209643	-0.0194593	-0.177969	-0.508696	-0.497796	-0.360559	-0.982043	-0.650119	0.00537691	-0.722587	-0.253036	-0.0515518	-0.498727	-0.370627	-0.48027	-0.431718	-0.363457	-0.136367	-0.976667	-0.135767	2.33843	-0.926067	-0.503167	-0.0606667	-0.366167	-0.149067	-0.608267	-0.260867	-0.259767
CDIF630erm_01692	Rbr3	reverse rubrerythrin	-0.469266	-0.610766	-0.703109	-0.618637	-0.34253	-0.452569	n.a.	-0.848441	-0.993151	-0.0745609	-0.470497	-0.668968	-0.257943	-0.164703	-0.0683806	-0.657168	-0.276402	-0.769486	-0.231388	-0.340674	-0.44716	-0.239414	-0.437912	-0.76268	-0.5283	-1.4843	-0.5766	-1.47793	-0.958233	-0.256333	-1.2841	-1.7016	-1.3539	-0.337333	-0.894533	-0.664633
CDIF630erm_01697	CDIF630erm_01697	ABC-type transport system, permease	-1.04056	0.231914	1.2697	0.0434309	-0.982368	n.a.	2.42895	2.06727	2.20789	0.205007	0.304407	0.693093	-0.621625	-0.888756	-0.0162207	-0.186983	-0.318198	-0.196574	-0.283406	-0.607724	-0.66961	-0.338823	0.0557934	0.0309002	-0.3593	-0.1764	-0.6513	2.28743	-0.648067	-1.31687	-0.3119	-0.2052	-0.0829	-0.537867	-0.336867	-0.337267
CDIF630erm_01703	SseA1	3-mercaptopyruvate sulfurtransferase	0.148101	0.21412	-0.107021	0.242999	0.109015	0.0680751	0.237598	0.300778	0.417272	0.234375	0.478846	0.476385	0.276668	0.173521	0.28701	0.310341	0.205694	0.590288	0.730295	0.164999	0.605604	0.798468	0.727143	-0.127778	0.442433	1.10373	0.537233	-0.568267	-0.452567	-0.171867	0.583333	1.07013	1.01353	-0.0868667	0.427833	-0.174767
CDIF630erm_01704	NfnA	NADH-dependent reduced ferredoxin|NADP+ oxidoreductase, subunit alpha	0.0880464	0.133868	0.204217	-1.03057	-0.468726	-0.592191	1.12615	-0.379429	0.985309	0.147946	0.642894	0.328706	0.0331649	0.207467	-0.434543	-0.499967	-0.227595	-0.0878347	-0.353843	-0.620459	-0.622302	-0.364251	0.119336	-0.0123577	-0.277233	-0.403333	-0.231533	-0.0718	-0.0407	0.8356	-0.373133	-0.859133	-0.687433	0.4061	-0.0287	0.2287
CDIF630erm_01705	NfnB	NADH-dependent reduced ferredoxin|NADP+ oxidoreductase, subunit beta	-2.62481	0.264333	2.72767	-0.21731	1.32704	1.60131	2.91286	0.212368	1.91768	0.768162	1.34925	0.219051	0.240404	0.305014	0.258474	-0.354117	-0.298878	-0.288289	0.0496331	-0.449763	-0.242596	-0.389946	-0.373817	-0.147726	0.466367	0.319867	0.430967	1.80593	-0.400667	-0.591967	-0.0540333	-0.498333	-0.434933	-0.105367	-0.200267	-0.172667
CDIF630erm_01710	CDIF630erm_01710	fic family protein	-0.174893	-0.517837	-0.0201296	-0.531695	-0.0421729	0.00068083	0.183242	-0.0222157	0.277791	0.589586	-0.378013	-0.719866	-0.20762	-0.0333115	0.32464	0.0580538	-0.105421	0.475558	-0.232068	-0.778789	-1.55117	-0.693222	-0.940129	-0.116964	-0.633333	-0.233533	-0.743033	-0.537933	-0.367733	-0.948733	-0.0285333	0.137767	-0.130333	-0.686533	-0.507733	-0.582033
CDIF630erm_01718	HisC1	histidinol-phosphate aminotransferase	0.222536	0.145492	0.0951162	0.464733	0.673954	0.577784	-0.905897	-1.27686	-0.991393	-0.757904	-0.579146	-1.56486	0.360644	0.38308	0.0331694	0.990309	1.73362	1.49272	0.21342	-0.432827	-1.03526	0.975957	0.729059	0.704226	0.886367	1.05777	0.428567	1.9266	2.1949	1.5777	0.308867	0.130567	0.0816667	0.3197	0.4997	0.9193
CDIF630erm_01719	HisB	imidazoleglycerol-phosphate dehydratase	n.a.	0.251313	0.0295692	0.726615	n.a.	0.328325	n.a.	-0.760723	-1.12733	-0.093475	n.a.	-0.171849	1.18433	12.849	0.789659	0.053264	0.889739	1.33323	-0.35205	-1.26128	12.849	-1.28303	-0.681931	12.9298	0.138767	0.257267	0.693667	0.1426	0.4078	-0.7953	-0.716033	0.00786667	-0.0434333	-0.3064	-0.7104	-1.0086
CDIF630erm_01720	HisH	imidazole glycerol phosphate synthase subunit HisH	n.a.	1.00897	0.463197	0.415233	n.a.	0.0796249	-0.283002	-0.624822	-0.288328	-0.534385	-0.683788	n.a.	0.905051	-0.265211	-0.0301506	1.04395	0.50185	1.62347	-0.756796	-0.273734	-0.946564	0.136452	-0.654669	-0.0946389	0.661267	1.05627	0.788467	0.454867	0.0611667	0.727867	-0.288333	0.204567	0.0582667	-0.592333	-0.548733	-1.20013
CDIF630erm_01721	HisA	1-(5-phosphoribosyl)-5-[(5- phosphoribosylamino)methylideneamino] imidazole-4-carboxamide isomerase	n.a.	1.02318	0.90739	0.497217	n.a.	0.322498	-0.396185	0.206853	0.00374516	-0.291381	-0.260139	-0.47445	1.11281	0.434742	0.477153	0.622521	-0.0264666	1.68015	0.0724437	-0.114347	-0.0607308	0.60821	-0.375688	-0.622866	0.6025	0.5402	0.3503	0.532	0.6626	0.7706	-0.0157	0.1754	-0.2663	-0.0068	-0.1669	-0.1666
CDIF630erm_01723	HisI	bifunctional phosphoribosyl-AMP cyclohydrolase/phosphoribosyl-ATP pyrophosphatase	n.a.	0.776267	0.49644	0.333011	0.22641	-0.0161639	-0.719672	-0.59314	-0.486639	-0.576362	-0.505858	-0.835521	1.41691	0.528555	-0.335903	0.306498	-0.156624	1.07191	-0.992141	-0.801879	-0.851764	-0.570336	-0.428713	-1.23114	0.4436	0.9106	0.4936	-0.0126667	-0.273267	0.112833	-0.7001	-0.1204	-0.4874	-0.759067	-0.780367	-0.905367
CDIF630erm_01746	PgcA1	phosphoglucomutase	-0.075999	0.0015869	0.0521401	-0.0260339	-0.587994	0.125535	n.a.	-0.0828002	-0.274909	-1.5072	-0.751596	-1.08728	-1.40978	-0.387407	-0.514858	0.218258	-0.580308	0.154317	-0.709068	-0.881381	-1.39069	-0.753055	-0.654455	-1.67926	0.283633	-0.0117667	-0.573267	0.175667	-0.00943333	-0.331033	-0.237967	-0.590867	-0.555267	-1.33193	-1.21923	-1.21883
CDIF630erm_01767	CysK	cysteine synthase	1.57516	1.55545	1.41532	5.14775	5.23423	4.9109	1.22809	0.464802	0.498734	1.45799	1.49414	1.44893	1.13462	1.28823	1.0746	4.20884	4.29393	4.4474	0.495539	0.300505	0.341384	1.51092	1.92566	1.77973	1.2861	1.286	1.4059	5.38057	5.30327	4.90927	0.2704	0.3097	0.8522	1.80347	2.27207	2.22267
CDIF630erm_01788	CDIF630erm_01788	putative amidohydrolase	n.a.	1.01054	2.03224	0.231722	-0.262308	0.236199	0.593294	0.653759	0.49621	-0.192861	-0.78741	-0.406104	1.41717	0.761495	1.482	0.811617	1.15441	1.09158	0.340283	-0.568973	-0.0194692	-0.202788	-0.324182	0.136429	0.7088	0.6474	1.4603	2.2037	1.0541	1.1194	-0.0846	0.2803	-0.1282	0.2269	0.0845	-0.2082
CDIF630erm_01800	FprAnorR	NADH oxidase (H2O-forming)	0.0408689	0.232181	0.134784	-2.4631	-2.48375	-2.33216	0.215748	-0.0474623	-0.111506	-1.50467	-1.51118	-1.75014	0.0257299	0.190106	0.348017	-1.4577	-2.10668	-1.27234	0.313257	0.269031	-0.68387	-1.29959	-1.12942	-1.32875	0.0849667	0.825267	0.383667	-2.1026	-1.8286	-1.8952	0.328267	0.866667	0.286167	-1.68	-1.6391	-1.5428
CDIF630erm_01811	TerD1	tellurium resistance protein terD	n.a.	0.588572	0.775664	0.535065	n.a.	0.276112	-0.0462048	0.0507084	-0.163287	-0.16473	-0.389515	-0.236641	1.05181	0.701161	0.257568	0.666992	0.261522	0.666912	0.130555	0.0838629	0.21836	-0.112885	-0.248756	-0.585535	1.61613	0.963833	0.765833	-0.0660667	0.521033	1.49333	-0.0598667	0.674933	0.672533	-0.619067	-0.213067	-0.893567
CDIF630erm_01812	TerD2	tellurium resistance protein terD	0.338793	1.09669	0.603449	0.290308	0.354331	0.112354	0.403716	0.460773	-0.552601	-0.560127	-0.227786	-0.810949	1.44758	0.9451	0.412369	-0.0945159	-0.0210191	0.465617	-0.144377	0.103208	0.200522	-0.510251	-0.363997	-0.661841	1.4093	0.5189	0.7287	0.331033	0.173233	0.912033	-0.394	0.2208	0.1261	-0.116067	-0.267367	0.0383333
CDIF630erm_01813	TerD3	tellurium resistance protein terD	n.a.	1.04752	0.518537	0.280864	0.391885	0.39219	-0.0901579	0.0640958	-0.201844	-0.41478	-0.184999	-0.520799	0.966606	0.635321	0.89256	0.443905	0.0877125	0.75953	-0.311907	-0.150797	0.0243707	-0.722456	-0.352685	-0.3161	1.20377	0.466767	0.884867	0.0621	-0.35	0.5299	0.0435667	0.380367	0.245967	-0.8375	-0.7138	-0.9459
CDIF630erm_01814	CDIF630erm_01814	putative calcium-transporting ATPase	-1.09089	-0.432533	-0.547128	-1.78763	-1.73909	-1.3904	-0.397324	1.18043	-0.319322	-0.316373	0.048251	-0.210617	-0.371015	-0.261186	-0.290272	0.12505	-0.14233	0.305527	0.020261	-0.431161	-0.983834	-0.211208	-0.215257	-0.0499981	-0.251667	-0.112367	-0.273267	-0.5043	-0.8606	-1.2585	0.0460333	-0.266667	0.0172333	-0.2147	-0.3212	-0.2342
CDIF630erm_01816	CDIF630erm_01816	putative tellurite associated resistance protein	1.94953	-0.744265	-0.705072	0.525143	2.093	-0.382632	0.167639	-1.04463	-1.41812	0.111985	-0.10184	-0.560037	-0.61205	-1.15958	-0.545591	0.65823	0.123259	0.304944	-0.115819	-1.08063	-1.18556	-0.394619	-0.860021	-0.940342	-0.6597	-0.7844	-0.6599	1.70063	-0.141367	-0.113067	-0.6674	-1.0396	-0.9516	-1.23147	-1.06137	-0.786567
CDIF630erm_01829	CDIF630erm_01829	putative tellurium resistance protein	n.a.	0.68189	0.180608	0.633969	n.a.	0.518751	-0.217993	-0.420161	-0.541204	-0.299161	-0.846481	-0.928114	1.03711	0.687493	0.794492	0.342057	0.220318	1.23501	-0.276797	-0.408513	-0.42594	-0.759777	-0.573704	-0.309038	0.220067	-0.295633	-0.144633	0.562667	0.0276667	0.822267	-0.551033	-0.532333	-0.452933	-0.167333	-1.39193	-0.750533
CDIF630erm_01838	GcvTPA	glycine cleavage system, subunit A	-1.1095	-0.473164	-0.973884	-2.28171	-2.06422	-2.08498	-1.20818	-2.54178	-1.838	-2.25904	-2.33182	-2.45503	-1.56525	-1.73553	-0.34847	-3.10095	-2.09459	-2.55794	-1.2271	-1.55141	-2.4169	-3.43726	-2.09921	-3.12404	-1.5735	-1.4219	-1.2046	-2.3304	-2.6369	-2.8367	-1.649	-1.8732	-2.0837	-2.4418	-2.3797	-2.2651
CDIF630erm_01859	CDIF630erm_01859	putative NADPH-dependent FMN reductase	n.a.	0.607346	0.381486	0.116743	n.a.	0.291032	-0.234589	-0.0544569	-0.403854	-0.0278907	-0.0266712	-0.159938	1.12759	0.796299	1.30624	-0.427196	-0.85379	0.770299	0.264093	0.202814	0.130877	-0.441558	-0.0103969	-1.03527	0.4558	1.0013	0.7997	0.0662667	-0.776533	-0.0903333	0.2386	0.3678	1.0237	-0.160933	-0.119733	-0.529233
CDIF630erm_01867	IunH	inosine/uridine-preferring nucleoside hydrolase	-0.758359	-0.00600129	-0.646899	0.0554749	-0.225237	-0.347584	0.17682	-0.228447	0.34798	0.239227	0.00181495	0.415202	-0.426941	-0.989564	-0.380091	-1.27336	-0.87395	-0.645426	-0.0888028	0.00192655	-0.448511	0.297284	0.941444	0.636488	-0.862333	-1.00733	-0.615733	-0.607467	-0.696167	0.0777333	0.327767	-0.617033	-0.547833	1.20383	0.364733	0.641433
CDIF630erm_01882	RibH	6,7-dimethyl-8-ribityllumazine synthase	1.49611	0.896278	0.681765	-0.655054	-0.590812	-0.631752	1.81004	1.65725	1.86204	1.14726	0.790682	0.235032	0.81794	1.45689	0.506324	-1.67211	-0.513781	-0.491616	0.336627	1.4167	1.292	-0.201023	0.422807	-0.602027	0.0640667	0.212367	0.523367	-0.618567	-2.30427	-1.43377	0.557567	0.611667	0.964767	1.36193	1.07623	0.377133
CDIF630erm_01883	RibBA	bifunctional 3,4-dihydroxy-2-butanone 4-phosphate synthase/GTP cyclohydrolase-2	n.a.	-0.295703	-0.70386	-1.73487	n.a.	-0.754087	0.142778	1.90718	1.159	1.78853	1.37676	1.55084	-0.803035	-1.66522	-1.17123	-1.12612	-1.96763	-1.33147	0.857081	0.180402	-0.0069993	1.30013	1.06835	1.55126	-1.26637	-1.60697	-1.07757	1.0999	-1.7783	-1.4362	1.21583	0.775333	0.623433	2.0659	1.7883	2.0603
CDIF630erm_01884	RibE	riboflavin synthase alpha subunit	n.a.	-0.130439	0.384782	-0.746226	n.a.	0.67749	1.16935	1.39973	0.298273	1.45399	1.71608	0.667476	1.31062	0.885514	0.620482	-0.080256	0.215639	1.12572	1.74185	1.2249	1.62246	1.22732	0.406936	0.967068	1.18563	1.13063	1.04953	-0.8285	-0.8673	-0.1675	1.88803	2.10553	1.83013	0.8625	0.4064	0.7767
CDIF630erm_01896	CDIF630erm_01896	rela/spot domain protein	n.a.	0.78369	0.698842	0.834324	3.4665	0.877804	0.546617	0.536023	0.216154	-1.11018	0.375408	-1.06013	1.078	0.752512	1.16555	0.390562	-1.32552	0.533104	0.930755	-0.130527	0.0971106	-0.0832064	-1.48212	-0.091899	0.709	0.3418	1.2261	3.19623	-0.139267	-0.463067	0.0295	-0.1498	0.4901	-0.361967	-0.743367	0.268133
CDIF630erm_01906	CDIF630erm_01906	uncharacterized protein	0.802081	-0.136016	-0.025185	0.460781	0.815773	0.677407	-1.62181	-1.38509	-0.444269	-0.838477	-0.633724	-0.379967	0.226519	-0.0837119	-0.108123	0.387901	0.118852	0.51176	-1.06341	-0.847126	-1.44955	-1.10454	-1.31076	-1.22013	0.755067	0.717667	1.03107	1.52057	0.184167	-0.431833	-0.498933	-1.25743	-1.12583	-0.924633	-1.03693	-0.238533
CDIF630erm_01909	CDIF630erm_01909	putative hydantoinase (C-terminal component)	0.651928	0.533399	0.577478	-0.0738626	0.130636	0.225957	n.a.	-0.967984	-0.974694	-1.06203	-1.07592	-1.00916	-0.428678	-0.213655	0.0511656	0.0555279	-0.117281	0.298051	-1.43846	-1.52172	-2.08771	-1.78478	-1.76865	-1.55248	-0.00153333	-0.0384333	-0.0535333	1.14	-0.2591	-0.3727	-0.998833	-1.68243	-1.86183	-1.6405	-1.3355	-1.2947
CDIF630erm_01921	Mrp	iron-sulfur cluster carrier protein	-0.556128	-0.482109	-0.575309	-1.00165	-1.07867	-0.542172	0.419422	0.22151	0.569836	0.853667	0.931753	1.07224	-0.271261	-0.174909	-0.338908	-0.379868	-0.515221	-0.177871	0.278459	-0.113031	-0.107778	0.0017069	0.6408	0.478437	-1.23943	-0.857133	-1.16733	-1.3717	-1.1623	-1.6702	-0.0194333	0.395567	0.551667	0.3745	0.0989	1.0322
CDIF630erm_01961	CDIF630erm_01961	putative phenylalanyl-tRNA synthetase beta chain	1.473	1.78774	1.77074	1.27586	1.11961	1.10902	0.177813	0.138894	0.0194162	-0.253569	-0.670003	-0.503709	1.2199	1.52853	1.04263	1.05469	1.15046	1.33478	0.200497	0.198115	-0.141274	-0.121863	0.0869053	-0.435442	0.594967	0.788567	0.797967	0.649067	1.25027	1.73577	-0.351333	-0.698533	-0.861433	-0.0740333	-0.929633	-0.259733
CDIF630erm_01965	CDIF630erm_01965	putative membrane protein	n.a.	0.57503	0.106032	0.401755	n.a.	0.467464	-0.281627	-0.366839	n.a.	n.a.	-0.868286	-0.282338	-0.736193	-0.883834	-1.01122	0.0843536	0.242662	0.823762	-0.398095	-0.722342	-1.07971	-1.3451	-0.913917	-0.131405	-0.5508	-0.9051	-0.7049	0.180167	0.629367	0.393467	-0.8006	-1.0164	-1.0684	-0.414833	-0.856133	-1.37223
CDIF630erm_01966	CDIF630erm_01966	putative CoA-substrate dehydratase and activase	0.0122917	-0.21813	-0.335177	-0.203638	0.445831	0.995655	-0.259374	-0.411224	-0.231861	0.417606	0.181326	-0.201719	-0.334895	-0.684548	-0.541858	-0.209916	-0.36349	0.222091	-0.456174	-0.610498	-0.645976	-0.30673	-0.0205139	0.0565798	-1.01773	-1.12453	-0.488033	-0.659033	-0.729733	-0.400333	-1.09413	-1.11713	-0.890633	-0.731933	-0.971833	-0.977133
CDIF630erm_01980	CDIF630erm_01980	two-component response regulator	-0.853019	n.a.	-0.567301	-0.557034	-0.634434	-0.226353	0.25242	-0.140915	-0.234858	-0.389211	-0.115486	-0.313155	-0.482199	-1.23742	-1.00231	-0.534566	-0.961084	0.57554	-0.269563	-0.883399	-1.43333	-0.133856	-0.380729	-0.727534	-0.170867	-0.380067	-0.633867	-0.331167	-1.01127	-0.951467	0.175533	-1.01497	-0.740367	-0.117067	0.0634333	-0.119767
CDIF630erm_01991	Tdh	L-threonine 3-dehydrogenase	0.646869	0.910501	0.832983	1.04636	0.9628	1.50626	0.319484	0.141162	-0.177578	0.301016	0.245753	-0.198007	0.490006	-0.487696	0.259317	2.01775	0.498058	1.82132	0.565101	-0.496123	-0.0986234	0.462855	0.341495	0.316605	0.488233	1.11843	0.489433	0.794	0.5626	0.6607	0.202033	0.279833	0.409933	0.0051	0.2298	-0.2838
CDIF630erm_01998	TerD4	tellurium resistance protein terD	n.a.	-0.0657175	0.18647	0.338841	n.a.	0.690368	-0.777256	-0.251034	-0.924618	-0.417051	0.17228	-0.523147	0.352832	0.123622	-0.1108	0.407435	-0.524357	0.257743	-0.429286	-0.0292987	-0.106949	-0.403349	-0.277627	-0.0452687	0.6633	0.0473	0.2827	0.4073	0.536	1.2316	-0.5572	-0.4701	-0.7679	-0.4855	-0.5988	-0.6304
CDIF630erm_01999	TerD5	tellurium resistance protein terD	n.a.	0.543638	0.457857	0.870013	n.a.	0.144742	0.0826665	0.0541687	-0.204681	0.228781	0.167826	0.216596	0.719346	-0.0656757	-0.385794	0.370861	0.25622	1.00228	-0.247384	-0.337217	0.0114343	-0.501458	-0.237412	-0.510168	0.9199	1.2028	0.9155	0.324533	0.198133	1.01203	-0.1252	0.7208	0.7335	-0.434067	-0.331367	-0.526467
CDIF630erm_02013	CDIF630erm_02013	hypothetical protein	0.171689	0.14075	1.04501	1.47015	1.43545	0.633911	-0.566025	0.913051	n.a.	n.a.	-0.568926	-0.471345	1.22216	0.829458	0.853976	1.49632	1.51722	1.77631	12.3362	-0.0270778	0.785556	-0.392454	0.0386456	12.8102	0.4339	0.5601	1.5051	2.57057	1.82737	1.95027	-0.6552	0.3453	0.4802	0.211767	0.351367	0.712267
CDIF630erm_02016	Cmk	cytidylate kinase	0.40126	0.708843	0.0577062	0.181684	0.112998	0.29834	0.0994675	-0.510193	0.0364887	0.31027	0.456771	-0.173948	0.323757	0.176191	0.692561	-0.0665037	-0.171139	0.365512	-0.700664	-0.247361	-0.560275	-0.550318	-0.534193	-0.352579	-0.443	0.2372	0.1166	0.279267	0.544567	-0.120433	-0.0421	-0.0347	-0.1434	-0.218133	-0.175633	-0.621833
CDIF630erm_02035	AroB	3-dehydroquinate synthase	2.07244	0.245378	1.9126	0.183557	0.451671	0.0683389	-0.18152	-0.359841	0.996018	3.56825	-1.05297	-0.301711	0.142255	0.679155	-1.18525	0.321146	-0.2981	0.601098	-0.326938	0.156166	-0.516722	-0.108242	-0.262067	-0.964954	-0.2644	-0.0191	-0.423	1.2395	0.7017	-0.1763	-0.4669	-0.6135	-0.7334	-1.2302	-0.7183	0.0008
CDIF630erm_02038	PheA	bifunctional P-protein, chorismate mutase/prephenate dehydratase	3.71405	-0.282943	-0.200681	-0.67205	-1.57386	-1.37223	-0.972875	-0.888162	-0.380299	-2.15772	-2.66346	-2.03774	0.780781	-0.33436	0.216209	0.849441	-0.577112	0.129409	0.244505	-0.664799	-0.267235	-1.33481	-0.511331	-0.536171	-0.3397	0.1292	-0.369	2.89797	-0.337533	-0.842333	-0.5571	-0.1649	-0.2305	-1.47823	-1.12343	-0.946433
CDIF630erm_02039	AroE1	shikimate dehydrogenase	n.a.	0.761641	1.01383	1.7043	1.15299	1.17405	-0.343329	0.156422	-0.487719	-0.459439	-0.53222	-0.628961	1.10993	-0.0741606	0.18538	0.578787	-0.262827	1.30626	0.126132	-0.461188	-1.16312	-0.435517	-0.419418	-1.09637	1.2033	1.332	1.1625	2.00323	0.607133	1.16163	0.0614	-0.9089	-0.4782	0.0107333	-0.204467	-0.232267
CDIF630erm_02040	AroK	shikimate kinase	3.09985	0.787356	-0.282385	0.96959	2.4012	0.854373	-0.376507	-0.554829	0.216068	-0.253046	1.73307	-1.42257	0.0399707	0.18787	-0.717229	1.11769	0.928133	1.29076	-0.27397	-0.82069	-0.593043	-0.382111	-0.365939	-1.12777	0.395133	0.780933	0.372033	0.184633	0.0432333	1.05633	-0.378367	0.542333	0.0151333	-0.367767	-0.406467	-0.947467
CDIF630erm_02100	CDIF630erm_02100	putative membrane protein	-0.0902546	0.275324	0.0635641	0.505247	0.533896	0.694884	-0.981648	-1.4819	-1.711	-2.63493	-2.81874	-2.16702	-0.857803	-0.391806	-0.358827	0.835093	0.365424	1.02765	-0.771166	-1.90283	-1.97475	-1.04432	-2.02821	-1.69048	0.0892333	0.110633	0.327333	-0.00153333	0.334067	0.563067	-1.18507	-2.04117	-2.16907	-1.64653	-2.21873	-2.29723
CDIF630erm_02103	CDIF630erm_02103	putative phage-related cell wall hydrolase (endolysin)	1.56674	1.79134	1.27726	0.818496	1.64565	1.41453	0.141443	0.857832	0.812244	-0.598291	-0.804566	-0.506788	2.09922	1.53661	2.0258	0.996743	0.797558	1.5916	0.852391	0.428552	0.826125	-0.674751	0.100387	-0.296407	0.905033	1.37513	1.05463	1.42507	1.38637	1.49317	0.532533	0.795133	0.531233	-0.281333	-0.158333	-0.185233
CDIF630erm_02140	AccA	acetyl-CoA carboxylase, subunit alpha	-0.125242	n.a.	-0.269487	-0.197022	0.118178	0.777233	-0.081313	-0.167004	-0.0987908	-0.241401	-0.154645	-0.240159	-0.0370512	-0.277734	-0.26773	0.305646	0.17454	0.826601	-0.283803	-0.286221	-0.625634	0.153724	0.16994	0.408131	-0.0202667	0.225433	-0.314467	0.208367	0.651667	0.334767	-0.282267	0.170033	0.0183333	-0.0564333	-0.0518333	-0.279233
CDIF630erm_02141	AccD	acetyl-CoA carboxylase, subunit beta	-0.718921	-0.0117017	-1.09477	-0.447005	0.791659	0.490351	-1.078	-1.49952	n.a.	0.109824	0.115729	-0.416709	-0.410592	-0.803305	-0.708384	0.152382	0.211237	0.61299	0.175466	-0.811772	-0.999179	-0.309372	-0.430736	-0.318091	-0.705067	-0.124067	-0.536967	-0.168633	0.132867	0.316967	-0.275267	-0.262867	-0.455267	-0.518733	-0.481233	-0.684633
CDIF630erm_02142	AccC	biotin carboxylase	-0.113819	-0.330452	-0.0782652	0.21559	0.334165	-0.0454789	n.a.	-0.213206	-0.125636	0.0272229	0.0441607	-0.789546	-0.102559	-0.876651	-0.297875	0.232663	-0.386566	0.387127	0.235596	-0.378225	-0.0351287	0.177661	-0.291628	-0.37536	-0.0582	-0.2388	-0.4066	2.35867	-0.901833	-1.05823	-0.0258	0.1337	0.025	-0.422933	-0.161933	-0.269433
CDIF630erm_02158	CDIF630erm_02158	uncharacterized protein, coenzyme F420|L-glutamate ligase-like	0.727013	0.332906	0.212675	0.208947	0.0331432	0.122681	0.58694	0.491874	0.428195	0.558217	0.302129	0.444963	0.633959	-0.104039	0.475694	0.240535	-0.220805	0.772008	0.429933	-0.0834248	0.25525	0.203086	0.123005	0.217466	0.573333	0.228833	0.526633	2.19647	-0.918133	-0.419433	0.592333	0.0826333	0.527633	0.251967	0.0165667	0.265567
CDIF630erm_02175	CDIF630erm_02175	putative enzyme, cyclase family	n.a.	1.3507	0.89802	0.68588	0.530046	1.23271	-0.773869	-0.625963	-0.692794	-1.48833	-1.53337	-1.44953	0.859549	0.347504	0.268927	0.691423	0.407773	1.04942	-0.38732	-0.197065	-0.706393	-1.49287	-1.08443	-1.25367	1.3601	1.3455	1.2351	0.735533	-0.670767	0.410633	-1.1116	-0.2643	0.0597	-1.63487	-1.50347	-1.74837
CDIF630erm_02177	CDIF630erm_02177	peptidase M20A, peptidase V-related	n.a.	-0.968471	-0.635865	-0.308881	1.59352	-0.0110227	1.12139	0.0565018	-0.163723	0.38579	-0.0245728	-0.188428	-0.501389	-1.98153	-0.0501255	-0.999401	-1.71548	-0.59383	0.393159	-1.99004	-0.592458	-0.0137403	-0.287132	-0.394404	-0.5848	-1.2516	-0.3641	2.19553	-0.846067	-1.22057	0.0597	-0.7075	-0.2854	-0.00266667	-0.224767	0.0708333
CDIF630erm_02182	MutS	DNA mismatch repair protein MutS	-0.551745	-0.202962	-0.223301	0.382289	-0.0710413	-0.23118	0.57126	-0.188172	0.0263323	-0.142201	-0.0499231	-0.0596597	-1.22113	-0.876866	-0.451771	0.097999	-0.0211673	0.413586	0.0239229	-0.268655	-1.3358	0.119246	0.170142	0.0749402	-0.864667	-0.667167	-0.732067	0.332867	-0.00993333	-0.106733	-0.427367	-0.0283667	-0.275367	-0.0538333	-0.102033	-0.0302333
CDIF630erm_02195	MiaB	tRNA-2-methylthio-N(6)-dimethylallyladenosine synthase	-1.29987	-1.10689	-0.633737	-0.405961	-0.805549	-0.048194	n.a.	-0.400169	-0.475467	-0.185745	0.819095	0.13223	-0.918176	-1.27437	-0.401847	0.27438	-0.0527184	0.206438	-0.280513	-0.797471	-1.20725	-0.225414	-0.209273	-0.748665	0.2345	-0.9071	0.1122	1.50583	-0.589567	-0.474067	-0.583	-0.3607	-0.1469	-0.398267	0.206833	0.429733
CDIF630erm_02241	ClpB	chaperone protein	-1.19284	-1.43495	-0.597797	0.0587485	-1.53112	-1.45502	0.045046	-0.339727	0.860014	-1.89259	2.83461	-1.06211	-1.03045	-0.686154	-0.388311	0.0714486	-0.355102	0.596557	-0.370383	-0.431613	-0.763458	-0.412361	-0.00924102	-0.0917735	0.371	-0.0574	-0.2408	0.263533	0.160533	0.0892333	-0.2474	0.2346	0.02	-0.276867	-0.0438667	0.0355333
CDIF630erm_02248	CDIF630erm_02248	N-carbamoyl-L-amino acid hydrolase	n.a.	2.68468	2.41253	2.27366	2.17298	2.00571	0.533149	0.844633	0.819064	0.706688	0.721779	0.638095	2.2351	1.97505	2.12995	2.22801	1.59499	1.92304	0.540796	-0.657974	0.154621	-0.278195	0.545325	0.713126	1.8039	1.4885	1.799	4.82863	1.48173	1.16233	0.4377	0.2072	0.4081	0.374033	0.583233	0.604033
CDIF630erm_02270	CDIF630erm_02270	transcriptional regulator, RpiR family	-0.229466	-0.408005	-0.143434	-0.492519	-0.297305	0.0341667	-0.0800147	-0.241848	-0.296177	-0.126713	-0.0216505	0.0152268	-0.608721	-0.48684	-0.820784	0.546742	0.235641	1.04914	0.0919628	-1.08031	-1.58967	0.0628892	0.0790308	0.746068	-0.0401667	0.0772333	0.483633	0.4676	0.7331	0.5116	-0.251967	-0.472067	-0.436467	0.348	0.047	-0.7152
CDIF630erm_02276	LysC	aspartokinase	-1.37438	-0.975887	2.61521	-1.23901	-1.1229	-1.32675	-0.780347	-0.904221	n.a.	-0.545542	-0.684125	-0.780866	-1.30741	-1.41062	-0.827601	-0.762435	-1.41137	-0.48237	-0.647351	-0.419135	-0.365516	-0.677194	-0.760594	-0.505315	-1.1836	-1.3234	-1.1149	0.335267	-1.16313	-0.534433	-0.5818	0.0079	-0.4833	-1.03773	-0.905733	-0.288233
CDIF630erm_02279	CDIF630erm_02279	putative membrane protein	-2.5332	n.a.	-1.215	-1.11983	-0.400419	-0.607021	n.a.	-2.14349	1.71487	-1.1154	-1.25508	-1.21654	-1.01633	-1.31595	-0.504758	0.306737	0.333874	-0.0298663	-1.00012	-2.10202	-1.77484	-1.06121	-1.04508	-1.23985	-0.345133	-0.0439333	-0.131133	-0.120433	-0.000233333	-1.00443	-0.526233	-1.26953	-0.959733	-1.33293	-1.68553	-1.56753
CDIF630erm_02282	GlnS	glutamine--tRNA ligase	0.0317763	0.390683	0.0706186	-0.181734	-0.203838	-0.127739	-0.317235	-0.293248	0.243977	-0.209723	-0.41186	-0.297561	0.275943	-0.011033	0.641703	0.413751	0.26177	0.646435	0.173519	-0.295211	-0.686117	-0.345338	-0.329235	-0.705505	0.3576	0.0772	0.6014	-0.171867	-0.148967	-0.294467	-0.2644	-0.0318	-0.1762	-0.438567	-0.461767	-0.169067
CDIF630erm_02284	CDIF630erm_02284	LUD domain protein	n.a.	-0.581847	0.363913	0.472954	-0.238672	0.739607	-0.821118	-0.875865	-0.456811	-0.549316	-0.498108	-0.498712	-0.552946	-0.630144	-0.172656	-0.780129	-0.969685	0.151919	-0.536729	-0.745591	-0.311468	-0.514402	-0.263799	-0.362644	0.597	0.6869	1.0071	-0.761867	-0.0276667	-0.852267	0.0104	0.018	-0.2243	-0.317067	-1.03327	-0.361367
CDIF630erm_02291	CDIF630erm_02291	ABC-type transport system, ATP-binding protein	-0.104496	0.0198571	-0.0229626	0.0293661	0.169991	0.139614	n.a.	-0.102761	-0.106444	0.239157	0.311715	0.279628	-1.69835	-1.18123	-0.771058	0.376417	-0.0959373	-0.228118	-0.427317	-0.822018	-1.63093	0.268958	0.316801	0.412269	-0.212533	0.0989667	0.223267	0.359367	0.124667	0.326267	0.0765667	-0.171933	-0.331533	0.333467	0.251867	0.0804667
CDIF630erm_02322	XdhA4	xanthine dehydrogenase, molybdenum binding subunit	-0.205752	0.0282937	-0.351787	-0.184278	-0.0536671	-0.0865022	-0.067398	-0.198925	-0.214433	0.219347	-0.217269	-0.0415148	0.724512	0.476221	0.83087	0.668887	0.590221	1.63241	0.274144	-0.261683	-1.11203	0.895543	0.484234	0.301865	-0.0116333	-0.311533	0.511467	0.120667	0.584867	0.451167	-0.179033	-0.134633	-0.0827333	0.181367	0.117067	0.0217667
CDIF630erm_02324	XdhB3	xanthine dehydrogenase, FAD-binding subunit	-0.344713	-0.237368	-0.434166	-0.486082	-0.0775525	0.675031	-0.847356	-0.575365	-0.763245	0.415977	n.a.	-0.37574	2.00209	0.661842	0.0489694	0.316285	0.697054	1.33327	0.492238	0.653411	-0.0194619	0.0389083	-0.681915	-1.29173	0.724433	0.218633	0.362933	0.679633	-0.563867	0.174333	0.100933	-0.428267	-0.507967	-0.314467	0.647233	0.540133
CDIF630erm_02343	BipA	GTP-binding protein BipA	-0.920678	-0.871319	-0.946937	-0.613537	-0.787645	-0.328217	-0.506022	-0.725566	-0.555399	-0.158102	-0.227131	-0.229592	-0.591748	-0.507968	-0.132941	-0.365343	-0.206937	0.36712	-0.777097	-0.51648	-1.38193	-1.3057	-0.524041	-0.466369	-0.711433	-0.575333	-0.298233	0.4233	-0.059	-0.2451	-0.172333	-0.171433	-0.193833	0.4325	0.3305	0.5547
CDIF630erm_02347	ThrC	threonine synthase	0.369392	0.465457	0.424144	-1.35448	-1.44893	-1.36909	n.a.	-0.591142	-1.0774	-1.44326	-1.42464	-1.47362	-0.318893	-0.675052	-0.0655929	-1.23331	-0.998978	-0.548069	-0.622318	-1.13103	-2.31845	-1.32782	-1.19307	-1.14388	0.381267	0.214267	0.532667	1.6061	-1.5118	-1.0612	-0.594333	-1.29953	-0.875533	-1.3197	-1.517	-1.6144
CDIF630erm_02348	ThrB	homoserine kinase	0.00378898	n.a.	0.532003	-1.69003	n.a.	-1.61884	-0.875779	-0.935457	-0.684566	-1.31944	-1.27147	-1.50972	0.746622	1.184	0.541973	-0.749328	-0.0673734	-0.884363	-1.82211	0.0235104	0.251118	-1.59372	-0.355236	-0.684917	0.241133	0.794933	0.637133	-1.66193	-1.15633	-1.53613	-0.297467	-0.0216667	0.408033	-1.50923	-0.764733	-1.04043
CDIF630erm_02359	IspG	4-hydroxy-3-methylbut-2-en-1-yl diphosphate synthase	0.583936	-1.23163	1.32867	0.275575	0.459705	n.a.	-1.14396	n.a.	-0.843564	-1.13262	-0.970933	0.625348	-0.63355	-0.611119	-0.449104	-0.788904	-0.800409	-0.871437	-0.295325	-0.619697	-0.976961	-0.388179	-0.635095	-0.281389	-1.1019	0.0876	-0.2759	-1.0902	-0.6264	-1.5356	-0.3788	-0.0761	0.3332	-1.2416	-0.675	-0.7634
CDIF630erm_02368	Rrf	ribosome-recycling factor	n.a.	-0.0710051	-0.0274047	-0.188947	-0.00701556	-0.19725	-0.0664855	-0.119276	-0.334304	0.146089	0.228932	-0.0601442	-0.501771	-0.515864	0.00192618	-0.0529954	-0.479571	0.396951	-0.578622	-0.350389	-0.473625	0.129062	-0.0512542	-0.0171829	0.278067	0.464367	0.956467	0.1398	0.0179	-0.2645	-0.122733	0.196167	0.393467	0.1156	-0.0751	-0.0117
CDIF630erm_02369	PyrH	uridylate kinase	-0.172454	0.170405	-0.0368398	0.0793886	0.814071	0.425305	0.413359	0.353681	0.198579	0.769875	0.553358	0.536788	-0.0308063	-0.493884	-0.805794	0.191976	0.283236	0.597494	-0.574021	0.0236607	-0.16373	0.241743	0.319284	0.233065	-0.535133	-0.342933	-0.443933	0.185	0.5084	0.1373	0.359867	-0.445633	-0.479533	0.6813	0.1431	0.561
CDIF630erm_02370	Tsf	elongation factor ts (EF-ts)	-0.584743	-0.647187	-0.816138	-0.492364	-0.580665	-0.788911	-0.230661	-0.138335	-0.380149	0.290669	0.442299	0.121147	-1.14324	-1.53987	-1.05137	-0.55113	-0.729748	-0.450097	-0.0129362	-0.741051	-0.45845	-0.272697	-0.0811847	-0.159121	0.00676667	-0.494933	-0.391833	1.52403	-0.372767	-0.351767	-0.177933	0.194267	-0.396433	0.0231333	0.239733	-0.0400667
CDIF630erm_02371	RpsB	30S ribosomal protein S2	0.570391	-0.677875	-1.46577	-1.41712	-1.45606	-0.427824	-0.300244	0.311716	-0.168692	-0.295573	0.184355	0.375523	-0.887398	-0.660562	-0.725822	-0.158291	0.0368523	0.503801	-0.534686	-0.795174	-0.723025	0.358592	0.2398	-0.117614	-0.635067	-1.24147	-0.876967	-1.0442	-0.0058	0.8581	-0.396567	-1.28017	-1.24627	0.5321	-0.0631	0.2701
CDIF630erm_02387	ThiH2	2-iminoacetate synthase	-3.85362	0.36371	0.96382	-3.05482	-1.52367	-0.551131	0.232268	-0.762342	-0.305553	-0.553433	n.a.	-1.02552	1.0213	0.839293	1.29677	-0.0108369	0.469463	0.269162	0.538395	-0.107837	-0.973306	1.29674	0.990941	1.05354	1.4651	1.2617	1.4441	0.7053	0.1366	0.0964	0.7997	-0.0653	0.2211	1.1114	1.1737	0.7089
CDIF630erm_02389	CDIF630erm_02389	isoleucine 2-epimerase	4.55556	0.0643639	2.07554	0.978574	3.09964	2.30784	-0.185229	1.96425	-1.20736	-4.52205	-0.535934	-1.29925	2.38436	2.04028	2.2792	1.61722	1.57966	2.05949	-0.434089	-0.883947	0.169707	-1.05251	-1.11035	-1.21322	2.55603	2.79603	2.24303	2.11477	1.77147	0.701267	-1.01047	0.0256333	0.294933	-0.984933	-1.24843	-1.61383
CDIF630erm_02413	CDIF630erm_02413	putative alpha/beta hydrolase	n.a.	0.0297971	0.368093	1.51979	1.65081	1.43029	-0.35181	-0.539718	-0.405182	0.644796	0.373776	0.515492	1.23968	0.764527	0.719498	0.292096	-0.687048	1.505	-0.00713219	0.128004	-0.196949	-0.859733	-0.165534	-0.190385	1.1592	0.5425	0.7095	0.821833	0.00183333	0.624333	-0.21	-1.2601	-1.2573	0.980833	0.982133	0.358333
CDIF630erm_02422	CDIF630erm_02422	glucan 1,4-alpha-maltohydrolase	0.599449	-0.206617	1.45643	-1.251	1.8147	-0.0761123	n.a.	-0.532219	-0.577721	0.206486	n.a.	-0.3477	-0.545747	0.476608	0.934088	1.82934	0.746704	1.57877	-0.944578	-1.26886	-1.45628	-0.885472	-1.86937	-0.572248	1.6955	1.931	1.0646	0.813233	0.361533	-0.253767	-1.04	0.0605	0.3709	-2.11607	-0.754567	-0.272467
CDIF630erm_02425	CDIF630erm_02425	cell wall hydrolase	-0.577702	-0.515156	-0.593614	0.233804	-0.473359	-0.394716	-0.542306	-0.538893	-0.472798	-0.235265	-0.223629	-0.204733	0.693817	0.404235	0.506243	0.741234	1.09228	1.38381	-0.816031	-0.140343	-0.32774	-0.0804436	0.0231782	0.303136	0.3257	0.626	0.5314	0.6537	1.3157	-0.077	-0.7092	0.1572	-0.0868	-0.4938	-0.5221	0.0082
CDIF630erm_02427	FtnA	bacterial non-heme ferritin	0.0956288	0.0452858	-0.0431513	0.368751	-0.117802	-0.00598626	0.0256651	0.248306	-0.185617	-0.0629607	-0.180931	-0.110664	-1.31905	-0.462123	0.13654	0.178981	0.438659	0.126079	0.0780094	-0.317291	-0.270212	-0.213013	-0.130252	-0.256185	-0.5113	0.8938	0.3429	-1.0442	-1.3845	-0.2595	-0.2875	0.4935	0.7289	-0.4606	0.1937	0.5597
CDIF630erm_02460	CDIF630erm_02460	putative radical SAM superfamily lipoprotein	0.523878	0.696812	0.701071	0.106132	0.237351	0.0934842	0.0129415	0.0839793	-0.341044	-0.445569	-0.700247	-0.701064	0.978768	0.164611	0.229768	0.95193	0.940362	1.81686	0.258007	-0.32936	-1.03132	-0.232412	0.243188	-0.241097	0.557067	0.587967	0.497967	0.580933	0.623933	0.984733	-0.322133	-0.0753333	-0.247133	-0.330967	-0.552067	-0.305467
CDIF630erm_02478	AsnC	asparagine--tRNA ligase	-0.770596	-0.678582	-0.082441	-1.18257	1.01861	-1.43915	2.71715	0.433611	-0.342979	-0.142175	-0.717178	-0.481622	0.113427	-0.167993	0.485842	0.315296	-0.307261	-0.165477	0.433158	0.591676	0.430498	0.347562	0.463169	0.561233	-0.406	-0.6726	-0.0847	0.409033	-0.308767	-0.363567	-0.086	0.2805	0.2078	0.444233	-0.281867	-0.155767
CDIF630erm_02484	CDIF630erm_02484	putative ATPase	0.590387	n.a.	1.47226	1.53809	1.75129	1.90581	0.891639	0.896539	0.613497	1.3551	0.997988	0.906601	-0.356727	0.343723	0.216166	1.41992	1.33036	0.773907	0.659488	0.142512	-0.267214	0.327596	0.8742	1.2364	0.714333	1.07603	0.589733	1.72457	1.54587	1.84857	0.359833	0.377333	0.235833	0.809367	0.797267	0.339767
CDIF630erm_02487	Eam	glutamate 2,3-aminomutase	4.9464	0.924785	1.07162	1.46793	1.26437	1.83959	0.342494	0.661672	1.68555	0.394751	-0.394782	-0.167088	2.27741	1.71481	2.21959	1.80945	1.001	2.49607	1.61556	0.907904	1.19696	0.61674	0.632874	0.883698	1.38547	1.18797	1.55707	4.33417	1.28997	1.37787	0.760067	0.970167	0.526567	0.827267	1.03257	0.969867
CDIF630erm_02495	AmpP	xaa-pro aminopeptidase	0.24192	0.418645	0.26711	-0.113121	0.0592344	0.0368996	0.429328	0.348303	0.40942	0.96282	0.770914	0.7138	-0.0656121	-0.199419	0.187689	0.188738	-0.20039	0.712668	-0.0128997	0.0203374	-0.769697	0.51142	0.64304	0.590185	-0.0595333	0.165967	-0.0241333	-0.0386333	-0.319833	-0.703233	-0.0318333	0.550967	0.115967	0.590667	1.21987	1.08137
CDIF630erm_02497	PrsA1	peptidyl-prolyl cis-trans isomerase, PpiC-type	n.a.	0.959219	1.13067	0.935909	1.27517	n.a.	-0.0489653	-0.0907849	-0.489813	0.360296	-0.0270498	-0.320188	0.68388	-0.615679	-0.399213	1.02925	0.530546	0.99609	-0.192997	-1.07675	-1.05261	-0.0947294	-0.0785552	0.0409622	-0.0379667	-0.482667	-0.361767	3.9194	0.8271	1.1012	-1.07907	-0.945967	-1.20777	-0.3752	-0.2031	-0.3929
CDIF630erm_02556	Pgm	phosphoglucomutase	0.0509896	0.197928	0.160608	0.336587	0.467198	0.51013	0.0664863	0.0967513	-0.0913241	0.368764	0.19522	0.128853	0.162907	-0.758145	-0.216834	0.542967	0.203853	0.782323	0.179131	-0.528522	-0.539018	0.140069	-0.0104503	0.157346	0.9755	0.1429	1.0815	1.5184	0.4451	0.1115	0.2417	0.4569	0.3371	0.1654	0.1875	-0.02
CDIF630erm_02558	RpiB1	ribose-5-phosphate isomerase	0.44428	0.359416	0.348568	0.276882	-0.502938	-0.327539	1.20986	0.161372	n.a.	-0.296252	-0.489109	-1.07346	-0.268578	-0.361703	0.385264	-0.196992	-0.0951865	0.28947	0.0696332	-0.70725	-0.142545	0.373634	0.058539	-0.335519	-0.630133	-0.357433	0.389967	-0.0859667	-0.301767	0.228033	0.393567	0.0951667	0.580167	0.841533	0.669033	0.397733
CDIF630erm_02559	Tkt'1	transketolase, C-terminal section	-1.53079	-0.307232	-0.591098	0.86659	1.52898	1.70778	-2.11406	-2.29239	-2.26773	2.96158	-0.0618114	-0.0723954	-0.456468	-0.466156	-0.577543	-0.0353009	0.403114	0.806542	-0.23374	-0.558048	-0.598599	-0.156665	-0.567894	-0.543829	-0.380133	-0.363633	0.0151667	0.201933	0.461733	0.257933	0.191067	-0.147633	-0.297833	-0.00516667	0.148933	0.418933
CDIF630erm_02560	Tkt1	transketolase, N-terminal section	0.556924	0.679232	0.346456	1.20216	1.12103	0.6105	0.315344	0.39594	1.65961	1.65194	0.398591	0.959744	-0.358577	-1.0732	-0.859628	0.389055	-0.427439	0.508562	-0.204792	-0.779146	-0.818447	-0.031901	-0.232578	0.314491	0.1111	-0.3762	0.0741	0.0633333	1.00093	0.437233	-0.4223	-0.6102	-0.5	0.634733	-0.107567	-0.115667
CDIF630erm_02567	Tal2	transaldolase	0.86785	0.0957978	-0.343893	0.004405	-0.591558	0.0584684	-0.075445	-0.0907083	-0.223951	0.0324378	0.0462839	-0.106964	0.563264	-0.0496384	0.199037	0.00950812	-0.073117	0.785422	0.203425	-0.364813	-0.590682	0.26432	0.118206	0.401454	-0.184567	0.348633	0.306733	-0.2737	-0.3721	0.1429	0.0837333	0.940933	0.742033	-0.1	-0.0898	-0.3439
CDIF630erm_02568	Xpt	xanthine phosphoribosyltransferase	n.a.	3.45355	-0.549523	0.0955801	n.a.	0.0898136	-0.0432527	-0.268369	-0.29102	-0.19434	-0.314427	-0.363862	-0.103968	-1.304	-1.01647	0.429522	-0.219454	1.17519	-0.666302	-0.897505	-0.91497	-0.276691	0.0389766	0.0141689	0.638933	-0.128467	-0.220867	0.0838667	-0.771233	1.86467	-0.0133667	-0.384667	-0.495267	0.731767	-0.285833	-0.339433
CDIF630erm_02574	GuaB	IMP dehydrogenase	0.153344	0.199166	-0.110074	0.253989	0.347017	0.214059	-0.218272	-0.150155	n.a.	-0.0345359	-0.169304	-0.197332	0.0961804	-0.583229	0.297922	0.589594	-0.210179	0.396831	-0.103268	-0.146623	-0.584342	-0.424713	-0.162144	0.00262607	0.8314	0.0519	1.0094	2.86743	-0.409667	0.412333	-0.6224	-0.1565	0.4352	-0.268367	-0.197467	-0.478467
CDIF630erm_02577	Gbd	NAD-dependent 4-hydroxybutyrate dehydrogenase	n.a.	-1.5789	-1.57247	-3.18257	-2.65142	-2.49983	-2.54795	-2.27376	-2.55944	-3.63582	-3.74924	-4.35468	-2.38381	-1.94647	-2.26654	-2.17023	-2.77737	-3.17035	-1.6306	-2.63301	-3.55735	-3.6871	-2.79652	-3.11088	-1.4747	-1.0946	-1.8742	-0.1568	-3.7028	-4.174	-2.2363	-2.5972	-1.9646	-3.6503	-3.6832	-3.113
CDIF630erm_02581	SucD	succinate-semialdehyde dehydrogenase (acetylating)	-3.31405	-3.23763	-3.27595	-4.80114	-4.23544	-4.01824	n.a.	-2.72528	-3.14166	-3.64401	-3.81903	-3.57059	-4.19098	-4.49053	-2.91754	-4.9136	-4.97762	-4.63361	-2.85281	-3.03964	-3.36448	-4.15032	-3.71919	-3.65655	-5.06507	-4.07617	-3.49937	-3.33633	-6.34313	-7.17223	-3.45757	-4.07557	-3.33537	-4.88483	-4.72033	-5.27283
CDIF630erm_02587	GrdD	glycine reductase complex, component C subunit alpha	2.84815	3.16547	2.97954	2.3906	2.56945	2.34577	1.7892	1.7529	1.91611	3.543	3.29158	3.30222	2.66611	1.93101	2.76878	2.94597	2.16325	2.44833	1.60937	0.337542	1.15012	3.22929	3.17012	2.95266	2.48763	2.25653	2.82513	4.59857	2.38867	2.23167	1.31393	1.20493	1.56633	2.88787	2.98637	2.93757
CDIF630erm_02588	GrdC	glycine reductase complex, component C subunit beta	2.88283	3.10523	2.88168	2.58982	2.83556	2.58151	3.03549	1.77916	1.55006	3.67049	3.55974	3.44364	2.08096	1.55422	2.04669	2.44182	1.97455	2.39312	1.36625	0.730744	0.997919	2.6151	2.8282	3.02135	3.0799	2.4715	3.9336	4.15323	2.29983	2.37703	1.8206	1.675	2.0931	3.38163	3.06013	3.18243
CDIF630erm_02589	GrdB	glycine reductase complex, component B gamma subunit (selenocysteine)	4.91123	3.96869	4.18023	0.714329	1.23242	0.84909	2.41626	2.47894	2.87133	1.75391	1.72778	1.56393	3.40964	3.0195	3.57521	3.7847	3.70207	4.25909	2.13977	1.41586	1.65114	4.1992	4.24598	4.2312	3.5274	2.8803	3.6929	4.72517	3.35847	3.24067	2.0096	1.6254	2.0723	4.08407	3.79547	3.74237
CDIF630erm_02594	GrdE	glycine reductase complex, component B subunits alpha and beta (Selenoprotein PB alpha/beta)	3.68708	3.76145	3.81055	3.00277	3.41362	3.10168	2.24436	2.1993	2.63762	4.13063	4.09967	3.97518	2.75728	2.35124	2.34158	2.0898	2.13077	2.54964	1.39788	1.54303	1.70928	2.63763	2.80579	2.7462	3.4106	3.4865	3.677	3.08263	3.16493	2.87243	2.1791	1.7531	2.1577	4.25233	4.06163	3.49203
CDIF630erm_02596	TrxB3	thioredoxin reductase	2.55778	2.51731	2.51895	2.81402	2.97702	2.57681	1.26729	1.08897	1.40735	3.83314	3.68997	3.48853	2.66061	3.02288	3.31044	1.86096	1.7437	2.04365	1.32071	2.4024	2.50944	2.41047	3.26993	2.50412	2.36747	2.30857	2.47847	2.43483	3.01703	2.86373	1.30007	1.10587	1.56007	3.16203	3.12073	2.67463
CDIF630erm_02619	CDIF630erm_02619	indole-3-acetate kinase	2.24589	2.18782	1.70016	1.83234	1.89717	2.07969	1.1321	0.91314	0.947071	0.861239	0.688922	0.775781	1.27296	1.41662	1.52482	1.92506	1.28991	1.82661	0.948141	0.663369	0.395775	0.669717	0.811395	0.616636	1.7893	1.9058	1.6193	3.59737	1.55277	1.62317	0.7878	-0.2467	0.3543	0.466367	0.528167	0.195867
CDIF630erm_02620	IorB	indolepyruvate oxidoreductase, sununit beta	n.a.	3.60014	3.25622	1.7525	n.a.	1.80234	1.05777	0.92675	1.55081	0.0224068	0.336649	1.76125	3.87751	3.89991	3.52455	2.28922	2.68464	3.82794	1.84223	1.38041	1.45606	0.78942	1.39053	0.628731	3.5801	3.3923	3.1886	3.1135	3.5163	3.4864	1.767	1.4093	0.9037	1.2381	0.7474	0.272
CDIF630erm_02621	IorA	indolepyruvate oxidoreductase, sununit alpha	4.47243	n.a.	4.61826	0.167146	0.575676	0.682472	0.538082	1.46668	5.45259	-2.28682	-2.56123	-2.52047	3.63831	3.53804	3.83141	3.07061	2.80185	3.19852	1.98713	1.70465	1.29488	0.641189	1.42283	1.28017	3.8058	3.8342	4.1138	3.1572	2.5039	2.5793	1.7395	1.8959	1.9343	0.9275	0.9865	0.8046
CDIF630erm_02622	CDIF630erm_02622	aromatic-amino-acid aminotransferase, tyrB-like	n.a.	2.38362	2.11889	2.59581	2.76779	2.74164	0.169719	-0.341178	-0.237705	0.863703	2.02539	0.489362	3.69257	2.80805	3.92847	2.09847	1.01578	2.26297	1.93114	15.0357	0.612099	-0.0313811	13.7223	0.374947	5.52027	5.31167	5.39617	5.7075	2.5307	2.0209	2.78507	2.44317	2.09387	0.7554	0.5953	0.796
CDIF630erm_02645	Dut	dUTP diphosphatase	-0.886279	-0.947017	-1.05288	-0.664141	-0.901554	-0.922316	-0.796901	-0.999335	n.a.	-0.811643	-0.689986	-0.928313	-2.31322	-1.15335	-0.833384	-0.23548	0.0383942	0.547013	-0.049062	-0.451369	-0.560778	0.624646	-0.0112944	-0.258523	-0.819067	-0.838367	0.0900333	-0.5607	-0.3649	0.4293	-0.202367	-0.541467	0.272233	0.0455	0.2328	-0.5262
CDIF630erm_02647	CDIF630erm_02647	transcriptional regulator, MarR family	-0.476101	0.291287	-0.480373	-1.30577	-0.151985	-1.07183	-0.564909	-0.442476	n.a.	-0.554398	-0.744783	-1.01343	0.0506549	-0.190059	-0.639391	0.2112	0.0477088	0.754257	-0.196197	-0.520477	0.0995021	-0.125059	0.213019	-0.548783	0.5176	0.593	-0.131	-0.298933	0.500667	-0.817433	1.0621	0.6355	0.2076	-0.659633	-0.131333	0.346267
CDIF630erm_02652	PpdK	pyruvate phosphate dikinase	-0.341038	-2.01326	-0.799894	-0.515932	-3.72817	0.0469226	0.390714	1.38948	-1.34133	0.66197	0.789555	-0.109003	0.172442	0.44142	0.784554	0.324636	0.785607	1.00155	-0.242808	0.0315475	-0.329193	0.236285	0.302172	0.348905	0.5333	0.6369	0.6744	0.405167	0.404267	0.118967	0.4479	0.5692	0.8523	0.541467	0.439367	0.645567
CDIF630erm_02654	CDIF630erm_02654	putative transcriptional repressor ccpn	2.57259	-0.325316	-1.21063	-0.573171	n.a.	0.232385	-0.974606	-0.442434	-0.574675	-0.30763	-0.0749335	0.693863	-0.457957	0.264845	-0.393159	-0.521041	-0.192674	0.459435	0.339612	-0.122215	0.275363	0.165085	0.181234	-0.374169	-0.0609	0.5694	0.1215	-0.403133	-0.0368333	0.0642667	-0.2497	0.7125	0.6368	0.314167	0.121967	0.157467
CDIF630erm_02675	GlyS	glycine--tRNA ligase, beta subunit	0.0635908	0.0875146	-0.0629309	0.221066	-0.188079	0.0541328	-0.217595	-0.296381	-0.361985	-0.659465	-0.673352	-0.589521	-0.449786	-0.0381506	-0.805255	0.929898	0.127605	0.238085	-0.245291	-0.313624	-1.42117	-0.234571	-0.156505	-0.37572	-0.0801667	-0.449167	-0.492267	0.449333	0.202733	0.478133	-0.203167	-0.159667	-1.27587	-0.385967	-0.436967	-0.309967
CDIF630erm_02676	GlyQ	glycine--tRNA ligase, alpha subunit	0.152825	0.356978	0.0109054	-0.0557977	-0.0556722	-0.0736186	-0.0243231	-0.22201	-0.545089	-0.641004	-0.784175	-0.94142	0.0912462	-0.196728	-0.213177	0.206443	0.00224098	0.316509	-0.437329	-1.3897	-0.949072	-0.454263	-0.43816	-0.462984	-0.167467	0.154833	0.139033	0.2172	0.6166	0.3412	-0.417567	-0.466467	-0.619567	-0.4499	-0.8373	-1.0377
CDIF630erm_02677	CDIF630erm_02677	uncharacterized protein	0.621575	0.682034	0.479655	0.262043	0.394643	-0.00149714	-0.369355	-0.418394	-0.647496	-1.03721	-1.1695	-1.22876	0.546655	0.542076	0.330477	0.353374	0.228871	0.30152	-0.782621	-0.38705	-0.294336	-0.992791	-0.747179	-0.772007	0.773233	0.377133	0.588933	0.2171	0.676	0.6769	-0.646567	0.142533	-0.391267	-0.4127	-1.0635	-1.211
CDIF630erm_02681	Era	GTP-binding protein Era	0.262485	-0.405884	-0.22559	0.154952	0.361576	0.00825658	0.610162	-0.247338	-0.665297	0.0836702	0.258919	-0.0229915	-0.00120971	0.181633	0.12816	-0.0925378	0.172797	0.294375	-0.0500821	-0.374401	-0.802798	2.28027e-05	-0.469211	-0.494062	0.0287667	0.209667	0.325867	0.2518	0.1525	0.5377	0.0857667	-0.0421333	-0.103133	0.488	0.0261	-0.3189
CDIF630erm_02685	CDIF630erm_02685	PhoH-like protein	n.a.	0.14824	-0.521348	-0.345508	-0.804417	-0.484872	0.258999	0.181961	0.367896	0.695762	0.184558	1.58276	0.345505	0.483311	0.114793	1.11517	0.507991	1.00814	0.268576	-0.225628	0.171863	0.0133114	0.0294972	0.326585	-0.153433	0.0269667	0.105967	0.108733	-0.00646667	-0.806567	0.280267	-0.0254333	0.362267	-0.770267	-0.641267	0.437833
CDIF630erm_02688	CDIF630erm_02688	putative ribosome-associated sigma 54 modulation protein	n.a.	-0.539487	-0.733099	-0.816558	-1.90644	-0.80402	-0.778312	-0.615597	-0.963344	-1.92783	-1.63804	-1.97871	-0.105201	-1.51582	-1.64328	0.765423	0.483248	1.18981	-1.20002	-1.67631	-1.71175	0.203603	-0.158773	-1.18363	-0.456467	-0.110467	-0.189467	-0.0126667	-0.870567	-0.798867	-0.634267	-0.485767	-0.496867	-1.44727	-1.14457	-0.668667
CDIF630erm_02690	CDIF630erm_02690	putative aspartyl/glutamyl-tRNA amidotransferase subunit B-related	-0.0578459	-0.29995	0.0328558	0.042757	-0.310175	-0.179818	-0.0379339	-0.00826245	0.157494	0.0346911	-0.25842	-0.459858	-1.03458	-0.649657	0.715883	0.392946	0.182129	0.419232	-0.766825	-0.325573	-0.430536	0.282373	-0.389521	-0.776934	0.277367	0.813467	0.579767	-0.205467	-0.408467	0.0650333	0.0237667	1.05487	0.893367	0.0982333	0.199533	0.207633
CDIF630erm_02692	CDIF630erm_02692	putative histidine triad (HIT) protein	0.298515	0.273321	-0.0965437	-0.268227	-0.211951	-0.566137	-0.224882	-0.0835853	n.a.	-1.76667	-1.30893	n.a.	1.17902	1.02624	1.49913	-1.67211	-0.240747	0.110391	10.4469	-0.0295761	0.399696	-1.57098	-1.08538	-0.887816	-0.374267	-0.0111667	0.0707333	-0.232267	-0.208067	-1.85217	-5.35797	-0.779267	-0.187867	-0.570867	-0.929867	-0.575367
CDIF630erm_02693	MtaB	threonylcarbamoyladenosine tRNA methylthiotransferase	-0.783415	0.374823	0.32707	-0.135478	1.19222	-0.85134	n.a.	-0.255229	0.672173	n.a.	-0.122024	-0.229295	-0.984888	-1.64061	-0.920155	0.0444048	-0.382124	-0.52355	-0.187352	-1.1637	-0.836585	-0.139826	0.0461667	-0.148527	-0.777467	-0.411367	-1.02927	0.1318	-0.2921	-0.669	0.472633	0.0154333	-0.291867	-0.0848	-0.4139	-0.5963
CDIF630erm_02705	GlcK	glucokinase	-0.474877	-0.0628235	-0.429249	-0.0657862	0.137467	0.724397	-0.129231	-0.434409	-0.684886	0.115967	0.163199	-0.657626	-0.151161	0.112177	-0.393825	0.696643	0.855008	0.62873	-0.950477	-0.596766	-0.78418	-0.540095	-0.108893	-0.326449	-0.8434	-0.2455	-0.3999	0.651	0.5407	0.7866	-0.4809	-0.3166	-0.3694	0.007	-0.2968	-0.4463
CDIF630erm_02706	DnaJ	chaperone protein DnaJ	1.04602	n.a.	-0.626025	0.243838	0.280537	0.384718	-0.293333	-0.659282	-0.250954	-0.605887	-0.18089	-0.203867	-0.906774	-1.20636	-0.395206	0.0166922	-0.239996	-0.703331	-0.475512	-1.09941	-0.739301	-0.412678	-0.522096	-0.684468	-0.815967	-0.674867	-0.434667	2.8633	-0.0079	-0.2272	-0.523767	0.0226333	-0.0334667	-0.5007	-0.4016	-0.2454
CDIF630erm_02707	DnaK	chaperone protein DnaK	0.812967	0.0265426	-0.0167262	0.356816	-0.167813	-1.71584	-1.441	0.182136	1.59972	0.0892112	-0.803981	-0.131334	-0.852024	-0.706373	-0.60967	-0.348812	-0.672555	-0.884563	-0.198715	-0.339242	-0.470238	-0.738325	-0.318068	-0.0778341	-0.713767	-1.05837	-0.290767	-0.186367	-0.452767	0.0547333	-0.0520667	-0.187867	-0.242267	-0.0129667	-0.398567	-0.676467
CDIF630erm_02708	GrpE	protein (HSP-70 cofactor)	-1.36257	-1.61209	-1.31596	-0.709716	-0.794556	-0.85596	-0.945414	-0.708698	-0.641184	-0.641451	-0.745941	-0.419651	-0.514817	-0.340453	-0.0894288	-0.699558	-0.615182	-0.156531	-0.539222	-0.422969	-0.536383	-0.787909	-0.697784	-0.796629	-1.55103	-0.889833	-1.21403	-1.56303	-1.27253	-1.35253	-1.36583	-0.175133	-0.528533	-1.10703	-0.821333	-0.934733
CDIF630erm_02713	LepA	elongation factor 4	-0.772236	-0.412889	-0.650507	-1.50672	-1.73271	-1.32915	-0.139347	-0.0852223	-0.34909	-0.684961	-0.450461	0.0436376	-0.258244	-0.168766	0.102307	0.0826221	-0.214684	0.269525	-0.183128	-0.314786	-0.824115	-0.159126	0.0230031	0.229508	-0.4555	-0.184	-0.262	0.0625	-0.1872	-0.8997	0.0126	0.2457	0.1896	0.2107	0.0171	-0.2419
CDIF630erm_02728	Ung	uracil-DNA glycosylase (UDG)	n.a.	0.244296	-0.221374	2.23873	-0.827141	n.a.	-0.0398613	-0.419817	-0.0401102	0.520424	-0.22902	-1.55493	1.21873	-0.0808408	0.639673	0.0830531	-1.4366	0.94802	0.497993	0.0481581	0.308204	-0.0244038	-0.5932	-0.132637	1.32727	0.439667	0.719567	-0.000233333	-0.762933	0.127967	-0.165333	-0.291333	0.00576667	0.0972667	-0.00903333	-0.312833
CDIF630erm_02741	SelB	selenocysteinyl-tRNA-specific translation factor	-1.07496	-1.2278	-0.937644	-1.22436	-1.6001	-0.120128	-1.16927	n.a.	-0.439191	-0.271354	-0.020307	-0.452325	-2.18544	12.646	-0.5901	-0.407306	-0.471313	0.387271	-0.84731	-1.00171	-1.55167	0.230422	0.372091	-0.652759	-0.620033	-0.612233	-0.447133	-0.498167	-0.0298667	-0.777267	-0.0380333	-0.120033	-0.0463333	0.165133	0.0451333	-0.938767
CDIF630erm_02742	SelA	L-seryl-tRNA(Sec) selenium transferase	-0.0785976	-0.273396	-0.228171	-0.352208	-0.506018	-0.560535	n.a.	-0.0217807	-0.0846341	-0.0213528	-0.186634	-0.0498845	-0.179259	-1.2564	-0.191248	-0.243968	-1.50067	-0.504581	0.252	-1.26493	-0.674692	-0.557951	-0.434907	-0.179614	-0.0417	-0.0362	-0.0342	2.23553	-0.658867	-1.39247	-0.0499	-0.1309	0.0773	-0.704067	-0.644467	-0.914267
CDIF630erm_02750	CDIF630erm_02750	putative histidinol-phosphate aminotransferase	3.42943	3.0992	2.8705	2.10262	2.27583	2.19447	-0.00350106	0.29971	-0.438406	-0.793461	-0.922826	-1.27111	2.29744	2.04232	2.52866	1.74083	1.27576	1.96932	0.014142	-0.551208	-0.390664	-1.19955	-1.09028	-0.867217	2.99613	3.22403	3.02673	5.00683	0.856333	1.39933	0.461333	-0.387667	-0.0427667	-0.890167	-0.763367	-0.722767
CDIF630erm_02758	PagL	phospho-alpha-glucosidase	n.a.	1.33468	0.900525	-0.10955	-0.0546569	-0.390777	n.a.	0.0677809	0.0645596	0.057141	0.200754	0.442335	0.357747	-0.526792	0.0461669	0.0283009	-0.228327	-0.276722	0.695862	-1.21339	-0.263326	-0.249108	-0.96992	-0.409769	-0.197333	-0.244833	-0.466133	2.29793	-0.313667	-0.815667	-0.239433	-0.301933	-0.862133	-0.406567	-0.325767	-0.235267
CDIF630erm_02761	CDIF630erm_02761	PTS system, maltose-specific IIA component	n.a.	0.446025	0.689751	-0.186634	-0.122052	-0.619042	-0.370819	0.00791576	0.171131	-1.18552	-0.99866	-0.671901	0.541961	0.564286	0.114881	0.140946	0.714335	1.64335	13.0811	0.233835	0.0464354	0.541673	0.55779	-0.467074	0.0776667	0.620767	-0.795433	1.4754	1.1966	-0.7746	-1.44993	-0.745133	-0.695933	-0.3233	0.4178	0.4
CDIF630erm_02762	YjgF	2-iminobutanoate/2-iminopropanoate deaminase	0.119754	0.0191231	0.011443	0.196363	-0.13985	-0.209074	-0.201324	-0.339003	n.a.	-0.338217	-0.587155	-0.756911	0.735333	1.16733	1.28181	-0.361775	0.0487306	-1.24467	0.978997	1.10513	1.13595	-0.671927	-0.518363	-0.705795	0.346567	0.142367	0.689467	0.2926	-0.5958	0.16	0.183867	-0.204833	0.514267	-0.3007	-0.5948	-1.4741
CDIF630erm_02763	TdcB	threonine dehydratase	2.00252	-0.35853	-0.52138	0.26965	-1.06847	-1.36182	0.0849374	-0.00955267	-0.310209	1.13033	0.500003	0.666297	0.0494745	-0.0567985	-0.26342	-0.262465	-0.659574	-0.296966	0.439512	-0.271824	-0.0553725	-0.247327	-0.40116	-0.0524951	-0.5024	-0.2011	-0.4661	-0.6272	-0.5173	-0.9984	0.3703	0.3854	0.4483	-0.3162	0.0895	-0.8244
CDIF630erm_02764	AspD	bifunctional aspartate aminotransferase/L-aspartate beta-decarboxylase	-1.67463	-1.52971	n.a.	-1.20058	-0.717638	-1.18014	n.a.	-0.762957	-1.6186	1.51715	1.77947	1.47123	-1.73677	-3.12945	-2.03454	0.147017	-0.192065	0.090012	-2.0767	-1.72295	-2.32537	0.592126	1.73379	1.53902	-3.65483	-2.89943	-2.47403	-0.709667	-1.73167	-2.12667	-2.56353	-2.75373	-3.61343	1.84833	1.71653	1.62633
CDIF630erm_02772	LeuS	leucine--tRNA ligase	0.954196	0.885077	0.866056	0.844381	0.773627	0.630429	0.0886062	0.187292	0.017778	0.127872	-0.0227284	-0.081727	0.587286	1.25209	1.2627	1.67831	0.814917	1.4054	-0.0106971	-0.0560005	-0.820455	0.217997	0.219287	0.141493	0.5839	0.7918	1.276	0.646367	0.595967	1.15757	-0.1593	-0.088	-0.2576	-0.100333	0.132367	-0.201133
CDIF630erm_02784	CDIF630erm_02784	putative serine-pyruvate aminotransferase	1.97635	2.14088	2.0123	1.91782	1.24365	1.57229	3.18943	3.35142	3.43752	2.40153	2.15345	2.35187	2.97113	2.96547	3.04822	2.1143	1.85529	2.05089	3.93076	3.88445	3.40091	1.87758	1.84309	2.32071	2.36967	3.16257	2.42967	2.5016	0.8444	0.5724	3.65127	3.83757	4.07447	1.1495	1.2519	1.6483
CDIF630erm_02808	CDIF630erm_02808	hypothetical protein	n.a.	-0.0689893	-0.516354	-0.14088	n.a.	-0.021632	-0.604717	-0.604835	-0.617362	-0.212574	-0.867931	-0.654716	0.296404	-0.681213	-0.108272	0.071625	-0.770005	0.489118	-0.558069	-0.230306	-0.417747	-0.264668	-1.24856	-0.273321	-0.7985	-1.3123	-0.6684	-0.469633	-0.749133	-0.284033	-0.9082	-0.6216	-0.7408	-0.515733	-0.209333	-0.684333
CDIF630erm_02812	YloV	uncharacterized protein YloV	-0.189845	0.124444	-0.0972999	-0.0821613	-0.277703	-0.257679	0.911671	0.475282	0.0213055	-0.250975	-0.396688	-0.160853	-0.677944	-0.595463	-0.455021	0.082813	0.0376625	0.223404	-0.0870289	-0.546287	-0.821143	-1.09199	-0.256437	-0.100693	0.0127333	0.0152333	0.0170333	0.3312	0.1097	-0.1165	0.0810333	0.151933	0.0572333	-0.3115	-0.1095	-0.4449
CDIF630erm_02825	CDIF630erm_02825	putative nitroreductase-like oxidoreductase	n.a.	0.148234	-0.170186	-0.132206	-0.338022	-0.363244	-0.271468	-0.146645	-0.22142	-0.144276	-0.234979	-0.473738	1.19709	0.552022	0.7965	-0.623962	-0.672056	0.703327	-0.0497417	0.263377	0.590568	-0.457765	-0.529098	-0.553917	0.5446	0.3256	-0.3889	-0.644233	-0.332033	-1.00793	0.0706	-0.3447	0.4699	-0.193933	-0.0212333	-0.482233
CDIF630erm_02828	Rpe2	ribulose-phosphate 3-epimerase	n.a.	0.475251	0.122979	0.3392	n.a.	0.0681119	0.344884	0.142716	0.115247	-0.0910574	-0.0244354	-0.298714	1.75941	-0.651186	-0.778661	0.490304	0.648686	2.04033	-0.657327	-0.566591	-1.05355	-0.441581	-0.135936	-0.298272	0.906833	0.164033	0.476633	0.360767	-0.0407333	0.818267	0.432033	0.882633	0.669633	-0.00403333	0.0450667	0.352867
CDIF630erm_02831	Stk	putative serine/threonine-protein kinase	-2.10903	-0.721083	2.0937	-0.895098	-0.120023	3.75159	-0.678495	-0.51578	0.561779	0.304994	-0.112763	-0.115224	0.385965	-1.02464	0.11094	1.02228	-0.141329	1.09579	0.217153	-0.770122	-0.842045	0.00790509	-0.423412	-0.448252	0.8696	0.4541	0.736	1.696	0.0122	-0.3041	-0.1736	0.0243	-0.0937	-0.3938	-0.0306	0.363
CDIF630erm_02837	Fmt	methionyl-tRNA formyltransferase	0.134539	0.396849	0.0742333	0.260939	0.372549	0.185614	0.0396121	0.126752	-0.228984	0.276975	-0.0588406	0.0930978	0.460249	0.160659	0.840515	0.531958	0.349302	0.733918	0.350903	-0.110878	0.187152	0.26965	0.373247	-0.154103	-0.0146333	0.102567	0.343467	0.165633	0.474533	0.113733	-0.0723333	-0.243933	-0.101633	-0.0819667	-0.0901667	-0.727367
CDIF630erm_02840	CoaBC	bifunctional phosphopantothenoylcysteine synthetase/decarboxylase	n.a.	-0.119902	-0.00129819	1.95133	2.17214	1.8706	0.028315	-0.0360504	-0.439651	0.0506208	-0.194997	0.284455	-0.71205	-1.3678	-0.878605	2.62086	2.04227	2.74886	0.170399	-0.759623	-0.612594	1.2846	0.563787	0.41342	-0.693233	-1.27123	-0.538033	4.90843	1.18243	1.88833	-0.333733	-0.612233	-0.582833	0.732233	0.728033	0.798933
CDIF630erm_02842	Gmk	guanylate kinase	n.a.	0.356359	0.43623	0.0432317	n.a.	0.377145	-0.438579	-0.287593	-0.0653163	-0.0447553	-0.0164145	-0.0780727	0.863044	0.449306	0.14125	0.587027	0.745423	1.32645	-0.152417	0.0537627	-0.249096	0.15762	-0.241275	-0.114128	0.516433	0.176533	0.194733	0.2757	0.4988	1.1322	0.351233	0.101633	0.0983333	0.1938	-0.4963	-0.9202
CDIF630erm_02843	CDIF630erm_02843	uncharacterized protein, YicC-like	-0.478951	n.a.	-0.506343	0.448286	0.580886	0.275063	-0.367266	-0.65748	0.407148	-0.175244	-0.263749	-0.28728	-0.25634	-1.1085	-1.2359	0.714827	-0.0597033	0.850434	0.0817933	-0.70191	-2.30436	-0.106858	-0.505753	-0.700591	-0.678567	-0.325067	-0.469467	0.115567	0.354167	-0.0462333	-0.294067	-0.425367	-0.335767	-0.341733	-0.534833	-0.702633
CDIF630erm_02844	DapF	diaminopimelate epimerase	-0.0079199	0.230198	0.26385	0.225383	-0.133011	-0.138053	-0.258856	0.031299	-0.264918	-0.781525	n.a.	-0.892153	0.409694	0.547563	0.967556	0.747291	0.117162	0.866801	0.162924	-1.16142	-1.02689	-0.345028	-1.17693	-1.20177	0.196367	0.397967	0.432567	0.1063	0.5344	0.3549	-0.529233	-0.449933	0.0259667	-0.757	-0.7191	-1.5628
CDIF630erm_02845	LtaE	low specificity L-threonine aldolase	0.526475	0.777411	0.339666	0.0569404	0.426935	0.198881	0.190049	0.146657	-0.16188	0.144455	0.735883	-0.0369411	0.807606	0.863112	1.05756	0.0297373	0.0811977	0.502374	0.419929	0.349365	0.207765	-0.167484	-0.0388829	-0.0281001	0.565133	0.584833	0.614133	0.244867	0.480667	-0.128033	-0.167767	-0.0376667	0.193233	-0.523733	0.151167	0.548067
CDIF630erm_02862	TrpS	tryptophan--tRNA ligase	0.456763	0.466198	0.244454	0.0111899	-0.0426235	0.0215031	-0.319154	-0.197915	-0.257093	-0.44206	-0.684766	-0.711117	0.526804	0.379214	0.573659	0.596926	-0.157223	0.461878	0.279974	-0.62928	-0.701259	-0.510557	-0.700833	-0.338705	-0.0266333	0.307067	0.354267	0.281533	0.186333	-0.635767	-0.260133	-0.369233	-0.428833	-1.34057	-1.12147	-0.495567
CDIF630erm_02866	CDIF630erm_02866	putative peptidase, M24 family	-0.407313	0.107312	-0.34832	-0.600187	-0.271531	-0.456671	0.911195	0.841579	1.17398	1.69175	1.3783	1.32313	-0.331943	-0.507542	-0.552555	-0.263011	-0.657175	-0.63511	0.74319	0.203837	0.457057	1.21742	1.23354	1.8244	0.268567	-0.170933	-0.598133	2.4782	-0.7144	0.2678	1.38517	0.615567	0.316567	1.9165	1.6089	1.8866
CDIF630erm_02871	IleS	isoleucine--tRNA ligase	3.00028	3.11492	3.39616	1.97215	1.9542	1.93057	0.0513901	-0.0338221	0.113451	-0.156292	-0.111504	0.0652068	2.1206	2.52117	2.17226	2.66328	1.84622	1.70756	0.65475	0.144039	-1.08611	0.423586	-0.100512	0.196575	1.3794	1.2564	1.4765	1.56107	1.45867	2.22237	-1.3042	-1.0195	-1.5367	-0.457433	-0.346833	-0.432733
CDIF630erm_02873	CDIF630erm_02873	putative cell-division initiation protein DivIVA	1.53962	1.25346	0.13828	1.85691	2.43217	0.908474	1.21622	-1.31859	-0.709442	2.60571	-0.219146	1.19641	0.734189	0.382096	0.925996	0.0346904	0.422519	0.585943	-0.735083	0.525575	0.0751345	-0.137205	-0.499591	-0.454048	0.0949667	0.138067	0.615167	0.431	0.5072	-0.2543	-0.224733	0.557567	0.169867	-0.0082	-0.2712	-0.5178
CDIF630erm_02877	CDIF630erm_02877	putative pyridoxal 5'-phosphate-dependent enzyme	n.a.	-0.0342788	-0.156837	-0.24587	-0.134346	-0.361088	-0.47539	-0.479033	-0.351202	-0.675949	-0.46193	-0.502869	0.636132	1.00242	-0.0819665	-0.457212	-0.80135	0.593304	-0.141209	0.473077	0.462547	-0.751666	-0.150594	-0.397824	0.3252	0.1355	0.1391	-0.165	0.0329	-0.2361	-0.2081	-0.3669	-0.2627	0.1164	-0.5912	-0.995
CDIF630erm_02880	CDIF630erm_02880	uncharacterized protein	1.14921	1.23099	1.20755	-0.100329	0.101115	0.0590758	-1.22761	-0.405935	-1.372	-2.04834	-1.83162	-2.21786	1.12463	0.762674	0.995991	0.314199	0.491449	0.931271	-0.790985	-1.35629	-1.3027	-1.14072	-1.47251	-1.4332	1.0303	1.1997	0.919	0.481633	0.309233	0.0345333	-1.184	-1.2177	-1.42	-2.27987	-1.88637	-1.57007
CDIF630erm_02886	Der	GTPase Der	n.a.	0.00839726	-0.305013	0.0439833	-0.104827	-0.143747	0.126934	-0.0249157	0.0307111	0.178209	-0.22111	-0.0404607	-0.0653475	-1.1685	-0.433507	0.930738	0.145736	0.473765	-0.14226	-0.829138	-0.653939	0.272504	-0.01095	-0.0357639	-0.0826	-0.6555	-0.1798	2.9388	-0.5055	-0.3367	-0.0784	-0.6193	-0.2463	0.0834	-0.0649	0.2325
CDIF630erm_02900	FtsZ	cell division protein FtsZ	1.66093	-1.1177	0.654497	-2.47669	0.488358	-2.08494	-0.687553	-0.406443	0.0343057	-0.233006	-0.103158	1.47194	-0.182307	-0.159964	-0.124486	0.0162667	0.145003	0.107887	-0.197815	-0.2326	-0.612647	-0.0736116	-0.17035	-0.113601	-0.527933	-0.253833	-0.476533	-0.0112	0.1898	-0.2231	0.387267	-0.0821333	-0.109633	-0.233	-0.1297	-0.3747
CDIF630erm_02907	MurD	UDP-N-acetylmuramoylalanine--D-glutamate ligase	-0.123274	-0.0540194	-0.196273	-0.229242	0.112873	-0.0439507	n.a.	-0.173812	-0.1997	0.213083	-0.116758	0.119357	-0.932469	-1.32515	0.210338	-0.543238	-0.554752	0.0262568	-0.134935	-0.918633	-1.52107	-0.727486	-0.903999	-1.15122	0.0518667	-0.106733	0.460967	2.52387	-0.332033	0.0625667	0.0957667	-0.366433	-0.0113333	-0.321233	-0.180633	-0.721233
CDIF630erm_02909	MurF	UDP-N-acetylmuramoyl-tripeptide--D-alanyl-D- alanine ligase (UDP-MurNAc-pentapeptide synthetase) (D-alanyl-D-alanine-adding enzyme)	-0.150762	0.212356	-0.0475689	-0.101944	-0.370201	-0.193446	n.a.	0.0149716	0.131004	0.0974145	0.0805494	0.12888	-0.324843	-1.1326	-0.342502	-0.386001	-1.44998	-0.105974	-0.179369	-0.503638	-1.03897	-0.748307	-0.0215974	0.0315709	0.0678667	-0.360933	-0.343033	2.0455	-0.6295	-1.2273	0.0991667	-0.595633	0.185467	-0.1638	-0.2383	-0.4323
CDIF630erm_02916	YchF	ribosome-binding ATPase YchF	n.a.	-0.813021	-0.927262	0.76772	0.319992	0.42478	0.371761	-0.131802	0.0970189	1.05806	0.930185	0.910734	-0.607087	-0.932587	-0.197604	0.506178	0.249523	0.786185	0.171652	-0.31309	-0.340047	0.366326	0.382427	0.483136	-0.6206	-0.618	-0.3573	2.72873	-0.126567	0.000133333	0.3789	0.2933	0.378	0.967533	0.813833	0.857433
CDIF630erm_02921	PtsG-BC	PTS system, glucose-specific IIBC component	-1.13799	-0.290355	-0.381024	-1.62907	-0.989514	-1.53993	-0.252754	0.417235	-0.171528	-0.241041	-0.248819	0.181951	-1.46083	-1.96204	-1.66327	-2.32309	-1.54801	-1.55766	-0.739372	-1.06367	-0.988049	-1.26705	-0.942788	-0.913181	-1.87777	-2.30067	-1.60857	0.353567	-2.23063	-1.74403	-0.599167	-0.826967	-0.932567	-0.528633	-0.703333	-0.659733
CDIF630erm_02936	Pfo	pyruvate synthase	0.959237	1.41139	0.98922	0.615763	0.426066	0.806172	0.860091	0.156308	0.963185	0.429146	0.575931	0.881442	0.625098	0.813896	0.544777	0.696218	-0.291944	-0.223791	0.911318	0.489302	0.209237	0.704165	0.506108	0.457765	0.461067	0.0863667	-0.120233	0.3098	-0.4536	0.5049	-0.240833	-0.551333	-0.306333	-0.0809	0.0118	-0.2734
CDIF630erm_02937	CDIF630erm_02937	phosphate acyltransferase	5.46912	3.78468	1.44837	1.11394	5.39677	1.66751	-1.73321	0.788904	-0.233748	1.65575	2.01828	3.57209	1.00248	0.75242	0.547988	-0.123948	0.754371	0.65359	0.193774	-0.165334	0.0446658	0.0222007	-0.0132387	-0.0380814	0.5477	0.4945	0.568	0.748933	0.527033	0.278733	0.0374	0.6399	0.262	-0.0824667	0.437633	0.374933
CDIF630erm_02946	Hpt1	hypoxanthine phosphoribosyltransferase	0.515308	n.a.	-0.141101	1.84744	n.a.	0.0119079	0.257376	-0.00691935	0.21649	0.103035	0.149689	0.126158	0.400941	-0.083665	-1.45909	-1.77298	-0.826082	-0.492959	-0.208446	0.183448	-0.440053	-1.7873	-2.64567	-0.93351	-0.1156	-0.6264	-1.3656	-0.0388	0.0827	-0.3214	-0.0048	0.1252	-0.0322	-0.2416	-0.5005	-0.6327
CDIF630erm_02950	AsnA	aspartate--ammonia ligase	n.a.	0.575953	0.189814	-0.209435	0.237398	0.327997	0.180939	0.211431	0.33463	0.694509	0.222632	0.352807	-0.380648	-0.227084	-0.485787	0.198586	-0.199392	0.227055	0.20903	-0.511228	-0.698646	0.295264	0.200392	0.28658	-0.521833	-0.0146333	-0.345333	1.2165	0.0867	-0.5756	0.130267	-0.632433	-0.0553333	-0.0883	-0.2343	0.1194
CDIF630erm_02962	CDIF630erm_02962	putative adenosine-derivate deaminase	n.a.	0.282148	0.468834	-0.0932013	2.95464	0.158858	3.09562	1.32815	3.99896	4.79887	1.90474	1.63	-0.244601	-0.71974	0.313221	0.302943	0.226898	1.0159	1.03215	0.610519	1.01923	1.49024	1.65524	1.38424	-0.1054	-0.2848	0.0194	1.34367	0.0488667	-0.168433	1.1606	1.2876	1.3007	1.91087	1.84957	1.63677
CDIF630erm_02971	GalE	UDP-glucose 4-epimerase	-0.103825	-0.529419	-0.283084	-0.24209	-0.398691	-0.328658	0.123222	-0.00618972	0.118345	0.252468	-0.559375	0.117113	-0.62284	-1.05994	-0.187395	0.0476984	-0.334472	0.497643	-0.284709	-1.74652	-0.796387	0.281286	-0.628613	0.0246647	-0.684967	-0.445967	-0.454667	0.5645	-0.0417	0.268	-0.318367	-0.217267	-0.0193667	-0.0938	0.0999	0.1724
CDIF630erm_02974	CDIF630erm_02974	hypothetical protein	-0.364197	-0.0363275	-0.00778908	0.0501904	0.220134	0.26389	0.106591	0.0132668	0.0460018	-0.634966	-0.470542	-0.434016	-1.0065	-0.448081	-0.600665	0.106314	-0.517126	-0.0189472	-0.498421	-0.533241	-1.25403	-0.71539	-0.258688	-0.402163	-0.407533	-0.486233	-0.244833	0.599833	-0.0624667	-0.0663667	-0.232633	0.0440667	-0.502233	-0.144467	-0.164567	-0.206067
CDIF630erm_02975	CDIF630erm_02975	putative sporulation protein	-0.603043	-0.344136	0.914	0.71787	2.24213	0.6547	n.a.	0.0205243	-0.927397	0.0149504	0.493076	0.369214	-0.731373	-0.583482	-0.573481	0.0869397	-0.509565	0.216911	0.0542349	-0.176971	-0.243361	0.142128	-0.0613165	-0.167436	-0.398167	-0.446567	0.315033	-0.0171333	-0.309933	0.0189667	-0.300067	0.223633	0.0117333	-0.300133	-0.771833	-0.640633
CDIF630erm_02988	GlyA1	serine hydroxymethyltransferase	2.39134	1.8974	1.83508	2.28603	2.23222	2.32609	-0.222521	-0.263339	-0.251434	-0.266752	-0.161995	-0.436274	0.978257	0.495327	1.10715	2.66455	1.49506	1.84332	0.104839	-1.37988	-1.40683	-0.419595	-0.428565	-0.531402	1.74507	1.56977	1.56307	4.52607	1.15447	1.71487	-0.0809333	-0.819333	-0.202433	-0.444833	-0.0722333	-0.109133
CDIF630erm_03002	AspS	aspartate--tRNA ligase	0.0169152	0.162472	-0.0433909	0.071751	0.0708326	0.0266376	-0.0491572	-0.0655114	-0.08137	-0.0694215	-0.111878	-0.136581	-0.572798	-0.490324	-0.546007	0.416804	0.0637122	0.476159	-0.0343714	-0.427051	-1.3702	-0.34169	-0.477564	-0.332466	-0.192733	0.102667	0.223467	0.180033	0.00123333	0.184633	-0.266533	-0.233633	-0.0140333	-0.0557667	-0.106767	-0.321067
CDIF630erm_03003	HisS	histidine--tRNA ligase	-0.0178263	0.155107	0.298588	0.120223	0.239946	0.329101	0.210725	-0.161134	-0.254033	-0.443451	-0.542227	-0.710669	0.382808	-0.241233	0.195213	0.29906	0.184391	0.180487	-0.448976	-0.24975	-0.790737	-0.573324	-0.38721	-0.189693	0.177233	0.149633	0.510533	2.82527	-0.367733	-0.259933	-0.0222667	-0.379767	-0.358867	-0.546333	-0.302433	-0.286133
CDIF630erm_03005	CDIF630erm_03005	putative hydrolase beta-lactamase-like	2.0877	n.a.	-0.225946	-1.36259	-0.730742	-0.469138	0.643405	-0.913428	-0.839968	-0.830978	-1.84487	-0.741765	0.139635	-0.652487	-0.352542	0.601464	0.641211	1.41489	-0.87274	-0.818537	-1.45847	0.246083	-0.185248	10.6394	-0.0226	0.3346	0.0314	0.5141	0.3913	0.7102	-0.3494	0.0188	-0.3706	-0.1613	-0.3438	-0.638
CDIF630erm_03006	Dtd	D-tyrosyl-tRNA(Tyr) deacylase	-0.259115	-0.417154	-0.328103	0.265852	0.0876473	0.0995597	-0.324045	-0.580369	n.a.	-0.526151	-0.861966	-0.791888	0.787609	1.29536	1.53046	-0.189489	0.0944224	-0.368932	0.611157	0.93892	0.992526	-0.663238	-0.0621737	-1.35003	0.284267	0.401067	0.152167	-0.272333	0.257567	0.116167	-0.875233	-0.401833	-0.124933	-0.997233	-0.938133	-0.967333
CDIF630erm_03007	RelA	GTP pyrophosphokinase	-0.356798	-0.108977	-0.307825	-0.211104	-0.350647	-0.173763	-0.356623	-0.708593	-1.00641	-0.741862	-1.16621	-1.08453	-1.6475	-0.432541	-0.167707	0.664486	0.286769	1.2564	-0.309409	-0.271137	-1.30649	-0.400512	-2.19175	-1.04665	-0.501433	-0.480933	-0.658633	0.3618	0.4877	0.442	-0.581933	-0.463933	-1.19683	-0.5444	-1.1132	-1.2946
CDIF630erm_03008	Apt	adenine phosphoribosyltransferase	n.a.	0.490625	-0.197809	0.579076	n.a.	0.171217	-0.0762027	-0.214996	-0.386765	-0.0928142	-0.214505	-0.372214	1.20686	0.616223	0.10171	0.490304	0.0206404	1.20639	0.166475	0.105216	0.239752	-0.289598	-0.788045	-0.620223	0.524633	-0.305167	0.353833	0.293333	-1.17277	0.673633	-0.0284667	0.150233	-0.332767	-0.143467	-0.579167	-0.570667
CDIF630erm_03012	CDIF630erm_03012	radical SAM maturase	-0.438033	-0.397202	-0.476859	0.158944	0.612734	0.98157	n.a.	-0.410887	-0.777493	-0.162608	0.354735	-0.379435	-0.79535	-1.67992	-0.900498	0.168342	-0.480636	0.962905	-1.19422	-0.78154	-2.29088	-1.65337	-0.315315	-0.340136	0.3335	-0.1564	0.2238	2.56003	-0.232067	-0.395267	-0.3699	-0.34	0.1853	-0.573967	-0.420467	-0.669367
CDIF630erm_03018	PtsI	phosphoenolpyruvate-protein phosphotransferase	0.306846	0.352949	0.203038	0.076175	-0.0493399	0.10243	0.22756	0.34047	0.244634	-0.00103118	-0.00310926	0.107228	-0.599717	-0.15716	0.077006	0.496782	-0.247793	0.0238308	-0.113772	-0.0828352	-0.663498	-0.110442	0.167343	0.135872	0.1846	0.1172	0.6169	0.446933	-0.124367	0.361133	0.2899	0.3621	0.2525	0.374233	-0.0566667	-0.305667
CDIF630erm_03019	PtsH	phosphocarrier protein HPr	0.0380489	0.138226	-0.00813605	-0.00221231	-0.199761	-0.220523	0.345201	0.237268	-0.0864711	0.0719882	-0.189827	-0.175536	0.183918	0.811993	0.413181	-0.221056	-0.0037996	0.255325	0.424775	0.761655	1.25496	-0.296813	-0.716785	-0.92216	-0.369	-0.287	-0.0362	0.373767	0.607467	0.659167	-0.3151	-0.8024	-0.0971	0.115167	0.0272667	-0.690533
CDIF630erm_03030	Cwp19	cell surface protein	0.0194035	1.18637	0.328315	0.618128	1.65771	0.802105	-0.35145	0.319812	-0.338744	1.17951	0.678761	0.992904	-0.467861	-0.631906	-0.277533	0.82053	-0.00978468	0.340657	-0.243371	-0.389888	-0.708523	-0.324522	0.0815561	-0.0013836	0.0631	0.1051	0.5642	1.08217	0.602967	0.384967	-0.0516	-0.138	-0.7849	-0.0629333	0.348567	0.0249667
CDIF630erm_03034	RkpK	UDP-glucose 6-dehydrogenase	0.0587289	0.407105	-0.344384	-0.0383508	-0.498906	-0.214752	n.a.	0.412319	0.0392056	0.12442	0.0500454	-0.180219	-0.733843	-0.881469	-0.10206	-0.0511846	-0.785873	-1.14968	0.241663	-0.720031	-0.376952	-0.596102	0.157089	-0.1897	-0.388833	-1.24913	-0.731433	2.25647	-1.21493	-2.03063	-0.109333	-1.01603	-0.176533	-0.308033	-0.408133	-0.520633
CDIF630erm_03043	PgcA2	phosphoglucomutase	-0.531669	-0.629093	-0.467815	0.253055	0.580876	-0.0175559	n.a.	-0.378992	-1.19763	-0.103913	-0.133216	-0.700135	-0.751006	-0.728656	-0.441118	0.550535	0.123932	0.731013	-0.775429	-0.447691	-1.09451	-0.200748	-0.0326154	-0.379387	-0.257733	-0.241333	-0.998933	0.4072	0.3211	-0.0863	-0.141533	-0.400733	-0.835333	-0.0034	-0.0931	-0.2151
CDIF630erm_03047	Cwp6	putative N-acetylmuramoyl-L-alanine amidase	1.05105	1.89768	1.03596	1.51062	0.911862	0.682699	n.a.	1.55432	1.05355	0.509859	0.649304	0.229838	0.953946	-0.134153	0.688346	1.47625	0.841863	1.45758	0.951049	0.375186	-0.0890487	0.21984	0.557899	0.700509	1.52583	1.09803	0.945333	4.27583	1.87693	2.23463	0.423433	0.668533	1.01303	0.481833	0.814133	0.722633
CDIF630erm_03050	Cwp84	cell surface protein	0.193091	0.489701	0.0325851	1.37058	1.30498	1.03302	0.0643258	-1.73408	0.460076	0.944147	1.05348	0.711129	0.27279	-0.19023	-0.0442615	0.465364	0.00480581	0.12642	-0.310548	-0.669207	-0.677045	-0.451727	-0.549751	-0.325783	0.739667	0.198067	0.710567	2.83657	0.324067	0.233367	0.100867	-0.235233	0.190267	-0.135233	-0.300633	0.0932667
CDIF630erm_03054	Cwp2	cell wall binding protein	0.276774	-0.0418834	0.133611	0.645769	-0.00512532	0.0225257	0.779767	0.876288	0.756443	0.952134	0.85852	0.773139	0.403621	-0.143018	-0.0194328	0.70825	0.352539	0.188298	0.303756	-0.104626	-0.235429	0.117152	0.347893	0.532099	0.622967	0.482767	0.753667	2.56937	0.234267	0.648167	0.600167	0.807367	0.705367	0.477967	0.669767	0.414867
CDIF630erm_03055	SecA2	protein translocase subunit secA 2	-0.342945	-0.289751	-0.629479	-0.87587	-1.00985	-1.08784	0.255337	0.1393	0.0913667	-0.123084	-0.209147	-0.282725	-1.1472	-0.9154	-0.877287	0.108706	-0.287488	0.434029	-0.108619	-0.533456	-0.928454	-0.0172945	0.155815	0.145783	-0.6932	-0.1879	-0.0889	-0.1866	-0.655	0.0312	-0.0006	0.1575	-0.2718	0.0553	0.0904	-0.2681
CDIF630erm_03056	SlpA	S-layer precursor protein	1.31388	0.0840015	0.30951	0.378136	0.953631	-0.109334	0.782287	1.37758	0.414494	0.222093	0.900604	1.19243	0.178053	0.326387	0.15555	0.420194	0.105752	-0.497796	0.428027	0.571544	0.672862	0.247541	0.52665	0.437913	0.203567	-0.166633	-0.0611333	0.767333	0.598533	0.765133	-0.0375333	0.233867	0.339367	0.564733	0.493433	0.0561333
CDIF630erm_03060	CDIF630erm_03060	putative calcium-binding adhesion protein	-0.295871	-0.793753	-0.667536	-0.970544	0.222283	0.653647	-2.53776	-0.570406	-0.479212	0.279528	-0.475001	-0.733592	-1.08096	-1.01901	-0.548683	-1.13264	-0.974251	-0.0161544	0.0872909	-0.682514	-0.541837	-0.253923	-0.294371	-0.378098	-1.2782	-0.9459	-0.1515	-0.865	-0.2773	-0.6956	-0.4413	-0.9267	-0.6631	-0.3735	-1.2761	-1.2983
CDIF630erm_03092	PatA	putative N-acetyl-LL-diaminopimelate aminotransferase	n.a.	1.99072	1.5847	2.86648	2.91183	2.79064	-1.80898	-0.880389	-1.91685	-1.01722	-0.893601	-0.794422	3.19131	3.14328	3.27882	2.61244	1.94636	2.4372	0.459067	13.9675	-0.789595	-1.81135	-1.47329	-1.49811	4.7178	5.3642	3.9979	5.82133	2.23163	2.43593	-0.0708	-3.741	-0.6813	-1.59437	-1.38577	-1.51467
CDIF630erm_03107	SerS2	serine--tRNA ligase	n.a.	0.645235	0.169855	-0.158218	-0.262956	-0.265121	-0.213774	0.138419	-0.294697	-0.41674	-0.852091	-0.108488	-0.0740612	-0.37366	-0.17921	0.160569	-0.418001	0.440578	-0.0578527	-0.797207	-0.984589	-0.590745	-0.159573	0.62296	0.412867	0.349367	0.410067	3.48663	0.235933	-0.140067	0.282667	0.346067	0.369267	0.261333	0.551233	0.913433
CDIF630erm_03109	Nit	bifunctional rilase/rile hydratase	0.708375	0.736435	0.633291	-0.107706	0.0119863	-0.255555	0.472673	0.38661	0.594717	-0.118524	-0.504966	-0.333529	0.651616	0.0110459	0.999027	0.168884	-0.409703	-0.0365367	0.326803	0.117995	-0.0694151	-0.451173	-0.566309	-0.0292451	-0.321767	0.313533	0.122033	0.3205	-0.6611	-0.7988	-0.0348667	0.348033	0.524033	-0.1455	-0.1436	-0.2124
CDIF630erm_03110	CDIF630erm_03110	putative zinc-binding dehydrogenase	n.a.	0.59074	0.880208	1.41585	0.577135	0.40431	-0.851344	2.8909	n.a.	0.164643	-0.114589	-0.671455	1.08651	0.9162	0.566356	1.31231	0.885777	1.3293	0.0096619	-0.577746	-0.765146	-0.0645897	-0.855818	0.441282	1.29293	0.745733	1.08873	2.68243	0.318433	-0.0463667	-0.425767	-0.728167	-0.535967	-1.13327	-0.793667	-1.10637
CDIF630erm_03134	CDIF630erm_03134	putative modulator of DNA gyrase, peptidase U62	0.657164	0.711045	0.593999	0.475419	0.373243	0.481764	n.a.	0.0585204	-0.19483	-0.151724	-0.410918	-0.334421	0.563064	-0.414564	0.917413	0.632277	-0.531288	1.17532	0.223143	13.9128	-1.61052	-1.11905	13.7344	-0.390791	0.2737	0.4137	0.6698	3.82367	0.0559667	0.190567	-0.1444	-1.3258	-0.427	0.219467	-0.263333	-0.291033
CDIF630erm_03135	TldD	metalloprotease TldD	n.a.	0.901597	0.240969	0.484147	0.733726	0.574562	-0.0844792	-0.262801	-0.296647	-0.0739096	-0.0141838	2.04321	0.0614822	0.235805	1.10831	1.3496	0.645487	1.00808	0.814677	-1.09463	-0.960101	0.472727	-0.648631	-0.410442	0.699033	0.694333	0.347133	3.0209	0.3925	0.0935	0.0433333	-0.355167	-0.439067	-0.6095	-0.4094	-0.3337
CDIF630erm_03147	CDIF630erm_03147	hypothetical protein	0.0747488	0.0617948	-0.816988	0.0840119	0.299588	-0.0375893	-0.547603	-0.53574	-0.370064	-0.309147	1.79231	0.416827	-0.265871	-0.243504	0.628993	0.803903	0.521731	0.742862	-0.0652272	-0.0110119	0.00803606	0.242055	0.464645	0.702847	-0.342867	-0.198167	-0.351167	0.694433	0.635333	0.344233	-0.304367	0.0574333	-0.351167	-0.296667	0.586833	1.39633
CDIF630erm_03239	AtpA1	V-type ATP synthase subunit A	3.96739	4.53722	4.3436	5.06674	5.42037	5.21791	1.78382	2.6055	-2.01592	-1.25688	-0.914622	-1.16337	3.05762	2.91248	3.1025	4.67722	4.14567	4.70844	-1.79406	-2.11838	-3.30579	13.7122	-1.52396	-2.13374	4.09727	4.44297	4.24327	6.46187	5.29187	4.92157	-1.29283	-2.22713	-2.16693	-1.59963	-1.16853	-2.46733
CDIF630erm_03247	CDIF630erm_03247	peptidoglycan transpeptidase	-0.184326	1.34595	n.a.	0.815382	n.a.	0.393334	n.a.	3.26381	-0.477326	-0.432234	0.0776881	-0.119234	0.250874	-0.814271	-0.134368	0.880263	-0.463815	0.394758	0.0864625	-2.82275	-0.840263	-0.414161	-1.2054	0.091668	0.242133	-0.414867	0.0374333	3.4018	-0.0159	-0.2007	-0.404767	-0.868067	-0.559167	-0.6817	-0.5348	-0.4183
CDIF630erm_03250	AdhE2	aldehyde-alcohol dehydrogenase	-0.248026	-0.320205	-0.0859395	-2.05739	-1.76832	-2.0066	1.14906	1.19005	1.05637	0.439233	0.392924	0.385189	-0.272524	0.0776317	-0.43185	-1.20085	-1.63957	-1.68626	1.16774	0.771908	0.310885	0.192253	0.311117	0.445105	-0.486633	-0.626333	-0.469533	-1.67083	-1.53583	-1.14203	1.15007	0.859367	0.693267	0.809667	0.331367	0.240767
CDIF630erm_03264	CDIF630erm_03264	putative CRISPR-associated autoregulator DevR family protein	0.795758	0.277713	0.937848	-0.243334	0.289051	-0.275677	0.338261	-0.245044	0.355928	0.212334	0.505231	0.170273	0.278827	0.831681	0.463132	0.515211	0.673611	0.447319	0.616961	0.292629	-0.257389	0.86345	0.516989	0.492206	0.5531	0.9489	0.4027	0.111167	0.734267	0.370167	0.2964	0.2312	0.3523	0.478567	0.413467	0.681767
CDIF630erm_03287	SuyB	(2R)-sulfolactate sulfo-lyase subunit beta	n.a.	0.835118	1.15442	0.892947	0.254171	0.355038	1.02713	0.00750612	0.441368	0.715398	-0.0729298	0.237754	1.33763	0.359962	1.48627	1.40432	0.321631	1.62769	1.14528	-0.763993	0.0485676	1.27445	0.406081	0.680811	1.94883	2.05673	1.68583	3.13177	0.268767	0.0685667	0.968633	0.0996333	0.812433	0.111467	-0.175933	0.414267
CDIF630erm_03291	AdhB	alcohol dehydrogenase	n.a.	0.646552	-0.472099	1.81498	1.40191	0.500451	0.357158	0.0121862	-0.0242714	1.14329	0.531148	0.56314	1.69888	1.08377	1.43023	1.63145	0.832871	1.452	1.03699	0.992821	0.71792	0.82062	0.495728	0.811897	1.3787	1.3175	1.2515	2.05163	0.609833	-0.0706667	0.9948	0.7303	1.5361	0.459233	0.103233	0.592433
CDIF630erm_03311	CDIF630erm_03311	PTS system, arabinose-specific IIA component	1.69275	1.78221	1.83258	0.746562	0.695868	0.818514	1.76966	1.52609	1.56718	1.67358	1.49434	1.3084	0.299626	1.02247	1.23891	1.75067	3.08735	2.03064	1.70388	1.33586	1.69595	2.29569	2.67441	1.28702	1.07993	0.410333	0.584233	1.12027	1.63367	1.10497	1.36303	0.494533	0.969633	1.91777	1.67087	1.33067
CDIF630erm_03312	KpsF	arabinose 5-phosphate isomerase	n.a.	-0.585999	0.887172	0.0471131	n.a.	-1.14886	0.9707	0.899427	1.25413	1.77247	2.14871	1.86504	0.244007	0.551764	0.460783	-1.8799	-0.7215	-0.06937	0.389509	0.717294	0.624969	0.490435	0.951985	0.38663	0.103967	0.295567	0.925167	-1.1209	-1.4157	-1.3984	1.42817	1.63197	1.61957	1.1143	0.8495	0.9286
CDIF630erm_03325	PepI	proline iminopeptidase	0.334226	0.28852	0.38662	0.124649	0.168446	0.232854	-0.059981	-0.254363	-0.0983433	-0.225159	-0.470329	-0.48615	0.339758	-0.344139	-0.0191179	0.880513	-0.376131	0.275965	-0.106369	-0.513138	-0.787984	0.139172	-0.0588168	-0.0836676	-0.934233	-0.582833	-0.347833	0.0427667	-0.192833	-0.0985333	-0.682133	-0.413433	-0.405233	-0.297233	-0.386133	-1.34303
CDIF630erm_03387	CDIF630erm_03387	PTS system, glucose-like IIA component	0.711595	0.588544	0.540071	0.550635	0.556323	0.69211	0.611959	0.637996	0.31033	0.531282	0.402467	0.510462	-0.857139	-0.834787	0.0377278	0.951943	0.399825	1.14947	-0.197092	-0.0359555	-0.22335	0.35262	0.243225	0.566298	-0.414133	0.773567	1.02217	0.815633	0.0493333	0.261733	0.281167	0.784867	0.732567	1.01523	0.906533	1.37623
CDIF630erm_03421	BglA5	6-phospho-beta-glucosidase	-0.797448	-0.705004	-0.74693	-1.32574	-0.669272	-1.24152	n.a.	-0.526715	-0.68053	-0.863875	-0.854362	-0.846434	-0.540514	-1.37798	-0.800928	-1.14299	-2.42943	-1.47772	-0.607619	-1.18719	-1.15888	-1.45014	-0.380894	-0.532837	-0.5341	-1.0785	-0.2054	-0.505967	-1.79157	-1.21947	-0.6364	-0.2401	-0.1111	-0.850667	-0.807467	-0.900367
CDIF630erm_03449	CDIF630erm_03449	transcriptional regulator, TRAP family	-1.03538	-0.724948	-0.896568	0.27255	0.728932	0.258616	n.a.	-1.77168	0.601885	-0.928391	-0.838443	0.42096	-1.05182	-0.70755	-0.571959	0.749718	-0.0918734	0.19961	0.745729	-0.230637	0.0965231	0.43578	-0.926579	-0.688325	-1.6947	-1.4077	-0.8507	0.7652	0.4078	0.7971	-0.128	-0.1186	-0.6993	0.4584	-0.0395	0.6301
CDIF630erm_03455	Rnr	ribonuclease R	0.100581	0.26744	0.0571488	0.684921	0.9099	0.825263	0.158814	0.216421	0.0362282	0.304367	0.109595	0.0464074	-0.618983	0.191822	1.06439	1.56893	0.907871	1.94203	0.166587	0.327698	-1.08207	0.735204	-0.0142465	0.223952	-0.0565	0.0623	0.5548	1.18583	1.20693	1.54793	-0.2277	-0.0635	-0.4586	0.556633	-0.126167	-0.197167
CDIF630erm_03458	CDIF630erm_03458	putative phosphatidylethanolamine-binding regulatory protein	0.672018	n.a.	0.268125	0.752671	n.a.	0.195045	-0.507467	-0.128307	-0.199869	-0.195914	-0.295496	-0.304773	0.157931	0.0103765	-0.117108	0.374565	-0.145133	0.654558	-0.673834	0.3238	0.273874	-0.832449	0.183704	0.0519589	0.900267	1.05177	1.33387	0.413967	0.462767	1.22457	-0.404733	0.214167	-0.0200333	0.404167	-0.548033	0.664167
CDIF630erm_03462	Eno	enolase	1.37625	0.627182	0.649364	-1.21409	0.545682	-0.404077	1.27609	0.622033	0.86325	0.494248	0.148846	-0.0433137	-0.0356975	-0.0786614	0.0287788	-0.687352	-0.604655	-1.07648	0.689654	0.108513	0.327496	0.0314138	0.0417506	0.218961	0.3139	-0.6453	-0.0266	1.79427	-0.812933	-0.559433	0.7067	-0.0438	0.1365	0.397667	0.131967	-0.143433
CDIF630erm_03463	GpmI	2,3-bisphosphoglycerate-independent phosphoglycerate mutase	0.469677	0.529602	0.405413	-0.401083	-0.441222	-0.572335	0.719375	0.699316	0.758015	0.393353	0.0744118	0.282046	-1.06756	-0.729715	0.142869	0.349472	-0.420592	-0.322441	0.0454773	0.209262	-1.06057	0.371364	0.236846	0.276613	0.128033	0.194333	0.562533	-0.286567	-0.649267	-0.199967	0.627633	0.460233	0.593033	0.311133	0.228733	0.261833
CDIF630erm_03464	Tpi	triosephosphate isomerase	0.523565	0.585468	0.551351	-0.721613	-0.537022	-0.836831	0.813922	0.875551	0.800777	0.465141	0.408185	0.316681	0.536435	0.254644	0.545881	-0.425888	-0.647534	-0.0575267	0.570432	0.464327	0.455258	0.119204	0.0721286	-0.030133	0.235267	-0.404633	0.240767	-0.461867	-0.456367	0.519533	0.690067	0.207767	0.0925667	1.04663	0.338433	0.168533
CDIF630erm_03465	Pgk	phosphoglycerate kinase	1.49082	-0.153377	-0.156004	0.305966	-1.11284	-1.13118	0.54783	0.603973	0.452873	0.0402611	-0.0545463	0.0422827	-0.197974	-0.313105	-0.33848	-0.779978	-0.931924	-0.40974	0.395916	-0.175383	-0.0583848	-0.602837	-0.208813	0.0957963	0.0105667	-0.262733	-0.0800333	1.85377	-1.50533	-0.811733	0.702167	0.403367	0.299967	0.279967	0.214867	0.269367
CDIF630erm_03466	GapA	glyceraldehyde-3-phosphate dehydrogenase	0.50257	0.328443	0.32362	-0.763613	-0.695681	-0.869786	0.579995	0.577245	0.629428	0.294258	0.345191	0.147894	-0.0228499	0.24835	0.188106	-0.283987	-0.910147	-0.981185	0.383747	-0.0716905	0.0376094	-0.0502511	0.0392299	0.297347	0.388033	-0.467867	0.170733	0.454833	-1.07817	-0.342767	0.364533	-0.540767	-0.169467	0.0260333	-0.432267	-0.432467
CDIF630erm_03467	CggR	transcriptional regulator, SorC family	0.478146	0.100883	0.150577	-0.12194	0.0704074	0.5198	0.26751	0.402554	0.744608	0.866991	0.596093	0.358845	-0.314313	-0.204497	0.0400029	-0.218712	-0.138332	0.0612773	0.416148	0.399974	0.0357144	0.473209	0.342497	0.464483	0.357833	0.736633	0.711433	0.2376	0.3653	-0.4192	0.738533	0.799033	0.661933	-0.3803	0.0116	0.482
CDIF630erm_03517	SdaB	L-serine dehydratase	n.a.	-1.41652	-1.42124	-1.5612	-1.38055	-1.57801	1.39315	0.023582	0.154568	0.671735	0.0875083	0.922077	-1.19051	-2.04268	-0.667655	-0.467206	12.1943	-0.602226	0.211708	-0.935686	-0.238615	0.325804	-0.0504172	-0.168324	-0.4395	-0.3869	-0.4076	1.60057	-0.971633	-0.767833	0.2649	0.6047	-0.2615	0.390467	0.341867	0.454567
CDIF630erm_03518	DapA2	4-hydroxy-tetrahydrodipicolinate synthase	0.289651	0.562121	0.25534	0.436708	0.677902	0.426673	1.08857	1.29448	1.04447	1.27781	0.949223	0.963513	0.905983	0.419328	0.6358	0.888091	0.736138	1.3838	0.678521	0.797819	0.429859	0.311873	0.579532	0.495793	0.448033	0.397133	0.517233	0.784167	0.748567	1.18277	0.927933	0.874633	1.06723	1.26637	0.931467	0.626467
CDIF630erm_03521	DapA3	4-hydroxy-tetrahydrodipicolinate synthase	0.986744	1.0517	0.88135	1.32049	1.24273	1.15083	0.54804	0.526444	0.495281	0.593002	0.444556	0.444389	0.658678	0.927191	0.882174	1.01908	0.855483	1.33975	0.0941155	0.738098	0.731287	0.398994	0.249119	0.674096	0.8261	0.7251	0.9603	1.00063	1.60993	1.49823	0.5271	0.5227	0.5195	1.06453	0.639533	0.203133
CDIF630erm_03522	DapB1	4-hydroxy-tetrahydrodipicolinate reductase	0.025086	0.490531	0.108287	1.04045	0.525791	0.861866	0.349451	0.123824	-0.249668	0.671119	0.327484	0.0036387	1.00547	0.518815	1.11715	0.399815	-0.682813	0.786731	0.22163	-0.020238	0.429814	-0.14507	0.559143	0.135763	0.872733	0.990433	0.495133	0.6568	-0.1218	0.0698	0.368733	0.351533	0.272833	-0.2389	0.1306	0.5443
CDIF630erm_03523	DapH	2,3,4,5-tetrahydropyridine-2,6-dicarboxylate N-acetyltransferase	-0.341605	-0.326212	-0.315033	0.257306	0.0742092	0.285823	0.120097	-0.214019	1.27088	0.19694	0.189179	0.214297	-0.28492	-1.11057	-0.653077	0.0942284	-0.384806	0.566864	-0.309359	-0.740582	-0.628421	0.520437	0.376087	0.263823	0.0538667	-0.761233	-0.250033	0.0916333	0.308233	1.08543	-0.316933	-0.148333	-0.624233	0.310733	0.547533	-0.236267
CDIF630erm_03525	DapB2	4-hydroxy-tetrahydrodipicolinate reductase	-0.385677	n.a.	-0.177368	0.327956	0.539381	0.158799	n.a.	-0.233	-0.187928	0.134796	0.0236873	0.455326	-0.200991	0.628739	1.0158	1.05927	0.632679	1.33927	0.944515	-0.602186	-0.0526261	1.57543	1.21301	0.673607	-0.132	-0.1767	0.1639	0.2283	-0.5428	0.3397	-0.145	-0.374	-0.0753	0.1569	-0.179	0.7779
CDIF630erm_03533	PrdF	proline racemase	1.73717	0.28005	0.724882	1.16879	1.86122	0.799815	2.58496	2.76229	2.0978	4.08207	2.88496	3.55375	-0.156595	0.368259	0.12295	1.16357	0.784278	1.23711	1.51945	1.48176	0.926138	1.72349	2.13288	2.55557	0.334	0.131	-0.0172	1.80643	0.605733	0.548233	2.0471	1.3141	1.5364	2.56983	2.04543	1.78823
CDIF630erm_03537	PrdB	proline reductase PrdB subunit	0.495538	0.601358	0.565564	0.52751	0.649547	0.515386	2.18473	2.05668	1.88568	2.51577	2.29099	2.29485	0.834302	-0.0927644	0.131233	0.396316	0.232756	0.939334	1.87287	1.50014	1.0628	2.41762	1.83107	1.44365	0.290167	0.257367	0.113267	1.02857	-0.0245333	1.17087	2.03697	1.42677	1.55277	2.01417	3.07487	2.55917
CDIF630erm_03540	PrdA	D-proline reductase proprotein	0.327665	0.379292	0.258021	0.751298	0.57375	0.713043	2.10535	1.92702	1.87447	2.55558	2.41241	2.34299	0.717387	0.0195531	0.457426	0.534705	0.253138	0.639641	1.32277	1.27336	1.11011	1.35458	1.67776	1.76783	0.620733	0.162133	1.26573	1.4849	0.3251	0.682	1.92943	1.85363	1.83623	2.1879	2.0266	1.988
CDIF630erm_03544	PrdC	proline reductase PrdC subunit	-0.841754	-0.76193	1.13796	-0.39083	2.01479	1.03827	4.967	1.11828	1.69653	4.44543	2.43154	1.59783	-0.0303157	-0.0523731	0.312	0.968253	0.850995	0.894581	1.89282	1.63955	1.46602	2.49643	2.65592	2.48771	-0.684467	-0.903467	-0.857767	2.12143	0.569333	-0.281067	1.96593	1.75683	1.45213	2.52133	2.34473	2.32003
CDIF630erm_03553	ValS	valine--tRNA ligase	-0.0236282	0.192932	0.0921645	-0.371632	-0.489576	-0.282492	-0.107667	-0.211988	-0.100054	-0.203446	-0.0549027	-0.271938	-0.755458	-0.381636	-0.423944	-0.226148	-0.942247	0.0538423	-0.298009	-0.588382	-1.41198	-0.291851	-0.0533252	0.0421343	-0.3361	-0.2196	-0.3933	-0.372433	-0.242033	0.0851667	-0.5308	-0.3361	-0.3373	-0.107733	-0.174133	-0.300533
CDIF630erm_03582	CDIF630erm_03582	putative 4-hydroxyproline dehydratase	1.38566	1.37417	1.19667	0.742452	1.03544	1.2122	0.442036	0.594921	0.0804158	1.17616	1.24915	1.11444	0.724043	1.14976	0.752179	1.21482	1.10469	1.64953	0.808435	0.243131	-0.0461537	1.27987	1.75545	1.55129	0.642567	1.23527	1.14177	1.3105	1.2112	1.082	0.398167	0.249867	0.346267	0.982	1.6009	1.9529
CDIF630erm_03584	CDIF630erm_03584	serine protease, HrtA family	0.883194	1.89519	1.4818	1.38796	1.31348	1.47998	0.0352226	0.0831768	-0.57656	-0.207331	0.275015	-0.339378	0.3281	0.0285398	0.807915	0.909788	0.483209	1.1194	0.344289	0.479409	0.00245837	-0.326924	-0.0212726	0.301797	0.8869	1.2089	0.9299	1.4073	1.5857	0.7689	-0.1296	0.4631	0.4186	-0.7372	-0.3194	-0.4123
CDIF630erm_03585	Pgi	glucose-6-phosphate isomerase	0.179689	0.369205	0.158866	0.340324	0.293039	0.341339	0.147521	-0.113578	0.13624	-0.0970916	-0.386214	-0.276136	-0.418429	-0.811105	-0.464663	0.52829	-0.184012	0.200578	-0.12087	-1.05095	-0.980547	-0.579139	-0.403819	-0.563993	-0.354133	-0.952633	-0.221433	2.91543	-0.607367	-0.526567	-0.000833333	-1.31213	-0.938333	-0.0786667	-0.484667	-0.530467
CDIF630erm_03601	EngB	GTP-binding protein EngB	n.a.	-0.231072	0.0999709	-0.204283	-0.649606	0.322543	-0.257186	-0.0358999	0.0134619	0.243855	0.258139	-0.320526	0.445418	0.145841	0.340284	-0.138362	0.0200416	0.141624	0.336098	0.0117884	-0.175618	-0.268179	-0.0296643	-0.276894	-0.0757	0.3128	0.603	-0.3351	0.1612	-0.2855	-0.0116	0.0364	-0.1164	0.0084	-0.1601	-0.4066
CDIF630erm_03602	Lon	ATP-dependent protease Lon	-0.0349934	0.830963	-0.0793579	-1.28922	-0.920092	-0.327272	-0.119032	-0.30808	-0.0641134	1.07706	-0.292073	-0.0217566	-0.703652	-0.626862	-0.223812	0.309004	0.18908	0.926037	0.0425918	-0.412983	-0.962963	0.570289	0.285248	0.125469	-0.4176	-0.1304	-0.5497	0.654533	-0.0136667	0.279233	-0.065	0.1612	-0.1814	0.360333	0.269333	0.359233
CDIF630erm_03605	ClpX	ATP-dependent clp protease ATP-binding subunit	-1.02957	0.128255	0.832954	0.349242	-0.119609	-0.215779	1.58065	0.29303	1.03696	0.674601	0.138253	-0.399061	-0.700625	-0.926311	-0.760974	0.0810415	-0.165469	0.128271	-0.23193	-0.934717	-0.844193	-0.278506	-0.363306	-0.409197	0.227867	-0.546633	-0.129933	2.79083	-0.546767	-0.621867	0.111167	-0.600233	-0.0795333	0.0615333	-0.00846667	0.156033
CDIF630erm_03606	ClpP1	ATP-dependent clp protease proteolytic subunit	0.863811	0.497719	0.338973	0.464349	0.659034	0.248045	0.142971	-0.144975	-0.264453	-0.224855	-0.303896	-0.251773	0.14499	0.167375	-0.18248	0.507164	0.397574	0.548374	-0.385573	-0.189043	-0.513947	-0.389843	-0.164271	-0.11311	0.449733	0.619033	0.309333	0.226333	0.237133	0.978033	0.202033	0.570633	0.615433	-0.249367	-0.0634667	0.153833
CDIF630erm_03607	Tig	trigger factor	-0.160506	0.050296	-0.10015	0.0188772	0.00229672	0.0892151	0.131604	0.124083	-0.0636001	0.423023	0.168822	0.298589	0.57747	-0.344781	0.0108691	-0.120011	-0.695325	-0.0721998	0.132197	0.257225	0.0900015	-0.256412	0.294352	0.312809	0.316667	-0.148233	0.775267	2.7854	-0.1703	0.1106	-0.234033	-0.418333	0.0985667	0.3301	-0.3472	-0.2121
CDIF630erm_03609	Rph	bifunctional tRNA nucleotidyltransferase/nucleoside- triphosphate diphosphatase	n.a.	-2.02985	-1.31608	-0.793333	-0.541897	-0.450627	n.a.	-0.958476	-0.660483	0.47404	0.295384	0.445037	-0.517498	-1.34322	0.207395	0.921646	0.620612	1.54955	0.35113	-0.214245	0.0458393	0.907274	0.464008	1.02413	-0.671	-0.5805	0.0635	2.4819	1.124	0.4772	0.4358	0.5654	0.284	1.1025	0.3129	0.4404
CDIF630erm_03619	FdhF	formate dehydrogenase-H (selenocysteine)	2.50248	1.92162	1.93511	0.903709	1.75504	1.03227	-0.0671521	-0.137221	0.116618	-0.208503	0.897053	0.176241	1.84929	1.91895	2.17711	1.56024	1.08856	1.30973	0.865513	0.814216	0.0167576	0.477698	0.931976	1.12951	2.11837	2.00497	2.32297	1.56007	1.64537	0.856467	0.558767	1.04607	0.824867	0.502867	0.701367	1.39437
CDIF630erm_03655	CDIF630erm_03655	putative nitroreductase-like oxidoreductase	1.23075	1.26117	1.20711	1.4359	1.29282	1.29888	0.645003	0.583195	0.450308	0.65952	0.462411	0.36567	0.693492	0.374804	0.925407	2.06309	2.22147	2.61872	0.783723	0.266755	-0.143045	1.50126	0.986894	1.11405	-0.0988667	1.81133	0.576133	2.23553	1.78663	0.379833	-0.289667	0.981933	1.31443	0.328233	1.68493	1.97143
CDIF630erm_03677	MgtA1	magnesium-transporting ATPase, P-type 1, Tn916-like, CTn7	0.956275	1.73449	1.07473	0.0590267	1.08975	0.943809	1.43312	1.99731	2.39135	1.58574	1.84716	1.9888	0.632139	0.253292	0.274558	1.00957	0.851033	1.12469	1.26947	0.765522	0.748078	1.23778	1.27097	1.355	0.1684	0.2266	0.0162	1.52333	1.25513	1.47703	0.7623	0.6936	0.9506	1.54013	1.62133	1.54963
CDIF630erm_03699	Pyk	pyruvate kinase	0.340582	0.589688	0.297554	-0.365327	0.0564384	-0.0148814	-0.118496	-0.26707	-0.133603	-0.0854635	-0.0681692	-0.207288	0.652433	0.583349	0.696141	-0.189259	-0.264739	-0.00856464	0.0851304	-0.197239	-0.500842	-0.520399	-0.301545	-0.311612	0.725	0.3376	0.7459	0.391767	-0.368433	-0.295433	0.2348	0.1725	0.1352	0.0248667	-0.120533	-0.442233
CDIF630erm_03700	PfkA	ATP-dependent 6-phosphofructokinase	0.395691	0.396157	0.256027	-0.190624	-0.365999	-0.291342	0.161905	0.281264	0.123714	0.161954	-0.0121106	0.0166796	0.230358	0.30338	0.272041	-0.17387	-0.20807	0.276074	0.153442	0.0218593	-0.248116	-0.228857	-0.233415	-0.196834	0.172167	-0.275633	-0.137633	-0.4416	-0.2715	0.4943	0.155367	-0.439033	-0.515633	0.5176	-0.0992	-0.7565
CDIF630erm_03701	DnaE	DNA polymerase III DnaE subunit alpha	0.252392	-0.396337	-0.712434	0.699696	1.33336	0.498064	0.950173	0.38596	0.175966	0.218213	0.651617	0.718901	-1.00829	-0.595974	-0.447845	0.489974	0.0633944	0.863089	-0.101858	-0.328894	-0.869913	0.684195	0.285314	0.905795	-0.672633	-0.552633	-0.521233	0.485233	0.618033	-0.173667	-0.480233	-0.459833	-0.723833	0.111833	-0.429767	0.226533
CDIF630erm_03703	CDIF630erm_03703	putative hydrolase, NUDIX family	0.136272	0.331232	0.220849	-0.179161	0.57027	0.322793	-0.112154	-0.0054985	n.a.	0.123513	0.0885054	-0.296122	-0.639484	0.382855	0.333378	0.538494	0.0187999	0.140409	0.528735	0.111314	0.0170078	0.261094	0.0427766	-0.262179	1.0242	0.5153	1.0557	-0.221767	0.512433	1.08743	0.6494	-0.3808	-0.358	0.478033	0.302233	-0.479067
CDIF630erm_03705	CDIF630erm_03705	nucleotide-binding protein	0.36904	n.a.	0.401843	0.383961	-0.13452	-0.0760151	-0.119389	-0.192529	n.a.	-0.144145	n.a.	-0.250473	0.938804	-0.417324	-0.0593735	0.712998	0.219261	1.78147	0.746453	0.0595616	-0.127837	0.0465766	0.0627505	-0.769486	-0.184533	-0.319933	0.159767	0.375667	-0.361433	0.605767	-0.241433	-0.444433	-0.514033	0.0522667	-0.221533	0.365667
CDIF630erm_03707	MurB	UDP-N-acetylenolpyruvoylglucosamine reductase	-0.442789	-0.369851	-0.539621	-0.27747	-0.331283	-0.29734	-0.0487809	-0.0750994	-0.54521	-0.169245	-0.337116	-0.116374	-0.52167	-0.691939	-0.456866	0.480276	0.276106	0.590296	-0.0135658	-0.337898	-1.37329	0.103347	0.11949	-1.71275	-0.286133	0.166167	-0.173733	0.208267	0.613967	0.312067	-0.193033	0.242567	0.181767	0.247167	0.108367	-0.193433
CDIF630erm_03710	CDIF630erm_03710	hydrogenase (NADP+, ferredoxin), NADPH-binding subunit	0.490794	0.546914	0.490151	-0.265979	-0.0853269	-0.146731	-0.162266	-0.422117	-0.792083	-0.061505	-0.0574705	-0.423672	-0.137008	0.0458013	0.757887	-0.945024	-1.56429	-0.00207725	-0.426888	0.111293	0.356863	-0.544344	0.42597	-1.23115	0.178733	0.249733	0.411533	0.359133	-0.222167	-0.0487667	-0.235067	0.0380333	0.332333	0.221633	0.309733	-0.143367
CDIF630erm_03711	CDIF630erm_03711	hydrogenase (NADP+, ferredoxin), ferredoxin-binding subunit	-2.96978	-0.278117	-2.66014	0.293123	1.62835	1.61284	-0.456578	-3.71019	0.297749	-1.04054	-1.46125	0.815468	0.724865	0.371688	0.917405	0.299519	-0.0141388	0.960615	-0.615098	-0.676371	-0.711761	-0.556107	-0.424534	-0.827828	0.320933	0.253333	-0.000966667	-0.2222	-0.3637	-0.8348	-0.555667	-0.464967	-0.239967	-0.9839	-1.0332	-1.4149
CDIF630erm_03714	HprK	PTS system, HPr kinase/phosphorylase	0.09365	-0.202142	-0.296014	-0.043576	-0.444312	-0.384862	0.36925	n.a.	0.00730881	-0.144817	0.461264	0.192621	0.0780063	-0.385038	-0.512517	0.00797623	-0.248612	0.288007	0.778747	-0.130515	-0.317913	-0.00628085	0.00983024	-0.207612	-0.6147	-0.1171	-0.7275	0.2423	0.2765	0.3699	0.2682	0.3503	-0.0981	0.6627	-0.0097	-0.0311
CDIF630erm_03716	UvrA	excinuclease ABC subunit A	-0.920316	n.a.	-0.0295318	-0.808911	-1.11988	n.a.	0.375917	-0.253066	0.283366	-0.0575427	-0.0162885	-0.00199787	-1.44454	-1.53767	-0.857783	-0.478869	-0.446014	0.303608	0.193169	-0.224284	-1.99661	0.876022	-0.0620605	0.161033	-0.926067	-0.440167	-0.857067	-0.519267	-0.571567	-0.631467	-0.390067	-0.332167	-0.332667	0.566033	0.678133	0.566233
CDIF630erm_03727	HemB	delta-aminolevulinic acid dehydratase	0.683818	0.599977	0.539573	0.0584235	0.365608	-0.559294	0.681079	0.243671	0.423681	0.770692	0.969653	1.29876	-0.101944	-0.215024	0.281346	-0.11851	-1.01596	-0.033798	0.278583	0.167675	0.101332	0.0227772	0.307421	0.631484	0.707167	0.408667	0.367467	0.6633	-0.3246	-0.9367	0.430967	0.145267	0.167467	0.3589	0.2231	0.3487
CDIF630erm_03730	CbiKP	sirohydrochlorin cobaltochelatase CbiKP	0.0711053	0.361533	0.319728	0.304125	0.465893	0.547361	n.a.	0.0958648	0.235688	0.264856	0.661344	0.511825	-0.216012	-0.637263	-0.123189	0.839307	-0.0974772	0.518901	0.122157	-0.245235	-0.776582	0.224553	0.608426	0.215831	0.305133	-0.396367	0.345433	2.25847	-0.162833	-0.474033	-0.311567	-0.0437667	0.340333	0.526567	0.788567	0.800067
CDIF630erm_03732	CbiH	cobalt-factor III methyltransferase	n.a.	-0.733548	-0.284128	-0.637794	n.a.	-0.0482866	-0.0499248	-0.202935	3.32888	1.23545	-0.0254359	0.443181	0.14043	-0.199721	-0.327271	-0.221614	-0.0632349	-0.748944	0.630632	0.154303	-0.881101	-0.235984	0.294757	-0.244656	-0.6026	-0.0017	-0.3347	-0.6972	-0.2355	-0.2734	-0.0367	0.8704	0.4041	0.2487	-0.2496	-0.4103
CDIF630erm_03734	CbiF	cobalt-precorrin-4 methyltransferase	n.a.	0.929307	0.310151	n.a.	-0.412851	-0.519343	0.622453	0.168952	0.0407781	-0.147687	-0.166718	-0.369486	-0.299995	-0.0146164	0.272887	-1.23547	12.7588	0.459521	0.301112	-0.0232288	0.0117818	-0.249835	-0.49679	-0.258541	-0.226567	-0.145867	0.617033	-0.0916333	0.0428667	-0.321133	0.104533	-0.397267	-0.235267	0.430267	0.407767	0.405667
CDIF630erm_03742	CbiA	cobyrinic acid A,C-diamide synthase	-0.0744162	0.268443	0.0473124	-0.463301	-0.897936	-0.94439	n.a.	0.551197	0.0135449	-0.105792	-0.334692	-0.227852	-0.275989	-0.668664	0.319347	0.49866	-0.705531	0.608724	0.521582	-0.0921698	-0.642205	-0.685628	-0.499544	0.393099	-0.478567	-1.11507	-0.592367	2.56773	-0.0652667	-1.13337	0.125133	-0.321167	-0.432467	0.243833	0.230733	0.157433
CDIF630erm_03748	CobT	nicotinate-nucleotide--dimethylbenzimidazole phosphoribosyltransferase	n.a.	0.452616	1.09518	n.a.	1.88193	1.75897	0.192924	3.24204	-0.821405	0.966065	3.50201	0.924551	-0.0895075	0.117277	0.100817	0.100645	-0.0820103	0.26199	0.248629	0.594183	0.364961	0.264625	0.439447	0.187207	-0.304	-0.1674	-0.0759	0.346967	0.163567	-0.193033	0.193	0.7281	0.3901	0.721967	0.886867	1.62297
CDIF630erm_03770	Tkt'2	transketolase, C-terminal section	2.56318	2.46925	-2.57204	-4.12103	-3.80806	0.801802	-2.30861	2.50425	2.53375	-0.666042	1.26411	-5.22974	0.00503411	-0.124621	-0.363122	0.52622	0.45513	1.00415	0.523751	0.0188543	0.0945081	0.468809	0.025502	0.223052	0.0367	-0.0193	-0.2748	0.901867	0.199967	0.562767	0.5648	0.599	1.136	0.530367	0.587667	0.918367
CDIF630erm_03774	Alr	alanine racemase	1.82552	1.89595	1.67839	0.999407	1.0327	1.00197	0.143698	0.180389	0.338309	-0.413311	-0.690574	-0.88568	1.63022	1.13935	1.58802	1.10218	0.666075	1.10385	-0.00432392	-0.843205	-0.223257	-1.04465	-1.0851	-1.29435	2.00297	1.73857	1.79967	3.77597	0.614567	0.849467	0.367567	-0.250933	-0.280033	-0.737733	-0.834933	-0.693433
CDIF630erm_03776	CDIF630erm_03776	putative CBS domain protein	1.87714	1.89396	1.93572	2.05982	1.89976	1.56901	-0.219281	-0.16812	n.a.	-0.596511	-0.764599	-0.598306	1.11759	1.05986	1.05094	0.875746	1.33579	1.53684	0.638655	-0.493021	-0.458003	-0.757474	-0.741349	-0.873097	2.04383	2.57993	2.52843	1.2526	1.4704	1.7025	0.520633	0.800033	1.04373	-0.7832	-0.8052	-0.8438
CDIF630erm_03779	AtpD2	ATP synthase subunit beta	1.99881	-0.0122601	0.196858	0.724792	0.925792	0.90503	-0.833134	-0.693715	-0.82552	0.146011	0.861726	3.28259	-0.340723	-0.899339	-0.641871	0.133692	0.00687816	0.273784	-0.513729	-0.578769	-0.554713	-0.00334851	-0.149748	0.0216601	-0.356233	-0.801933	-0.683033	1.66887	-0.249233	-0.200933	-0.423933	-0.598633	-0.646233	-0.118233	-0.0854333	0.298367
CDIF630erm_03781	AtpA2	ATP synthase subunit alpha	0.317429	0.79803	0.742549	0.77718	-0.0374459	-0.0208477	n.a.	-0.290707	0.038186	-0.616861	-0.331188	1.03674	-0.467575	-0.708256	-0.92737	0.0375508	0.104012	0.516816	-0.41483	-0.200018	-0.797264	-0.0878342	-0.130599	0.134074	-0.0907	-0.144	-0.0134	1.0227	-0.123	-0.2122	-0.0134	-0.2392	-0.2299	0.2503	0.2314	0.111
CDIF630erm_03783	AtpF2	ATP synthase subunit b	-1.69134	-0.928336	-0.754718	0.228237	-0.486842	-0.450248	n.a.	-1.2859	-1.23489	-0.270609	0.0683344	-0.0250936	-1.12943	-0.550683	-0.862593	-1.54655	-0.725225	-0.392102	0.0754625	-0.395706	-0.302992	-0.686443	-0.000490084	-0.510737	-0.8111	-1.4037	-0.8496	-0.424367	-0.625867	-0.00966667	-0.0015	-1.5516	-1.3498	0.142433	0.188933	0.387633
CDIF630erm_03790	Upp	uracil phosphoribosyltransferase	2.2275	1.98212	5.10459	3.0107	n.a.	3.82848	-1.94074	-1.317	-1.24125	0.635812	0.794357	0.676083	0.550842	0.524277	0.493016	-0.00320172	1.11212	1.27675	-0.111005	0.412672	0.993982	0.649885	0.15905	0.208238	0.793167	0.813767	0.981567	0.412067	0.314767	0.0892667	0.515667	1.13717	1.00447	0.882467	0.934767	0.801567
CDIF630erm_03795	PrfA	peptide chain release factor 1	0.161198	-0.0836561	-0.164452	0.0412806	-0.157238	0.0520926	0.139018	-0.114968	-0.496074	0.146546	-0.380212	0.035441	-0.254836	-1.29961	0.0134993	0.807352	-0.210133	0.404527	0.378724	-1.53053	-0.758557	0.288524	-0.263621	-0.339102	0.1224	0.183	0.4207	2.4483	-0.2249	-0.3747	-0.5193	0.1021	-0.0272	-0.2093	-0.4915	-0.0574
CDIF630erm_03799	Rho	transcription termination factor Rho	-0.935623	-0.578265	-0.91104	-1.43218	n.a.	-1.7884	n.a.	-0.617887	-0.597011	0.434279	-1.28168	-0.544637	-1.05896	-0.859705	-0.829647	-0.0620743	-0.287026	0.118357	-0.600502	-1.10927	-1.05563	-0.459763	-0.719284	-0.670087	-0.334167	-0.168267	-0.402667	1.32247	-0.687933	-1.26243	-0.331267	-0.114467	-0.363467	-0.320733	-0.509833	-0.285133
CDIF630erm_03801	GtaB2	UTP--glucose-1-phosphate uridylyltransferase	1.24743	0.248091	1.39823	1.3088	1.5011	1.94106	-0.366434	0.316538	0.152141	-0.62204	-0.0348172	0.126527	0.674374	0.144172	0.81025	0.568814	0.727215	0.969108	-0.44691	-0.449297	-0.958639	-0.799208	-0.252507	-0.277386	1.04737	2.05137	1.06747	0.7339	0.6227	0.3089	-0.0945333	0.829567	0.562667	-1.0199	-0.5694	-0.6503
CDIF630erm_03813	PrsA2	peptidyl-prolyl cis-trans isomerase, PpiC-type	0.19427	0.219646	0.297462	0.79919	1.32266	0.846856	-0.130535	-0.293158	-0.33509	0.602895	0.930973	0.754596	0.0944958	-0.255109	-0.148158	0.40727	-0.308807	0.928264	-0.0268204	-0.543742	-0.538536	0.18143	0.341924	0.172705	0.266867	0.0958667	0.246267	0.575067	0.880967	0.763367	-0.388633	-0.315833	-0.665133	0.0883667	0.0518667	-0.374133
CDIF630erm_03814	Mfd	transcription-repair coupling factor	-0.225399	n.a.	-0.489678	-0.862263	-0.581893	n.a.	n.a.	-0.0889318	0.139172	0.145286	-0.0987872	-0.0315408	-1.16941	-1.03155	-1.0521	-0.707651	-1.54926	0.200345	-0.371831	-0.216972	-0.255545	0.210883	0.419646	0.364425	-1.41967	-1.04257	-1.33027	-0.921067	-0.790067	-1.43127	-0.960067	-0.881867	-0.451267	-0.203767	-0.360467	-0.708067
CDIF630erm_03826	CDIF630erm_03826	putative pilin protein	1.77508	3.33417	2.82754	3.15058	3.95989	3.16385	0.467345	0.37756	n.a.	-0.0444346	0.543129	0.137516	1.99035	2.59765	2.36327	3.77376	3.68928	3.39585	0.521155	0.65628	0.816782	0.609659	0.947733	0.408318	1.60563	2.53053	3.07673	4.00673	3.20183	3.27193	0.228233	1.22853	1.24543	0.717233	0.595033	0.902733
CDIF630erm_03828	Prs	ribose-phosphate pyrophosphokinase	-0.698428	-0.489274	-0.664097	-0.581329	-0.754195	-0.547403	0.766736	0.51412	0.67342	1.05942	0.71376	0.850101	-0.803452	-0.687993	-0.756584	-0.676994	-0.518625	-0.242315	0.192567	0.210407	0.245348	-0.115455	0.0230858	0.244411	-1.39663	-1.15933	-1.05173	-0.303367	-0.260367	0.138233	0.452567	0.309567	0.517767	1.16693	0.924533	0.690733
CDIF630erm_03829	GlmU	bifunctional N-acetylglucosamine-1-phosphate uridyltransferase/glucosamine-1-phosphate N-acetyltransferase	n.a.	-1.1573	0.488552	0.784017	0.54244	1.50315	2.12924	1.85738	1.65901	2.03849	1.07763	2.28729	-0.691516	-0.531603	0.129377	0.44503	-0.20393	0.917697	0.968561	-0.192273	0.397967	0.710763	1.03175	1.13819	-0.635233	-0.935433	-1.12373	2.3138	-1.2453	-1.1936	1.01437	-0.236733	0.289167	0.7914	1.0165	1.4499
CDIF630erm_03831	PurR	transcriptional regulator, purine operon repressor	-0.391584	-0.227162	-0.0720738	0.216443	0.14651	0.461121	0.729696	0.867402	0.462449	1.1548	0.800949	0.839235	0.284265	0.113973	-0.235916	0.558148	0.564487	0.323509	0.944289	0.467945	0.280539	0.391756	0.55988	0.53503	-0.117333	0.126967	0.381367	0.384667	1.20227	0.633767	0.523167	0.779367	0.509667	1.08057	0.606567	0.0975667
CDIF630erm_03832	MurC	UDP-N-acetylmuramate--L-alanine ligase	-0.188885	-0.00454688	-0.156082	0.710672	0.55566	0.881573	n.a.	0.00887946	-0.165775	0.295391	0.0683886	0.0922381	-0.000945779	-0.978579	-0.258067	0.887914	0.139394	1.29077	0.0152647	-0.250152	-0.621957	-0.225973	0.0982772	0.0168546	0.218233	-0.575467	0.492133	3.84517	0.212367	0.824967	-0.282967	-0.831067	-0.198767	0.615267	0.109467	-0.00823333
CDIF630erm_03835	PepT2	peptidase T	0.414481	0.0299333	0.0136315	-0.270781	-0.0079867	-0.421844	0.739301	0.730217	0.780574	0.955516	0.74388	0.845536	-0.949189	-1.03788	-0.639309	0.6183	-0.097797	0.286845	0.656385	-0.23083	-0.485329	0.822578	0.769439	0.879961	0.0074	0.3988	0.2432	1.71877	-0.717433	-0.605033	0.637	-0.0986	1.0537	0.513967	0.639567	0.303967
CDIF630erm_03837	RsmA	ribosomal RNA small subunit methyltransferase A	0.00645386	n.a.	-0.282804	-0.858299	-1.04847	-0.845437	0.483467	0.458691	n.a.	-0.825575	n.a.	-1.09035	-0.652576	-0.992866	-0.927603	-0.786125	-0.627768	-0.283769	-0.0249656	-0.638769	-0.996033	-0.0636017	-0.0474462	-0.224299	-0.438733	-0.495533	-0.881633	-0.4138	-0.7014	-0.9625	-0.611433	-0.183733	-0.0512333	-0.1653	-0.0389	-0.0877
CDIF630erm_03854	MetG	methionine--tRNA ligase	-0.031721	0.0610424	-0.13423	0.114882	0.0953385	0.113006	0.225961	0.15943	0.174253	0.552653	0.397087	0.538969	-0.761037	-0.552278	-0.476234	0.608974	0.34106	0.337143	0.0229084	-0.319784	-0.748202	-0.0415904	0.542011	0.597059	-0.661867	-0.447067	-0.157167	-0.0229667	-0.509567	-0.233367	-0.413767	-0.0960667	-0.598867	0.438833	0.731633	0.541433
CDIF630erm_03858	PncB	nicotinate phosphoribosyltransferase	0.0386897	-0.162595	-0.102169	-0.0932571	-0.343963	-0.244544	n.a.	0.336666	0.550408	0.305224	0.682044	0.537409	-0.783802	-0.276015	-0.0409475	-0.0462752	-1.37333	-0.403722	-0.308171	-0.632489	-0.578868	-0.16756	0.318076	-0.176258	-0.8994	-1.1038	-0.3113	0.493333	-1.00927	-1.70097	0.0286	0.2502	-0.5483	0.184733	0.639833	0.446333
CDIF630erm_03859	CDIF630erm_03859	transcriptional regulator, AsnC/lrp family	1.27843	1.58602	1.63942	1.08504	1.48494	1.25361	0.640459	0.662436	n.a.	0.245728	0.784381	n.a.	1.70502	1.77049	1.64297	0.437164	0.949192	1.19112	-0.67926	1.25944	1.07205	-0.0466725	0.0763757	-0.170838	1.04983	1.53913	1.44013	1.21907	2.14917	-0.0369333	-3.00777	0.0624333	0.294633	0.496567	0.217867	-0.183633
CDIF630erm_03872	LysS	lysine--tRNA ligase	-1.25854	-0.792979	-0.073732	0.125932	1.00327	-1.35549	0.357275	-1.00277	-0.429601	-0.436228	-0.624646	0.829974	-0.723766	-0.807031	-0.510416	0.0208263	-0.292848	-0.0240068	-0.368748	-0.286461	0.0508363	0.20468	0.0988288	0.146404	-0.953233	-0.474433	-0.256433	0.1236	-0.0156	-0.1387	-0.184933	0.131267	0.0527667	0.2371	0.3309	0.1653
CDIF630erm_03873	GreA	transcription elongation factor	n.a.	-0.142447	-0.09607	0.0602801	n.a.	-0.117825	-0.992746	-0.349405	-0.434118	-0.442586	-0.4544	-0.511881	1.13977	0.229175	0.397151	0.42918	-0.208864	0.664775	-0.329495	0.284803	0.703098	-0.307604	-0.443475	-0.550785	1.04267	0.414067	0.984067	0.463267	-0.529433	1.00127	0.0200667	0.516767	0.611067	0.190467	-0.403633	-0.714933
CDIF630erm_03875	CoaX	type III pantothenate kinase	n.a.	-0.514781	-0.64686	-1.80438	-1.68726	-1.68559	0.196803	0.0523149	0.14705	-0.858102	-0.768826	-0.799478	-0.773155	-0.528479	-0.655891	-1.02223	-0.863817	-0.0642034	-1.43504	-0.344302	-0.724413	-0.358475	-0.757411	-0.367176	-1.09623	-0.420233	-0.821033	-1.94523	-2.04083	-2.56593	0.165467	0.219967	0.199067	-1.09953	-1.01893	-0.918533
CDIF630erm_03879	FtsH2	cell division protease FtsH2	-1.01653	0.884509	2.23682	4.42445	3.5474	3.31304	n.a.	2.0773	-2.8332	-0.636317	-0.273788	-0.425235	0.369844	0.182708	0.225192	0.515017	0.708994	0.795003	-0.0420248	-0.240823	-0.20587	-0.120874	-0.104694	-0.186118	0.383233	0.462133	1.04593	1.21333	1.13863	0.794733	-0.628967	0.136333	-0.120967	-0.362467	-0.511667	-0.217767
CDIF630erm_03890	CDIF630erm_03890	membrane dipeptidase	0.0465568	-0.0277609	-0.00225367	-0.374146	-0.423514	-0.382131	0.197224	-0.0352315	0.280471	-0.329302	0.0210235	-0.143981	-0.0990112	-0.192116	-0.734603	-0.106033	-0.188706	0.721417	0.239145	-0.326134	-0.651119	-0.120411	0.00266387	-0.24456	-0.585333	0.300367	-0.0263333	-0.493533	0.206967	-1.07233	-0.602833	-0.203533	-0.0595333	-0.540133	-0.0262333	-0.547233
CDIF630erm_03892	CDIF630erm_03892	protein translocase, SecA-like	-0.310683	-0.443583	-0.410744	-0.517816	0.711706	-0.0024201	-1.02096	-0.983977	-1.08755	0.525478	-0.331998	-0.694398	0.305968	0.728844	0.9493	0.958098	-0.381721	-0.452779	-0.192428	0.86574	0.554585	0.189673	-0.159836	-0.330533	0.326333	-0.227667	0.542133	-0.0632667	0.107433	0.598333	-0.126767	0.0609333	-0.152167	0.469133	0.380233	1.13833
CDIF630erm_03902	CDIF630erm_03902	putative methyltransferase	-0.157306	n.a.	-0.180543	0.246408	0.450276	0.206153	1.6223	0.24849	n.a.	0.520603	0.304628	0.527304	-0.0442868	-0.0218936	-0.564388	0.154554	-0.00898394	-0.88736	0.463793	0.291524	0.104132	0.140227	0.293859	0.716502	0.165133	0.723133	0.652533	0.159267	0.177067	0.00226667	0.108433	0.557233	0.755833	0.322167	0.197867	-0.0623333
CDIF630erm_03910	CarB1	carbamoyl-phosphate synthase large subunit	1.21501	1.10416	1.80241	1.62444	1.49662	1.6247	1.19809	1.06284	1.13859	1.4018	1.43522	1.17088	0.665289	0.483296	0.446956	1.60707	0.642055	1.65675	0.799101	1.14103	0.121374	0.831873	1.20166	1.35373	0.4956	0.3699	0.2991	1.03247	0.463767	1.44017	0.1628	0.1357	-0.2201	0.787967	0.649467	1.22857
CDIF630erm_03911	CarA1	carbamoyl-phosphate synthase small subunit	n.a.	-1.82022	-2.06554	0.0159438	-1.07349	-0.208898	-1.96172	-1.61809	-2.01069	-1.07239	0.122308	4.90104	0.823356	1.03213	0.615135	1.02741	0.94067	1.11474	1.21041	1.40547	1.21807	1.10052	1.07359	0.648208	0.797967	0.766467	0.671467	1.64547	0.676867	0.696567	0.984367	1.15727	1.56427	1.49737	1.18597	0.628167
CDIF630erm_03912	CarB2	carbamoyl-phosphate synthase large subunit	2.02572	1.76053	1.75896	1.21299	0.274658	0.834742	2.79729	1.956	1.8789	1.25088	1.47897	1.14276	0.413866	0.581644	0.613055	1.28496	0.89584	1.5744	0.993005	0.937889	0.345646	1.39772	1.0161	1.66502	1.50207	1.40197	1.43507	1.13967	0.756067	1.27497	0.864567	1.27307	0.911167	1.03177	1.06647	1.54657
CDIF630erm_03918	MetH	methionine synthase	0.663884	0.786192	0.552952	1.07382	1.02001	1.12133	0.563166	-0.0414199	0.536832	0.276947	0.093135	0.461063	0.0961167	0.118539	0.598683	1.51538	1.15919	2.08818	0.626943	-0.0343511	-0.562841	0.638523	0.282667	0.629857	0.8533	1.2814	0.5963	1.3245	1.1595	1.0937	0.6357	0.5632	0.5596	0.292	0.4632	0.4764
CDIF630erm_03931	CDIF630erm_03931	ABC-type transport system, ATP-binding protein	n.a.	-0.567398	-0.590489	n.a.	-0.868681	-0.95608	-0.138418	-0.122692	-0.125202	0.343318	0.297758	-0.0630959	-0.376363	-1.09095	-0.633513	0.0472999	-0.308858	0.327259	0.224829	-0.362532	-0.549913	0.518376	0.186599	0.161741	-0.440133	-0.233733	-0.260433	-0.630967	-1.07767	-2.30017	0.249167	-0.302733	0.313267	-0.0369667	0.171633	-0.0151667
CDIF630erm_03983	PurA	adenylosuccinate synthetase	-0.10145	-0.42469	-0.61024	0.6666	0.381571	0.93337	n.a.	1.84076	0.992049	2.56677	2.48192	2.03602	0.129707	0.106242	-0.117449	0.400336	-0.0262392	0.83233	1.59718	1.09773	1.02223	1.10358	1.31963	1.51475	-0.188533	-0.731933	-0.574933	2.73293	-0.508767	-0.810767	1.37657	1.26137	1.66757	1.66453	1.40793	1.50323
CDIF630erm_03986	RplI	50S ribosomal protein L9	-0.0259052	0.0971526	-0.0393575	0.0868128	-0.0432841	0.0440469	-0.105283	-0.150338	-0.345888	-0.178236	-0.355686	-0.339809	-2.24926	-1.6909	-0.0615991	0.155477	0.666144	-0.595589	-0.678464	-0.972434	-0.862081	0.186446	-0.490452	-0.334705	0.2116	-0.6788	0.275	-0.0993667	0.249133	0.680733	0.1801	-0.9353	-0.6454	0.271033	-0.120767	0.209433
CDIF630erm_03991	Ssb2	single-stranded DNA-binding protein	0.30938	0.181805	-0.0378315	0.04781	-0.0684674	-0.177461	-0.241301	-0.0954244	-0.228019	-0.222472	-0.230055	-0.270857	0.153614	-0.106418	0.257066	-0.0195735	0.0586431	0.605544	-0.476573	-0.370275	-0.226444	-0.336535	-0.139786	0.0333219	-1.2273	-1.143	-1.0432	0.729467	0.908567	-0.604133	-1.1571	-1.0709	-1.5149	0.647967	0.877067	0.865467
CDIF630erm_03993	CDIF630erm_03993	aromatic-amino-acid aminotransferase	1.34702	-0.18266	-0.0793365	-0.0211111	-0.0479574	-0.30966	1.26876	-1.1749	-0.460589	0.0506997	-0.178201	0.53829	-0.524703	-0.907369	-0.729035	-0.156807	-0.882127	-0.576362	-0.565069	-1.0414	-0.858169	-0.427627	-0.28559	-0.140052	-0.225067	-0.765267	-0.228067	2.81947	-0.704933	-0.310533	-0.623067	-1.19067	-0.806967	-0.0268333	0.126767	0.259967
CDIF630erm_03997	CDIF630erm_03997	transcriptional regulator, TPR family	-0.621844	-0.472627	-0.591002	-0.446855	-0.733502	-0.20723	1.54314	-0.122364	-0.376342	-0.0200971	-0.0709356	-0.0728666	-0.783824	-1.38293	-0.510451	0.07632	-0.350286	-0.295764	0.40233	-1.18504	-0.887007	0.0175628	-0.64438	-0.8212	-0.697467	-0.575467	-0.216067	1.95643	-0.365867	-0.867367	-0.168467	-0.165767	-0.357367	-0.255667	-0.471167	-0.244867
CDIF630erm_03998	CDIF630erm_03998	putative exported protein	1.79154	0.00378907	0.852954	0.431571	n.a.	1.54876	-1.90698	-0.800739	-0.71148	0.411078	-0.35515	0.138557	0.184145	0.35854	0.368598	0.726043	0.508924	1.14901	0.210387	-0.0650089	0.267003	0.296642	0.390788	0.1624	1.68507	1.92997	1.66757	0.9965	0.8748	1.1542	0.649667	1.37127	1.41027	0.0716	-0.0058	-0.569
CDIF630erm_04005	MnmG	tRNA uridine 5-carboxymethylaminomethyl modification enzyme	-0.267292	0.359955	-0.0865896	-0.893303	-0.651226	-0.435335	-0.0132551	0.142161	0.144384	-0.151563	-0.487379	-0.584119	-1.71339	-1.1505	-1.10799	0.655893	0.755424	1.04695	-0.927795	-0.699572	-1.53907	0.167596	0.18381	0.0764462	-0.8083	-0.7699	-0.7224	0.0696	-0.191	-0.9851	-0.3172	-0.4951	-0.466	0.034	-0.0501	-0.485
CDIF630erm_04006	MnmE	transfer RNA modification GTPase MnmE	-0.362217	-0.883474	-0.767171	-1.08744	-1.03433	-1.1689	n.a.	0.659454	0.0134845	-0.745167	-0.17025	-0.429262	-1.16091	-2.46047	-0.887504	-1.53564	-1.15485	0.0662979	-0.3373	-0.884044	-0.955954	-1.13494	-0.418417	-0.443239	-0.1515	-0.3859	-0.3234	0.0373	-0.4806	-0.5239	-0.3722	-0.4641	-0.107	-0.407	0.1134	0.24
CDIF630erm_04114	TetM	tetracycline resistance protein Tn5397	0.0103348	-0.0164314	0.255821	0.0594433	0.0186468	0.245964	-0.288298	-0.461186	-0.0244719	-0.211953	-0.146889	-0.186717	-0.510763	-0.283579	-0.0555865	0.484289	-0.24186	0.951915	-0.222354	-0.679134	-1.43766	0.00044571	-0.291525	-0.154119	-0.374267	-0.246067	-0.451967	0.135267	-1.03543	-0.520433	-0.516367	-0.563567	-0.763767	-0.323633	-0.0474333	-0.300633
