# Supplementary material for: A Metabolic Labeling Strategy for Relative Protein Quantification in Clostridioides difficile
Source: Front Microbiol. 2018 Oct 16;9:2371. doi: 10.3389/fmicb.2018.02371 (PMC6198727; doi:10.3389/fmicb.2018.02371)
Supplement: Supplementary file 5 [file Table_5.XLSX]

## Sheet: Supplemental Table S5
			ML quantification approach										NSAF quantification approach										LFQ quantification approach
			BHI		CDCM		CDMM		log2FC				BHI		CDCM		CDMM		log2FC				BHI		CDCM		CDMM		log2FC
			log	stat	log	stat	log	stat	CDCM		CDMM		log	stat	log	stat	log	stat	CDCM		CDMM		log	stat	log	stat	log	stat	CDCM		CDMM
Locus	Protein name	Protein function	average normalized log2 ratio	average normalized log2 ratio	average normalized log2 ratio	average normalized log2 ratio	average normalized log2 ratio	average normalized log2 ratio	log	stat	log	stat	average log2 NSAF	average log2 NSAF	average log2 NSAF	average log2 NSAF	average log2 NSAF	average log2 NSAF	log	stat	log	stat	average log2 LFQ	average log2 LFQ	average log2 LFQ	average log2 LFQ	average log2 LFQ	average log2 LFQ	log	stat	log	stat
CDIF630erm_00001	DnaA	chromosomal replication initiator protein	-0.0403219	-0.621104	0.571831	0.726544	1.36485	1.36361	0.612153	1.34765	1.40517	1.98471	-12.2292	-13.0749	-13.5595	-13.5336	-12.3584	-12.7412	-1.33035	-0.458747	-0.129188	0.333681	23.7836	23.4523	22.7427	24.2063	23.6029	23.9836	-1.0409	0.754033	-0.180733	0.5313
CDIF630erm_00002	DnaN	DNA polymerase III subunit beta	0.954259	0.92888	-0.161892	-0.112427	0.421862	0.307033	-1.11615	-1.04131	-0.532396	-0.621847	-10.6833	-10.0687	-11.1908	-11.5514	-11.1354	-11.2118	-0.507567	-1.4827	-0.452167	-1.14306	26.202	26.0751	24.69	25.514	25.4908	25.7082	-1.51207	-0.561167	-0.7112	-0.366967
CDIF630erm_00005	GyrB	DNA gyrase subunit B	2.0491	0.679997	-0.566246	0.729992	2.96612	-0.16991	-2.61535	0.0499947	0.917016	-0.849907	-11.4535	-12.0523	-11.971	-12.3494	-11.7344	-12.2685	-0.51748	-0.297097	-0.280825	-0.216241	25.6562	25.5469	24.9172	24.9087	25.6395	25.7898	-0.739	-0.638167	-0.0167	0.2429
CDIF630erm_00006	GyrA	DNA gyrase subunit A	0.545921	0.323218	-0.35428	-0.443266	0.442502	0.4089	-0.900201	-0.766484	-0.103419	0.0856816	-10.1848	-10.625	-11.2177	-10.9742	-10.641	-10.6589	-1.0329	-0.349186	-0.456199	-0.0339095	27.3858	26.6275	26.4124	26.6547	27.0121	26.9889	-0.973467	0.0272333	-0.3737	0.361367
CDIF630erm_00024	SerS1	serine--tRNA ligase	0.210319	0.663484	1.39866	1.79849	0.980227	2.29389	1.18834	1.135	0.769908	1.63041	-10.3068	-10.2387	-10.6749	-9.5839	-10.4646	-9.22694	-0.368083	0.654771	-0.157838	1.01173	25.6293	25.5875	25.5129	27.132	26.0346	27.2416	-0.116367	1.54453	0.4053	1.6541
CDIF630erm_00034	UgtP1	processive diacylglycerol beta-glucosyltransferase	-0.490344	-0.641635	-0.443686	-0.401178	-0.554068	-0.892337	0.0466574	0.240457	-0.0637245	-0.250702	-14.2886	-14.4504	-13.7197	-13.4454	-14.4148	-14.6822	0.568891	1.00497	-0.126203	-0.231838	21.5674	22.1295	21.901	22.598	21.5981	21.1849	0.3336	0.4685	0.0306667	-0.944533
CDIF630erm_00083	PycA	pyruvate carboxylase	-3.90323	-2.12511	-1.05824	-1.41675	-0.242215	-0.447454	2.84498	0.708361	3.66101	1.67766	-10.1962	-9.72581	-8.88481	-9.20558	-8.06224	-8.55244	1.31135	0.52023	2.13391	1.17336	28.3371	28.4135	29.5833	29.2688	30.2451	29.6016	1.2462	0.855233	1.908	1.18803
CDIF630erm_00084	FusA1	elongation factor G (EF-g)	-1.35169	0.0187257	0.212429	0.880388	-1.21599	0.0121594	1.56412	0.861662	0.135703	-0.00656625	-11.3365	-10.6451	-10.4481	-9.58705	-11.8705	-10.7226	0.888381	1.0581	-0.53402	-0.0774126	25.5539	26.5488	26.7661	27.6876	25.5623	26.7368	1.21217	1.1388	0.0084	0.188033
CDIF630erm_00088	ClpC	class III stress response-related ATPase, AAA+ superfamily	0.361579	0.347046	0.147693	0.617592	0.07725	0.425668	-0.213885	0.270545	-0.284329	0.0786214	-10.5405	-11.1068	-11.2916	-10.5336	-10.8569	-11.1533	-0.751097	0.573146	-0.316406	-0.0464823	26.0758	25.5514	25.7445	26.3283	25.7809	25.5775	-0.3313	0.776967	-0.294867	0.0261
CDIF630erm_00091	CDIF630erm_00091	putative membrane protein	1.46932	-0.649748	0.996743	1.79808	0.810612	-0.611214	-0.472576	2.44783	-0.658707	0.0385338	-11.6266	-12.6749	-11.1957	-11.0472	-11.9187	-12.7157	0.430871	1.62771	-0.292101	-0.0407628	24.5821	24.0116	24.7188	24.823	23.5734	24.103	0.1367	0.811367	-1.0087	0.0914
CDIF630erm_00112	ProS1	proline--tRNA ligase	2.7436	1.89943	2.73753	0.310087	-0.0918395	1.40348	-0.00606924	-1.58935	-2.83544	-0.495953	-8.98861	-9.57629	-11.1753	-11.6851	-11.8583	-12.1969	-2.1867	-2.10879	-2.86972	-2.62066	27.496	27.3306	25.4425	25.0088	25.0592	25.1629	-2.05347	-2.32177	-2.43673	-2.1677
CDIF630erm_00113	ProS2	proline--tRNA ligase	3.09655	3.26434	1.29963	0.940554	0.990388	0.830352	-1.79692	-2.32379	-2.10616	-2.43399	-7.28927	-6.88665	-8.50248	-8.82	-9.00372	-8.88672	-1.21321	-1.93335	-1.71445	-2.00007	30.6795	30.4963	28.8871	29.2568	28.4741	28.0454	-1.79243	-1.23947	-2.20543	-2.45087
CDIF630erm_00114	GltX	glutamate--tRNA ligase	0.244527	-0.0432446	0.256412	0.154426	0.724312	0.383826	0.011885	0.19767	0.479785	0.427071	-10.4127	-10.6324	-11.0755	-10.8356	-10.6441	-10.4904	-0.662756	-0.203162	-0.231361	0.142027	26.0856	25.7726	25.7212	25.9488	26.0611	25.8405	-0.364433	0.1762	-0.0245	0.0679333
CDIF630erm_00116	CysS	cysteine--tRNA ligase	-0.200507	-0.102305	0.103406	0.471364	0.200553	0.0211414	0.303913	0.57367	0.40106	0.123447	-9.78572	-9.70299	-9.94484	-9.2283	-10.1165	-9.92755	-0.159123	0.474691	-0.330736	-0.224559	26.4931	26.4151	26.9135	27.6831	26.499	26.4089	0.420367	1.26793	0.0059	-0.00623333
CDIF630erm_00118	ThyX	thymidylate synthase (FAD)	0.581389	0.478342	0.557543	0.60042	0.401002	0.686421	-0.023846	0.122078	-0.180387	0.208079	-11.7657	-12.132	-11.2287	-11.9255	-11.9456	-12.0579	0.536947	0.206508	-0.179883	0.0740448	24.1992	24.6108	24.7898	24.7165	24.5265	24.6839	0.590633	0.1057	0.3273	0.0730667
CDIF630erm_00125	NusG	transcription antitermination protein	1.11835	0.665858	1.36395	1.06533	1.03842	1.1412	0.245591	0.399475	-0.0799351	0.475344	-9.32134	-10.1731	-9.35518	-9.66978	-9.60084	-10.1036	-0.0338353	0.503304	-0.279495	0.0695251	25.9445	25.7539	25.8517	25.8497	26.1144	25.9419	-0.0928333	0.0957333	0.169933	0.187933
CDIF630erm_00126	RplK	50S ribosomal protein L11	0.908413	0.392495	0.544312	0.251058	0.998522	0.825911	-0.364101	-0.141437	0.0901093	0.433416	-8.45714	-8.31756	-8.22244	-8.25391	-7.77011	-8.19508	0.234694	0.0636567	0.687025	0.122482	30.0577	30.0186	29.3556	29.0059	29.3874	29.8106	-0.7021	-1.01263	-0.670233	-0.208
CDIF630erm_00127	RplA	50S ribosomal protein L1	0.914182	0.453118	0.178602	-0.0646902	0.699114	0.641631	-0.73558	-0.517808	-0.215069	0.188513	-7.04041	-7.56611	-7.97312	-8.13094	-7.61401	-7.66352	-0.932713	-0.564826	-0.573603	-0.0974119	30.193	28.9709	29.3772	28.8939	29.4933	29.2714	-0.815833	-0.0770333	-0.699667	0.3005
CDIF630erm_00129	RplJ	50S ribosomal protein L10	-0.394795	-1.39851	-0.617395	0.279222	-1.72619	-1.10213	-0.2226	1.67773	-1.33139	0.296383	-7.59329	-7.47852	-7.95429	-8.24049	-7.83272	-7.50741	-0.361001	-0.761973	-0.239438	-0.0288901	29.6654	28.6594	28.8283	29.2599	29.2796	29.2836	-0.8371	0.6005	-0.385833	0.6242
CDIF630erm_00130	RplL	50S ribosomal protein L7/L12	0.740519	0.276265	0.295542	0.0832505	0.511883	0.51007	-0.444977	-0.193015	-0.228636	0.233804	-6.90053	-6.7442	-6.68928	-6.71779	-7.52343	-6.81161	0.211251	0.02641	-0.622901	-0.0674103	29.7092	29.524	29.9147	29.8446	28.1986	29.6362	0.205567	0.3206	-1.5106	0.1122
CDIF630erm_00131	CDIF630erm_00131	NADP-dependent 7-alpha-hydroxysteroid dehydrogenase	-0.862106	-0.758255	-1.09312	-0.788956	-0.230511	-0.556604	-0.231011	-0.0307011	0.631595	0.201651	-12.6771	-11.8725	-12.329	-11.9498	-11.7065	-12.1544	0.348101	-0.0773355	0.970601	-0.281874	24.0734	24.3221	24.201	24.3597	24.6722	24.4915	0.127633	0.0376	0.5988	0.169367
CDIF630erm_00132	RpoB	DNA-directed RNA polymerase subunit beta	-2.46096	-4.32224	-1.3213	-1.60683	-2.92457	-1.50836	1.13966	2.71542	-0.463611	2.81388	-9.47785	-9.84908	-8.89867	-9.28913	-9.21398	-9.39944	0.579179	0.559952	0.263874	0.449638	28.793	28.0939	29.4879	29.1857	28.772	28.5791	0.694933	1.0918	-0.0209667	0.4852
CDIF630erm_00133	RpoC	DNA-directed RNA polymerase subunit beta'	-2.95527	-3.16312	-1.96843	-2.13019	-1.57161	-0.782495	0.986835	1.03293	1.38366	2.38063	-9.77938	-11.064	-9.72863	-9.78487	-9.97285	-10.4083	0.0507524	1.27916	-0.193466	0.655738	28.3392	27.7071	28.5591	28.4502	28.3636	28.3078	0.2199	0.743133	0.0243667	0.600767
CDIF630erm_00134	RpsL	30S ribosomal protein S12	0.00569455	-1.24259	-0.617512	-2.01688	-0.37065	-0.626363	-0.623206	-0.77429	-0.376344	0.616226	-9.12564	-9.33743	-9.22231	-9.81055	-9.24262	-9.59812	-0.0966758	-0.473118	-0.116982	-0.260684	28.5563	27.2348	28.4282	27.4775	28.9284	27.6765	-0.1281	0.2427	0.372133	0.4417
CDIF630erm_00135	RpsG	30S ribosomal protein S7	1.21047	0.941852	0.751493	0.341483	1.01106	0.856592	-0.458976	-0.600369	-0.199411	-0.0852593	-6.79288	-6.23815	-7.01709	-6.98413	-6.57437	-6.24558	-0.224209	-0.745978	0.218511	-0.00742458	30.3427	29.7753	29.6778	29.7518	30.1573	30.246	-0.6649	-0.0235333	-0.1854	0.4707
CDIF630erm_00136	FusA2	elongation factor G (EF-g)	0.786646	0.53647	0.190086	-0.217752	0.61481	0.619508	-0.59656	-0.754222	-0.171836	0.083038	-6.78415	-7.34473	-7.47366	-7.76628	-7.23366	-7.14998	-0.689506	-0.421556	-0.449508	0.194745	31.127	30.522	30.6722	30.4113	30.8685	30.6371	-0.4548	-0.1107	-0.258467	0.115133
CDIF630erm_00138	RpsJ	30S ribosomal protein S10	0.0187796	-0.310373	-0.487911	-0.557153	0.00893928	0.0816811	-0.506691	-0.24678	-0.00984033	0.392054	-7.3573	-7.72938	-7.73381	-7.75649	-7.52415	-8.25314	-0.376511	-0.0271034	-0.166852	-0.523761	29.1948	28.6612	29.2933	29.1455	28.9123	29.0529	0.0984333	0.4843	-0.2825	0.391667
CDIF630erm_00139	RplC	50S ribosomal protein L3	0.848612	0.369798	0.594323	-0.128306	0.477341	0.535087	-0.254289	-0.498104	-0.371271	0.165289	-7.35357	-7.69587	-7.76633	-8.01403	-7.68493	-7.75224	-0.412753	-0.318161	-0.331354	-0.0563666	29.5426	29.2347	29.8065	28.8498	29.3462	29.4425	0.263867	-0.384933	-0.1964	0.2078
CDIF630erm_00140	RplD	50S ribosomal protein L4	1.40133	1.00678	1.91374	0.248451	1.03797	0.596885	0.512413	-0.758325	-0.363357	-0.409891	-7.50425	-8.03205	-8.34299	-8.50942	-7.83247	-8.19061	-0.838747	-0.477368	-0.328226	-0.158559	29.9138	28.8505	29.4076	28.7696	29.7453	29.0935	-0.506167	-0.0809333	-0.168467	0.243
CDIF630erm_00142	RplB	50S ribosomal protein L2	0.431751	1.06913	-0.0239173	-0.494983	0.487895	0.24889	-0.455668	-1.56411	0.0561443	-0.82024	-8.70331	-8.86481	-8.89034	-9.39665	-8.82185	-8.74418	-0.187032	-0.531843	-0.118536	0.120631	29.2528	28.2177	28.8455	28.0094	28.7542	28.5982	-0.407333	-0.208333	-0.4986	0.380467
CDIF630erm_00144	RplV	50S ribosomal protein L22	0.364068	-0.250544	0.166303	-0.279726	0.575692	0.112424	-0.197766	-0.0291821	0.211624	0.362968	-7.71541	-7.55045	-7.92282	-7.93986	-7.6262	-7.92264	-0.207416	-0.389409	0.0892085	-0.372189	28.6697	27.6516	28.3427	28.1304	27.4206	27.9452	-0.327067	0.478833	-1.24917	0.293567
CDIF630erm_00145	RpsC	30S ribosomal protein S3	1.018	0.437436	0.334209	0.308618	1.35656	0.79876	-0.683792	-0.128818	0.338559	0.361324	-7.69481	-8.23006	-8.28266	-8.6034	-8.18014	-8.17448	-0.58785	-0.373339	-0.485329	0.0555758	29.5126	29.0346	29.1515	28.7436	29.1503	28.9326	-0.3611	-0.291033	-0.3623	-0.102
CDIF630erm_00146	RplP	50S ribosomal protein L16	1.44849	0.417373	0.317598	0.074067	0.715407	0.746897	-1.13089	-0.343306	-0.733083	0.329524	-6.74899	-6.91547	-8.17416	-7.77812	-7.13496	-7.08802	-1.42518	-0.862654	-0.385973	-0.172552	28.231	27.0519	26.7918	27.2314	27.4389	27.2895	-1.43927	0.1795	-0.792133	0.237533
CDIF630erm_00148	RpsQ	30S ribosomal protein S17	0.373718	-0.0568488	0.294557	-0.669621	0.111108	-0.203318	-0.0791609	-0.612772	-0.26261	-0.146469	-6.87933	-7.24951	-7.06526	-7.05262	-7.08049	-7.35817	-0.185933	0.196887	-0.201164	-0.108663	28.4119	27.4326	27.5979	27.2917	26.432	27.3955	-0.814	-0.140867	-1.97987	-0.0371333
CDIF630erm_00149	RplN	50S ribosomal protein L14	-0.137235	-0.577251	-0.648194	-0.817351	-0.370656	-0.525108	-0.510959	-0.2401	-0.233421	0.0521434	-9.12905	-9.05219	-8.86481	-9.02408	-8.99263	-9.07507	0.264246	0.0281126	0.136426	-0.0228757	28.3454	27.2244	27.7324	27.7275	27.717	27.5622	-0.612933	0.503133	-0.628333	0.337867
CDIF630erm_00150	RplX	50S ribosomal protein L24	0.183076	-0.167562	0.209751	0.21499	0.394196	0.399877	0.0266751	0.382552	0.21112	0.567439	-8.3441	-7.57977	-7.67417	-8.17376	-8.39162	-7.60684	0.669933	-0.593988	-0.0475146	-0.0270707	27.398	27.1199	27.7772	27.3931	26.5747	27.494	0.379233	0.2732	-0.823333	0.3741
CDIF630erm_00151	RplE	50S ribosomal protein L5	-0.311943	-0.647814	-0.215074	-0.625548	-0.484588	-0.5053	0.0968691	0.0222656	-0.172645	0.142514	-7.31311	-7.67395	-8.37351	-8.29868	-7.52201	-7.71677	-1.0604	-0.624734	-0.208895	-0.0428289	29.8185	29.0301	29.3154	28.9533	29.5929	29.3341	-0.503133	-0.0768	-0.225633	0.303967
CDIF630erm_00153	RpsH	30S ribosomal protein S8	1.15187	0.748616	0.497048	0.445877	0.967915	0.775312	-0.654824	-0.302739	-0.183958	0.0266959	-7.64343	-7.90132	-7.88037	-8.16068	-7.85414	-7.90556	-0.236938	-0.259369	-0.210708	-0.00424866	30.1909	28.3859	28.6742	27.942	28.8626	28.286	-1.51663	-0.4439	-1.32823	-0.0999
CDIF630erm_00154	RplF	50S ribosomal protein L6	0.783942	0.369473	0.272846	0.622219	0.872188	0.476837	-0.511096	0.252746	0.088246	0.107364	-7.78044	-8.78013	-8.49522	-9.07507	-8.12282	-8.83196	-0.714786	-0.294936	-0.342383	-0.0518286	28.1128	27.1319	27.8422	27.2259	27.9711	27.6424	-0.2706	0.094	-0.141667	0.5105
CDIF630erm_00155	RplR	50S ribosomal protein L18	0.283234	-0.307294	-0.316759	-0.868798	0.145595	-0.0884155	-0.599993	-0.561504	-0.137639	0.218879	-6.65583	-7.04636	-6.86847	-6.75365	-6.68629	-7.73185	-0.212639	0.292711	-0.0304562	-0.685484	29.3746	29.0829	29.6068	28.9344	28.704	29.3538	0.232267	-0.148533	-0.670533	0.2709
CDIF630erm_00156	RpsE	30S ribosomal protein S5	-2.44788	-3.38892	-2.48389	-3.76679	-2.23992	-2.46075	-0.0360103	-0.377876	0.207953	0.928162	-7.84356	-8.90918	-8.5451	-8.86876	-8.30639	-8.93375	-0.701531	0.0404198	-0.462828	-0.0245764	27.744	26.7915	27.616	26.865	27.9652	27.1733	-0.127933	0.0734667	0.221233	0.381833
CDIF630erm_00158	RplO	50S ribosomal protein L15	0.51088	-0.74163	-0.352543	-1.15279	-1.73266	-1.72386	-0.863423	-0.411156	-2.24354	-0.982231	-8.19768	-8.20654	-7.61493	-8.01313	-7.47299	-8.83466	0.582749	0.193416	0.724687	-0.628113	28.8308	28.4412	29.0871	28.7529	29.2764	28.5774	0.2563	0.3117	0.4456	0.136233
CDIF630erm_00160	Adk	adenylate kinase	0.164457	0.132938	0.373318	0.361626	0.252579	0.272907	0.208861	0.228688	0.0881218	0.139968	-9.11062	-9.36459	-8.87841	-9.08532	-9.04247	-9.25711	0.232206	0.279274	0.0681482	0.107483	28.3504	27.7861	28.2993	27.9438	27.997	28.0843	-0.0511	0.157633	-0.353433	0.298133
CDIF630erm_00165	RpsM	30S ribosomal protein S13	-0.678193	-1.63952	-0.327793	-1.18829	-0.636302	-1.14179	0.3504	0.451236	0.0418906	0.497734	-7.28988	-7.32849	-6.77081	-7.5844	-6.94058	-7.32864	0.519063	-0.255908	0.349294	-0.000146867	29.3176	28.2007	29.3891	28.46	29.2179	28.6148	0.0715	0.259333	-0.0996667	0.414067
CDIF630erm_00166	RpsK	30S ribosomal protein S11	0.906215	0.391608	0.479367	0.138773	0.758106	0.477055	-0.426849	-0.252834	-0.14811	0.0854477	-7.96013	-7.46401	-7.58194	-7.70989	-7.51135	-7.65316	0.378196	-0.245885	0.448779	-0.189152	28.4012	27.2735	28.0654	27.8102	28.2634	27.6596	-0.335767	0.536733	-0.1378	0.3861
CDIF630erm_00167	RpsD	30S ribosomal protein S4	0.356388	1.45754	2.30117	0.662407	1.36203	0.819665	1.94478	-0.795131	1.00564	-0.637872	-7.19105	-7.2711	-7.65448	-8.14647	-7.31432	-7.64228	-0.463435	-0.875373	-0.123273	-0.371182	30.353	30.0182	29.9017	29.3543	30.0466	30.0665	-0.451333	-0.663933	-0.306367	0.0482667
CDIF630erm_00168	RpoA	DNA-directed RNA polymerase subunit alpha	0.139111	-0.0625391	0.0398375	-0.237478	-0.112341	0.057664	-0.0992738	-0.174938	-0.251452	0.120203	-8.47928	-8.82167	-9.11339	-8.96005	-8.89327	-8.87592	-0.63411	-0.138376	-0.413991	-0.054252	28.001	27.7081	28.4525	28.4025	27.7163	27.2106	0.451533	0.6944	-0.284633	-0.497467
CDIF630erm_00169	RplQ	50S ribosomal protein L17	1.08207	0.513401	0.414641	-0.126841	0.692719	0.428069	-0.667431	-0.640242	-0.389353	-0.085332	-7.66815	-6.97206	-7.87028	-8.19503	-7.50799	-8.38373	-0.202123	-1.22297	0.160164	-1.41167	29.0204	28.9148	28.8361	28.4612	29.1889	28.0788	-0.184267	-0.453633	0.168467	-0.836033
CDIF630erm_00174	RplM	50S ribosomal protein L13	0.916518	0.279826	0.142424	-0.0790645	0.780128	0.494651	-0.774094	-0.35889	-0.13639	0.214825	-6.84836	-6.8932	-7.50825	-7.56337	-6.85453	-7.20124	-0.659896	-0.670173	-0.00617515	-0.308042	28.3752	27.4852	26.7816	26.961	27.8324	27.7186	-1.59363	-0.524167	-0.542833	0.233433
CDIF630erm_00175	RpsI	30S ribosomal protein S9	0.798119	0.27629	0.401331	0.0291046	0.60408	0.473923	-0.396788	-0.247185	-0.194039	0.197633	-7.2711	-7.38039	-7.57226	-7.6112	-7.34218	-7.61729	-0.301161	-0.230811	-0.0710855	-0.236898	30.1492	29.8206	29.633	29.4516	29.8019	29.9243	-0.516167	-0.368933	-0.347267	0.103733
CDIF630erm_00203	AspC	aspartate aminotransferase	-0.427393	-0.491497	0.240173	-0.0489894	-0.207171	-0.509574	0.667566	0.442508	0.220222	-0.0180762	-10.6743	-10.4066	-10.1528	-10.505	-10.5155	-10.9013	0.521487	-0.0983798	0.158815	-0.494648	26.1912	26.1328	26.3681	26.9403	26.0906	26.0863	0.1769	0.8075	-0.100567	-0.0464333
CDIF630erm_00204	NrdD	anaerobic ribonucleoside triphosphate reductase	0.428534	-4.13961	-0.257327	3.52196e-05	0.373619	-2.27393	-0.685861	4.13965	-0.0549143	1.86569	-10.4667	-13.9208	-11.0808	-10.5529	-10.4665	-13.015	-0.61413	3.36785	0.00019734	0.905754	26.2614	21.8851	25.9893	26.3745	26.4304	23.7557	-0.2721	4.4894	0.168933	1.8706
CDIF630erm_00227	Ptb1	phosphate butyryltransferase	-3.02773	-3.5271	-2.99174	-2.83954	-2.54318	-2.59816	0.0359887	0.687556	0.484553	0.928935	-10.1662	-10.7424	-10.4753	-9.93795	-9.8671	-10.0721	-0.309104	0.804444	0.299077	0.67033	26.7797	26.5911	26.4868	26.9098	27.385	27.3511	-0.2929	0.318633	0.605267	0.76
CDIF630erm_00228	Buk	butyrate kinase	-1.86065	-2.14877	-2.05107	-2.18015	-1.42	-1.30658	-0.190428	-0.031382	0.440647	0.842189	-9.16319	-9.3268	-9.60844	-9.4848	-8.96206	-9.15497	-0.445247	-0.157996	0.201129	0.171828	27.1571	27.3878	26.6448	27.3944	27.3691	27.4285	-0.5123	0.00653333	0.212	0.0407
CDIF630erm_00231	VorB1	3-methyl-2-oxobutanoate dehydrogenase (ferredoxin), beta subunit	-2.0438	-1.8565	-1.17817	-2.02254	-1.16969	-1.05255	0.865634	-0.166041	0.874115	0.803952	-8.46074	-8.89494	-8.85373	-9.01392	-8.2676	-8.21526	-0.392989	-0.118986	0.193145	0.679674	28.4398	28.092	27.8251	27.7898	28.8983	28.831	-0.614733	-0.3022	0.458533	0.739033
CDIF630erm_00232	VorA1	3-methyl-2-oxobutanoate dehydrogenase (ferredoxin), alpha subunit	-1.69046	-1.03655	-1.63566	-0.802778	-2.56081	-1.27611	0.0547998	0.233774	-0.870354	-0.23956	-9.50562	-9.86203	-9.87998	-9.76647	-9.28979	-9.45519	-0.374361	0.0955561	0.215831	0.406836	27.1265	26.818	26.5512	27.0663	27.9261	27.7526	-0.575267	0.248267	0.799633	0.9346
CDIF630erm_00233	VorA'1	3-methyl-2-oxobutanoate dehydrogenase (ferredoxin), alpha subunit N-terminal region	-1.50611	-1.61328	0.0357681	-0.590382	-1.12225	-0.740256	1.54188	1.0229	0.383863	0.873027	-9.49177	-9.72689	-9.50422	-9.375	-9.56383	-9.42054	-0.0124485	0.351889	-0.0720539	0.306347	28.1989	28.5698	28.2837	28.2117	29.407	29.4516	0.0848333	-0.358133	1.20817	0.881767
CDIF630erm_00234	GlmM	phosphoglucosamine mutase	-0.0138409	-0.253184	-0.00370543	-0.217038	0.317455	0.293518	0.0101355	0.0361451	0.331296	0.546702	-11.9893	-12.3736	-11.8407	-12.1141	-12.2567	-12.1606	0.148648	0.259483	-0.267342	0.212971	24.8517	24.8319	24.5678	25.1711	24.9051	25.1362	-0.283933	0.339233	0.0533667	0.304333
CDIF630erm_00236	GlmS	glucosamine--fructose-6-phosphate aminotransferase [isomerizing]	-1.12254	0.190834	-1.65857	-1.14757	-0.706997	0.357106	-0.536034	-1.33841	0.415538	0.166271	-9.43805	-9.48593	-10.3423	-10.4804	-9.4578	-8.91084	-0.904283	-0.994445	-0.0197485	0.57509	28.0593	27.6776	26.6445	26.7115	27.9814	28.2297	-1.41477	-0.966067	-0.0779	0.5521
CDIF630erm_00239	MurA	UDP-N-acetylglucosamine 1-carboxyvinyltransferase	-0.57335	-0.640239	-0.076265	-0.271768	0.449826	0.0401673	0.497085	0.368472	1.02318	0.680407	-11.5263	-12.507	-11.6174	-11.7627	-11.7132	-11.9354	-0.0910702	0.744331	-0.186954	0.571567	24.2935	23.3229	23.9506	24.5989	24.5614	24.5035	-0.3429	1.27603	0.2679	1.1806
CDIF630erm_00244	FabZ	(3R)-hydroxymyristoyl-[acyl-carrier-protein] dehydratase	0.0620297	-1.30328	-0.48565	-0.55978	-0.197681	-0.375727	-0.54768	0.743503	-0.25971	0.927556	-11.4285	-13.0755	-11.0662	-10.2184	-9.79001	-11.1113	0.362287	2.85712	1.63851	1.96418	24.1388	22.3601	22.7336	23.8193	24.2757	23.8426	-1.40517	1.4592	0.136967	1.4825
CDIF630erm_00247	MetK	S-adenosylmethionine synthetase	-0.899524	-1.84682	0.507193	1.20676	-0.378267	-0.407007	1.40672	3.05358	0.521257	1.43981	-10.1847	-10.4307	-9.64351	-9.23585	-9.8719	-9.93681	0.541208	1.19485	0.312819	0.49389	26.1572	25.7982	26.3925	28.3774	26.4147	26.6691	0.235333	2.57923	0.257533	0.870933
CDIF630erm_00259	CDIF630erm_00259	putative RNA-binding protein	0.623061	2.48235	2.18028	2.34488	0.429933	1.15692	1.55722	-0.137472	-0.193129	-1.32543	-8.23456	-7.72302	-8.12289	-7.53858	-8.75614	-8.03543	0.111672	0.184439	-0.521586	-0.312406	27.5096	27.831	28.0414	28.1737	27.441	27.6976	0.5318	0.342767	-0.0686333	-0.133367
CDIF630erm_00260	SecA1	protein translocase subunit SecA1	-0.269318	-0.653306	-0.250921	-0.59907	-0.182219	0.00501165	0.0183962	0.0542368	0.0870983	0.658318	-9.89037	-10.5099	-9.76572	-10.0005	-10.1297	-10.1611	0.124642	0.509364	-0.239344	0.348825	27.1227	26.3123	27.2402	27.2791	27.0365	26.9831	0.1175	0.966867	-0.0861667	0.6708
CDIF630erm_00263	CDIF630erm_00263	putative S1 RNA-binding domain-containing protein	0.490597	-0.344306	-0.624418	-1.03291	0.443394	0.343314	-1.11502	-0.688606	-0.0472035	0.68762	-11.3861	-12.6673	-12.8594	-12.9195	-11.8701	-11.8543	-1.47324	-0.252184	-0.483922	0.812945	24.0551	23.1468	23.5293	23.2885	24.1636	24.4747	-0.525867	0.141667	0.108433	1.32783
CDIF630erm_00272	HpdB	4-hydroxyphenylacetate decarboxylase large subunit	-0.0469247	-0.206468	1.09264	1.68195	2.25021	1.85232	1.13957	1.88842	2.29713	2.05879	-13.9296	-14.4478	-12.2655	-12.1634	-12.4992	-12.7426	1.66417	2.28438	1.43044	1.70518	21.7262	22.0784	24.3077	24.1426	23.936	23.9685	2.58147	2.0642	2.20983	1.89013
CDIF630erm_00292	Rex	transcriptional regulator, redox-sensing repressor Rex	-0.287991	-0.645954	0.00809371	0.5122	0.135055	0.263729	0.296085	1.15815	0.423046	0.909683	-9.68678	-9.96146	-9.90271	-9.60743	-10.0654	-9.41771	-0.215933	0.354037	-0.378662	0.543753	28.1575	27.6866	28.1351	27.948	28.3335	28.391	-0.0224	0.261433	0.175967	0.704367
CDIF630erm_00296	CDIF630erm_00296	putative CO dehydrogenase (NAD), catalytic subunit	-1.89577	-1.14433	-2.60637	-3.05878	-1.27215	-1.81833	-0.710598	-1.91445	0.623618	-0.673999	-12.8134	-13.0674	-14.5637	-15.7727	-13.2644	-13.7606	-1.75032	-2.70536	-0.451074	-0.693193	23.2425	23.7769	22.6127	22.6981	23.3891	23.2179	-0.629867	-1.07887	0.1466	-0.559
CDIF630erm_00299	Cfa	cyclopropane-fatty-acyl-phospholipid synthase	1.35001	0.212138	0.488011	0.994621	0.314447	1.19936	-0.861994	0.782483	-1.03556	0.987217	-11.2261	-10.1859	-11.8224	-11.0605	-11.6435	-11.1914	-0.596343	-0.874571	-0.417397	-1.00546	25.5522	25.9959	25.2976	25.3973	25.4226	25.2404	-0.254567	-0.598567	-0.1296	-0.755467
CDIF630erm_00301	GluD	glutamate dehydrogenase	-0.619925	-0.265824	-1.15557	-1.33987	-1.08041	-0.103871	-0.53565	-1.07404	-0.460481	0.161954	-7.87908	-7.10477	-8.13004	-8.2957	-8.14865	-7.32031	-0.250956	-1.19093	-0.269572	-0.215545	29.4608	29.5441	28.58	29.0888	28.6931	29.6399	-0.880867	-0.455333	-0.7677	0.0958
CDIF630erm_00305	PyrB	aspartate carbamoyltransferase	-3.18359	-2.79392	-2.2925	-2.53296	-1.54814	-1.93298	0.891088	0.260964	1.63544	0.860935	-13.0791	-12.3554	-11.9412	-12.4971	-11.6204	-11.3169	1.13795	-0.141708	1.45877	1.03849	24.0084	24.2139	24.5323	24.5875	25.4315	25.1021	0.523867	0.373633	1.42307	0.8882
CDIF630erm_00307	PyrD	dihydroorotate dehydrogenase (NAD+), catalytic subunit	-1.6726	-1.70696	-1.43109	-1.61146	-0.724701	-1.37628	0.241506	0.0955013	0.9479	0.330676	-13.5862	-12.461	-12.5383	-12.6854	-12.2331	-12.2317	1.04791	-0.224373	1.35318	0.229294	22.2641	22.6002	23.2063	22.9708	23.474	23.2002	0.942267	0.370667	1.20997	0.600067
CDIF630erm_00308	PyrE	orotate phosphoribosyltransferase	-2.22942	-1.73159	-1.98922	-2.31622	-1.53329	-1.50858	0.240197	-0.584636	0.696131	0.223008	-10.8806	-10.6379	-10.816	-10.7451	-10.1146	-9.83974	0.0645552	-0.107199	0.765939	0.79813	24.9267	24.171	24.9591	24.3381	25.3379	24.5329	0.0324667	0.167067	0.411267	0.361833
CDIF630erm_00312	CDIF630erm_00312	putative 8-oxoguanine-DNA-glycosylase	0.75347	0.317683	0.795319	0.790721	0.297882	-0.223181	0.0418495	0.473038	-0.455588	-0.540864	-11.8162	-12.3882	-12.2005	-11.8895	-12.5114	-12.308	-0.384315	0.498624	-0.695223	0.080146	23.4591	23.7289	23.2274	23.5976	22.7725	22.9232	-0.231667	-0.131333	-0.6866	-0.805767
CDIF630erm_00315	GroL	60 kDa chaperonin	-0.0700995	-0.0806797	-1.24497	-0.839388	-0.366313	-0.607868	-1.17487	-0.758708	-0.296214	-0.527188	-7.33338	-7.76873	-8.60302	-8.15934	-8.17818	-8.61531	-1.26964	-0.39061	-0.8448	-0.84658	29.6629	29.3308	28.8505	29.7252	29.1762	28.8835	-0.8124	0.394367	-0.486733	-0.447367
CDIF630erm_00320	GuaA	GMP synthase (glutamine-hydrolysing)	0.95707	0.773758	0.10232	0.352817	0.629395	0.594283	-0.85475	-0.420941	-0.327675	-0.179475	-8.74632	-8.86317	-9.54212	-9.14772	-9.4054	-9.2024	-0.795795	-0.284554	-0.659074	-0.33923	28.2332	27.8238	27.0804	27.9272	27.6296	27.8623	-1.1528	0.103333	-0.6036	0.0385
CDIF630erm_00334	CDIF630erm_00334	putative alkaline-phosphatase	1.3974	1.219	-0.0490749	-0.699331	1.30157	0.966918	-1.44647	-1.91833	-0.0958287	-0.252082	-11.5338	-12.0077	-14.2095	-13.9114	-12.5668	-12.5071	-2.67577	-1.90365	-1.03307	-0.499416	24.6628	24.7415	22.7442	22.8522	23.7072	24.4081	-1.9186	-1.88923	-0.955533	-0.333367
CDIF630erm_00340	PurE	5-(carboxyamino)imidazole ribonucleotide mutase	0.104229	0.427046	0.742597	1.13194	4.22906	4.41926	0.638368	0.704893	4.12483	3.99221	-10.2862	-10.1407	-10.4042	-9.3156	-6.4607	-6.4351	-0.117959	0.825059	3.82551	3.70556	25.5985	25.6764	26.6281	27.2452	29.7338	29.4623	1.0296	1.5688	4.1353	3.7859
CDIF630erm_00341	PurC2	phosphoribosylaminoimidazole-succinocarboxamide synthase	1.03863	1.24176	1.46294	1.75907	5.1477	4.85171	0.424304	0.517312	4.10907	3.60995	-11.4424	-11.2244	-10.8324	-10.413	-7.96159	-8.31959	0.610029	0.811421	3.4808	2.90484	25.317	26.0459	25.4769	25.8923	29.1714	29.2444	0.1599	-0.153667	3.85447	3.19843
CDIF630erm_00343	PurG	phosphoribosylformylglycinamidine cyclo-ligase	0.333617	0.525564	1.10741	1.25879	4.41107	4.24006	0.773795	0.733228	4.07745	3.7145	-11.6309	-11.9013	-11.5718	-10.8819	-9.08888	-9.02621	0.0591206	1.01941	2.54202	2.87506	25.3624	25.2839	25.9915	25.9057	29.1587	28.2614	0.629133	0.621767	3.7963	2.97753
CDIF630erm_00345	PurH	bifunctional phosphoribosylaminoimidazolecarboxamide formyltransferase/IMP cyclohydrolase	0.727664	0.877522	1.2932	1.53018	4.74895	4.66671	0.565535	0.65266	4.02128	3.78919	-11.452	-11.4577	-10.8091	-10.8801	-7.67757	-7.73378	0.642866	0.577604	3.77443	3.72395	24.8541	25.4221	25.6904	26.2223	28.9532	28.7082	0.836367	0.8002	4.0991	3.28613
CDIF630erm_00346	PurD	phosphoribosylamine--glycine ligase	0.658531	1.00337	1.30508	1.45625	4.29715	4.51007	0.646554	0.452885	3.63862	3.5067	-12.4396	-12.5208	-12.2927	-11.7796	-8.72971	-9.19297	0.146891	0.74117	3.70987	3.32782	24.3226	24.6691	24.8373	25.6545	28.513	28.1966	0.514667	0.985367	4.19043	3.52747
CDIF630erm_00347	PurL	phosphoribosylformylglycinamidine synthase	-0.287662	0.210845	0.55206	0.326034	3.5413	3.72013	0.839721	0.115188	3.82896	3.50928	-10.2638	-10.7435	-10.1158	-9.84466	-7.54382	-7.59687	0.147975	0.898799	2.72	3.14659	28.1627	27.6308	29.0302	28.9589	31.5926	31.2245	0.867533	1.32803	3.42997	3.5937
CDIF630erm_00357	FliS1	flagellar protein FliS	2.00998	0.880088	1.53724	1.33438	3.49401	0.606948	-0.472745	0.454287	1.48403	-0.27314	-10.921	-11.4632	-10.6945	-11.0968	-10.5153	-12.3351	0.226459	0.366404	0.405651	-0.871893	27.0523	25.7896	26.509	25.4569	26.3022	25.4021	-0.543267	-0.3327	-0.7501	-0.387433
CDIF630erm_00359	FliD	flagellar hook-associated protein 2 FliD (or HAP2)	3.2127	2.85526	1.9509	1.02686	4.40187	2.16069	-1.2618	-1.8284	1.18917	-0.694573	-10.5603	-10.9386	-12.3313	-13.0393	-10.9986	-11.7696	-1.77093	-2.10067	-0.438227	-0.830998	25.4892	24.6317	23.3723	22.9106	24.8872	23.6532	-2.1169	-1.72107	-0.602067	-0.9785
CDIF630erm_00361	FliC	flagellin C	3.73379	3.21075	0.764122	-0.0233432	4.58602	3.71845	-2.96967	-3.2341	0.852222	0.507698	-6.07871	-6.13512	-8.99773	-8.99945	-6.55939	-6.45892	-2.91902	-2.86433	-0.480674	-0.323797	32.2768	32.1651	28.772	28.5829	31.8327	31.8718	-3.50483	-3.5822	-0.4441	-0.293267
CDIF630erm_00362	CDIF630erm_00362	flagellin N-acetylglucosamine transferase	2.46703	1.92154	0.815894	0.490625	1.96705	1.59554	-1.65114	-1.43091	-0.499985	-0.325994	-10.5416	-11.1373	-13.3237	-12.8932	-11.2916	-11.6333	-2.78216	-1.75592	-0.750039	-0.496003	26.2461	25.7467	23.9983	24.2324	25.5937	25.3669	-2.2478	-1.5143	-0.6524	-0.379867
CDIF630erm_00364	CDIF630erm_00364	flagellin phosphothreonine transferase	1.10736	0.200149	-1.12859	-0.782883	0.529142	0.394203	-2.23594	-0.983031	-0.578216	0.194054	-9.84106	-10.5585	-11.7679	-11.6414	-10.7124	-11.1959	-1.92684	-1.08296	-0.871325	-0.637469	25.8993	25.4966	24.0316	23.7362	25.287	25.0707	-1.86773	-1.7604	-0.6123	-0.4259
CDIF630erm_00366	CDIF630erm_00366	flagellin phosphotransferase	1.43445	0.991419	-0.636827	-0.412609	1.04436	0.669186	-2.07128	-1.40403	-0.390089	-0.322233	-10.9246	-11.8479	-13.7858	-13.1445	-12.3164	-12.5056	-2.86126	-1.29657	-1.39182	-0.657664	25.4785	25.0439	22.5555	22.8103	24.5519	24.2334	-2.923	-2.23357	-0.9266	-0.8105
CDIF630erm_00372	FliG	flagellar motor switch protein FliG	1.09814	1.33204	-0.450365	0.361416	1.414	0.916963	-1.5485	-0.97062	0.315863	-0.415073	-11.241	-11.548	-12.8706	-12.4358	-11.866	-12.1026	-1.6296	-0.887841	-0.624994	-0.554649	25.5094	24.8313	24.2814	23.9454	25.0012	23.8539	-1.22803	-0.8859	-0.508233	-0.977333
CDIF630erm_00395	FliN2	flagellar motor switch protein FliN	1.89947	1.71347	0.386342	0.113081	0.639566	0.776144	-1.51312	-1.60039	-1.2599	-0.937322	-7.76608	-10.6624	-11.7527	-11.6404	-11.3758	-11.3563	-3.98663	-0.977948	-3.60969	-0.693832	25.6829	25.5191	24.2566	24.174	23.7174	24.8976	-1.42623	-1.34513	-1.96547	-0.6215
CDIF630erm_00397	HtpG	heat shock protein HtpG	0.0705365	0.196667	-1.35574	-1.07424	-0.495316	-0.474671	-1.42628	-1.2709	-0.565852	-0.671339	-9.31735	-9.2845	-10.928	-10.4428	-10.4987	-10.1865	-1.61063	-1.1583	-1.18132	-0.901955	27.2554	27.3408	25.8641	26.2486	26.4775	26.6585	-1.39137	-1.09227	-0.777967	-0.6823
CDIF630erm_00456	PcrA	ATP-dependent DNA helicase PcrA	1.04261	-0.558037	0.564096	0.443185	0.817596	-0.218519	-0.478519	1.00122	-0.225019	0.339519	-11.528	-13.8599	-12.8594	-12.1497	-12.3791	-13.3421	-1.33135	1.71016	-0.851027	0.517776	23.3535	22.0934	23.0654	23.0361	23.1081	22.377	-0.288133	0.942667	-0.2454	0.283633
CDIF630erm_00457	ApeB	aminipeptidase ApeB	1.56746	1.34069	1.37909	1.31831	1.83204	1.41059	-0.188369	-0.0223837	0.264581	0.0698976	-11.7225	-12.4779	-12.7113	-12.146	-12.7182	-12.5728	-0.988733	0.331923	-0.995648	-0.0948736	23.9783	23.4746	22.9094	24.3874	23.0446	23.3991	-1.06893	0.912833	-0.933733	-0.0755333
CDIF630erm_00458	CDIF630erm_00458	phospholipase, patatin family	0.625808	1.31387	0.425077	0.631342	0.426654	0.338481	-0.200731	-0.682531	-0.199154	-0.975392	-12.1784	-12.0715	-12.0319	-12.398	-12.5112	-12.2689	0.146487	-0.326525	-0.332791	-0.197458	23.1702	24.8621	23.8784	24.4716	23.6103	23.8988	0.708167	-0.3905	0.440067	-0.963367
CDIF630erm_00459	PpiB	peptidyl-prolyl cis-trans isomerase B	-0.731999	-0.725118	-0.407495	-0.452975	-0.891507	-1.06016	0.324504	0.272143	-0.159507	-0.335042	-8.15725	-8.35909	-8.76369	-7.98538	-8.56707	-8.28162	-0.606442	0.373708	-0.409821	0.0774655	27.4888	26.8092	26.5004	27.1872	26.9373	27.5209	-0.988467	0.377933	-0.5515	0.711633
CDIF630erm_00461	CDIF630erm_00461	cobalt-dependent inorganic pyrophosphatase	-0.74667	-0.584308	-0.890047	-0.801053	-0.981179	-0.616432	-0.143377	-0.216745	-0.234509	-0.0321246	-9.57127	-9.66957	-9.8788	-9.81452	-9.833	-9.90329	-0.307527	-0.144947	-0.261731	-0.233718	27.4038	28.128	27.3356	27.8874	27.6411	27.9671	-0.0682667	-0.240567	0.237267	-0.160867
CDIF630erm_00468	CDIF630erm_00468	uncharacterized protein	0.00223376	0.730453	0.0940841	0.524083	0.164715	0.0846299	0.0918503	-0.206371	0.162481	-0.645824	-11.3077	-11.1857	-11.4826	-11.1496	-11.3927	-11.5538	-0.174875	0.0360856	-0.0849447	-0.368025	27.7083	28.2205	27.2225	27.8518	27.1575	26.8303	-0.485833	-0.3687	-0.5508	-1.39013
CDIF630erm_00469	CDIF630erm_00469	uncharacterized protein	-0.196411	0.508251	-0.164903	0.466184	0.0516873	-0.467551	0.0315077	-0.0420678	0.248098	-0.975802	-12.3664	-11.1777	-11.7986	-10.7059	-11.7112	-12.1607	0.567789	0.471791	0.655146	-0.982979	24.3535	25.2249	24.6137	25.5317	23.8482	24.4989	0.260167	0.306733	-0.5053	-0.726033
CDIF630erm_00520	CDIF630erm_00520	putative radical SAM-family protein	-0.652112	1.59886	0.970522	2.29589	2.00285	2.65942	1.62263	0.697026	2.65497	1.06055	-12.2829	-10.0264	-10.3554	-9.24486	-9.50242	-9.195	1.92751	0.781569	2.78049	0.831435	23.3865	25.5018	25.2873	26.6272	26.0483	26.5844	1.90083	1.12533	2.66183	1.08253
CDIF630erm_00522	LdhA	(R)-2-hydroxyisocaproate dehydrogenase	0.548972	0.952565	-1.3024	-0.816449	0.889118	1.3391	-1.85137	-1.76901	0.340146	0.386539	-7.91873	-7.4279	-9.39879	-8.86635	-7.8402	-7.09297	-1.48006	-1.43845	0.0785353	0.334932	30.926	31.2978	29.044	29.9299	31.2338	31.9566	-1.882	-1.36787	0.307833	0.658833
CDIF630erm_00523	HadA	isocaprenoyl-CoA|2-hydroxyisocaproate CoA-transferase	0.70849	0.55028	-1.95858	-2.41905	0.693125	0.45816	-2.66707	-2.96933	-0.0153657	-0.0921195	-7.4453	-7.31694	-9.48773	-9.68187	-7.66048	-7.57741	-2.04242	-2.36493	-0.215172	-0.260468	30.935	30.2672	27.8811	28.4867	30.5323	30.4737	-3.05387	-1.78047	-0.402667	0.206467
CDIF630erm_00524	HadI	activator of 2-hydroxyisocaproyl-CoA dehydratase	-1.33181	-0.505889	-0.48148	-3.87793	-1.72958	-1.92265	0.850332	-3.37204	-0.397772	-1.41677	-9.89908	-11.4623	-12.7453	-13.3676	-10.5139	-12.0171	-2.84623	-1.90534	-0.614857	-0.554777	26.4876	25.5839	23.0397	23.061	26.0999	25.3512	-3.4479	-2.5229	-0.387633	-0.2327
CDIF630erm_00525	HadB	2-hydroxyisocaproyl-CoA dehydratase, alpha subunit	0.840322	0.837176	-1.21683	-2.69029	0.401843	0.344612	-2.05715	-3.52746	-0.438479	-0.492565	-7.8249	-8.09065	-10.4842	-10.7054	-8.45605	-8.56804	-2.65933	-2.61473	-0.631158	-0.47739	30.1303	29.5788	26.5349	26.8941	29.2991	29.4937	-3.5954	-2.6847	-0.8312	-0.0850667
CDIF630erm_00526	HadC	2-hydroxyisocaproyl-CoA dehydratase, beta subunit	0.879289	0.704907	-1.52614	-2.20854	0.690593	0.537115	-2.40542	-2.91345	-0.188697	-0.167792	-8.10625	-8.38249	-10.8371	-11.1418	-8.61129	-8.78083	-2.7308	-2.7593	-0.505043	-0.398337	29.1964	28.8808	26.3761	26.5509	28.8292	28.7054	-2.82033	-2.3299	-0.3672	-0.175433
CDIF630erm_00527	AcdB	isocaproyl-CoA dehydrogenase, catalytic subunit	0.321472	0.115546	-2.22469	-2.57529	0.161174	-0.026908	-2.54616	-2.69083	-0.160298	-0.142454	-6.92578	-6.97293	-9.17585	-8.97623	-7.32167	-7.13374	-2.25007	-2.00331	-0.395894	-0.160813	31.3797	30.46	28.3612	27.9587	30.6951	30.1069	-3.0185	-2.5013	-0.684533	-0.3531
CDIF630erm_00528	EtfB1	isocaproyl-CoA dehydrogenase, electron transfer flavoprotein beta subunit	0.061032	0.236471	-1.44184	-1.61195	-0.494295	-0.754069	-1.50287	-1.84842	-0.555327	-0.990539	-6.62115	-7.17909	-9.22752	-9.16885	-7.08162	-7.32579	-2.60638	-1.98976	-0.460471	-0.146698	31.9177	31.6157	29.0437	29.1248	31.7011	31.6409	-2.874	-2.49097	-0.2166	0.0252
CDIF630erm_00529	EtfA1	isocaproyl-CoA dehydrogenase, electron transfer flavoprotein alpha subunit	0.613931	0.0613683	-2.42427	-2.23043	-0.0640425	0.0668023	-3.0382	-2.2918	-0.677974	0.005434	-6.95205	-7.64246	-10.054	-9.53147	-7.64464	-8.05155	-3.10199	-1.88901	-0.692587	-0.409089	31.7148	30.9957	28.9335	28.6841	31.3518	30.8515	-2.7813	-2.3116	-0.362967	-0.144267
CDIF630erm_00531	Fba	fructose-1,6-bisphosphate aldolase	-1.5312	-1.54805	-0.543058	-0.903791	0.0201768	0.237075	0.988143	0.644259	1.55138	1.78512	-8.31801	-9.00958	-7.69153	-8.17693	-7.38537	-7.30139	0.626477	0.832647	0.932644	1.70819	28.225	27.86	29.1141	28.6947	29.3544	29.4752	0.889133	0.834733	1.1294	1.61517
CDIF630erm_00618	PurC1	phosphoribosylaminoimidazole-succinocarboxamide synthetase	-1.50653	-2.12097	-0.0145201	-0.242489	3.59237	3.41447	1.49201	1.87848	5.0989	5.53544	-10.5904	-11.071	-9.94713	-9.48625	-6.80137	-7.00853	0.643316	1.58472	3.78907	4.06245	25.7212	26.2684	27.3983	27.2077	30.3712	30.3635	1.67703	0.939367	4.64997	4.0951
CDIF630erm_00626	CwpV	putative hemagglutinin/adhesin	2.24994	1.75233	2.2441	3.6517	2.94586	3.11312	-0.00584165	1.89937	0.695915	1.3608	-11.0114	-11.2974	-11.5989	-10.0613	-10.6086	-9.66283	-0.587481	1.23611	0.402873	1.63456	27.2121	26.9084	26.3926	28.1388	27.1481	28.0303	-0.819533	1.2304	-0.064	1.12183
CDIF630erm_00631	CDIF630erm_00631	hypothetical protein	0.701687	0.721622	2.3046	2.66315	-0.492044	-1.21701	1.60291	1.94153	-1.19373	-1.93863	-11.7347	-12.0306	-11.2898	-11.3541	-12.9814	-13.0692	0.444911	0.676517	-1.24667	-1.03858	25.4229	25.4012	25.9294	26.8453	24.006	23.5151	0.5065	1.4441	-1.41683	-1.8861
CDIF630erm_00658	CDIF630erm_00658	putative lipoprotein	0.614329	0.917984	0.89535	1.29139	0.674141	0.688137	0.281021	0.373407	0.0598122	-0.229846	-11.0343	-10.9485	-11.327	-10.6749	-11.1366	-11.383	-0.292625	0.273622	-0.102305	-0.434498	24.702	25.1699	24.5602	25.3763	25.0394	24.3111	-0.1418	0.2064	0.3374	-0.8588
CDIF630erm_00672	CDIF630erm_00672	transcriptional regulator, ArsR family	0.123693	-0.160751	0.141591	-0.0191268	-0.360654	-0.432143	0.0178978	0.141624	-0.484347	-0.271392	-11.8442	-12.8823	-11.897	-11.8541	-12.1792	-13.1687	-0.0527975	1.02828	-0.334907	-0.286338	24.3853	24.1615	24.444	24.1152	23.88	23.6668	0.0587	-0.0463667	-0.505267	-0.494767
CDIF630erm_00680	CDIF630erm_00680	uncharacterized protein, DegV family	0.182249	-0.017545	-0.520878	-0.917543	-0.177016	-0.11585	-0.703127	-0.899998	-0.359265	-0.0983049	-12.8889	-13.2753	-13.4848	-13.4979	-13.3406	-13.3531	-0.595926	-0.222612	-0.451711	-0.077748	22.8946	22.7476	21.7676	22.2496	22.3715	22.5848	-1.12703	-0.498033	-0.5231	-0.1628
CDIF630erm_00687	ThrS	threonine--tRNA ligase	0.316466	1.01114	0.0925083	0.419666	0.668429	1.39567	-0.223958	-0.591472	0.351963	0.384534	-10.141	-9.73843	-10.5733	-10.2065	-10.4071	-9.44493	-0.432357	-0.468059	-0.266083	0.293499	27.8381	28.356	27.4827	27.5957	28.0424	28.9332	-0.355467	-0.7603	0.204233	0.5772
CDIF630erm_00690	CDIF630erm_00690	HD domain protein	-1.18316	0.0172259	1.87837	1.70985	-2.25961	-2.10712	3.06153	1.69262	-1.07646	-2.12434	-11.8168	-10.7568	-8.73167	-9.05689	-12.7508	-13.3758	3.08517	1.6999	-0.933927	-2.61901	24.3943	26.0706	27.8805	27.8747	24.1637	23.8291	3.48623	1.80417	-0.230633	-2.24147
CDIF630erm_00760	CDIF630erm_00760	transcriptional regulator, GntR family	0.745078	1.22651	-0.00118614	0.63191	0.288162	0.99695	-0.746264	-0.594604	-0.456916	-0.229564	-11.8281	-12.0332	-11.9487	-12.2134	-12.0947	-12.3214	-0.12051	-0.180188	-0.266536	-0.288226	23.512	23.1115	22.7948	23.0279	22.8155	22.8057	-0.717167	-0.0835333	-0.6965	-0.305733
CDIF630erm_00776	ToxA	toxin A	0.502907	1.65498	-1.46259	0.4194	0.455959	0.857636	-1.96549	-1.23558	-0.0469476	-0.79734	-10.6571	-10.1602	-12.4167	-12.4822	-10.4999	-10.5936	-1.75961	-2.32208	0.157182	-0.433419	29.4015	28.9493	26.7969	27.1057	28.649	28.3041	-2.60463	-1.84353	-0.752533	-0.645167
CDIF630erm_00787	CDIF630erm_00787	uncharacterized protein, GTP cyclohydrolase-like	0.338889	-0.408619	0.792736	0.962201	0.217384	-0.782538	0.453846	1.37082	-0.121505	-0.37392	-9.63496	-10.5107	-8.90023	-9.0192	-9.92568	-10.6708	0.734723	1.49149	-0.290719	-0.160132	28.1128	27.3216	28.2822	28.6004	27.056	26.8704	0.1694	1.27877	-1.0568	-0.451233
CDIF630erm_00798	InfC	translation initiation factor IF-3	-0.191605	-0.853797	-0.828259	-1.20025	-0.300697	-0.606526	-0.636654	-0.346452	-0.109092	0.247271	-9.86995	-10.396	-10.3929	-10.8201	-10.5088	-9.89198	-0.522979	-0.424094	-0.638877	0.50403	25.6914	23.9426	24.5548	23.8509	25.1171	24.3669	-1.13657	-0.0916667	-0.574333	0.424333
CDIF630erm_00800	RplT	50S ribosomal protein L20	1.03649	0.425979	0.260054	0.0265296	0.683775	0.378016	-0.776437	-0.39945	-0.352717	-0.0479636	-7.71613	-7.68727	-8.60368	-8.18248	-7.94991	-7.56175	-0.887553	-0.495207	-0.23378	0.125521	28.3146	27.9027	28.2458	27.8564	28.6339	28.5476	-0.0688333	-0.0463667	0.3193	0.644833
CDIF630erm_00814	PheS	phenylalanyl-tRNA synthetase alpha chain	-0.101135	0.556648	-0.3534	-0.718034	-0.532375	0.164515	-0.252265	-1.27468	-0.431239	-0.392133	-10.8213	-11.7123	-11.6095	-12.0157	-11.4797	-11.3676	-0.78821	-0.30341	-0.658461	0.344672	25.5381	25.5276	25.1779	25.3943	25.6958	25.8464	-0.3602	-0.1333	0.157667	0.318867
CDIF630erm_00815	PheT	phenylalanyl-tRNA synthetase subunit beta	-0.210571	-0.155622	-0.207795	-0.385952	-0.0785012	0.0331349	0.0027761	-0.23033	0.13207	0.188757	-10.085	-10.503	-10.3777	-10.5099	-10.3403	-10.4559	-0.292696	-0.00691156	-0.255333	0.0470837	27.1074	26.9142	27.0565	27.1033	27.2065	27.2266	-0.0508667	0.1891	0.0991	0.312467
CDIF630erm_00821	CDIF630erm_00821	putative nitroreductase-like oxidoreductase	-0.553379	-1.4874	-0.851795	-0.78844	-1.18539	-0.69007	-0.298416	0.698957	-0.632007	0.797328	-13.4731	-13.257	-12.526	-12.7422	-13.4065	-13.4954	0.947086	0.514799	0.0665474	-0.23843	24.295	24.5723	25.0636	25.3815	24.2506	24.637	0.768633	0.8092	-0.0443667	0.0647
CDIF630erm_00823	PepD	cytosol non-specific dipeptidase	0.124774	0.549568	0.483028	0.145	0.898418	1.32917	0.358253	-0.404568	0.773643	0.7796	-9.30242	-9.23814	-9.81734	-9.92196	-8.96846	-8.60295	-0.51492	-0.683824	0.333969	0.63519	27.1789	27.5092	27.5662	27.5807	28.1422	28.2685	0.387367	0.0714667	0.963333	0.7593
CDIF630erm_00824	MutS2	endonuclease MutS2	-0.315363	-0.995218	-0.60007	-1.07511	-0.133719	-0.278137	-0.284707	-0.0798919	0.181644	0.71708	-11.917	-13.2979	-12.4051	-12.2012	-12.4777	-12.9817	-0.488163	1.09668	-0.560723	0.316207	24.0186	23.2622	23.8976	23.9245	24.063	23.8223	-0.121	0.6623	0.0443667	0.5601
CDIF630erm_00826	ArgS	arginine--tRNA ligase	0.260886	0.652086	-0.10697	-0.218087	0.619501	0.21753	-0.367856	-0.870173	0.358615	-0.434556	-10.5259	-11.317	-12.1252	-11.7575	-11.4219	-11.5751	-1.59938	-0.440507	-0.896066	-0.258054	26.1357	25.6312	24.7001	24.775	25.5124	25.4825	-1.43557	-0.8562	-0.623333	-0.148667
CDIF630erm_00831	Ptb2	phosphate butyryltransferase	-2.35106	-2.01115	-2.49675	-1.94992	-2.5999	-2.56987	-0.145693	0.0612327	-0.248843	-0.558715	-11.7083	-11.6174	-11.9699	-11.513	-12.4442	-12.1314	-0.261564	0.104375	-0.735834	-0.513943	23.751	24.4228	24.3082	24.4572	23.2771	23.656	0.557233	0.0344333	-0.4739	-0.766767
CDIF630erm_00834	Fhs	formate--tetrahydrofolate ligase	-0.740167	-0.313846	-0.278686	-0.431297	-0.12836	-0.153422	0.461481	-0.117451	0.611807	0.160424	-9.76121	-9.3559	-9.29966	-9.40246	-9.70151	-9.45165	0.461546	-0.0465601	0.0597014	-0.0957503	27.1096	27.4941	27.7884	28.1711	27.4815	27.7186	0.6788	0.677033	0.371933	0.224467
CDIF630erm_00836	FolD	bifunctional methylenetetrahydrofolate dehydrogenase (NADP+)/methenyl tetrahydrofolate cyclohydrolase	-1.38195	-0.781921	-1.2771	-0.608033	-2.25073	-1.58274	0.104848	0.173887	-0.868781	-0.800823	-12.6649	-12.6118	-11.9917	-12.4587	-13.8784	-13.066	0.67318	0.153104	-1.21352	-0.454227	22.9971	23.4788	23.213	23.5652	22.5375	22.4216	0.215967	0.0863667	-0.459533	-1.05717
CDIF630erm_00843	AcsE	5-methyltetrahydrofolate|corrinoid/iron-sulfur protein co-methyltransferase	-1.34983	-0.202679	-0.317849	-0.403914	-1.97779	-0.803784	1.03198	-0.201235	-0.627964	-0.601105	-12.457	-11.1431	-11.7328	-11.3296	-12.1458	-12.2329	0.724168	-0.186547	0.311175	-1.08982	24.4163	24.9295	25.8541	25.1395	23.8317	24.587	1.4378	0.21	-0.584567	-0.342467
CDIF630erm_00844	CdhC	acetyl-CoA synthase, subunit alpha/beta	-0.962972	-1.93774	0.0680444	-0.68794	-1.44539	-2.33057	1.03102	1.24979	-0.482414	-0.392832	-12.187	-13.3832	-11.7165	-11.9599	-13.3517	-13.9248	0.470511	1.42328	-1.16464	-0.541692	23.7088	22.6128	24.4802	24.0074	22.6244	22.1182	0.771433	1.39463	-1.0844	-0.4946
CDIF630erm_00852	CDIF630erm_00852	uncharacterized protein	0.537486	1.39332	0.704074	0.637916	0.611001	0.713766	0.166587	-0.7554	0.0735148	-0.67955	-10.9357	-9.74928	-9.86366	-10.2365	-10.6711	-10.4819	1.07205	-0.487244	0.264605	-0.732663	25.178	25.362	24.6663	25.3256	24.8593	24.6192	-0.5117	-0.0363667	-0.318633	-0.742767
CDIF630erm_00876	PflA	formate C-acetyltransferase activating enzyme	-0.374327	-0.459584	-0.524418	-0.73923	-0.183942	-0.14933	-0.150091	-0.279646	0.190385	0.310254	-11.4648	-11.7515	-11.8387	-11.9022	-11.187	-11.6177	-0.373887	-0.150659	0.277793	0.133821	25.0514	25.4677	25.2586	24.6329	25.3266	26.2112	0.2072	-0.8348	0.275233	0.7435
CDIF630erm_00877	PlfB	formate C-acetyltransferase	-0.650221	-0.320449	-0.352493	-0.512692	-0.203145	-0.0511745	0.297728	-0.192243	0.447077	0.269275	-7.1271	-7.56293	-7.42634	-7.35452	-6.89136	-6.73558	-0.299235	0.208417	0.235743	0.827354	30.9596	30.5206	30.821	30.8806	31.2411	31.2956	-0.1386	0.36	0.281533	0.775
CDIF630erm_00879	CshA1	DEAD-box ATP-dependent RNA helicase CshA	0.397872	-0.513385	-0.219123	-0.726157	-0.0766153	-0.658522	-0.616995	-0.212772	-0.474488	-0.145137	-11.2487	-12.795	-12.5374	-12.3927	-12.1491	-12.725	-1.28867	0.402233	-0.900382	0.0699108	25.0089	24.0277	23.9008	24.0755	24.8268	24.2443	-1.10813	0.0478667	-0.1821	0.216667
CDIF630erm_00899	CDIF630erm_00899	putative penicillin-binding protein	1.04876	0.886806	1.49591	1.55724	0.297727	0.232642	0.44715	0.670431	-0.751035	-0.654164	-11.1639	-11.9417	-11.2903	-11.1387	-11.9602	-12.7346	-0.126385	0.802908	-0.796295	-0.792993	25.2367	25.2356	25.4091	25.1114	24.5591	23.6678	0.172433	-0.1242	-0.677567	-1.56783
CDIF630erm_00904	CDIF630erm_00904	ABC-type transport system, ATP-binding protein	1.77874	0.361139	1.24022	1.19814	1.38308	1.242	-0.538515	0.837005	-0.395659	0.880865	-12.0783	-12.642	-13.162	-13.1571	-12.6354	-12.3388	-1.08366	-0.515122	-0.557014	0.303173	25.8603	25.105	24.8958	25.1085	25.5758	25.7392	-0.964567	0.00343333	-0.284533	0.634133
CDIF630erm_00909	CDIF630erm_00909	putative hydrolase, NUDIX family	-0.307461	0.206375	-0.113672	0.158809	-1.03788	-0.493608	0.193788	-0.047566	-0.730415	-0.699983	-9.14489	-8.60932	-8.8953	-8.16245	-9.36216	-9.765	0.249587	0.446874	-0.217265	-1.15568	27.8279	28.288	27.5521	28.3333	26.8908	27.6448	-0.275733	0.0453	-0.937067	-0.6432
CDIF630erm_00913	NadE	NAD+ synthase	-0.161213	-0.180319	-0.0926201	0.0963487	0.11369	-0.232333	0.0685928	0.276667	0.274903	-0.0520148	-11.6008	-11.3507	-10.8094	-10.5799	-11.5019	-11.8943	0.791373	0.770851	0.0988614	-0.543571	25.9534	25.9572	26.6351	26.5965	25.9711	26.1352	0.6817	0.639267	0.0177667	0.177967
CDIF630erm_00914	CDIF630erm_00914	transcriptional regulatory protein	1.02567	0.865563	0.91252	0.586637	0.958416	0.726976	-0.113145	-0.278926	-0.0672488	-0.138587	-10.5786	-10.7166	-10.4595	-10.537	-10.8339	-10.6197	0.1191	0.179634	-0.255225	0.0969341	26.7939	26.5934	26.7487	26.6203	26.4309	26.0972	-0.0452	0.0268667	-0.362967	-0.496167
CDIF630erm_00926	CDIF630erm_00926	uncharacterized protein	-1.22896	-0.0115082	-1.37405	-1.60676	-0.895767	-0.361776	-0.145084	-1.59525	0.333195	-0.350268	-8.62327	-7.69217	-8.9852	-9.0136	-8.1527	-8.04711	-0.361931	-1.32143	0.47057	-0.354937	26.8903	28.0351	26.6672	27.3097	27.1949	27.7189	-0.223033	-0.725333	0.304667	-0.316133
CDIF630erm_00928	FloX	putative flavodoxin	0.0582164	0.765505	0.013536	0.411482	0.205156	0.464895	-0.0446804	-0.354023	0.14694	-0.30061	-10.6377	-10.2681	-10.691	-10.1876	-10.6858	-10.5254	-0.0533178	0.0805876	-0.0481357	-0.257251	26.5981	27.2617	26.5675	26.9878	26.5413	27.1253	-0.0305333	-0.2739	-0.0567667	-0.1364
CDIF630erm_00930	CDIF630erm_00930	putative universal stress protein A (UspA)	-0.949231	-0.223388	-0.216779	0.537108	-0.525609	-0.678975	0.732452	0.760496	0.423622	-0.455586	-9.02238	-7.8154	-7.64578	-7.02813	-8.49692	-9.16797	1.37659	0.787272	0.525453	-1.35257	27.0138	27.109	27.5841	28.2503	26.7562	26.5456	0.570267	1.14127	-0.257567	-0.563433
CDIF630erm_00936	BglC	6-phospho-beta-glucosidase	0.0124353	0.129472	1.77369	0.93003	0.22411	-0.0134872	1.76126	0.800558	0.211675	-0.142959	-13.8828	-13.6381	-13.2975	-13.4605	-12.8126	-13.6883	0.585321	0.177642	1.0702	-0.050188	22.4283	22.7245	22.9801	23.4299	22.2819	22.2837	0.551767	0.7054	-0.146467	-0.440767
CDIF630erm_00944	Rbr1	putative rubrerythrin	-0.0221726	0.146087	0.688059	0.307468	0.305569	0.191513	0.710232	0.161381	0.327741	0.0454263	-4.27965	-3.98841	-4.14244	-4.27976	-4.31777	-3.86048	0.137205	-0.291347	-0.0381215	0.127936	33.1209	32.8634	32.9049	32.4092	33.0299	32.9515	-0.215933	-0.454233	-0.091	0.0881333
CDIF630erm_00946	Dsr	desulfoferrodoxin	-0.975883	-0.676395	0.0999508	-0.200218	-1.04852	-1.20093	1.07583	0.476177	-0.0726325	-0.524531	-6.41718	-5.41054	-4.8167	-5.28916	-6.501	-5.95928	1.60048	0.121381	-0.0838152	-0.548736	30.8452	31.3757	31.1216	31.4431	29.7746	31.1636	0.2764	0.0674333	-1.07067	-0.212067
CDIF630erm_00947	CDIF630erm_00947	oxidative stress glutamate dehydrogenase (glutamate synthase-like) (rubredoxin)	-0.607096	-0.418477	0.100876	-0.360163	-0.443646	-0.42977	0.707972	0.0583141	0.16345	-0.0112933	-7.18138	-7.35264	-6.90946	-7.14713	-7.63994	-7.45457	0.271917	0.205506	-0.458559	-0.101932	31.2744	31.6702	32.0082	31.9312	31.4017	31.3718	0.733867	0.261067	0.127367	-0.298367
CDIF630erm_00952	AcnB	aconitate hydratase	-4.39591	-4.39972	-2.72992	-3.35725	-5.37513	-5.32272	1.66599	1.04247	-0.97922	-0.922998	-13.2938	-14.2388	-11.702	-12.1661	-15.0915	-15.6236	1.59177	2.07276	-1.79774	-1.38481	22.9018	22.8467	25.1748	24.5333	21.489	21.5386	2.27297	1.68653	-1.4128	-1.3081
CDIF630erm_00953	Icd	isocitrate dehydrogenase (NAD+)	-3.2626	-4.05312	-1.96345	-2.41383	-4.22199	-3.77203	1.29915	1.6393	-0.959386	0.281094	-14.0037	-13.4848	-11.7911	-12.0231	-14.4122	-13.9926	2.21256	1.46166	-0.408506	-0.507805	22.3552	22.6453	24.6239	24.2281	21.4933	21.4401	2.26863	1.58273	-0.8619	-1.20523
CDIF630erm_00955	CDIF630erm_00955	putative acetyltransferase	2.08214	2.72997	0.541474	0.418023	2.41787	1.90852	-1.54067	-2.31195	0.33573	-0.82145	-9.55543	-9.54795	-11.1589	-11.1576	-9.70056	-9.92421	-1.60347	-1.60964	-0.145131	-0.376264	26.0695	26.9616	24.4443	24.5725	26.1233	26.714	-1.6252	-2.3891	0.0538	-0.2476
CDIF630erm_00956	CDIF630erm_00956	putative nitroreductase-like oxidoreductase	0.943749	2.09643	0.880251	0.927768	0.998182	0.945833	-0.0634976	-1.16866	0.054433	-1.15059	-10.7576	-10.2777	-11.3308	-10.8292	-11.2291	-10.8108	-0.573259	-0.551579	-0.471494	-0.533166	25.0615	25.1553	23.9537	24.7824	24.441	24.8804	-1.1078	-0.372867	-0.6205	-0.274933
CDIF630erm_00959	CDIF630erm_00959	putative isomerase/hydrolase	-1.37085	-0.495751	1.00614	0.900312	-1.27126	-0.505201	2.37699	1.39606	0.0995934	-0.00944996	-11.084	-11.1682	-9.76044	-9.32924	-11.4717	-10.9348	1.32358	1.83897	-0.387638	0.233381	25.0707	25.7949	26.6419	27.1797	25.4095	26.2148	1.57123	1.38477	0.338767	0.419867
CDIF630erm_00960	PurH'	phosphoribosylaminoimidazolecarboxamide formyltransferase	0.302576	0.636721	0.488225	0.561241	0.0712881	0.569168	0.185648	-0.07548	-0.231288	-0.0675528	-10.8497	-10.3802	-10.1054	-10.3433	-10.8514	-10.5003	0.744219	0.0368833	-0.00170485	-0.120099	26.5424	27.0221	26.2202	27.1415	26.3653	27.0408	-0.3222	0.119467	-0.1771	0.0187333
CDIF630erm_00968	CDIF630erm_00968	putative AbgB-like amidohydrolase	0.14894	0.0246236	1.46377	1.01719	0.547155	0.48192	1.31483	0.992571	0.398216	0.457296	-12.6793	-12.6841	-11.2476	-11.74	-12.4336	-12.7563	1.43176	0.944148	0.245756	-0.0721295	23.7614	23.454	24.3127	25.0901	23.5932	23.7152	0.551267	1.6361	-0.168233	0.2612
CDIF630erm_00974	OppA	ABC-type transport system, oligopeptide-family extracellular solute-binding protein	-0.380798	0.817995	0.28791	0.508916	-0.659759	-0.215978	0.668708	-0.30908	-0.278961	-1.03397	-10.832	-9.88818	-10.5857	-10.4298	-11.3232	-10.916	0.246242	-0.54159	-0.491243	-1.02786	26.2573	27.7858	26.6917	27.1629	25.6776	26.4333	0.434367	-0.622967	-0.579733	-1.3525
CDIF630erm_00985	CDIF630erm_00985	putative ADP-ribose binding protein	1.15274	1.75894	0.804007	1.18476	0.616113	0.584657	-0.348733	-0.574184	-0.536627	-1.17428	-12.3334	-11.7251	-12.781	-12.1364	-13.1808	-12.4059	-0.447614	-0.411249	-0.847441	-0.680767	24.2418	25.5138	24.1024	24.0967	23.627	24.3911	-0.139433	-1.41703	-0.614833	-1.12263
CDIF630erm_00993	CDIF630erm_00993	ABC-type transport system, sugar-family extracellular solute-binding protein	-1.6895	-1.40367	-0.488021	0.824762	0.793286	1.44148	1.20148	2.22843	2.48279	2.84515	-9.19852	-9.28058	-8.77755	-7.6756	-8.23466	-7.46272	0.420973	1.60498	0.963866	1.81785	28.4321	28.8956	29.169	30.4802	30.6144	31.2469	0.7369	1.58453	2.1823	2.35123
CDIF630erm_01001	CDIF630erm_01001	putative protein modulating protease activity	0.442826	0.630959	0.402125	1.70445	0.336042	1.74622	-0.0407002	1.07349	-0.106784	1.11526	-11.4428	-11.3284	-11.2679	-10.7059	-12.4021	-12.1901	0.174977	0.622451	-0.959262	-0.861784	24.3627	25.2169	24.9268	25.2755	23.7375	23.8868	0.5641	0.0586667	-0.625267	-1.33007
CDIF630erm_01007	CDIF630erm_01007	transcriptional regulator, GntR family	-1.24673	-0.708903	-0.369171	-0.332413	0.444368	-0.0137131	0.877563	0.37649	1.6911	0.69519	-12.2058	-12.8227	-11.623	-12.2686	-11.2993	-11.9725	0.582818	0.554165	0.90648	0.850231	23.3837	23.7205	24.4551	23.9091	24.4474	24.2245	1.07147	0.188667	1.06373	0.504033
CDIF630erm_01010	SpeE	spermidine synthase	-1.13689	-1.64969	0.179474	1.07294	1.76758	1.85287	1.31636	2.72263	2.90447	3.50256	-11.7161	-12.807	-11.1058	-10.1091	-9.60413	-9.64147	0.610306	2.69783	2.11194	3.16548	24.3813	24.1184	25.5529	26.7768	27.4533	27.6015	1.17157	2.6584	3.07197	3.48313
CDIF630erm_01013	CDIF630erm_01013	ferredoxin hydrogenase	-1.20586	-0.635889	-2.35014	-2.94641	-1.57253	-2.25616	-1.14428	-2.31052	-0.366668	-1.62027	-10.1465	-9.92493	-11.3289	-11.3403	-10.6495	-10.9458	-1.18234	-1.41537	-0.503001	-1.02087	26.0869	26.1847	24.2468	24.6748	25.7359	24.9198	-1.84007	-1.50993	-0.351033	-1.2649
CDIF630erm_01018	CDIF630erm_01018	hypothetical protein	-0.584227	-1.14724	-0.534891	-0.796586	-0.943915	-0.846277	0.0493359	0.350652	-0.359687	0.300961	-11.9746	-12.7232	-12.4525	-11.9862	-12.7684	-12.655	-0.477944	0.737005	-0.793837	0.068147	23.9842	24.0649	24.2226	24.0136	23.8791	24.1222	0.238367	-0.0513333	-0.1051	0.0572667
CDIF630erm_01121	RpsA	30S ribosomal protein S1	0.796905	0.536164	0.92461	1.03014	0.788984	0.42243	0.127705	0.493978	-0.00792135	-0.113734	-9.82574	-10.1221	-9.98939	-9.71237	-10.0934	-10.536	-0.163648	0.409691	-0.267645	-0.413986	27.6849	27.7697	27.9359	28.7226	27.4055	27.2252	0.251	0.9529	-0.279367	-0.544433
CDIF630erm_01130	CDIF630erm_01130	putative serine-pyruvate aminotransferase	-1.56242	-2.16058	-0.651677	1.54791	-2.39855	-0.890368	0.91074	3.7085	-0.836129	1.27022	-12.3563	-11.9855	-10.4315	-8.81751	-12.4166	-11.4653	1.92488	3.16799	-0.0602728	0.520192	23.0604	23.4115	24.6677	27.5097	22.8067	24.4882	1.60727	4.0982	-0.2537	1.07667
CDIF630erm_01132	CDIF630erm_01132	uncharacterized protein, UCP033563-like	-1.7064	-2.33539	-0.220636	1.05728	-1.58946	-0.302151	1.48577	3.39267	0.11694	2.03324	-13.7397	-13.7607	-12.0669	-10.6681	-13.4858	-12.237	1.67275	3.09253	0.253944	1.52365	23.9395	23.6201	25.1866	27.3737	23.5529	25.2475	1.24703	3.75357	-0.386633	1.62737
CDIF630erm_01181	AddA	ATP-dependent nuclease subunit A	-0.107662	0.683177	-0.00846611	0.449732	0.00240033	-0.224377	0.099196	-0.233446	0.110062	-0.907555	-12.7525	-13.2073	-13.5039	-12.759	-13.2819	-13.5279	-0.75149	0.448378	-0.529435	-0.320571	24.9691	25.0254	24.7121	24.9562	24.3996	24.0834	-0.257	-0.0692667	-0.569433	-0.942067
CDIF630erm_01186	PepT1	peptidase T	-0.280174	-0.415601	0.0170768	-0.536919	0.133824	0.35133	0.297251	-0.121318	0.413998	0.766931	-12.8952	-13.9638	-13.5268	-13.0891	-13.2258	-13.5585	-0.631606	0.874685	-0.330591	0.405242	23.603	24.0782	23.698	24.3905	24.1885	24.3985	0.095	0.312367	0.585467	0.3203
CDIF630erm_01194	Bcd	butyryl-CoA dehydrogenase, catalytic subunit	-1.34379	0.808485	0.226977	0.0348012	-0.150141	0.72168	1.57077	-0.773684	1.19365	-0.0868052	-8.25626	-6.57006	-7.68721	-7.76818	-7.78278	-6.69629	0.569044	-1.19812	0.473474	-0.126233	29.0331	30.6099	30.3357	30.2991	29.6713	30.511	1.30257	-0.310733	0.6382	-0.0988333
CDIF630erm_01195	EtfB3	butyryl-CoA dehydrogenase, electron transfer flavoprotein beta subunit	-2.44509	0.12161	-1.08221	-1.2833	-2.50465	-0.61542	1.36289	-1.40491	-0.0595561	-0.737029	-8.79244	-7.01022	-7.5664	-7.67545	-7.97218	-7.21913	1.22604	-0.665231	0.820261	-0.20891	28.6388	30.3315	29.3849	29.6266	29.5786	30.4681	0.746133	-0.7049	0.9398	0.136633
CDIF630erm_01196	EtfA3	butyryl-CoA dehydrogenase, electron transfer flavoprotein alpha subunit	-1.44811	1.00832	-0.255003	-1.40326	-0.682765	-0.0141099	1.19311	-2.41158	0.765345	-1.02243	-8.85676	-7.1966	-8.12197	-7.98586	-8.42072	-7.54829	0.734784	-0.789259	0.436036	-0.351689	29.5388	30.4432	29.9468	29.9004	30.0316	30.4432	0.408067	-0.5428	0.492833	0
CDIF630erm_01197	Crt2	short-chain-enoyl-CoA hydratase	-2.14813	0.485718	-0.377116	-1.23326	-0.574639	0.349902	1.77101	-1.71897	1.57349	-0.135817	-11.0311	-8.71788	-9.2587	-10.0959	-10.0533	-8.99079	1.77243	-1.378	0.977882	-0.272913	25.5833	28.0572	26.6293	26.6538	26.419	27.6999	1.04607	-1.4034	0.835767	-0.357233
CDIF630erm_01198	Hbd	3-hydroxybutyryl-CoA dehydrogenase	-2.81864	-0.788035	-0.617658	-0.65025	-0.805219	0.149652	2.20098	0.137785	2.01342	0.937687	-9.76954	-8.0081	-7.57111	-7.66332	-7.90538	-6.9753	2.19844	0.344786	1.86416	1.0328	27.4376	28.552	29.2317	29.0958	28.8365	29.6088	1.79407	0.543867	1.39883	1.05687
CDIF630erm_01199	ThlA1	acetyl-CoA C-acetyltransferase	-1.81739	0.088221	0.0299803	-0.304539	-0.297056	0.831936	1.84737	-0.39276	1.52033	0.743715	-8.38734	-6.66511	-6.81177	-7.01316	-7.2676	-6.35761	1.57557	-0.348045	1.11975	0.307508	29.3889	30.4366	30.4489	31.3491	30.4164	31.0932	1.06003	0.912467	1.02747	0.656533
CDIF630erm_01207	CcpA	transcriptional regulator, LacI family	0.308203	-0.160172	0.759332	0.478876	-0.439501	-0.766666	0.451129	0.639048	-0.747704	-0.606494	-10.8273	-11.2156	-11.2915	-10.6003	-11.5344	-11.4217	-0.46427	0.615317	-0.707121	-0.206106	25.3382	24.9938	25.0137	25.4377	24.9693	24.1802	-0.324533	0.443867	-0.3689	-0.8136
CDIF630erm_01216	ApeA	aminopeptidase ApeA	0.885233	0.35113	0.827787	0.809541	0.665336	0.579732	-0.0574459	0.458411	-0.219897	0.228602	-10.8806	-11.7167	-11.3887	-11.1555	-11.6347	-11.7462	-0.508145	0.561213	-0.75417	-0.0294655	24.714	24.1783	24.5509	24.9826	24.3048	24.3959	-0.163133	0.804233	-0.4092	0.217533
CDIF630erm_01230	CDIF630erm_01230	putative peptidase, M20D family	0.478856	1.59406	1.79005	2.16921	-0.037549	-0.121869	1.31119	0.575149	-0.516405	-1.71593	-10.4731	-9.77713	-10.2621	-9.62756	-11.4801	-11.852	0.210995	0.149574	-1.00704	-2.07483	27.0233	27.547	27.284	28.624	26.0792	26.2103	0.260767	1.077	-0.944033	-1.3367
CDIF630erm_01270	CDIF630erm_01270	putative nitroreductase-like oxidoreductase	1.38176	0.609743	-0.248792	-0.161521	-0.548157	-0.630179	-1.63056	-0.771264	-1.92992	-1.23992	-11.0452	-9.8769	-11.1767	-10.9645	-11.4655	-12.3845	-0.131483	-1.08759	-0.420253	-2.50765	25.6284	26.3534	25.537	26.1092	25.0716	24.7281	-0.0914667	-0.2442	-0.556867	-1.6253
CDIF630erm_01275	PolA	DNA polymerase I (POLI)	-0.980329	-0.607825	-0.245166	-0.418354	0.228093	-0.727752	0.735163	0.189472	1.20842	-0.119926	-11.6064	-12.194	-11.6602	-11.2353	-11.632	-11.6552	-0.0537992	0.958731	-0.0256259	0.538828	24.2416	24.2397	24.9184	25.0652	24.349	24.7574	0.676833	0.825433	0.107467	0.517633
CDIF630erm_01278	CDIF630erm_01278	putative solute-binding lipoprotein	0.788224	0.0440888	1.59216	1.11885	1.10688	0.510867	0.803939	1.07476	0.318653	0.466778	-11.7812	-12.607	-12.1014	-12.1567	-12.6656	-12.5607	-0.320207	0.450304	-0.884421	0.0463202	23.3287	23.1274	23.5356	23.5208	23.1164	23.0761	0.2069	0.393367	-0.212333	-0.0512667
CDIF630erm_01284	RnfC	electron transport complex protein	-0.98271	-0.97175	-0.716767	-1.32713	-0.276647	-0.713427	0.265943	-0.355378	0.706062	0.258323	-11.4296	-12.5422	-11.4843	-11.2434	-11.0885	-12.279	-0.0546805	1.29875	0.341085	0.263163	25.0109	24.9344	25.1954	25.4144	25.6317	25.2885	0.184433	0.48	0.6208	0.3541
CDIF630erm_01289	RnfB	electron transport complex protein	-0.812841	-0.21964	1.52795	0.336898	2.1791	0.935119	2.34079	0.556538	2.99194	1.15476	-11.3471	-12.2177	-11.5412	-10.9646	-11.165	-11.8727	-0.194067	1.25315	0.182104	0.344983	23.8915	23.5222	23.7179	24.3493	24.5796	23.4202	-0.173533	0.8271	0.6881	-0.102033
CDIF630erm_01292	MreB2	rod shape-determining protein MreB	-0.0495172	-1.69378	1.05823	0.0588407	-0.584416	-1.51373	1.10775	1.75262	-0.534899	0.180049	-8.85106	-10.0194	-8.82235	-8.48514	-9.30136	-9.72674	0.0287146	1.53421	-0.4503	0.292612	28.4109	28.028	28.337	28.7775	27.912	28.0885	-0.0738333	0.749567	-0.498833	0.0605
CDIF630erm_01293	MreC	rod shape-determining protein MreC	0.691551	0.00748036	0.403214	0.814187	0.370433	-0.355745	-0.288337	0.806706	-0.321118	-0.363225	-11.4844	-12.7676	-11.8841	-11.8076	-12.4457	-12.9653	-0.399733	0.959998	-0.961283	-0.197684	22.692	22.8281	22.8206	23.3347	22.6959	22.634	0.128667	0.506633	0.00396667	-0.194067
CDIF630erm_01297	MinD	septum site-determining protein MinD (cell division inhibitor MinD)	0.517632	-0.488765	-0.218625	-0.124075	0.27198	-0.442364	-0.736257	0.364689	-0.245653	0.0464004	-11.2701	-12.7494	-11.8017	-11.832	-11.7655	-12.8662	-0.531521	0.917429	-0.495376	-0.116758	24.783	23.5998	24.6491	24.6316	24.4232	24.0704	-0.133933	1.03183	-0.359767	0.470633
CDIF630erm_01304	FprA	flavo-diiron protein FprA	-0.570836	-0.109233	-0.224481	-0.15979	-0.394043	-0.052527	0.346355	-0.050557	0.176794	0.0567061	-10.772	-10.9267	-10.8379	-10.7112	-11.0789	-11.0109	-0.0658442	0.215427	-0.306837	-0.0842539	26.9171	26.7182	26.6192	27.4671	26.5391	26.8578	-0.2979	0.748867	-0.378	0.1396
CDIF630erm_01305	CDIF630erm_01305	putative radical SAM-superfamily protein	0.694003	0.792138	0.78175	0.534856	0.786835	0.734844	0.0877474	-0.257282	0.0928319	-0.0572939	-10.8791	-11.1057	-11.0116	-11.1709	-11.3298	-11.293	-0.132515	-0.0651847	-0.45067	-0.187305	25.1222	25.5052	25.2836	25.0626	25.0275	25.2313	0.1614	-0.442633	-0.0947	-0.273933
CDIF630erm_01306	CDIF630erm_01306	radical SAM-linked protein	0.686361	0.335097	0.507121	0.729285	0.530357	0.731651	-0.17924	0.394188	-0.156003	0.396553	-12.6583	-13.8274	-12.6954	-12.7505	-13.2713	-13.0747	-0.0370997	1.07693	-0.612978	0.752734	23.1138	23.966	23.0273	23.684	23.1366	23.787	-0.0865	-0.282	0.0227667	-0.179
CDIF630erm_01308	RplU	50S ribosomal protein L21	0.552967	-0.108716	-0.010736	-0.347831	0.043388	-0.321679	-0.563703	-0.239116	-0.509578	-0.212964	-8.40108	-7.731	-7.81177	-8.13871	-8.08407	-7.6406	0.589307	-0.407714	0.317013	0.0903975	29.0437	28.5371	28.5281	28.8179	27.4838	28.4637	-0.515633	0.280833	-1.55987	-0.0734333
CDIF630erm_01311	ObgE	Spo0B-associated GTP-binding protein	0.196708	-0.339284	-0.047125	0.00703694	-0.733593	-0.754317	-0.243833	0.346321	-0.930301	-0.415033	-11.9955	-12.8966	-12.6075	-12.701	-13.2391	-13.4187	-0.612008	0.195625	-1.24359	-0.522012	23.0419	22.3915	23.5831	23.5606	22.4942	21.7791	0.5412	1.16913	-0.547733	-0.6124
CDIF630erm_01323	AckA	acetate kinase	-0.840951	-1.09558	-0.613355	-0.868838	-0.176304	-0.101052	0.227595	0.226741	0.664647	0.994528	-9.29159	-9.54075	-8.93317	-9.37877	-8.91077	-9.10169	0.358429	0.161983	0.380821	0.439067	27.7024	27.157	28.2609	28.5213	28.0702	27.9917	0.558567	1.36437	0.3678	0.834733
CDIF630erm_01328	FabH	beta-ketoacyl-[acyl-carrier-protein] synthase 3	2.0905	1.10055	1.85562	1.45608	2.04407	1.74389	-0.234873	0.355532	-0.0464242	0.643343	-11.0382	-11.2387	-10.636	-10.9343	-11.0731	-11.0133	0.402243	0.30444	-0.0348532	0.225416	25.5815	25.3927	25.4553	25.4406	25.6396	25.4805	-0.126133	0.0479667	0.0581333	0.0878333
CDIF630erm_01329	FabK	enoyl-[acyl-carrier-protein] reductase (NADH)	2.44283	0.482061	-0.115965	-0.542463	2.51937	0.973383	-2.5588	-1.02452	0.0765359	0.491322	-10.4464	-10.5729	-10.1083	-10.285	-10.1056	-10.2828	0.338076	0.287867	0.340828	0.290061	26.2541	25.6575	26.2468	26.4839	26.4695	26.2256	-0.00723333	0.826333	0.215433	0.568033
CDIF630erm_01330	FabD	malonyl CoA-acyl carrier protein transacylase	1.32295	0.998871	0.995321	0.856431	1.49619	1.60694	-0.327624	-0.142439	0.173241	0.608072	-9.98603	-10.6254	-10.6919	-10.3561	-10.1089	-10.2196	-0.70589	0.269304	-0.122918	0.405751	25.335	25.1913	25.3014	25.5204	25.8447	26.047	-0.0336333	0.329067	0.509667	0.855667
CDIF630erm_01333	FabF	3-oxoacyl-[acyl-carrier-protein] synthase 2	1.24449	0.951259	1.1593	1.67822	1.43982	1.22421	-0.0851956	0.726958	0.195331	0.272949	-10.3023	-11.0953	-10.5816	-10.9994	-10.8141	-11.1417	-0.279269	0.0959468	-0.511752	-0.0463917	25.8084	25.7086	26.257	26.534	26.0686	25.8717	0.448533	0.825333	0.2602	0.163033
CDIF630erm_01349	CDIF630erm_01349	alkaline shock protein	-0.138075	-0.197083	-0.177596	0.397401	-0.350857	-0.91613	-0.0395207	0.594484	-0.212782	-0.719046	-9.78844	-9.49638	-9.35956	-9.24055	-9.92427	-10.234	0.428877	0.255832	-0.135834	-0.737643	27.8314	27.0232	27.6884	27.7904	26.6459	26.6268	-0.142967	0.767167	-1.1855	-0.3964
CDIF630erm_01350	NusB	N utilization substance protein B	0.78144	0.400863	0.601458	-0.138675	0.852498	-0.0248573	-0.179981	-0.539538	0.071058	-0.42572	-12.0253	-12.5239	-11.9518	-12.3443	-12.402	-12.5519	0.0734703	0.179679	-0.376709	-0.0279544	23.6226	23.3138	23.9179	23.722	23.7519	23.2922	0.295333	0.408167	0.129333	-0.0216
CDIF630erm_01354	IspA	geranylgeranyl pyrophosphate synthase	-1.38135	-0.605082	-1.39686	-1.48955	-1.0509	-0.940313	-0.0155136	-0.884465	0.330447	-0.33523	-11.3973	-12.1738	-11.3855	-11.5102	-12.0412	-12.0233	0.011794	0.663621	-0.64393	0.150516	23.7196	23.6775	23.426	23.9136	23.4178	23.6447	-0.293567	0.236133	-0.301767	-0.0327667
CDIF630erm_01363	Spo0A	stage 0 sporulation protein A	1.20424	1.75444	0.448824	0.2054	1.26161	2.10351	-0.755416	-1.54904	0.057365	0.349076	-10.0405	-9.84134	-10.4363	-10.9367	-10.1184	-9.35872	-0.395848	-1.09538	-0.0778872	0.482617	25.8709	26.2864	25.6698	25.5661	25.7207	26.7526	-0.2011	-0.7203	-0.150167	0.466233
CDIF630erm_01365	CDIF630erm_01365	hypothetical protein	0.795895	0.366984	0.580437	0.628391	0.651323	0.239847	-0.215458	0.261407	-0.144572	-0.127137	-12.1733	-11.9894	-12.8287	-12.6119	-12.3154	-12.5867	-0.655479	-0.62248	-0.142131	-0.597354	23.3979	23.7745	22.9793	23.559	23.2631	22.9638	-0.418667	-0.215467	-0.1348	-0.810667
CDIF630erm_01373	PupG	purine-nucleoside phosphorylase	-0.178668	-0.427766	-0.503747	-0.690234	-0.681135	-0.622226	-0.325079	-0.262467	-0.502467	-0.19446	-11.5629	-11.4266	-11.4264	-11.5643	-11.626	-11.6145	0.136535	-0.137705	-0.0630753	-0.187952	24.774	24.7652	24.9257	24.3398	24.3848	24.8482	0.1517	-0.4254	-0.389133	0.0829333
CDIF630erm_01377	YrrO	putative protease YrrO	0.691309	-0.809745	-0.269815	-0.599525	-0.39616	-0.655752	-0.961124	0.210221	-1.08747	0.153993	-11.9557	-13.6107	-13.0583	-12.8001	-12.9042	-13.1496	-1.10257	0.810644	-0.948513	0.461137	22.4389	21.7325	22.5451	22.8182	22.24	21.9049	0.106167	1.08567	-0.1989	0.172367
CDIF630erm_01398	Efp	elongation factor P (EF-p)	-0.0656588	-0.102036	-0.249659	-0.5577	-0.240351	-0.218729	-0.184	-0.455665	-0.174692	-0.116693	-9.42586	-9.62699	-9.27508	-9.85568	-9.72798	-9.70811	0.150772	-0.22869	-0.302128	-0.0811167	28.3162	28.8217	28.7588	28.0766	28.6266	28.8076	0.442533	-0.745167	0.310367	-0.0141667
CDIF630erm_01402	Smc	structural maintenance chromosome protein SMC	-0.0378475	-0.0380592	-0.207658	-0.0767994	-0.361337	-0.241642	-0.169811	-0.0387402	-0.32349	-0.203582	-11.3917	-12.2852	-12.259	-12.2264	-12.0169	-12.1716	-0.867352	0.058887	-0.625251	0.113602	25.3794	25.2425	24.7532	24.8939	24.5501	24.5064	-0.626167	-0.348667	-0.829267	-0.7361
CDIF630erm_01403	FtsY	signal recognition particle receptor	-0.908087	-0.576305	-0.225634	-0.213347	-1.06333	-0.617084	0.682453	0.362958	-0.155239	-0.0407797	-11.7948	-11.9378	-12.0603	-11.501	-12.2248	-12.9906	-0.265576	0.436856	-0.429996	-1.05276	24.0245	23.6866	23.9674	24.2819	23.9844	23.4775	-0.0571333	0.5953	-0.0401333	-0.209167
CDIF630erm_01405	Ffh	signal recognition particle protein	2.08675	0.778112	-0.793319	-0.99546	-1.23345	-0.985578	-2.88007	-1.77357	-3.3202	-1.76369	-11.2174	-11.5629	-11.7198	-11.2598	-11.3556	-11.8337	-0.502345	0.303081	-0.138177	-0.270821	24.6726	25.1033	24.1289	24.6212	24.6255	25.1342	-0.543667	-0.482033	-0.0471	0.0309667
CDIF630erm_01410	RplS	50S ribosomal protein L19	0.837022	0.441427	0.456155	0.0762952	1.30841	0.434703	-0.380867	-0.365132	0.471386	-0.00672417	-8.07122	-7.1532	-6.91225	-7.20251	-6.90049	-7.59066	1.15897	-0.0493034	1.17073	-0.437458	29.5905	28.6946	28.9282	28.3731	29.1989	28.7491	-0.6623	-0.321533	-0.3916	0.0545
CDIF630erm_01414	NrdZ	vitamin B12-dependent ribonucleoside-diphosphate reductase	0.336957	-0.893595	0.255286	0.261555	0.967269	-0.0227688	-0.0816714	1.15515	0.630312	0.870827	-11.959	-13.0216	-12.3723	-12.1393	-11.9903	-12.3804	-0.413303	0.882229	-0.0313532	0.641186	23.8519	23.1579	23.5016	24.0887	24.1417	24.0248	-0.350333	0.930767	0.289767	0.866867
CDIF630erm_01416	CDIF630erm_01416	putative (S)-2-hydroxy-acid oxidase	-0.0432569	0.321031	0.18945	0.13568	-0.0160029	0.241938	0.232707	-0.185351	0.027254	-0.0790925	-11.1733	-11.6007	-11.3516	-11.1809	-11.5488	-11.7283	-0.178336	0.41979	-0.3755	-0.127606	24.6092	24.5885	24.8568	24.8604	24.6581	24.0699	0.2476	0.2719	0.0489	-0.518567
CDIF630erm_01428	CodY	transcriptional regulator, GTP-sensing pleiotropic repressor	-0.51511	-0.778601	0.149361	0.623403	-0.773618	-0.522551	0.664471	1.402	-0.258508	0.25605	-9.49025	-9.41449	-8.96937	-8.76369	-9.91406	-9.79424	0.520878	0.650799	-0.423814	-0.379746	27.4172	27.0545	28.029	28.2475	26.8397	27.14	0.611767	1.193	-0.577533	0.0854333
CDIF630erm_01432	IscS2	cysteine desulfurase	-1.97993	-1.65984	-2.26209	1.42607	-2.24154	-2.42689	-0.282154	3.08591	-0.261609	-0.76705	-10.8426	-10.6282	-11.0535	-8.52501	-11.3484	-11.597	-0.210898	2.10321	-0.505755	-0.968791	26.8664	26.8698	26.2641	30.6958	26.2399	26.036	-0.602233	3.82597	-0.626433	-0.833833
CDIF630erm_01433	CDIF630erm_01433	fe-s iron-sulfur cluster assembly protein, nifu family	-2.02355	-2.00719	-2.48809	1.01673	-2.49132	-2.86417	-0.464541	3.02392	-0.467774	-0.856977	-9.62673	-10.3714	-10.4304	-7.33433	-10.0214	-10.3125	-0.803621	3.0371	-0.394686	0.0588922	25.5281	25.8383	24.6301	28.4209	25.688	25.1282	-0.898	2.58263	0.159967	-0.710067
CDIF630erm_01436	AlaS	alanine-tRNA synthetase	-0.331355	-0.527884	-0.296822	-0.958636	-0.450177	-0.13196	0.034533	-0.430752	-0.118822	0.395923	-9.77916	-10.4863	-9.66026	-10.0678	-9.68284	-9.86037	0.1189	0.418538	0.0963188	0.625947	27.13	26.5265	27.3574	26.9511	27.3031	27.0667	0.227433	0.4246	0.1731	0.540267
CDIF630erm_01443	CDIF630erm_01443	ribonuclease J family protein	-0.823461	-1.44647	-0.781342	-0.827671	-1.09753	-0.601661	0.0421197	0.618803	-0.274064	0.844813	-11.1717	-11.4849	-10.9865	-10.8209	-11.5109	-12.0123	0.185208	0.663984	-0.339151	-0.527415	25.1988	24.5608	25.288	25.8002	25.0838	24.439	0.0892667	1.2394	-0.114967	-0.121733
CDIF630erm_01454	PepA	cytosol aminopeptidase	-0.314476	-0.64637	-0.0646218	0.208962	-0.349294	-0.309842	0.249854	0.855332	-0.0348181	0.336527	-12.4265	-13.0164	-12.2202	-12.1144	-12.9157	-13.0382	0.206237	0.902013	-0.489269	-0.0218325	23.0412	23.0742	24.023	24.1361	23.173	22.7752	0.9818	1.06197	0.131867	-0.298967
CDIF630erm_01458	NpdA	NAD-dependent deacetylase, Sir2 family	-1.26957	-1.37188	-0.554458	-0.504638	-0.802491	-0.847098	0.715112	0.867239	0.467079	0.524779	-12.563	-14.0798	-12.447	-12.2015	-12.8454	-13.4473	0.116059	1.87829	-0.282346	0.632489	23.3953	23.4741	24.0685	23.9855	23.6596	23.898	0.6732	0.511467	0.2643	0.423933
CDIF630erm_01461	RimP	ribosome maturation factor rimp	-0.0619578	-0.603268	-0.371934	-0.754201	-0.361471	-0.428711	-0.309976	-0.150933	-0.299513	0.174558	-11.0151	-12.3124	-11.095	-11.3929	-11.1668	-11.8018	-0.079888	0.919462	-0.151734	0.510528	25.3227	24.3846	24.557	24.403	24.6589	25.277	-0.765633	0.0184	-0.6638	0.892467
CDIF630erm_01465	InfB	translation initiation factor IF-2	-0.893091	-0.81601	-1.08773	-1.10835	-1.22356	-0.726195	-0.194639	-0.292338	-0.33047	0.0898154	-10.0831	-11.1299	-10.2768	-10.1484	-10.5327	-11.0214	-0.193737	0.981448	-0.449656	0.108515	27.4254	26.9426	27.45	27.6039	27.0454	27.0155	0.0246333	0.661367	-0.38	0.0729667
CDIF630erm_01474	Pnp	polyribonucleotide nucleotidyltransferase	-0.0650478	-0.251256	-0.459612	-0.779291	-0.148736	-0.116834	-0.394564	-0.528035	-0.0836882	0.134422	-9.66061	-10.1042	-9.77402	-9.81406	-9.91569	-9.8667	-0.113408	0.290098	-0.255082	0.237458	28.2102	27.6486	27.9054	27.9559	28.0844	27.8948	-0.304833	0.307233	-0.1258	0.246167
CDIF630erm_01476	CDIF630erm_01476	putative peptidase, M16 family	-0.429849	-0.255114	0.208369	0.323971	-0.690321	-0.496866	0.638218	0.579085	-0.260472	-0.241753	-13.605	-13.6	-13.2612	-13.2291	-13.6857	-14.0025	0.34375	0.370875	-0.0806777	-0.402541	22.3872	22.319	22.1521	23.3718	21.745	22.1801	-0.235067	1.05273	-0.642133	-0.138967
CDIF630erm_01478	DapG	aspartokinase	0.519133	-1.17024	-0.494345	-0.813677	0.355151	-2.01037	-1.01348	0.356568	-0.163982	-0.840123	-9.8564	-9.99407	-10.334	-10.0914	-10.4323	-10.7192	-0.477628	-0.0972899	-0.575924	-0.725143	26.5489	25.7439	25.0494	26.325	25.4131	25.2178	-1.4995	0.581033	-1.1358	-0.526167
CDIF630erm_01484	RecA	protein RecA (Recombinase a)	1.30021	0.692538	1.57075	1.16948	1.85102	1.58231	0.270537	0.47694	0.550811	0.889769	-10.2989	-10.9255	-10.6991	-10.3554	-10.8783	-11.0094	-0.400252	0.570187	-0.579457	-0.0838587	26.6407	26.2326	26.1765	26.2598	26.3278	26.941	-0.4642	0.0272667	-0.3129	0.708467
CDIF630erm_01489	CDIF630erm_01489	putative phage tyrosine recombinase	-0.129106	-0.130529	1.37868	-0.156185	0.113622	0.864626	1.50778	-0.0256556	0.242728	0.995155	-13.3361	-13.1961	-13.0645	-13.2006	-12.8389	-12.6925	0.271638	-0.0044929	0.497181	0.503579	23.466	23.9602	24.0079	24.0441	23.9167	23.7795	0.541833	0.0838333	0.450667	-0.1807
CDIF630erm_01490	PurB	adenylosuccinate lyase	0.289606	0.37773	0.783681	0.572617	2.61193	2.71329	0.494075	0.194887	2.32232	2.33556	-11.6502	-11.6448	-12.2384	-11.8118	-9.74984	-9.83406	-0.588142	-0.166971	1.9004	1.81076	24.8817	25.4983	25.8273	26.0332	27.632	27.6559	0.945567	0.534933	2.75027	2.15757
CDIF630erm_01491	CDIF630erm_01491	transcriptional regulator, MarR family	-2.14041	-2.12392	-1.83249	-1.72283	-2.22383	-2.48122	0.307919	0.401093	-0.0834257	-0.357298	-11.0171	-11.6351	-10.9657	-10.5014	-11.0011	-11.6289	0.051417	1.13367	0.0160857	0.00621198	25.0272	24.8762	26.0424	26.0172	25.1801	24.9633	1.01513	1.14093	0.1529	0.0870667
CDIF630erm_01495	CDIF630erm_01495	putative alanine aminotransferase	-0.875533	0.230073	-0.11335	0.0432853	-0.160135	0.376887	0.762183	-0.186787	0.715398	0.146815	-9.57901	-8.6337	-9.08214	-8.96134	-9.31799	-8.88729	0.496873	-0.327646	0.261016	-0.253591	27.6759	28.7398	28.0957	29.0636	28.2004	29.0772	0.419833	0.3238	0.5245	0.3374
CDIF630erm_01499	GlnA	glutamine synthetase	-0.221879	-0.215498	0.251728	0.480584	1.20553	0.89271	0.473607	0.696082	1.42741	1.10821	-11.2685	-11.4474	-11.5355	-10.704	-10.7281	-10.5828	-0.267052	0.7434	0.540415	0.864529	25.8325	25.3615	25.5235	26.2321	26.7371	26.6496	-0.309	0.870567	0.904567	1.28807
CDIF630erm_01512	CDIF630erm_01512	putative CBS domain-containing protein	-0.531779	-0.230613	-0.226395	-0.320436	-0.395828	-0.793368	0.305384	-0.0898236	0.135951	-0.562755	-10.8324	-10.903	-10.396	-10.0011	-10.7222	-11.7143	0.436423	0.901928	0.110235	-0.811276	25.682	26.3644	26.6383	26.6088	25.1879	26.1645	0.956333	0.244433	-0.494067	-0.199833
CDIF630erm_01513	CDIF630erm_01513	putative peptidyl-prolyl isomerase	0.263389	-0.208904	-0.427083	-0.638965	0.0589409	-0.00646419	-0.690471	-0.430061	-0.204448	0.20244	-8.39582	-8.80687	-8.9636	-8.83872	-8.71632	-8.76308	-0.567774	-0.0318577	-0.320495	0.0437812	28.8526	28.4604	28.4431	28.1481	28.6548	28.7765	-0.409467	-0.312333	-0.197767	0.3161
CDIF630erm_01535	CDIF630erm_01535	putative membrane protein	1.249	0.323217	1.08393	1.01904	1.2583	0.657058	-0.165065	0.695825	0.00930029	0.333841	-10.2574	-11.3364	-11.4149	-11.1745	-11.024	-11.2776	-1.15751	0.161967	-0.766671	0.0588101	24.8732	24.1404	24.0909	24.3511	24.6948	24.2781	-0.782233	0.210767	-0.178367	0.137767
CDIF630erm_01542	GlpK2	glycerol kinase	-0.486841	0.0448691	0.323973	0.827793	-0.0148969	0.0703231	0.810814	0.782924	0.471944	0.025454	-13.2115	-12.7746	-13.3205	-12.7058	-13.3581	-12.7641	-0.109001	0.0687766	-0.146608	0.0104919	21.1494	22.1274	22.3645	22.6892	21.4265	22.1374	1.21507	0.561867	0.2771	0.0100667
CDIF630erm_01543	CDIF630erm_01543	transcriptional regulator, GntR family	0.270475	1.11304	0.793067	0.314634	0.124264	0.358522	0.522592	-0.798406	-0.146211	-0.754518	-11.7585	-12.3345	-11.3292	-11.4594	-11.6253	-12.1101	0.429354	0.875144	0.133168	0.224417	23.1292	23.5379	24.2467	23.786	24.2557	23.8978	1.11747	0.248167	1.12647	0.359933
CDIF630erm_01544	CDIF630erm_01544	putative lamB-like protein, UPF0271 family	-1.57337	-1.82831	-0.472013	-0.986535	-2.72958	-3.18384	1.10136	0.841772	-1.15621	-1.35553	-11.9058	-11.8231	-11.1692	-11.1041	-12.8249	-12.7262	0.736545	0.719019	-0.919128	-0.903119	23.7838	23.7614	25.0346	24.6205	22.6711	22.4937	1.25087	0.8591	-1.11263	-1.26763
CDIF630erm_01560	CDIF630erm_01560	hypothetical protein	-0.186579	-0.301315	-1.01187	-0.61714	-0.115274	-0.840158	-0.825293	-0.315826	0.0713052	-0.538844	-10.9937	-10.6157	-11.4879	-11.0178	-11.0788	-11.3092	-0.494173	-0.402044	-0.0850868	-0.693464	24.8	25.147	24.2664	24.7666	24.5299	24.1787	-0.533567	-0.380433	-0.270033	-0.968267
CDIF630erm_01561	CDIF630erm_01561	putative nicotinamidase	-0.87122	-0.512441	-0.749659	-0.449195	-2.14397	-1.98135	0.121561	0.0632459	-1.27275	-1.46891	-11.6224	-11.6671	-11.8015	-11.1562	-12.7739	-13.3485	-0.17907	0.51097	-1.15143	-1.68134	24.2974	24.9942	24.6012	24.9698	23.604	23.7426	0.303867	-0.0244	-0.693367	-1.25163
CDIF630erm_01569	Ddl	D-alanine--D-alanine ligase	-2.79081	-3.94621	-4.05596	-5.04079	-2.14785	-2.89513	-1.26515	-1.09459	0.642952	1.05107	-13.3016	-14.8269	-13.7935	-13.4453	-13.5633	-13.3476	-0.491924	1.38157	-0.261767	1.47928	21.6927	21.844	21.5747	21.6409	22.2211	22.4344	-0.118	-0.2031	0.528333	0.590467
CDIF630erm_01570	CDIF630erm_01570	putative competence-damage inducible protein, CinA family	-0.518715	-0.332991	-1.11966	-0.359742	-0.780728	-0.477487	-0.600941	-0.0267513	-0.262013	-0.144496	-11.4665	-12.2509	-12.763	-12.2667	-12.0205	-12.2171	-1.29655	-0.0157431	-0.554044	0.033822	23.8573	24.3231	23.3551	24.3906	23.6787	24.2235	-0.502167	0.0675667	-0.1786	-0.0995333
CDIF630erm_01578	CDIF630erm_01578	putative ATP-binding protein	-0.589958	1.12409	0.0829717	0.918138	-0.853301	-0.473389	0.67293	-0.205951	-0.263342	-1.59748	-12.7888	-11.3354	-12.5094	-11.6059	-12.8069	-12.6427	0.279361	-0.270552	-0.0181013	-1.30736	23.1081	24.444	24.1821	24.7714	23.3305	23.426	1.07403	0.327367	0.2224	-1.01803
CDIF630erm_01619	SigA1	RNA polymerase sigma factor SigA1 (sigma-43)	-0.573946	-0.784191	-0.287293	-0.33513	-0.955838	1.18365	0.286653	0.44906	-0.381892	1.96784	-12.7319	-14.0428	-13.2382	-12.4807	-14.1379	-13.814	-0.506301	1.56209	-1.40606	0.228768	24.626	24.6547	25.6449	25.9683	24.9017	24.5358	1.01893	1.31353	0.275667	-0.118967
CDIF630erm_01623	CDIF630erm_01623	putative 5-nitroimidazole antibiotic resistance protein	-0.137891	-0.476247	-0.266124	0.182631	-1.99356	-1.52272	-0.128233	0.658878	-1.85567	-1.04648	-10.3702	-9.66572	-9.68387	-9.1148	-10.5039	-10.7571	0.686338	0.550921	-0.133667	-1.09141	26.0083	25.9023	26.8648	26.7196	25.6922	25.2674	0.8565	0.817267	-0.316067	-0.6349
CDIF630erm_01638	Rbr2	reverse rubrerythrin	-0.448638	0.55847	-0.918121	-1.39181	-0.380798	-0.778257	-0.469483	-1.95028	0.0678398	-1.33673	-6.25922	-6.17961	-7.03459	-7.14139	-7.13851	-7.2827	-0.77537	-0.961784	-0.879297	-1.1031	27.7447	27.4306	26.1081	25.5423	26.5921	26.4778	-1.6366	-1.88833	-1.15263	-0.952833
CDIF630erm_01648	SsuA1	ABC-type transport system, alkanesulfonates-family extracellular solute-binding protein	0.848951	1.47218	1.17548	1.56589	1.1907	1.91794	0.326527	0.0937126	0.341748	0.445761	-12.0841	-11.865	-12.3506	-11.8054	-12.2124	-11.6004	-0.266434	0.0595802	-0.128227	0.264627	23.1674	23.957	23.5161	24.2708	23.3277	24.3241	0.348667	0.313833	0.1603	0.367167
CDIF630erm_01659	CDIF630erm_01659	transcriptional regulator, HTH-type	-0.332056	0.20738	-0.702186	-0.0725595	-1.07955	-1.27909	-0.37013	-0.27994	-0.747491	-1.48647	-11.1796	-11.4552	-11.5046	-10.5909	-12.071	-12.2238	-0.324963	0.864334	-0.891357	-0.768604	24.7291	25.4911	24.4796	24.8603	24.0345	24.0865	-0.249533	-0.630767	-0.694567	-1.4046
CDIF630erm_01661	CDIF630erm_01661	uncharacterized protein	1.75118	1.65278	2.50657	2.13029	1.21752	2.15105	0.755391	0.477509	-0.533658	0.498264	-11.3048	-11.9	-10.7988	-10.9871	-11.4781	-11.6126	0.506027	0.912949	-0.173306	0.287366	24.263	24.5635	25.2822	25.3988	24.2599	24.2282	1.01923	0.8353	-0.00303333	-0.335333
CDIF630erm_01662	CDIF630erm_01662	uncharacterized protein	-0.208669	0.71308	0.741623	-0.00957038	0.446073	0.354309	0.950292	-0.72265	0.654742	-0.358771	-11.8396	-11.8425	-11.4163	-11.6245	-12.2023	-12.1899	0.42328	0.218039	-0.362711	-0.347402	23.9924	23.0677	23.7675	23.4199	22.9254	23.1614	-0.224933	0.352267	-1.06697	0.0937667
CDIF630erm_01667	DeoC	deoxyribose-phosphate aldolase	-0.16643	-0.151506	-0.394484	-0.645656	-0.698585	-0.609248	-0.228054	-0.494151	-0.532155	-0.457742	-10.8286	-10.8373	-11.0472	-10.9139	-11.4438	-11.3113	-0.218576	-0.0766018	-0.615231	-0.473992	25.0503	25.0711	24.9341	24.4319	24.1974	24.6856	-0.116167	-0.639267	-0.8529	-0.3855
CDIF630erm_01675	CDIF630erm_01675	LUD-like protein	-0.458016	0.583567	-0.305832	-0.193484	0.954829	0.231671	0.152183	-0.777051	1.41284	-0.351896	-12.3666	-11.4211	-11.9479	-12.1247	-12.2862	-12.2033	0.418683	-0.703653	0.080357	-0.782253	23.7382	24.4104	23.844	23.4547	24.0325	24.0491	0.1058	-0.9557	0.294267	-0.361333
CDIF630erm_01689	TyrS	tyrosine--tRNA ligase	0.140211	0.704246	-0.345827	0.089482	0.166888	0.309426	-0.486039	-0.614764	0.0266766	-0.39482	-10.1844	-10.3208	-10.8279	-10.632	-10.4803	-10.7635	-0.643533	-0.311258	-0.295938	-0.442764	26.4118	26.6961	25.9955	26.9991	26.2198	26.3198	-0.416267	0.303067	-0.191967	-0.3763
CDIF630erm_01692	Rbr3	reverse rubrerythrin	0.475303	0.0708899	-0.119078	-0.400355	-0.296995	-0.333785	-0.59438	-0.471245	-0.772298	-0.404675	-6.66184	-6.46812	-6.82374	-7.03075	-6.99919	-6.94302	-0.161893	-0.562625	-0.337345	-0.474899	28.2945	28.3441	27.4314	27.4466	26.848	27.712	-0.863067	-0.8975	-1.44653	-0.632167
CDIF630erm_01697	CDIF630erm_01697	ABC-type transport system, permease	-0.368383	-0.0886779	-0.0919023	-0.558146	1.98911	0.312157	0.276481	-0.469469	2.3575	0.400835	-12.13	-12.5984	-12.5955	-12.8757	-12.6442	-12.7161	-0.465545	-0.277288	-0.514216	-0.117701	23.0428	23.1669	22.6471	23.2744	22.8428	22.7629	-0.395667	0.1075	-0.2	-0.404
CDIF630erm_01703	SseA1	3-mercaptopyruvate sulfurtransferase	0.00632717	-0.166255	0.0913937	-0.0262257	0.324877	0.23028	0.0850665	0.14003	0.31855	0.396535	-12.1318	-12.4795	-12.1289	-12.1054	-11.8556	-11.9608	0.00291064	0.374083	0.27624	0.518695	23.4857	24.6874	24.1801	24.2898	24.3747	24.7428	0.694467	-0.397567	0.889	0.0554
CDIF630erm_01704	NfnA	NADH-dependent reduced ferredoxin|NADP+ oxidoreductase, subunit alpha	-0.613861	0.267096	-0.471817	-0.430067	-0.036516	0.640278	0.142044	-0.697163	0.577345	0.373182	-9.41459	-9.12789	-9.48683	-9.39983	-9.97335	-9.2097	-0.0722415	-0.271935	-0.558761	-0.0818055	27.4737	27.3997	27.1697	27.6407	26.8338	27.6017	-0.304033	0.241033	-0.6399	0.202033
CDIF630erm_01705	NfnB	NADH-dependent reduced ferredoxin|NADP+ oxidoreductase, subunit beta	-1.46869	-0.320453	-1.34629	0.583227	0.212275	0.458368	0.122398	0.90368	1.68097	0.778821	-8.97118	-8.44599	-8.71115	-8.76545	-9.17896	-8.75149	0.26003	-0.319457	-0.207784	-0.305503	28.0532	28.6657	28.459	28.9368	27.7241	28.5062	0.405733	0.2711	-0.3291	-0.159433
CDIF630erm_01710	CDIF630erm_01710	fic family protein	0.577819	1.00878	0.340199	0.817717	0.724092	0.839348	-0.23762	-0.191062	0.146272	-0.169431	-12.5905	-12.7659	-12.551	-12.6203	-13.3529	-13.3253	0.0395252	0.145571	-0.762415	-0.559448	23.0922	23.6958	22.5556	23.0777	23.0852	23.1037	-0.536633	-0.618133	-0.00703333	-0.5921
CDIF630erm_01718	HisC1	histidinol-phosphate aminotransferase	-2.66396	-4.57968	-2.50958	-2.48097	-3.72201	-4.02042	0.154382	2.09872	-1.05805	0.559259	-13.362	-14.465	-13.272	-13.0283	-13.8687	-13.6575	0.0900217	1.43672	-0.506623	0.807456	21.6137	20.8899	22.4046	22.7896	21.7874	21.4695	0.7909	1.89973	0.1737	0.579567
CDIF630erm_01719	HisB	imidazoleglycerol-phosphate dehydratase	-0.792034	-1.00134	-0.387581	-0.473874	-1.47205	-1.13401	0.404453	0.52747	-0.680015	-0.132662	-12.7686	-12.9204	-11.8486	-12.0791	-13.5852	-13.8812	0.920042	0.841346	-0.816596	-0.960749	22.6935	23.0052	23.0568	22.9236	22.443	22.3301	0.363233	-0.0816333	-0.250533	-0.675133
CDIF630erm_01720	HisH	imidazole glycerol phosphate synthase subunit HisH	-1.4795	-1.22601	-0.743417	-0.978586	-1.87822	-1.8351	0.736082	0.247429	-0.398717	-0.609087	-12.0488	-12.5417	-11.799	-11.4795	-12.7258	-12.7756	0.249849	1.06222	-0.676968	-0.233922	23.7457	23.9857	24.5811	24.4004	23.7372	23.2053	0.835333	0.414633	-0.0085	-0.7804
CDIF630erm_01721	HisA	1-(5-phosphoribosyl)-5-[(5- phosphoribosylamino)methylideneamino] imidazole-4-carboxamide isomerase	-1.17367	-0.585533	-0.208386	-0.175675	-1.23553	-0.927523	0.965284	0.409858	-0.0618626	-0.34199	-11.8345	-12.1503	-11.1488	-11.403	-11.8905	-12.3625	0.685711	0.747286	-0.0560266	-0.212228	24.1043	24.1185	24.602	24.7736	24.0688	24.0051	0.497667	0.655067	-0.0355333	-0.113433
CDIF630erm_01723	HisI	bifunctional phosphoribosyl-AMP cyclohydrolase/phosphoribosyl-ATP pyrophosphatase	-0.76272	-0.666979	-0.126367	-0.485893	-1.36254	-1.30623	0.636354	0.181086	-0.599817	-0.639247	-11.1891	-11.3745	-10.4867	-10.8947	-12.0756	-12.0959	0.702435	0.479827	-0.886528	-0.721329	24.3554	24.8189	24.9713	24.7612	23.9194	24.0039	0.615933	-0.0577	-0.435967	-0.814933
CDIF630erm_01746	PgcA1	phosphoglucomutase	-0.39859	0.63029	-0.406014	0.467459	-0.577445	-0.485069	-0.007424	-0.162831	-0.178854	-1.11536	-12.4558	-11.9199	-13.1688	-11.9561	-13.43	-12.8906	-0.713017	-0.0362278	-0.974173	-0.970738	24.631	25.6552	24.5305	25.6003	24.1696	24.3986	-0.100467	-0.0549333	-0.461367	-1.25667
CDIF630erm_01767	CysK	cysteine synthase	-4.89105	-4.98891	-3.37574	0.108722	-4.16051	-3.52189	1.51531	5.09763	0.730541	1.46702	-10.8311	-11.3069	-9.76633	-7.01266	-10.5534	-9.58395	1.06473	4.29425	0.277695	1.72296	25.335	24.9461	26.661	30.1438	25.8124	27.0455	1.326	5.1977	0.477433	2.0994
CDIF630erm_01788	CDIF630erm_01788	putative amidohydrolase	-1.51929	0.225531	0.00209966	0.294069	-0.938206	-0.236593	1.52139	0.0685378	0.581087	-0.462125	-12.9682	-12.5667	-11.7349	-11.5573	-13.0255	-12.7008	1.23327	1.00938	-0.0572616	-0.134088	22.3104	22.9301	23.2492	24.3892	22.3329	22.9645	0.938833	1.45907	0.0225	0.0344
CDIF630erm_01800	FprAnorR	NADH oxidase (H2O-forming)	-1.65632	0.171693	-1.52038	-2.25464	-1.63739	-1.41697	0.135945	-2.42633	0.0189268	-1.58866	-11.3565	-9.83625	-11.2324	-11.4681	-11.393	-11.1478	0.124117	-1.63189	-0.0365472	-1.3115	25.4195	27.5085	25.8508	25.5664	25.9132	25.8879	0.4313	-1.94213	0.4937	-1.62063
CDIF630erm_01811	TerD1	tellurium resistance protein terD	-0.22903	0.190206	0.453088	0.595795	-0.281958	-0.073423	0.682118	0.405589	-0.0529279	-0.263629	-9.83471	-9.77772	-9.16601	-9.23393	-9.72683	-10.0804	0.668707	0.543786	0.107878	-0.302629	25.7406	26.3428	26.8558	26.9922	26.1698	25.7675	1.11527	0.649433	0.4292	-0.575233
CDIF630erm_01812	TerD2	tellurium resistance protein terD	-0.669791	0.197357	0.0098522	0.383902	-0.565829	-0.401383	0.679644	0.186545	0.103963	-0.59874	-9.38664	-8.96101	-8.4361	-8.83582	-9.37187	-9.48156	0.95054	0.125187	0.0147635	-0.520553	26.7864	27.292	27.672	27.7641	26.7707	27.1769	0.885633	0.4721	-0.0157	-0.115033
CDIF630erm_01813	TerD3	tellurium resistance protein terD	0.0825447	0.440256	0.865571	0.795235	0.00657614	0.0667297	0.783027	0.354979	-0.0759686	-0.373526	-10.6887	-10.4202	-9.85123	-9.98657	-10.8291	-10.8952	0.837465	0.433623	-0.14045	-0.475057	26.2206	26.7531	27.0724	26.8338	26.4439	25.9207	0.8518	0.0806667	0.2233	-0.8324
CDIF630erm_01814	CDIF630erm_01814	putative calcium-transporting ATPase	-0.680678	0.157424	-1.37086	-1.48162	-0.526084	-0.00215571	-0.690184	-1.63904	0.154594	-0.15958	-10.6781	-11.0334	-10.9969	-10.9829	-11.0979	-11.2473	-0.318821	0.0504818	-0.419794	-0.213935	25.3672	26.5749	25.1547	25.7004	25.2994	26.3182	-0.212433	-0.874467	-0.0678	-0.2567
CDIF630erm_01816	CDIF630erm_01816	putative tellurite associated resistance protein	-0.31123	-0.642903	-0.144497	0.102269	-1.07627	-0.8262	0.166733	0.745172	-0.765038	-0.183297	-8.91339	-9.54995	-9.6669	-9.20649	-9.62841	-10.297	-0.753508	0.34346	-0.71502	-0.747011	26.8942	26.8449	26.1929	27.3269	26.008	25.8184	-0.701333	0.482067	-0.8862	-1.02647
CDIF630erm_01829	CDIF630erm_01829	putative tellurium resistance protein	0.163837	0.947567	0.595086	1.52393	-0.229282	0.256315	0.431249	0.57636	-0.393119	-0.691252	-11.7193	-11.4863	-10.9063	-10.8307	-12.1223	-12.0403	0.813003	0.655642	-0.403072	-0.553904	26.5583	26.9352	26.4849	27.4061	26.0462	26.1653	-0.0734	0.470867	-0.5121	-0.769933
CDIF630erm_01838	GcvTPA	glycine cleavage system, subunit A	-0.746962	0.42202	-1.59914	-1.72162	-2.60962	-1.92661	-0.852182	-2.14364	-1.86266	-2.34863	-12.597	-11.8537	-13.7358	-14.404	-14.3109	-14.6451	-1.1388	-2.55035	-1.71388	-2.79143	24.4814	25.5898	23.0814	22.9885	22.6128	23.2276	-1.4	-2.60133	-1.86863	-2.3622
CDIF630erm_01859	CDIF630erm_01859	putative NADPH-dependent FMN reductase	-2.04986	-2.34256	-1.55545	-2.13867	-2.28083	-2.41406	0.494416	0.203888	-0.230967	-0.0714999	-11.752	-11.6998	-10.7378	-11.7015	-11.6294	-12.1391	1.01414	-0.00174475	0.122556	-0.439322	23.8678	24.385	24.6201	24.1182	24.4112	24.1151	0.752267	-0.266867	0.543367	-0.269967
CDIF630erm_01867	IunH	inosine/uridine-preferring nucleoside hydrolase	1.30045	1.13675	0.830029	0.964297	1.39923	1.35549	-0.47042	-0.172449	0.0987843	0.218748	-10.678	-11.2075	-11.2618	-12.1197	-10.854	-10.5628	-0.583832	-0.912247	-0.175989	0.64473	26.6301	25.7509	25.8017	25.3422	26.3511	26.4875	-0.828467	-0.408633	-0.279033	0.736667
CDIF630erm_01882	RibH	6,7-dimethyl-8-ribityllumazine synthase	-0.987574	-0.0513909	0.0371442	-0.677264	0.788869	0.672932	1.02472	-0.625873	1.77644	0.724323	-10.4945	-9.25544	-9.72488	-10.0899	-9.6187	-9.35612	0.769669	-0.834448	0.87584	-0.100689	28.3158	28.8349	28.5824	27.3827	29.0272	29.7733	0.2666	-1.4522	0.711333	0.938433
CDIF630erm_01883	RibBA	bifunctional 3,4-dihydroxy-2-butanone 4-phosphate synthase/GTP cyclohydrolase-2	0.67107	0.785383	0.171289	-0.459096	1.74073	2.35743	-0.499782	-1.24448	1.06965	1.57204	-10.6278	-11.3045	-11.955	-12.7459	-10.391	-9.99297	-1.32718	-1.44144	0.236796	1.31149	25.5244	25.1247	24.2074	24.4198	26.3959	27.0962	-1.31697	-0.704867	0.871533	1.9715
CDIF630erm_01884	RibE	riboflavin synthase alpha subunit	-0.482035	0.137078	-0.194185	0.10271	0.634428	1.41626	0.28785	-0.034368	1.11646	1.27918	-12.47	-11.9738	-11.7635	-11.4834	-11.1847	-11.0931	0.706475	0.490332	1.28537	0.880712	22.9221	24.1463	24.044	23.5252	24.8633	24.8282	1.12193	-0.6211	1.94123	0.681867
CDIF630erm_01896	CDIF630erm_01896	rela/spot domain protein	-0.926648	-0.318377	-0.185382	1.40783	-0.493717	-0.916679	0.741266	1.72621	0.432931	-0.598302	-13.6158	-13.3469	-12.6302	-13.3008	-13.265	-13.7957	0.985566	0.0461621	0.350799	-0.448736	22.3321	22.6725	23.0911	23.5371	22.4554	22.3934	0.758967	0.864633	0.123267	-0.279067
CDIF630erm_01906	CDIF630erm_01906	uncharacterized protein	-1.36309	-2.32047	-1.14946	-1.66915	-2.51348	-2.93786	0.213627	0.65132	-1.15039	-0.617389	-11.1494	-11.1931	-11.1463	-10.8551	-12.265	-12.4131	0.00316438	0.337969	-1.11562	-1.22003	25.3937	25.381	26.2283	25.8053	24.433	24.6477	0.8346	0.4243	-0.960733	-0.733367
CDIF630erm_01909	CDIF630erm_01909	putative hydantoinase (C-terminal component)	-2.19523	-1.97138	-1.60763	-1.87714	-3.16657	-3.02042	0.587602	0.0942435	-0.971339	-1.04904	-10.8293	-10.898	-11.0182	-10.8261	-12.4897	-12.613	-0.188914	0.0719394	-1.66044	-1.71497	25.6154	25.8129	25.5843	25.9823	24.1011	24.3893	-0.0311667	0.1694	-1.51437	-1.42357
CDIF630erm_01921	Mrp	iron-sulfur cluster carrier protein	1.03031	0.838565	0.492464	-0.0355982	1.4339	1.79112	-0.537849	-0.874163	0.403589	0.952553	-10.0926	-10.0595	-10.3569	-10.4134	-10.0656	-9.66429	-0.264318	-0.353927	0.0269875	0.395233	26.6511	27.1321	25.5632	25.7307	26.9604	27.634	-1.08797	-1.4014	0.309267	0.501867
CDIF630erm_01961	CDIF630erm_01961	putative phenylalanyl-tRNA synthetase beta chain	-0.639144	0.15875	1.03802	1.32692	-0.527103	-0.31701	1.67716	1.16817	0.112041	-0.47576	-11.2342	-10.9655	-9.98789	-9.79313	-11.1712	-11.1189	1.24629	1.17238	0.0629245	-0.153383	26.0965	25.9442	26.8237	27.1559	25.4594	25.5231	0.727167	1.2117	-0.6371	-0.421133
CDIF630erm_01965	CDIF630erm_01965	putative membrane protein	1.97865	0.784455	1.65963	1.21906	0.994869	0.209142	-0.31902	0.434609	-0.983783	-0.575312	-12.2237	-13.278	-13.1093	-12.8815	-12.9434	-14.0088	-0.885645	0.396454	-0.719696	-0.730776	25.1032	24.2107	24.3829	24.6117	24.1414	23.3297	-0.720267	0.401	-0.9618	-0.881067
CDIF630erm_01966	CDIF630erm_01966	putative CoA-substrate dehydratase and activase	-0.555594	-1.22863	-0.735932	-0.816016	-0.856414	-1.09623	-0.180339	0.412616	-0.30082	0.132404	-12.1878	-12.6192	-12.7267	-12.7976	-12.782	-12.7842	-0.538925	-0.178371	-0.59418	-0.165046	25.5351	25.1535	24.6584	24.5572	24.5012	24.2599	-0.876767	-0.596367	-1.03397	-0.893633
CDIF630erm_01980	CDIF630erm_01980	two-component response regulator	0.200092	0.370743	-0.510068	-0.101864	0.158975	0.0981255	-0.71016	-0.472607	-0.0411175	-0.272617	-11.3258	-11.7601	-12.202	-11.9221	-12.1143	-12.1608	-0.876178	-0.161916	-0.788494	-0.400642	25.0147	25.2371	24.6197	24.4724	24.4881	25.1793	-0.394933	-0.764633	-0.5266	-0.0578
CDIF630erm_01991	Tdh	L-threonine 3-dehydrogenase	-0.77145	-0.341968	0.282484	0.829838	-0.419944	-0.225714	1.05393	1.17181	0.351506	0.116254	-12.7106	-12.924	-12.6133	-11.3598	-12.6994	-12.569	0.0973743	1.56418	0.0112385	0.354959	23.8737	24.5013	24.5724	25.1737	24.1709	24.485	0.6987	0.672433	0.297267	-0.0163
CDIF630erm_01998	TerD4	tellurium resistance protein terD	0.54725	0.274403	0.607626	0.789008	-0.103719	0.0184307	0.060376	0.514605	-0.650969	-0.255973	-9.81758	-9.55704	-9.70636	-9.46816	-10.019	-9.80338	0.111218	0.0888796	-0.201434	-0.24634	25.859	25.5996	26.1901	26.3246	25.2606	25.028	0.3311	0.724967	-0.5984	-0.571567
CDIF630erm_01999	TerD5	tellurium resistance protein terD	0.397326	0.0776504	0.898074	0.585028	0.374711	0.282051	0.500748	0.507378	-0.0226154	0.204401	-10.3758	-10.6706	-10.2541	-10.099	-10.6041	-11.0916	0.12163	0.571604	-0.228358	-0.421036	25.9869	26.5214	26.9996	27.0329	26.4299	26.0907	1.01273	0.511567	0.443033	-0.430633
CDIF630erm_02013	CDIF630erm_02013	hypothetical protein	-0.0613159	-1.43851	0.391169	0.220831	0.112197	-1.47914	0.452484	1.65934	0.173513	-0.0406322	-12.3234	-12.7758	-11.3562	-11.2079	-11.9005	-12.9711	0.967206	1.56789	0.422909	-0.195314	22.6244	21.9937	23.4574	24.1098	22.6812	22.4189	0.833033	2.11607	0.0567667	0.425133
CDIF630erm_02016	Cmk	cytidylate kinase	-0.19359	-0.292026	0.19568	-0.0943523	-0.318335	-0.0943286	0.38927	0.197674	-0.124746	0.197698	-11.4035	-11.1088	-11.0337	-11.0701	-11.938	-11.6082	0.369769	0.0387603	-0.534534	-0.499304	24.1141	24.1711	24.0844	24.4056	24.0407	23.8326	-0.0297333	0.234467	-0.0734	-0.338533
CDIF630erm_02035	AroB	3-dehydroquinate synthase	-6.38834	-5.90123	-4.97819	-5.66671	-6.23678	-5.16337	1.41014	0.234522	0.151552	0.737857	-13.2691	-12.7965	-13.2738	-12.5625	-13.5423	-13.217	-0.00465525	0.234041	-0.273193	-0.420552	23.8729	23.5454	23.6374	24.1337	23.2683	22.8962	-0.2355	0.5883	-0.6046	-0.649233
CDIF630erm_02038	PheA	bifunctional P-protein, chorismate mutase/prephenate dehydratase	-4.27505	-2.29073	-3.19824	-3.49678	-5.02216	-4.57704	1.07681	-1.20605	-0.747112	-2.28631	-13.4839	-12.9207	-13.2052	-12.6803	-13.6781	-13.6766	0.278664	0.240367	-0.194229	-0.755882	21.837	22.8095	21.6438	23.3822	21.5195	21.6268	-0.193167	0.5727	-0.3175	-1.1827
CDIF630erm_02039	AroE1	shikimate dehydrogenase	-4.9046	-4.83701	-4.01686	-3.49323	-5.12947	-5.37722	0.887734	1.34378	-0.224875	-0.540206	-11.8133	-11.7945	-11.3127	-11.1262	-12.2196	-12.4222	0.500594	0.668304	-0.406232	-0.62769	23.2612	23.4359	24.4938	24.6932	22.8193	23.2939	1.2326	1.25733	-0.4419	-0.142
CDIF630erm_02040	AroK	shikimate kinase	-6.19335	-6.36533	-4.99174	-4.95695	-6.43177	-6.34618	1.20161	1.40839	-0.238423	0.0191509	-11.4366	-12.353	-11.6996	-11.2716	-12.1323	-12.9757	-0.26293	1.08138	-0.695697	-0.62271	23.9905	24.0106	24.5065	24.4386	24.0502	23.4367	0.516033	0.428067	0.0597	-0.5739
CDIF630erm_02100	CDIF630erm_02100	putative membrane protein	-1.68132	-1.81353	-1.59844	-1.23552	-3.07283	-4.35376	0.0828779	0.578009	-1.39152	-2.54023	-9.02563	-9.75531	-9.5451	-8.99621	-10.4635	-11.2934	-0.519465	0.759105	-1.4379	-1.5381	27.3424	26.9215	27.5181	27.2201	25.5439	24.8674	0.175733	0.298533	-1.79843	-2.05417
CDIF630erm_02103	CDIF630erm_02103	putative phage-related cell wall hydrolase (endolysin)	0.702329	1.88379	2.24744	3.17668	1.30617	1.24724	1.54511	1.29289	0.60384	-0.636548	-12.1477	-11.2653	-10.272	-10.1167	-11.465	-11.5418	1.87564	1.14863	0.682666	-0.276437	23.705	24.3276	24.8166	25.7625	24.3246	24.1193	1.1116	1.43487	0.619633	-0.2083
CDIF630erm_02140	AccA	acetyl-CoA carboxylase, subunit alpha	1.06988	1.20045	0.872513	1.43325	0.954176	0.988381	-0.197365	0.232796	-0.115702	-0.212068	-12.1705	-12.7407	-12.4016	-12.2903	-12.6017	-12.5056	-0.23109	0.45037	-0.43114	0.235074	23.9847	24.0532	23.9482	24.4515	23.9534	23.9241	-0.0364333	0.398267	-0.0313	-0.129167
CDIF630erm_02141	AccD	acetyl-CoA carboxylase, subunit beta	2.21895	2.47676	1.61048	1.92951	0.93019	1.58746	-0.608463	-0.547252	-1.28876	-0.889306	-11.2546	-12.0068	-11.9092	-11.6683	-11.7262	-12.3604	-0.654612	0.338488	-0.471659	-0.353667	24.0952	23.9983	23.6398	24.0921	23.764	23.4368	-0.455367	0.0937333	-0.331133	-0.561533
CDIF630erm_02142	AccC	biotin carboxylase	0.246388	0.0891059	0.0722091	0.257198	0.0769673	-0.150281	-0.174179	0.168092	-0.169421	-0.239387	-11.1751	-11.4965	-11.6055	-11.3851	-11.2532	-11.6415	-0.430454	0.111439	-0.0781483	-0.144951	24.9847	24.9881	24.7502	25.121	25.029	24.7034	-0.234533	0.132867	0.0443	-0.284767
CDIF630erm_02158	CDIF630erm_02158	uncharacterized protein, coenzyme F420|L-glutamate ligase-like	-0.498584	-0.717166	-0.074386	-0.595576	0.0037521	-0.282063	0.424198	0.12159	0.502336	0.435103	-10.4352	-10.5135	-10.0699	-10.1961	-10.2223	-10.3352	0.365312	0.317381	0.212887	0.178326	26.0692	26.2425	26.5121	26.5288	26.47	26.4206	0.442933	0.2863	0.400867	0.178033
CDIF630erm_02175	CDIF630erm_02175	putative enzyme, cyclase family	-0.729897	0.55645	0.394465	1.37266	-1.42744	-0.93396	1.12436	0.816213	-0.697542	-1.49041	-10.6885	-9.84451	-10.204	-9.109	-11.1358	-11.1165	0.484543	0.735515	-0.447273	-1.27204	25.2919	27.086	26.6055	27.2444	24.8532	25.4571	1.31357	0.158467	-0.438733	-1.6289
CDIF630erm_02177	CDIF630erm_02177	peptidase M20A, peptidase V-related	0.535171	0.172156	-0.266997	0.539311	0.873226	0.172367	-0.802168	0.367155	0.338055	0.00021103	-11.7419	-11.9182	-12.3974	-12.9938	-12.1868	-12.1847	-0.655505	-1.07559	-0.444853	-0.2665	23.8114	23.8203	23.0779	23.8632	23.5003	23.7681	-0.7335	0.0429667	-0.311067	-0.0522
CDIF630erm_02182	MutS	DNA mismatch repair protein MutS	0.405779	0.30518	0.0797761	0.33187	0.542252	0.221252	-0.326003	0.0266894	0.136474	-0.083928	-11.5722	-12.2419	-12.4358	-12.1014	-12.0399	-12.1548	-0.863577	0.140495	-0.467622	0.087112	24.7359	24.603	23.9812	24.6751	24.4922	24.541	-0.754633	0.0720667	-0.2437	-0.0620333
CDIF630erm_02195	MiaB	tRNA-2-methylthio-N(6)-dimethylallyladenosine synthase	1.55888	0.203989	0.545384	-0.215913	1.12106	0.459182	-1.0135	-0.419902	-0.437818	0.255193	-11.8056	-12.9606	-12.6413	-12.8319	-12.5331	-13.355	-0.835721	0.128639	-0.727586	-0.39446	23.3087	22.6719	23.1219	22.8193	22.9452	22.7513	-0.1868	0.1474	-0.363533	0.0794333
CDIF630erm_02241	ClpB	chaperone protein	-2.70801	-2.91844	-3.78321	-3.89424	-2.51957	-2.95847	-1.0752	-0.975796	0.188445	-0.0400285	-11.4478	-11.6696	-12.1343	-11.528	-11.968	-11.8458	-0.686481	0.141535	-0.520244	-0.176287	25.098	25.4626	25.1223	25.6337	25.1004	25.3675	0.0242667	0.1711	0.0024	-0.0950667
CDIF630erm_02248	CDIF630erm_02248	N-carbamoyl-L-amino acid hydrolase	-2.54842	-2.21654	0.000191131	-0.0657629	-1.81613	-1.52769	2.54861	2.15078	0.732282	0.688854	-12.9103	-12.993	-10.8269	-11.0731	-12.8503	-12.6243	2.08345	1.91997	0.0600156	0.368733	22.5573	22.7319	24.2544	25.2228	22.9083	23.2523	1.69713	2.4909	0.351	0.520433
CDIF630erm_02270	CDIF630erm_02270	transcriptional regulator, RpiR family	0.538065	0.468334	0.277764	0.216448	0.332052	0.423955	-0.260301	-0.251886	-0.206013	-0.0443788	-11.2755	-12.0561	-11.9352	-11.5202	-11.9841	-11.8375	-0.659759	0.535917	-0.708659	0.218608	23.8283	23.8261	24.0018	24.3969	23.4414	23.7194	0.173567	0.570767	-0.386833	-0.106733
CDIF630erm_02276	LysC	aspartokinase	0.495894	0.221782	0.584209	-1.00777	-0.34639	-0.448396	0.0883153	-1.22956	-0.842284	-0.670177	-11.1863	-11.661	-12.4386	-12.5121	-11.752	-12.3205	-1.25222	-0.851165	-0.565682	-0.659493	24.3479	24.1159	23.1406	23.6618	23.9955	23.372	-1.2073	-0.4541	-0.3524	-0.7439
CDIF630erm_02279	CDIF630erm_02279	putative membrane protein	0.439706	0.183522	-1.4344	-0.52557	0.225397	-1.01215	-1.8741	-0.709092	-0.214309	-1.19567	-11.7516	-12.4852	-12.6668	-12.3285	-13.3098	-13.6541	-0.915222	0.156694	-1.55824	-1.16883	23.38	23.6643	23.2066	23.2893	22.4615	22.1357	-0.1734	-0.375033	-0.9185	-1.52867
CDIF630erm_02282	GlnS	glutamine--tRNA ligase	0.286538	0.277842	0.450897	0.106739	0.164369	-0.0285386	0.164359	-0.171104	-0.122169	-0.306381	-11.0775	-11.1685	-10.7689	-10.7374	-11.3224	-11.6366	0.308612	0.431108	-0.244844	-0.468164	26.3031	26.4684	26.6485	26.2633	26.1456	26.1119	0.3454	-0.2051	-0.157467	-0.356467
CDIF630erm_02284	CDIF630erm_02284	LUD domain protein	0.193777	0.43873	0.0848096	0.76336	-0.524155	-0.0766489	-0.108967	0.32463	-0.717931	-0.515379	-10.7855	-10.7367	-11.2449	-11.1987	-11.3276	-11.1305	-0.459448	-0.462081	-0.542129	-0.393854	24.7721	25.472	25.5358	24.9247	24.7068	24.9014	0.763667	-0.547267	-0.0653	-0.570567
CDIF630erm_02291	CDIF630erm_02291	ABC-type transport system, ATP-binding protein	0.442047	-0.0959867	0.40618	0.0170035	0.337444	0.180847	-0.0358673	0.11299	-0.104603	0.276833	-10.436	-11.4771	-11.6289	-11.4429	-11.339	-11.1505	-1.19293	0.0341938	-0.903083	0.326617	25.8044	25.0981	25.841	25.3682	25.6621	25.3201	0.0365667	0.2701	-0.1423	0.221933
CDIF630erm_02322	XdhA4	xanthine dehydrogenase, molybdenum binding subunit	0.00533707	-0.489	-0.171078	-0.597149	-0.154915	-0.502145	-0.176415	-0.108149	-0.160252	-0.0131454	-11.5161	-12.5539	-10.8894	-11.7501	-11.8337	-12.214	0.626636	0.803779	-0.317649	0.339852	24.7051	24.0568	24.7679	24.4424	24.573	24.1636	0.0627667	0.385567	-0.132133	0.106733
CDIF630erm_02324	XdhB3	xanthine dehydrogenase, FAD-binding subunit	-0.0642878	-0.739737	-0.403037	-0.702605	-0.792943	-0.719619	-0.338749	0.0371321	-0.728655	0.0201182	-13.3045	-13.3689	-12.2624	-12.534	-13.002	-13.9212	1.04211	0.834908	0.302472	-0.552281	23.0213	22.5475	23.4566	22.6442	22.7428	22.8384	0.435333	0.0967	-0.278433	0.290967
CDIF630erm_02343	BipA	GTP-binding protein BipA	0.0859133	-0.460279	-0.827065	-1.03675	-0.509749	-0.66522	-0.912978	-0.576466	-0.595662	-0.204942	-11.6289	-12.2307	-12.0662	-12.2786	-12.5177	-12.9638	-0.437332	-0.0479376	-0.88889	-0.733146	25.0778	24.3293	24.5495	24.369	24.8986	24.7685	-0.528333	0.0397333	-0.1792	0.439233
CDIF630erm_02347	ThrC	threonine synthase	-0.542326	1.12866	-0.122661	-0.262176	-1.3766	-0.318515	0.419664	-1.39083	-0.834272	-1.44717	-10.8785	-10.1097	-11.2122	-11.0144	-12.0793	-11.3357	-0.333627	-0.904724	-1.20081	-1.226	24.8842	26.1924	25.2603	25.8701	23.9611	24.7087	0.376067	-0.3223	-0.923133	-1.4837
CDIF630erm_02348	ThrB	homoserine kinase	-0.564793	1.41531	-0.296897	-0.239131	-1.39673	0.0484283	0.267896	-1.65444	-0.831934	-1.36688	-12.5242	-11.0664	-11.7437	-11.5993	-12.8624	-11.8684	0.780503	-0.532871	-0.338248	-0.802033	22.743	25.3882	23.3007	23.9368	22.7726	24.2834	0.557733	-1.45147	0.0296333	-1.1048
CDIF630erm_02359	IspG	4-hydroxy-3-methylbut-2-en-1-yl diphosphate synthase	-0.519006	-0.813338	-0.292014	-0.445698	-1.51277	-1.30607	0.226992	0.36764	-0.993762	-0.492734	-12.1213	-12.0628	-12.7533	-12.9298	-12.7951	-12.5374	-0.63201	-0.866996	-0.673815	-0.474613	23.4147	23.7317	22.9846	22.6476	23.3741	22.8384	-0.430067	-1.08407	-0.0405667	-0.893333
CDIF630erm_02368	Rrf	ribosome-recycling factor	0.0435244	-0.127846	-0.00568054	-0.258916	-0.129831	-0.0228866	-0.0492049	-0.131071	-0.173355	0.104959	-9.24568	-9.4859	-9.56466	-9.50794	-9.71143	-9.48455	-0.318983	-0.022043	-0.465751	0.00134417	26.9881	27.4313	27.5544	27.3957	27.1438	27.4409	0.5663	-0.0356	0.155633	0.0096
CDIF630erm_02369	PyrH	uridylate kinase	-1.26897	-1.53027	-1.28193	-1.09069	-0.947096	-0.910268	-0.012963	0.439588	0.321873	0.620007	-10.2482	-11.2025	-10.6574	-10.8481	-10.4665	-10.9512	-0.409177	0.354395	-0.218232	0.251375	25.9258	24.9984	25.4852	25.2753	25.7374	25.4602	-0.440667	0.2769	-0.188433	0.4618
CDIF630erm_02370	Tsf	elongation factor ts (EF-ts)	0.223048	-0.236624	-0.459642	-0.857271	-0.0266671	0.0480808	-0.68269	-0.620647	-0.249715	0.284705	-7.69638	-8.38968	-8.92632	-8.97106	-8.06918	-8.56753	-1.22994	-0.581378	-0.372795	-0.177844	28.627	28.2603	28.3337	28.5268	28.5003	28.3345	-0.293333	0.2665	-0.1267	0.0742667
CDIF630erm_02371	RpsB	30S ribosomal protein S2	1.13978	1.2919	0.615363	0.191569	1.08737	1.38	-0.524417	-1.10033	-0.0524069	0.0881016	-6.90718	-8.05757	-7.67328	-7.91297	-7.59853	-7.89375	-0.766092	0.144599	-0.691349	0.163826	29.2194	27.9227	28.3015	27.8587	28.245	28.1691	-0.917833	-0.0639667	-0.974333	0.246367
CDIF630erm_02387	ThiH2	2-iminoacetate synthase	-1.46227	-2.78324	-2.3043	-3.56537	-1.74082	-2.64497	-0.842029	-0.782129	-0.278542	0.138271	-11.6453	-13.3646	-10.6069	-13.186	-11.7258	-12.322	1.03841	0.178651	-0.0804582	1.04263	24.554	23.0305	25.9443	23.3433	24.8725	24.0285	1.3903	0.312767	0.3185	0.998
CDIF630erm_02389	CDIF630erm_02389	isoleucine 2-epimerase	-1.76992	-2.09633	0.461907	0.0323487	-1.57936	-4.21541	2.23182	2.12868	0.190554	-2.11908	-11.9528	-11.0376	-9.72496	-9.26893	-12.2844	-12.1619	2.22788	1.76871	-0.331607	-1.12422	25.34	27.2511	27.8717	28.7803	25.11	25.9687	2.5317	1.52917	-0.229967	-1.2824
CDIF630erm_02413	CDIF630erm_02413	putative alpha/beta hydrolase	1.02036	-0.118519	1.2193	1.41511	0.588123	0.392836	0.198945	1.53363	-0.432237	0.511355	-12.1575	-12.4341	-11.2548	-11.7921	-12.2018	-12.8063	0.90266	0.641979	-0.0443275	-0.372177	26.0341	25.4113	26.8378	25.8939	25.125	26.185	0.803733	0.482667	-0.909133	0.773767
CDIF630erm_02422	CDIF630erm_02422	glucan 1,4-alpha-maltohydrolase	0.913324	0.472027	1.52975	0.477214	0.358354	0.244078	0.616422	0.00518656	-0.55497	-0.227949	-13.8616	-13.9965	-13.5534	-12.5807	-15.1714	-15.0467	0.3082	1.41583	-1.30977	-1.05014	22.7757	24.424	24.3394	24.731	22.5728	23.3763	1.5637	0.307	-0.202867	-1.0477
CDIF630erm_02425	CDIF630erm_02425	cell wall hydrolase	1.4842	1.38837	0.922046	1.17695	0.966204	1.16716	-0.562157	-0.211424	-0.517999	-0.221209	-11.959	-12.4358	-11.4302	-11.3582	-12.3709	-12.3631	0.528802	1.07769	-0.411933	0.0727917	25.1885	25.6189	25.6829	26.2497	24.9756	25.283	0.494367	0.6308	-0.212933	-0.3359
CDIF630erm_02427	FtnA	bacterial non-heme ferritin	0.0909798	0.271128	0.123568	0.352783	0.120431	0.152943	0.0325878	0.0816545	0.0294514	-0.118185	-7.69892	-7.83168	-8.16162	-7.5895	-7.88989	-8.04286	-0.462703	0.242181	-0.190969	-0.21118	29.1824	30.1854	29.4242	29.2893	29.494	30.283	0.2418	-0.896067	0.311633	0.0976
CDIF630erm_02460	CDIF630erm_02460	putative radical SAM superfamily lipoprotein	-0.854877	-0.253949	-0.21429	-0.108293	-0.936251	-0.869575	0.640587	0.145656	-0.0813742	-0.615627	-11.9326	-12.5655	-11.5417	-11.2724	-12.3231	-12.6288	0.390944	1.29314	-0.390453	-0.0632852	24.2883	24.4332	24.836	25.163	24.0735	24.037	0.547667	0.729867	-0.214867	-0.396167
CDIF630erm_02478	AsnC	asparagine--tRNA ligase	-0.348898	-0.306281	-0.859438	-0.84065	0.58703	-0.753272	-0.51054	-0.534369	0.935928	-0.446992	-10.1973	-9.85453	-10.0411	-9.88632	-9.72281	-9.39921	0.15618	-0.0317927	0.474522	0.455313	27.5001	27.5697	27.1123	27.4819	27.6342	27.5719	-0.387767	-0.0877667	0.1341	0.0022
CDIF630erm_02484	CDIF630erm_02484	putative ATPase	0.123468	0.178917	1.15479	1.85101	0.924027	1.20584	1.03132	1.67209	0.800558	1.02692	-12.8897	-12.7581	-12.8549	-11.6765	-12.725	-12.0185	0.0347632	1.08154	0.164695	0.739558	22.5741	22.625	23.3674	24.3314	22.8984	23.2738	0.793367	1.70633	0.324333	0.6488
CDIF630erm_02487	Eam	glutamate 2,3-aminomutase	-1.50296	-2.03585	0.81131	-0.511892	-0.606387	-2.09156	2.31427	1.52396	0.896572	-0.0557064	-12.5669	-12.7067	-10.539	-10.824	-11.3611	-12.0014	2.02784	1.88265	1.20572	0.705283	23.4165	23.0156	24.7934	25.3496	24.1688	23.9589	1.37683	2.334	0.752267	0.943233
CDIF630erm_02495	AmpP	xaa-pro aminopeptidase	0.427082	0.163633	0.736307	0.157971	0.822765	0.979478	0.309225	-0.00566249	0.395683	0.815844	-11.3888	-11.7503	-11.4265	-11.4934	-11.6207	-11.1933	-0.0376641	0.256928	-0.231906	0.556982	25.2858	25.391	25.3133	25.0371	25.4975	26.355	0.0274333	-0.3539	0.2117	0.963967
CDIF630erm_02497	PrsA1	peptidyl-prolyl cis-trans isomerase, PpiC-type	-0.487467	-1.14579	0.55748	-0.0268322	-0.697322	-1.14143	1.04495	1.11895	-0.209854	0.00435283	-10.7373	-11.8386	-10.7622	-10.9858	-11.4829	-11.8979	-0.0249238	0.852742	-0.745592	-0.0593054	25.5885	24.0902	25.2943	26.0394	24.5109	23.7665	-0.294133	1.94923	-1.0776	-0.323733
CDIF630erm_02556	Pgm	phosphoglucomutase	-0.144489	-0.594827	-0.00798011	-0.156856	-0.120518	-0.363882	0.136509	0.437972	0.0239712	0.230946	-10.4312	-10.9381	-10.6615	-10.4234	-10.6942	-10.8547	-0.230374	0.514753	-0.263028	0.0834028	26.0212	26.1586	26.7545	26.8503	26.3664	26.2696	0.7333	0.691667	0.345233	0.110967
CDIF630erm_02558	RpiB1	ribose-5-phosphate isomerase	0.0211882	0.262833	0.405276	0.0783019	0.706802	-0.356772	0.384088	-0.184532	0.685614	-0.619606	-9.77065	-9.89971	-9.82134	-9.91081	-10.004	-9.86452	-0.0506909	-0.0110996	-0.233366	0.0351869	26.1784	26.3196	25.9792	26.2663	26.5347	26.9557	-0.1992	-0.0532333	0.3563	0.6361
CDIF630erm_02559	Tkt'1	transketolase, C-terminal section	0.244648	-2.19195	-0.56506	-0.824159	-1.98008	-1.24949	-0.809708	1.36779	-2.22473	0.942458	-8.81256	-9.4293	-9.33135	-9.01124	-9.28633	-9.85335	-0.518783	0.41806	-0.473768	-0.424046	28.0674	27.825	27.8246	28.1322	27.9826	28.0125	-0.242867	0.3072	-0.0848	0.187567
CDIF630erm_02560	Tkt1	transketolase, N-terminal section	-1.01483	-1.5979	-0.487297	-0.620003	-0.224538	-0.594473	0.527537	0.977896	0.790297	1.00343	-9.52641	-10.208	-10.3455	-10.0341	-10.186	-10.2119	-0.819073	0.173928	-0.659588	-0.00383331	27.5695	26.6415	27.5058	27.142	27.0587	26.7786	-0.0636667	0.5005	-0.510833	0.137167
CDIF630erm_02567	Tal2	transaldolase	0.375954	0.237925	0.582539	0.0616965	0.245919	0.228511	0.206585	-0.176228	-0.130035	-0.00941407	-9.63454	-10.0676	-9.40778	-9.79742	-9.87837	-9.82652	0.22676	0.270137	-0.243834	0.241037	27.0064	27.4109	27.1633	27.2433	27.5953	27.233	0.156933	-0.167633	0.5889	-0.1779
CDIF630erm_02568	Xpt	xanthine phosphoribosyltransferase	0.0279859	-0.147917	1.48	-0.0552197	-0.172895	-0.438793	1.45201	0.0926969	-0.20088	-0.290876	-10.19	-11.1507	-10.911	-10.6472	-11.0194	-11.2881	-0.720932	0.503469	-0.829382	-0.137441	25.8662	25.2281	25.9627	25.6206	25.5684	25.2636	0.0965333	0.392433	-0.297767	0.0355
CDIF630erm_02574	GuaB	IMP dehydrogenase	0.320841	0.157622	0.401653	0.42931	0.0910852	0.0238982	0.0808117	0.271688	-0.229756	-0.133724	-9.51674	-9.48959	-9.53799	-9.19649	-9.78376	-9.67768	-0.0212498	0.293101	-0.267019	-0.188089	27.1945	27.3027	27.8254	28.2594	27.0799	26.9879	0.6309	0.9567	-0.114567	-0.314767
CDIF630erm_02577	Gbd	NAD-dependent 4-hydroxybutyrate dehydrogenase	0.22602	1.92433	-1.34967	-0.853611	-2.23436	-1.98892	-1.57569	-2.77794	-2.46038	-3.91325	-10.9416	-9.87193	-13.2964	-12.5415	-13.5078	-13.0477	-2.35483	-2.66953	-2.56615	-3.17575	23.7498	25.7429	22.2686	23.065	21.4838	22.2607	-1.48117	-2.67787	-2.26603	-3.48217
CDIF630erm_02581	SucD	succinate-semialdehyde dehydrogenase (acetylating)	2.82259	3.86483	-0.453289	-0.486776	-0.110878	0.186958	-3.27588	-4.35161	-2.93347	-3.67787	-9.77597	-8.74444	-13.5765	-13.5811	-12.9516	-12.5733	-3.8005	-4.83666	-3.17561	-3.82887	26.2793	27.7682	22.0657	22.151	22.6564	22.8089	-4.21353	-5.61723	-3.62283	-4.95933
CDIF630erm_02587	GrdD	glycine reductase complex, component C subunit alpha	-4.50108	-4.78635	-1.50336	-2.35107	-2.68167	-1.40741	2.99772	2.43527	1.81941	3.37894	-12.6217	-13.5461	-10.1287	-10.9921	-11.5061	-10.4259	2.49296	2.55408	1.11555	3.1202	23.2808	22.8652	25.8039	25.9382	24.6425	25.8025	2.5231	3.07297	1.36173	2.93727
CDIF630erm_02588	GrdC	glycine reductase complex, component C subunit beta	-4.35742	-5.02209	-1.40084	-2.35312	-2.23585	-1.46413	2.95658	2.66896	2.12157	3.55796	-11.4797	-12.2579	-9.58236	-10.0102	-10.4402	-9.46366	1.89738	2.24775	1.03953	2.79426	24.0877	23.9519	27.2494	26.8952	25.9506	27.1599	3.16167	2.94337	1.8629	3.20807
CDIF630erm_02589	GrdB	glycine reductase complex, component B gamma subunit (selenocysteine)	-5.52668	-3.22255	-1.1733	-2.2906	-2.93784	-1.54067	4.35338	0.931947	2.58884	1.68188	-12.0047	-13.4517	-8.80171	-9.52912	-10.387	-9.24038	3.20299	3.92256	1.6177	4.21131	25.424	24.7519	28.7909	28.5267	27.3264	28.6259	3.36687	3.77477	1.90243	3.87397
CDIF630erm_02594	GrdE	glycine reductase complex, component B subunits alpha and beta (Selenoprotein PB alpha/beta)	-4.86002	-5.07659	-1.10699	-1.9039	-2.49959	-1.00809	3.75303	3.17269	2.36043	4.06849	-11.026	-11.4411	-8.5582	-9.17254	-9.49927	-8.71315	2.46779	2.26861	1.52671	2.728	25.6518	25.0766	29.1765	28.1166	27.6818	29.0119	3.5247	3.04	2.02997	3.93533
CDIF630erm_02596	TrxB3	thioredoxin reductase	-4.13671	-5.32224	-1.60536	-2.53296	-2.88217	-1.65169	2.53135	2.78928	1.25454	3.67055	-12.3858	-12.2226	-9.47686	-10.362	-10.3314	-9.46798	2.9089	1.86056	2.05438	2.75458	23.5764	22.8743	25.9613	25.6461	24.8984	25.8601	2.38483	2.77187	1.322	2.9858
CDIF630erm_02619	CDIF630erm_02619	indole-3-acetate kinase	-2.53203	-2.83576	-0.487413	-0.899366	-1.5346	-2.06045	2.04462	1.9364	0.997438	0.775314	-11.449	-11.7202	-10.0465	-10.0226	-10.7683	-11.0273	1.40252	1.69764	0.680758	0.692957	24.4284	23.4447	26.1999	25.7025	24.7269	23.8415	1.77147	2.25777	0.298467	0.3968
CDIF630erm_02620	IorB	indolepyruvate oxidoreductase, sununit beta	-2.72073	-1.61842	0.707452	0.158997	-1.54229	-0.91165	3.42818	1.77742	1.17844	0.70677	-13.0601	-12.5565	-9.384	-9.58428	-11.5871	-11.6979	3.67612	2.97221	1.47298	0.858566	23.1719	23.0928	26.5589	26.4649	24.5319	23.8453	3.387	3.37207	1.36	0.7525
CDIF630erm_02621	IorA	indolepyruvate oxidoreductase, sununit alpha	-4.4075	-1.212	0.0918991	-0.332905	-1.92172	-3.26417	4.4994	0.8791	2.48578	-2.05217	-13.3084	-12.563	-9.64301	-9.54589	-11.6278	-11.4263	3.66543	3.01715	1.68067	1.13677	23.1269	24.4524	27.0448	27.1992	24.9835	25.3586	3.91793	2.7468	1.85657	0.9062
CDIF630erm_02622	CDIF630erm_02622	aromatic-amino-acid aminotransferase, tyrB-like	-2.47817	-2.39462	0.599146	0.307128	-1.7885	-1.26847	3.07731	2.70175	0.689668	1.12615	-15.0308	-13.5988	-11.4848	-11.8342	-13.6183	-13.5362	3.546	1.76463	1.41254	0.0625821	19.6474	22.0675	25.0568	25.4872	22.0881	22.7831	5.40937	3.4197	2.4407	0.715567
CDIF630erm_02645	Dut	dUTP diphosphatase	0.726892	0.259351	-0.235166	-0.569986	-0.171227	-0.550629	-0.962058	-0.829337	-0.898118	-0.809981	-9.93808	-10.902	-11.3715	-10.7991	-10.4004	-10.7851	-1.43339	0.102886	-0.462345	0.116887	25.7805	25.3814	25.258	25.216	25.6233	25.2988	-0.522467	-0.165433	-0.1572	-0.0826333
CDIF630erm_02647	CDIF630erm_02647	transcriptional regulator, MarR family	0.233458	-0.0195883	0.0117292	-0.862784	-0.270235	-0.790458	-0.221729	-0.843195	-0.503693	-0.77087	-12.314	-12.6344	-12.5678	-12.4633	-12.5194	-12.9542	-0.253774	0.171048	-0.205396	-0.31978	21.7501	22.033	22.0766	21.8278	22.3852	21.8848	0.326533	-0.205233	0.635067	-0.148233
CDIF630erm_02652	PpdK	pyruvate phosphate dikinase	1.10552	-0.235956	0.0541222	-1.63502	1.25181	0.211551	-1.0514	-1.39906	0.146286	0.447507	-11.598	-11.7882	-11.1141	-11.0737	-11.7739	-11.5079	0.483905	0.714505	-0.175891	0.280335	25.1506	25.0554	25.7655	25.3649	25.7737	25.5976	0.614867	0.309467	0.623133	0.542133
CDIF630erm_02654	CDIF630erm_02654	putative transcriptional repressor ccpn	-0.135818	-0.111078	0.209728	-0.281472	-0.799723	-0.00731188	0.345546	-0.170393	-0.663905	0.103767	-11.7742	-11.769	-11.966	-11.8462	-11.6309	-11.8076	-0.191719	-0.0772167	0.143343	-0.0386778	22.5221	22.9549	22.7321	22.8297	22.8886	23.1528	0.21	-0.125233	0.366533	0.197867
CDIF630erm_02675	GlyS	glycine--tRNA ligase, beta subunit	-0.222978	0.211009	-0.193586	0.240049	-0.514965	-0.42977	0.0293915	0.0290398	-0.291987	-0.640779	-9.69484	-9.90143	-10.0925	-9.50912	-10.2649	-10.2394	-0.397622	0.392317	-0.57004	-0.337972	28.4569	28.2644	28.1163	28.6411	27.9106	27.8867	-0.340533	0.376733	-0.546233	-0.377633
CDIF630erm_02676	GlyQ	glycine--tRNA ligase, alpha subunit	0.268249	0.637333	0.441818	0.575637	0.00444133	-0.151533	0.173569	-0.0616962	-0.263807	-0.788866	-10.8126	-10.8145	-10.9654	-10.6589	-11.739	-11.2916	-0.152733	0.155532	-0.926361	-0.477106	25.5361	25.8377	25.5782	26.2294	25.0349	25.0627	0.0421333	0.391667	-0.5012	-0.774967
CDIF630erm_02677	CDIF630erm_02677	uncharacterized protein	-1.2005	-0.536772	-0.60608	-0.318376	-1.67892	-1.68193	0.594421	0.218396	-0.478415	-1.14516	-9.80446	-9.39548	-9.49826	-9.12542	-10.4478	-10.2541	0.306198	0.270062	-0.6433	-0.858606	26.1773	26.7424	26.757	27.2657	25.8788	25.8467	0.579767	0.523333	-0.298433	-0.895733
CDIF630erm_02681	Era	GTP-binding protein Era	0.847888	0.246316	0.724892	0.421245	0.747064	0.352849	-0.122996	0.174928	-0.100824	0.106533	-11.6508	-11.9835	-11.56	-11.9011	-12.0416	-12.3374	0.0908152	0.0823875	-0.390801	-0.353964	23.6763	23.4115	23.8644	23.7255	23.6565	23.4766	0.1881	0.314	-0.0198333	0.0650667
CDIF630erm_02685	CDIF630erm_02685	PhoH-like protein	0.537467	0.540725	0.350914	-0.00420694	0.807086	1.36175	-0.186554	-0.544932	0.269619	0.821028	-12.6358	-13.1617	-12.5125	-12.2761	-12.748	-13.046	0.123274	0.885622	-0.112235	0.115742	22.7355	22.8359	22.7287	22.6011	22.9412	22.5113	-0.00683333	-0.234767	0.2057	-0.324567
CDIF630erm_02688	CDIF630erm_02688	putative ribosome-associated sigma 54 modulation protein	-0.884653	0.438735	-1.52095	-0.736937	-1.6704	-1.40946	-0.636293	-1.17567	-0.785751	-1.8482	-10.218	-11.6429	-11.1333	-10.8355	-11.7358	-11.9481	-0.915348	0.807399	-1.51786	-0.305178	25.9034	26.8231	25.6512	26.2624	25.3644	25.7362	-0.252133	-0.5607	-0.538967	-1.08683
CDIF630erm_02690	CDIF630erm_02690	putative aspartyl/glutamyl-tRNA amidotransferase subunit B-related	0.0149727	0.211114	-0.0933405	0.0620357	0.0520721	-0.0167481	-0.108313	-0.149079	0.0370994	-0.227862	-9.17308	-9.22461	-9.42803	-8.91664	-9.80763	-9.47894	-0.254946	0.307971	-0.634551	-0.254327	27.5645	28.0129	28.1214	27.8299	28.2219	28.1813	0.556867	-0.182967	0.657333	0.168467
CDIF630erm_02692	CDIF630erm_02692	putative histidine triad (HIT) protein	-0.37919	0.377103	-0.220759	0.0283315	-0.533423	-1.1607	0.158431	-0.348772	-0.154233	-1.5378	-10.4323	-9.21278	-9.19838	-9.63609	-10.2459	-10.3682	1.23387	-0.423308	0.186372	-1.15544	26.8673	27.6081	26.7624	26.8439	24.7589	26.916	-0.1049	-0.764167	-2.10837	-0.692033
CDIF630erm_02693	MtaB	threonylcarbamoyladenosine tRNA methylthiotransferase	0.0920138	-0.050813	0.06484	0.0176534	0.300486	-0.226472	-0.0271739	0.0684664	0.208472	-0.175659	-12.2764	-13.2068	-13.4564	-13.5093	-12.9799	-13.3208	-1.18003	-0.302476	-0.703507	-0.113998	22.5761	22.5837	21.8367	22.3073	22.6415	22.2187	-0.739367	-0.276433	0.0654	-0.365
CDIF630erm_02705	GlcK	glucokinase	0.773695	0.683504	0.451378	0.948864	0.357519	0.557351	-0.322317	0.265359	-0.416175	-0.126153	-12.1582	-12.7831	-12.3388	-12.0536	-12.9792	-13.098	-0.180647	0.72951	-0.821069	-0.314848	24.5359	24.2869	24.0396	24.9463	24.1469	24.0415	-0.496267	0.659433	-0.388967	-0.245367
CDIF630erm_02706	DnaJ	chaperone protein DnaJ	0.0810293	-0.842569	0.291028	-0.539538	-0.32016	-1.17278	0.209999	0.303031	-0.40119	-0.330215	-11.3091	-12.2117	-12.1071	-12.4941	-12.0596	-12.7506	-0.797938	-0.282334	-0.750422	-0.538819	24.1872	23.7647	23.5453	24.6408	24.009	23.3821	-0.641833	0.876067	-0.1782	-0.382567
CDIF630erm_02707	DnaK	chaperone protein DnaK	-0.999576	0.309216	-0.725314	-0.19973	-0.885955	0.0271815	0.274261	-0.508946	0.113621	-0.282035	-8.20524	-8.08489	-8.93618	-8.71697	-8.54871	-8.45152	-0.730941	-0.632076	-0.343474	-0.366629	29.1362	29.0177	28.4485	28.8229	28.9754	28.655	-0.687633	-0.1948	-0.160733	-0.362667
CDIF630erm_02708	GrpE	protein (HSP-70 cofactor)	0.484083	0.131595	-0.946124	-0.655149	-0.281016	-0.470753	-1.43021	-0.786744	-0.765099	-0.602348	-10.5404	-10.2771	-10.8452	-10.7486	-11.0394	-11.0386	-0.304791	-0.471424	-0.49903	-0.761431	25.852	26.3793	24.6337	24.9833	25.1622	25.425	-1.2183	-1.39603	-0.689833	-0.954367
CDIF630erm_02713	LepA	elongation factor 4	-0.270637	0.110974	-0.882515	-1.41189	-0.461857	-0.252954	-0.611877	-1.52286	-0.19122	-0.363928	-11.1071	-11.3203	-11.2198	-11.283	-11.5351	-11.3025	-0.112722	0.0373019	-0.428073	0.0177819	25.2034	25.115	24.9029	24.7735	25.3527	25.1103	-0.3005	-0.341467	0.1493	-0.0047
CDIF630erm_02728	Ung	uracil-DNA glycosylase (UDG)	-0.00643236	0.412235	0.00502896	0.980616	-0.173028	-0.146352	0.0114613	0.56838	-0.166596	-0.558588	-11.7728	-11.4767	-11.2341	-11.3413	-11.625	-11.7337	0.538728	0.135386	0.147847	-0.257017	24.5226	24.7175	25.3515	24.5058	24.3723	24.6427	0.828833	-0.211733	-0.1503	-0.0748667
CDIF630erm_02741	SelB	selenocysteinyl-tRNA-specific translation factor	0.728697	0.635966	-0.351438	-0.345561	-0.075533	0.387971	-1.08014	-0.981527	-0.80423	-0.247995	-12.6199	-13.595	-13.8237	-13.7993	-13.7493	-13.6422	-1.20382	-0.204377	-1.12947	-0.047268	23.0218	22.7466	22.462	22.3115	22.9537	22.5037	-0.5598	-0.4351	-0.0681333	-0.242833
CDIF630erm_02742	SelA	L-seryl-tRNA(Sec) selenium transferase	0.307026	0.441891	0.113638	-0.0310295	0.253819	0.355934	-0.193388	-0.47292	-0.0532074	-0.0859571	-12.3288	-12.2423	-12.7918	-12.9029	-12.7553	-12.6281	-0.463044	-0.660579	-0.426507	-0.385753	23.9218	24.3004	23.8844	24.3618	23.8873	23.5461	-0.0373667	0.0614	-0.0345	-0.754267
CDIF630erm_02750	CDIF630erm_02750	putative histidinol-phosphate aminotransferase	-1.83843	-0.539517	1.29461	1.65145	-1.88583	-1.53531	3.13304	2.19097	-0.047399	-0.995797	-11.9918	-11.0075	-9.7313	-9.35109	-12.3236	-12.0867	2.26051	1.65645	-0.331759	-1.07915	24.8178	26.2977	27.9001	28.7185	24.8281	25.5056	3.0823	2.42083	0.0103	-0.7921
CDIF630erm_02758	PagL	phospho-alpha-glucosidase	0.0666849	0.237368	1.18429	0.0523728	0.132855	0.470778	1.1176	-0.184995	0.0661703	0.23341	-12.8011	-12.8008	-12.7999	-13.0232	-12.8606	-13.382	0.00113559	-0.222438	-0.0594801	-0.581198	23.4946	23.3292	23.1919	23.7187	23.0268	23.0066	-0.302767	0.389533	-0.467833	-0.322533
CDIF630erm_02761	CDIF630erm_02761	PTS system, maltose-specific IIA component	-0.756093	-0.283111	-0.188205	-0.592354	-0.820017	-1.23514	0.567888	-0.309243	-0.0639243	-0.952028	-12.9179	-13.4756	-12.6598	-12.5237	-12.938	-13.208	0.258115	0.951898	-0.0200418	0.267543	22.4305	22.2761	22.3982	22.9086	21.4669	22.4409	-0.0323333	0.632467	-0.963667	0.164833
CDIF630erm_02762	YjgF	2-iminobutanoate/2-iminopropanoate deaminase	-0.239249	-0.100255	-0.189142	-0.151108	-0.509412	-0.661016	0.0501068	-0.0508533	-0.270164	-0.560761	-7.1841	-5.721	-6.10572	-6.17818	-6.11079	-6.38291	1.07838	-0.457179	1.0733	-0.661908	30.7378	31.5564	31.1306	31.5087	30.9023	30.7665	0.3928	-0.0477333	0.164433	-0.789867
CDIF630erm_02763	TdcB	threonine dehydratase	-0.784428	-0.0448082	-0.410226	-0.765019	-0.862703	0.720735	0.374202	-0.720211	-0.0782746	0.765543	-9.88025	-9.40276	-9.97739	-9.80839	-9.82401	-9.63948	-0.0971359	-0.405631	0.0562394	-0.236721	27.0821	27.9063	26.6922	27.192	27.4834	27.5559	-0.389867	-0.7143	0.401333	-0.350367
CDIF630erm_02764	AspD	bifunctional aspartate aminotransferase/L-aspartate beta-decarboxylase	0.474211	-0.367347	-1.12795	-1.40013	-0.716568	1.22194	-1.60217	-1.03279	-1.19078	1.58928	-11.8628	-12.2173	-14.0725	-12.2353	-13.9049	-10.8904	-2.20963	-0.0179502	-2.04203	1.32688	24.9229	24.099	21.9135	22.5763	21.946	25.8294	-3.00943	-1.52267	-2.9769	1.7304
CDIF630erm_02772	LeuS	leucine--tRNA ligase	0.43957	0.443572	1.34135	1.19305	0.537462	0.451377	0.901777	0.749479	0.0978921	0.00780561	-9.54543	-9.81571	-8.54952	-8.54303	-9.86726	-9.69233	0.995908	1.27268	-0.321827	0.123386	28.3847	28.3239	29.2686	29.1239	28.2164	28.2676	0.8839	0.799967	-0.1683	-0.0563667
CDIF630erm_02784	CDIF630erm_02784	putative serine-pyruvate aminotransferase	-0.865981	1.22327	1.1772	2.80119	2.46014	3.52555	2.04318	1.57792	3.32612	2.30228	-12.7898	-10.6189	-10.3843	-8.62132	-9.62194	-8.60159	2.40549	1.99755	3.16784	2.01728	24.9075	27.6167	27.5615	28.9228	28.762	28.9666	2.65397	1.30613	3.85443	1.3499
CDIF630erm_02808	CDIF630erm_02808	hypothetical protein	1.0064	0.832598	0.713733	0.751342	0.397433	0.254191	-0.292672	-0.0812558	-0.608971	-0.578407	-11.2625	-11.782	-11.3887	-11.7866	-11.6743	-12.334	-0.126186	-0.00459671	-0.411773	-0.552047	25.1934	24.8651	24.267	24.3642	24.4365	24.3953	-0.9264	-0.500933	-0.756867	-0.4698
CDIF630erm_02812	YloV	uncharacterized protein YloV	-0.623546	-0.217659	-0.67778	-0.423506	-0.154127	-0.487164	-0.0542336	-0.205848	0.46942	-0.269505	-10.3994	-10.5367	-10.9752	-10.4269	-10.8546	-10.966	-0.57584	0.1098	-0.455211	-0.429218	25.994	26.1844	26.009	26.2925	26.0907	25.8958	0.015	0.108133	0.0967333	-0.288633
CDIF630erm_02825	CDIF630erm_02825	putative nitroreductase-like oxidoreductase	0.352664	0.865745	0.341688	0.58792	0.139487	0.581414	-0.0109761	-0.277824	-0.213178	-0.284331	-11.7461	-10.8402	-10.8762	-10.8973	-11.4579	-11.3638	0.869936	-0.0571701	0.288269	-0.523638	24.6151	25.4107	24.7755	24.7493	24.6804	25.1783	0.160433	-0.6614	0.0652667	-0.232467
CDIF630erm_02828	Rpe2	ribulose-phosphate 3-epimerase	-0.984003	-0.681833	-0.684888	-0.478177	-0.783053	-0.819902	0.299115	0.203656	0.200949	-0.138069	-10.7283	-11.8142	-10.1413	-10.5772	-11.5038	-12.1037	0.586957	1.23696	-0.775523	-0.289543	25.2917	25.5246	25.8075	25.9041	25.9531	25.6559	0.515833	0.379433	0.661433	0.1313
CDIF630erm_02831	Stk	putative serine/threonine-protein kinase	-1.4767	-0.86197	-1.22994	0.337508	-1.1953	-0.548978	0.246764	1.19948	0.281403	0.312993	-12.493	-12.7668	-12.6159	-12.3562	-12.9353	-13.387	-0.122941	0.410551	-0.442303	-0.620172	22.8743	23.3974	23.5609	23.8654	22.7933	23.3769	0.686567	0.468033	-0.081	-0.0204667
CDIF630erm_02837	Fmt	methionyl-tRNA formyltransferase	0.0198889	-0.237144	0.221763	0.0358897	-0.000984689	-0.1334	0.201874	0.273034	-0.0208736	0.103744	-12.1864	-12.1661	-11.8499	-11.622	-12.2091	-11.9886	0.336517	0.544099	-0.0227268	0.177496	23.6588	23.7465	23.8026	23.9978	23.5195	23.4466	0.1438	0.2513	-0.1393	-0.299833
CDIF630erm_02840	CoaBC	bifunctional phosphopantothenoylcysteine synthetase/decarboxylase	-0.408346	-1.71481	-0.468946	0.283217	-0.557475	-1.66811	-0.0606001	1.99802	-0.149129	0.0466929	-10.8433	-12.8408	-11.8427	-10.7289	-11.2224	-12.4244	-0.999435	2.11186	-0.379164	0.416333	24.8978	23.0751	24.0637	25.7348	24.3882	23.8281	-0.834167	2.65973	-0.5096	0.753067
CDIF630erm_02842	Gmk	guanylate kinase	-0.845874	-0.915414	-0.44958	-0.705226	-1.1097	-0.961828	0.396294	0.210188	-0.263829	-0.0464142	-11.5238	-11.8621	-11.0431	-10.9574	-11.6685	-11.9362	0.480748	0.904716	-0.144624	-0.0740505	24.344	23.9019	24.6399	24.5375	24.5277	23.4943	0.2959	0.635567	0.183733	-0.407567
CDIF630erm_02843	CDIF630erm_02843	uncharacterized protein, YicC-like	-0.136501	-0.500622	-0.629148	-0.0658776	-0.342367	-0.742714	-0.492647	0.434745	-0.205866	-0.242091	-11.9212	-12.1276	-12.8161	-11.577	-12.6958	-12.5469	-0.894858	0.550615	-0.774617	-0.419348	24.4016	24.5979	23.9105	24.7391	24.0498	24.0715	-0.491033	0.141167	-0.351733	-0.5264
CDIF630erm_02844	DapF	diaminopimelate epimerase	0.00188348	0.333069	0.163926	0.317842	-0.162275	-0.335847	0.162043	-0.0152272	-0.164158	-0.668916	-12.3848	-12.1979	-11.8108	-11.6088	-13.0166	-13.0714	0.573922	0.589129	-0.631834	-0.873437	23.3551	24.2095	23.6974	24.5414	23.0374	23.1965	0.3423	0.331867	-0.317733	-1.01297
CDIF630erm_02845	LtaE	low specificity L-threonine aldolase	-1.08748	-0.832098	-0.539628	-0.604513	-1.0292	-0.550966	0.547851	0.227585	0.0582754	0.281132	-11.3187	-10.6717	-10.4333	-10.4567	-11.0184	-10.7539	0.885438	0.214947	0.300339	-0.0822725	25.1073	25.6009	25.6953	25.8001	25.1032	25.6594	0.588033	0.199167	-0.00406667	0.0585
CDIF630erm_02862	TrpS	tryptophan--tRNA ligase	-3.55026	-3.26943	-3.16112	-3.27274	-3.80832	-3.88208	0.389138	-0.00331017	-0.258054	-0.612647	-11.61	-11.5569	-11.1949	-11.2538	-11.9676	-12.0989	0.415158	0.303069	-0.357543	-0.542005	24.5254	24.6608	24.737	24.6048	24.1727	23.6749	0.211567	-0.0559667	-0.352733	-0.985867
CDIF630erm_02866	CDIF630erm_02866	putative peptidase, M24 family	-0.63556	-1.31013	-0.851667	-1.75293	0.340024	0.154263	-0.216107	-0.442796	0.975585	1.46439	-10.4003	-11.3498	-10.8665	-11.8816	-9.92077	-9.92098	-0.46615	-0.531895	0.479552	1.42878	26.9968	25.8877	26.83	26.5649	27.7693	27.6917	-0.166833	0.6772	0.772433	1.804
CDIF630erm_02871	IleS	isoleucine--tRNA ligase	-0.0139154	0.265832	3.15654	2.21814	0.0297576	0.198302	3.17046	1.95231	0.043673	-0.0675296	-9.05469	-9.5351	-6.84794	-7.48681	-9.05997	-9.43491	2.20675	2.04829	-0.00527775	0.100185	30.1293	29.3191	31.5001	31.0665	28.8425	28.9068	1.37077	1.74737	-1.2868	-0.412333
CDIF630erm_02873	CDIF630erm_02873	putative cell-division initiation protein DivIVA	-0.385194	-0.902161	0.591928	0.830359	-0.655799	0.292162	0.977122	1.73252	-0.270604	1.19432	-10.5692	-10.2407	-9.89726	-9.87565	-10.5508	-10.5958	0.671923	0.365066	0.0183385	-0.355076	25.2631	25.6697	25.5459	25.8977	25.4307	25.404	0.282733	0.227967	0.167567	-0.265733
CDIF630erm_02877	CDIF630erm_02877	putative pyridoxal 5'-phosphate-dependent enzyme	-0.436254	-0.342519	-0.531811	-0.58962	-0.871462	-0.889435	-0.0955577	-0.247101	-0.435208	-0.546916	-11.3364	-10.9217	-10.7595	-11.0331	-11.0533	-11.3518	0.576849	-0.111376	0.28307	-0.43005	25.8551	25.7806	26.055	25.6579	25.5759	25.2907	0.199933	-0.122733	-0.279233	-0.489933
CDIF630erm_02880	CDIF630erm_02880	uncharacterized protein	-2.43535	-1.66315	-1.23944	-1.64319	-3.4372	-3.69576	1.19592	0.0199539	-1.00185	-2.03261	-10.5047	-10.4922	-9.5578	-9.89389	-11.6533	-11.8378	0.946885	0.598347	-1.14858	-1.34555	27.3195	27.7558	28.3692	28.0309	26.0456	25.8437	1.04967	0.275133	-1.2739	-1.9121
CDIF630erm_02886	Der	GTPase Der	0.0580981	-0.0892303	-0.0902097	-0.157427	0.102341	-0.117018	-0.148308	-0.0681967	0.0442431	-0.0277873	-11.6603	-12.6788	-12.1601	-12.132	-12.185	-12.6028	-0.499815	0.546812	-0.524657	0.0760362	24.3704	24.0243	24.0644	24.7232	24.0557	24.108	-0.305967	0.698867	-0.314667	0.0836667
CDIF630erm_02900	FtsZ	cell division protein FtsZ	-0.882303	-0.993058	-0.48306	-2.35082	-1.23553	-0.614465	0.399243	-1.35776	-0.35323	0.378593	-9.41965	-9.60623	-9.58114	-9.51681	-9.7616	-9.72618	-0.161494	0.0894128	-0.341946	-0.119957	27.346	27.3307	26.9266	27.3159	27.4112	27.0849	-0.419433	-0.0148333	0.0651667	-0.2458
CDIF630erm_02907	MurD	UDP-N-acetylmuramoylalanine--D-glutamate ligase	0.320452	0.0814254	0.19593	0.0279855	0.133696	0.153319	-0.124522	-0.0534399	-0.186756	0.0718938	-12.3725	-12.6796	-12.952	-13.0481	-13.1702	-13.6345	-0.579532	-0.368473	-0.797667	-0.954927	23.858	23.4814	23.9934	24.2329	23.764	23.0737	0.135367	0.751467	-0.094	-0.4077
CDIF630erm_02909	MurF	UDP-N-acetylmuramoyl-tripeptide--D-alanyl-D- alanine ligase (UDP-MurNAc-pentapeptide synthetase) (D-alanyl-D-alanine-adding enzyme)	0.031267	-0.115883	0.0359423	-0.337746	0.104255	-0.0136012	0.00467523	-0.221863	0.072988	0.102281	-12.0131	-12.2453	-12.6045	-12.7982	-12.5822	-12.4612	-0.591417	-0.552919	-0.569039	-0.215943	23.6864	23.3794	23.4744	23.4423	23.5828	23.1013	-0.212033	0.0629	-0.103667	-0.278133
CDIF630erm_02916	YchF	ribosome-binding ATPase YchF	0.826568	-0.665213	-0.0435737	-0.161049	0.938894	0.301113	-0.870142	0.504164	0.112326	0.966326	-11.6183	-13.0094	-12.1841	-12.5159	-11.7772	-12.6349	-0.565814	0.493544	-0.158867	0.374501	23.5971	22.845	23.0651	23.7124	23.9472	23.7246	-0.531967	0.867433	0.350067	0.8796
CDIF630erm_02921	PtsG-BC	PTS system, glucose-specific IIBC component	2.68008	3.1354	2.07696	1.74923	2.67773	3.03276	-0.603122	-1.38617	-0.00234896	-0.102637	-9.58151	-9.38233	-11.2663	-11.1811	-10.509	-10.4465	-1.68481	-1.79873	-0.927528	-1.06418	27.4562	27.236	25.5272	26.029	26.6699	26.6055	-1.929	-1.20703	-0.786233	-0.630567
CDIF630erm_02936	Pfo	pyruvate synthase	-0.275129	-0.272739	0.844822	0.343261	0.384733	0.3561	1.11995	0.616	0.659861	0.628839	-6.77286	-6.67934	-6.17832	-6.61811	-6.27824	-6.1927	0.594547	0.0612276	0.494626	0.486635	33.0383	32.7013	33.1807	32.8217	32.6722	32.5871	0.1424	0.120367	-0.366167	-0.114167
CDIF630erm_02937	CDIF630erm_02937	phosphate acyltransferase	-2.83664	-3.54621	0.730747	-0.820133	-3.22933	-1.13084	3.56739	2.72608	-0.392686	2.41537	-9.53568	-9.37232	-8.78508	-8.90164	-9.5329	-9.38886	0.750593	0.470682	0.00278134	-0.0165401	27.0448	27.2657	27.5815	27.7839	27.3579	27.509	0.536733	0.518233	0.3131	0.243367
CDIF630erm_02946	Hpt1	hypoxanthine phosphoribosyltransferase	-0.908368	-0.914061	-0.721264	0.0156133	-0.752719	-0.787767	0.187104	0.929674	0.155649	0.126294	-10.558	-9.62091	-10.8276	-10.769	-10.7682	-11.4566	-0.269564	-1.14814	-0.210179	-1.8357	24.6169	24.2111	23.9144	24.1186	24.6463	23.7528	-0.702533	-0.0925	0.0294	-0.458267
CDIF630erm_02950	AsnA	aspartate--ammonia ligase	0.179943	0.330966	0.562826	0.44962	0.422276	0.754282	0.382883	0.118654	0.242334	0.423316	-11.1356	-11.5416	-11.5061	-11.4595	-11.4239	-11.2862	-0.370538	0.0821133	-0.288262	0.255378	25.745	25.249	25.4511	25.4915	25.5592	25.1813	-0.293933	0.242533	-0.185833	-0.0677333
CDIF630erm_02962	CDIF630erm_02962	putative adenosine-derivate deaminase	0.856699	0.270347	0.946623	1.27711	3.37871	3.04822	0.0899247	1.00677	2.52201	2.77787	-11.4908	-12.4127	-11.6915	-11.86	-10.636	-10.9068	-0.200685	0.552756	0.854802	1.50591	24.2059	24.2045	24.0823	24.6126	25.4555	26.0036	-0.1236	0.408033	1.24963	1.79907
CDIF630erm_02971	GalE	UDP-glucose 4-epimerase	0.749866	0.971501	0.444423	0.648355	0.828325	0.908237	-0.305443	-0.323146	0.0784591	-0.0632647	-11.8284	-12.0435	-12.4332	-11.9474	-12.6774	-12.117	-0.604835	0.0960765	-0.849	-0.0735637	24.416	24.1715	23.8874	24.4351	24.231	24.231	-0.528533	0.2636	-0.185	0.0595
CDIF630erm_02974	CDIF630erm_02974	hypothetical protein	0.889608	1.0555	0.753503	1.23358	0.944894	0.54233	-0.136105	0.178071	0.0552864	-0.513175	-10.5727	-10.4553	-11.25	-10.5971	-11.3061	-10.9244	-0.677284	-0.141834	-0.733362	-0.469086	26.1068	26.1044	25.7273	26.2614	25.8766	25.9327	-0.379533	0.157	-0.230267	-0.1717
CDIF630erm_02975	CDIF630erm_02975	putative sporulation protein	0.535079	0.501095	0.524019	1.706	0.081643	0.793508	-0.0110599	1.2049	-0.453436	0.292413	-10.737	-11.0399	-11.3752	-11.1173	-10.8638	-11.1048	-0.638235	-0.0774002	-0.12688	-0.0648595	26.003	26.2224	25.8264	26.1197	25.9814	25.6516	-0.176567	-0.1027	-0.0215667	-0.570867
CDIF630erm_02988	GlyA1	serine hydroxymethyltransferase	-3.02541	-2.54427	-0.984135	-0.262825	-3.27117	-2.83261	2.04127	2.28145	-0.245765	-0.288341	-9.74451	-10.0403	-8.86813	-7.95657	-10.4593	-10.5027	0.876377	2.08372	-0.714758	-0.46242	26.8048	27.256	28.4308	29.7212	26.4373	27.0473	1.62597	2.46513	-0.367567	-0.208733
CDIF630erm_03002	AspS	aspartate--tRNA ligase	0.137513	0.123466	0.182845	0.179873	0.0721669	0.0175057	0.0453322	0.0564071	-0.0653462	-0.10596	-9.61201	-10.15	-10.1645	-9.85091	-10.1383	-10.5634	-0.552495	0.299074	-0.526249	-0.413368	26.9507	26.9316	26.9952	27.0535	26.7793	26.7704	0.0444667	0.121967	-0.1714	-0.1612
CDIF630erm_03003	HisS	histidine--tRNA ligase	0.0711684	0.217387	0.216458	0.447144	0.0030212	-0.348062	0.14529	0.229757	-0.0681472	-0.565449	-11.4638	-11.7603	-11.3311	-11.5464	-11.9458	-12.1437	0.13278	0.213931	-0.481962	-0.383346	24.7304	24.7798	25.0095	25.5124	24.4767	24.4015	0.279133	0.732533	-0.253633	-0.3783
CDIF630erm_03005	CDIF630erm_03005	putative hydrolase beta-lactamase-like	-0.927859	1.52993	0.00301821	0.165797	-1.29786	-0.119251	0.930877	-1.36413	-0.369997	-1.64918	-9.67088	-10.616	-9.92974	-9.70253	-10.7011	-10.593	-0.258854	0.913482	-1.03018	0.0230455	25.0533	25.0138	25.1678	25.5523	24.8196	24.6328	0.114467	0.538533	-0.233733	-0.381033
CDIF630erm_03006	Dtd	D-tyrosyl-tRNA(Tyr) deacylase	0.00211669	-0.207051	-0.332674	0.0129857	-0.45009	-0.864702	-0.334791	0.220036	-0.452207	-0.657651	-12.2159	-11.1529	-10.9874	-11.3257	-11.3669	-11.7821	1.22852	-0.172769	0.849018	-0.629159	24.4467	25.3627	24.7259	25.3965	23.9794	24.3952	0.279167	0.0338	-0.467333	-0.967567
CDIF630erm_03007	RelA	GTP pyrophosphokinase	0.386681	0.515799	0.128814	0.270628	-0.303861	-0.481738	-0.257866	-0.245171	-0.690542	-0.997537	-12.5124	-12.9135	-13.2271	-12.1497	-13.1623	-13.98	-0.714706	0.763755	-0.649951	-1.06654	23.6431	23.6097	23.0961	24.0402	22.8956	22.6256	-0.547	0.4305	-0.747567	-0.984067
CDIF630erm_03008	Apt	adenine phosphoribosyltransferase	-0.323728	-0.296748	-0.17732	0.0783984	-0.549716	-0.523259	0.146408	0.375146	-0.225988	-0.226511	-11.4108	-11.4251	-10.743	-10.7698	-11.2835	-11.9766	0.667808	0.655259	0.127329	-0.551495	25.0055	25.4111	25.1966	25.3425	24.9351	24.98	0.1911	-0.0686	-0.0703333	-0.4311
CDIF630erm_03012	CDIF630erm_03012	radical SAM maturase	0.444069	-1.50158	0.00670436	-0.917161	-0.150121	-1.56401	-0.437365	0.584416	-0.59419	-0.0624359	-11.6512	-13.6851	-12.7543	-13.4797	-12.9736	-14.467	-1.10301	0.205355	-1.3224	-0.781978	24.1705	23.191	24.3041	23.8352	23.9956	22.6364	0.133633	0.644233	-0.174867	-0.5546
CDIF630erm_03018	PtsI	phosphoenolpyruvate-protein phosphotransferase	-0.549488	-0.427525	-0.261877	-0.384437	-0.2786	-0.393163	0.287611	0.0430883	0.270888	0.0343625	-8.96848	-9.13596	-9.17537	-9.04803	-9.23849	-9.10282	-0.206894	0.0879275	-0.270008	0.033138	28.1061	28.0709	28.4123	28.2988	28.4076	28.0748	0.306233	0.2279	0.3015	0.00396667
CDIF630erm_03019	PtsH	phosphocarrier protein HPr	-1.00817	-0.857479	-0.952119	-0.998311	-0.842833	-0.955271	0.0560464	-0.140832	0.165333	-0.0977915	-8.61808	-8.15342	-8.13241	-8.21038	-7.77129	-8.85504	0.485672	-0.0569609	0.846793	-0.701619	28.5503	27.7816	28.3196	28.3284	28.1454	27.5989	-0.230733	0.5468	-0.404867	-0.1827
CDIF630erm_03030	Cwp19	cell surface protein	3.24716	2.41825	3.75852	3.44423	3.1237	3.36864	0.511361	1.02598	-0.123461	0.95039	-10.4713	-10.8611	-10.9361	-10.4784	-10.9188	-10.9738	-0.464786	0.382693	-0.447432	-0.112645	26.6138	26.2653	26.8579	26.9554	26.289	26.3689	0.244133	0.690033	-0.324833	0.103533
CDIF630erm_03034	RkpK	UDP-glucose 6-dehydrogenase	0.48336	0.495604	0.523844	0.244935	0.709122	0.493686	0.0404832	-0.250669	0.225762	-0.0019179	-12.3467	-12.6064	-12.9182	-13.2014	-12.616	-12.7906	-0.571525	-0.594926	-0.26934	-0.184123	23.123	23.2193	22.3332	22.8896	22.6891	22.8071	-0.7898	-0.3297	-0.433967	-0.412267
CDIF630erm_03043	PgcA2	phosphoglucomutase	0.934596	0.179019	0.391737	0.451145	0.146285	-0.133402	-0.542859	0.272125	-0.788311	-0.312421	-12.7533	-13.3909	-13.4012	-12.9166	-13.5164	-13.6042	-0.647911	0.474257	-0.76315	-0.213336	23.6905	23.2915	23.1912	23.5055	23.2313	23.1876	-0.499333	0.214	-0.4592	-0.103867
CDIF630erm_03047	Cwp6	putative N-acetylmuramoyl-L-alanine amidase	2.22302	2.21827	3.55125	3.25333	3.52696	2.68127	1.32823	1.03506	1.30393	0.463	-11.2875	-11.5353	-10.7478	-10.2567	-10.8446	-11.0373	0.53969	1.27855	0.442905	0.497961	25.1458	24.6675	26.3355	27.4633	25.8474	25.3403	1.18973	2.7958	0.701667	0.672867
CDIF630erm_03050	Cwp84	cell surface protein	3.99153	3.17472	4.22999	4.41092	3.5883	4.07764	0.238459	1.2362	-0.403226	0.902919	-10.1255	-10.2946	-10.1044	-10.0895	-10.6722	-10.7413	0.0210646	0.205142	-0.546734	-0.446651	26.3968	26.6709	26.9463	27.8023	26.4155	26.5567	0.549433	1.13133	0.0186333	-0.1142
CDIF630erm_03054	Cwp2	cell wall binding protein	2.41856	2.49221	2.5414	2.71326	3.22273	3.35347	0.122834	0.221057	0.804166	0.861264	-8.73396	-8.81911	-8.63814	-8.40033	-8.73139	-8.49101	0.0958275	0.418774	0.00257763	0.328097	28.6491	28.7506	29.2689	29.9012	29.3534	29.2715	0.6198	1.1506	0.7043	0.520867
CDIF630erm_03055	SecA2	protein translocase subunit secA 2	0.26227	0.689579	-0.158455	-0.301609	0.424271	0.484594	-0.420725	-0.991188	0.162001	-0.204985	-9.97597	-10.7376	-10.9763	-10.6619	-10.4859	-10.6798	-1.0003	0.0757046	-0.509968	0.0577749	27.0669	26.7629	26.7436	26.4928	27.0286	26.7221	-0.323333	-0.270133	-0.0383	-0.0408
CDIF630erm_03056	SlpA	S-layer precursor protein	2.20628	2.12819	2.77541	2.53567	3.0644	2.8999	0.569131	0.407478	0.858121	0.771709	-5.73029	-5.40695	-5.52512	-5.36322	-5.18617	-5.01221	0.205167	0.0437287	0.544113	0.394737	33.0987	33.0002	33.0907	33.7105	33.2773	33.3716	-0.00806667	0.710333	0.178567	0.371433
CDIF630erm_03060	CDIF630erm_03060	putative calcium-binding adhesion protein	1.28983	0.720477	0.704114	0.688939	0.0940411	0.410788	-0.58572	-0.0315377	-1.19579	-0.309688	-12.2304	-13.5457	-13.1073	-14.2484	-12.5833	-13.9377	-0.876938	-0.702686	-0.352923	-0.391991	25.2996	24.0445	24.5077	23.4319	24.6226	23.0619	-0.791867	-0.612633	-0.677033	-0.982633
CDIF630erm_03092	PatA	putative N-acetyl-LL-diaminopimelate aminotransferase	-3.09065	-2.60116	-0.272721	0.255154	-3.59584	-3.50291	2.81793	2.85632	-0.505189	-0.901747	-13.9641	-12.425	-10.762	-10.0873	-14.0017	-14.0321	3.20218	2.33769	-0.0375798	-1.60709	22.0997	24.4488	26.793	27.9451	20.602	22.9505	4.6933	3.4963	-1.4977	-1.49827
CDIF630erm_03107	SerS2	serine--tRNA ligase	-0.378802	-0.124826	0.028743	-0.353591	-0.502152	-0.583932	0.407545	-0.228765	-0.123351	-0.459106	-13.7759	-14.1596	-14.0714	-14.073	-14.423	-14.1297	-0.295463	0.0865814	-0.647082	0.029979	23.7519	23.9619	24.1427	25.156	24.0846	24.5372	0.390767	1.19417	0.332667	0.575333
CDIF630erm_03109	Nit	bifunctional rilase/rile hydratase	-0.314609	0.680052	0.378092	0.562961	0.170058	0.361046	0.6927	-0.117091	0.484667	-0.319006	-12.1928	-10.9162	-11.6001	-10.9929	-12.0755	-11.2498	0.592657	-0.0766438	0.117346	-0.333566	24.9803	26.1714	25.0182	25.7916	25.2593	26.0042	0.0379333	-0.3798	0.279067	-0.167167
CDIF630erm_03110	CDIF630erm_03110	putative zinc-binding dehydrogenase	-1.11185	-1.70875	-0.00575761	-0.34007	0.278546	-1.3463	1.10609	1.36868	1.39039	0.36245	-12.8171	-13.128	-12.1285	-11.941	-13.4061	-13.1965	0.688606	1.18691	-0.589008	-0.0685934	23.3562	23.2543	24.3986	24.2391	22.7929	22.2432	1.04247	0.984833	-0.5633	-1.0111
CDIF630erm_03134	CDIF630erm_03134	putative modulator of DNA gyrase, peptidase U62	-0.899807	-0.685297	-0.245738	-0.241822	-0.967962	-0.984318	0.654069	0.443475	-0.0681547	-0.299021	-13.8498	-13.6995	-13.4564	-13.1493	-14.3329	-14.4438	0.393443	0.550186	-0.48306	-0.744348	22.3143	21.8385	22.7667	23.1953	21.6819	21.7269	0.4524	1.35673	-0.6324	-0.111633
CDIF630erm_03135	TldD	metalloprotease TldD	-0.376852	-0.325303	0.194431	0.272176	-0.591494	0.326403	0.571283	0.597478	-0.214642	0.651706	-13.2016	-13.4559	-12.7312	-12.4571	-13.4064	-13.5975	0.470367	0.998724	-0.204785	-0.14168	23.0032	23.2294	23.5833	24.3984	22.7529	22.7785	0.580167	1.16897	-0.2503	-0.450867
CDIF630erm_03147	CDIF630erm_03147	hypothetical protein	1.75911	1.02168	1.53229	1.13702	1.27464	1.65501	-0.226815	0.115337	-0.484469	0.633328	-11.0717	-11.3607	-10.9773	-10.7417	-11.1031	-10.9541	0.0943755	0.619003	-0.031411	0.406612	24.8024	24.5446	24.505	25.1026	24.603	25.1067	-0.2974	0.558	-0.199367	0.562167
CDIF630erm_03239	AtpA1	V-type ATP synthase subunit A	-3.37639	-4.03957	0.906344	1.19543	-2.58526	-5.1512	4.28274	5.23501	0.791129	-1.11162	-12.5955	-13.6574	-9.58998	-9.17972	-14.8915	-15.5091	3.00555	4.47771	-2.29602	-1.85167	22.8264	22.1366	27.0876	27.6951	20.9308	20.3915	4.26117	5.55843	-1.89563	-1.74517
CDIF630erm_03247	CDIF630erm_03247	peptidoglycan transpeptidase	1.64979	1.28553	2.2306	1.88989	3.04303	1.1276	0.580811	0.604358	1.39324	-0.157927	-12.5258	-13.2604	-12.7443	-12.9085	-13.344	-13.695	-0.218514	0.351896	-0.818264	-0.434609	22.7725	22.4709	22.7274	23.5326	22.1618	21.926	-0.0451	1.06173	-0.610667	-0.544933
CDIF630erm_03250	AdhE2	aldehyde-alcohol dehydrogenase	-1.06787	-0.302727	-1.28592	-2.24683	0.0639626	0.103056	-0.218057	-1.9441	1.13183	0.405782	-6.65567	-5.95003	-6.87136	-7.46954	-5.88638	-5.65787	-0.215695	-1.5195	0.769289	0.292161	32.5124	32.9569	31.9849	31.5074	33.4133	33.4175	-0.5275	-1.44957	0.9009	0.4606
CDIF630erm_03264	CDIF630erm_03264	putative CRISPR-associated autoregulator DevR family protein	0.377632	1.12929	0.922194	1.05263	0.40147	1.42523	0.544562	-0.0766531	0.0238376	0.295946	-12.7762	-12.5395	-12.3528	-12.0208	-12.6349	-11.9349	0.423405	0.518753	0.141314	0.604649	22.4017	23.1723	23.0366	23.5775	22.695	23.6969	0.6349	0.4052	0.2933	0.5246
CDIF630erm_03287	SuyB	(2R)-sulfolactate sulfo-lyase subunit beta	-3.17072	-2.63334	-2.17595	-2.13262	-2.67872	-2.33993	0.994768	0.500718	0.492002	0.293407	-12.4557	-12.8893	-11.6286	-11.6901	-12.4146	-12.076	0.827113	1.19914	0.0411694	0.813279	22.4985	23.3276	24.3956	24.484	23.1254	23.4442	1.89713	1.15637	0.6269	0.1166
CDIF630erm_03291	AdhB	alcohol dehydrogenase	-1.14565	-1.99349	-1.05843	-0.754377	-1.03063	-1.24763	0.0872265	1.23911	0.115024	0.745861	-12.9011	-12.7368	-11.5783	-11.4302	-12.0817	-12.057	1.32279	1.30662	0.819467	0.679807	23.3004	23.4453	24.6163	24.3089	24.3875	23.8302	1.3159	0.8636	1.08707	0.384967
CDIF630erm_03311	CDIF630erm_03311	PTS system, arabinose-specific IIA component	0.113752	0.387514	1.88293	1.14116	1.73473	1.87962	1.76918	0.753648	1.62098	1.49211	-10.0003	-11.3723	-9.21801	-8.99103	-8.53577	-9.20688	0.782328	2.38127	1.46457	2.16542	26.2851	25.535	26.9766	26.8213	27.2275	27.1748	0.6915	1.2863	0.9424	1.63977
CDIF630erm_03312	KpsF	arabinose 5-phosphate isomerase	2.05284	2.18941	2.20342	1.63854	3.09425	4.11815	0.150587	-0.550872	1.04142	1.92874	-10.3113	-10.1691	-9.99526	-10.9125	-9.83605	-9.56904	0.316022	-0.74338	0.475229	0.60003	25.4353	26.2081	25.8769	24.8964	26.9952	27.1722	0.441567	-1.31167	1.5599	0.964133
CDIF630erm_03325	PepI	proline iminopeptidase	0.572274	0.801535	0.90873	0.976851	0.434712	0.407656	0.336455	0.175316	-0.137562	-0.393879	-11.0671	-11.0744	-11.1003	-10.7543	-11.5612	-11.1014	-0.0332516	0.320104	-0.494153	-0.026995	25.8069	26.1306	25.1853	26.0478	25.3067	25.4552	-0.621633	-0.0828667	-0.500267	-0.675467
CDIF630erm_03387	CDIF630erm_03387	PTS system, glucose-like IIA component	-0.658253	-0.698452	-0.0448494	-0.0987624	-0.138158	-0.217048	0.613403	0.599689	0.520095	0.481404	-11.0295	-11.7294	-11.5186	-10.8771	-11.1805	-11.3505	-0.489167	0.852372	-0.151006	0.378914	23.5675	23.8713	24.0281	24.2468	24.1671	24.9706	0.460533	0.375567	0.599533	1.09933
CDIF630erm_03421	BglA5	6-phospho-beta-glucosidase	1.90782	2.14334	1.15803	1.0645	1.3042	1.28845	-0.749794	-1.07884	-0.603623	-0.85489	-10.2508	-9.71259	-11.1476	-11.3422	-11.2407	-10.4706	-0.89675	-1.62958	-0.989928	-0.757977	26.7805	27.19	26.1745	26.0176	26.4513	26.3371	-0.606	-1.17233	-0.3292	-0.852833
CDIF630erm_03449	CDIF630erm_03449	transcriptional regulator, TRAP family	-0.221613	-0.93585	-1.10725	-0.203868	-0.806509	-1.07252	-0.885634	0.731983	-0.584896	-0.136674	-12.544	-12.3495	-13.3539	-12.1376	-12.3283	-12.7299	-0.809938	0.211888	0.215722	-0.380434	22.5292	21.832	21.2115	22.4887	22.2139	22.1817	-1.3177	0.6567	-0.3153	0.349667
CDIF630erm_03455	Rnr	ribonuclease R	-0.106618	-0.391366	0.0351059	0.415328	0.0305369	-0.23791	0.141723	0.806695	0.137154	0.153457	-12.8619	-13.6857	-12.5616	-12.2156	-13.0086	-13.3996	0.300224	1.47017	-0.146711	0.286152	23.816	23.1262	24.0029	24.4397	23.5661	23.2039	0.186867	1.31357	-0.249933	0.0777667
CDIF630erm_03458	CDIF630erm_03458	putative phosphatidylethanolamine-binding regulatory protein	-0.334468	-0.0737383	0.135604	0.400119	-0.613016	-0.339133	0.470072	0.473858	-0.278548	-0.265394	-11.8013	-11.3332	-11.8721	-11.0229	-11.852	-11.4883	-0.0707893	0.310357	-0.0507579	-0.155037	22.8914	23.5235	23.9867	24.224	22.8212	23.697	1.0953	0.700433	-0.0702	0.173433
CDIF630erm_03462	Eno	enolase	-0.785247	0.125776	0.0990169	-0.23172	0.135209	0.325703	0.884264	-0.357496	0.920457	0.199927	-7.3527	-6.91442	-7.38158	-7.695	-6.95836	-6.81972	-0.0288828	-0.780578	0.394339	0.0946969	30.9481	31.0925	30.8288	31.2332	31.2146	31.2213	-0.119333	0.140633	0.266467	0.128733
CDIF630erm_03463	GpmI	2,3-bisphosphoglycerate-independent phosphoglycerate mutase	-1.18071	-0.602343	-0.712476	-1.07389	-0.455138	-0.352406	0.46823	-0.471547	0.725569	0.249937	-9.94909	-10.0373	-10.4291	-10.1606	-10.1407	-9.77578	-0.480015	-0.123327	-0.191627	0.261516	26.9333	27.2859	27.2282	26.9073	27.4936	27.5531	0.294967	-0.3786	0.5603	0.267233
CDIF630erm_03464	Tpi	triosephosphate isomerase	-0.669532	0.0039411	-0.116071	-0.694548	0.160551	0.40061	0.553461	-0.698489	0.830083	0.396669	-9.09562	-8.55351	-8.65329	-8.9223	-8.6075	-8.51103	0.44233	-0.368791	0.488123	0.0424793	28.5266	28.4273	28.5504	28.2944	28.8568	28.9451	0.0238	-0.1329	0.330133	0.517867
CDIF630erm_03465	Pgk	phosphoglycerate kinase	-0.860298	-0.0292853	-0.466483	-0.675304	-0.325405	-0.0199528	0.393814	-0.646019	0.534892	0.00933252	-8.61744	-8.19033	-8.90063	-8.89146	-8.54303	-8.41195	-0.283187	-0.701135	0.0744075	-0.221622	28.1609	28.7162	28.0502	28.5618	28.6294	28.971	-0.110733	-0.154433	0.4685	0.254733
CDIF630erm_03466	GapA	glyceraldehyde-3-phosphate dehydrogenase	-0.155497	0.358824	0.229381	-0.417536	0.440059	0.621272	0.384878	-0.77636	0.595556	0.262448	-6.95036	-6.5737	-6.8135	-7.26505	-6.82607	-6.47231	0.136866	-0.691353	0.124289	0.101388	30.9501	30.5964	30.9804	30.2743	30.8348	30.3168	0.0303	-0.322033	-0.115233	-0.279567
CDIF630erm_03467	CggR	transcriptional regulator, SorC family	-0.436486	-0.584505	-0.193284	-0.428416	0.0350715	0.0228046	0.243202	0.156089	0.471557	0.60731	-11.5666	-11.4892	-11.7862	-11.6499	-11.3399	-11.1283	-0.219546	-0.160714	0.22667	0.360967	23.5654	23.9398	24.1673	24.001	24.2985	23.9776	0.601967	0.0612333	0.733167	0.0377667
CDIF630erm_03517	SdaB	L-serine dehydratase	0.828154	0.252916	-0.59073	-1.25367	1.35192	0.813356	-1.41888	-1.50658	0.523768	0.56044	-11.5046	-12.1866	-12.7171	-12.7274	-11.7689	-12.1429	-1.21257	-0.540837	-0.264332	0.0437391	24.1229	24.0347	23.7116	23.9884	24.3256	24.4304	-0.411333	-0.0463	0.2027	0.395633
CDIF630erm_03518	DapA2	4-hydroxy-tetrahydrodipicolinate synthase	-0.923719	-1.25956	-0.554681	-0.745802	0.21879	-0.196049	0.369037	0.513761	1.14251	1.06351	-11.3971	-11.7199	-10.763	-10.7121	-10.787	-11.2754	0.634121	1.0078	0.610046	0.444498	24.1081	24.0962	24.5622	25.0014	25.0647	25.0377	0.454133	0.905167	0.9566	0.941433
CDIF630erm_03521	DapA3	4-hydroxy-tetrahydrodipicolinate synthase	-1.18716	-1.11335	-0.213895	0.124665	-0.663903	-0.619368	0.973263	1.23802	0.523255	0.493982	-10.9644	-10.7006	-10.1488	-9.62217	-10.4251	-10.2562	0.815602	1.0784	0.539295	0.444329	25.2559	25.4958	26.0931	26.8654	25.779	26.1315	0.837167	1.3696	0.5231	0.635733
CDIF630erm_03522	DapB1	4-hydroxy-tetrahydrodipicolinate reductase	-0.157756	-0.758118	0.0502123	0.0512496	-0.0832201	-0.424038	0.207968	0.809368	0.0745357	0.33408	-11.2717	-11.2663	-10.3923	-10.983	-11.0731	-11.0602	0.879419	0.283268	0.198548	0.206086	24.4215	24.8605	25.2076	25.0621	24.7525	25.0058	0.7861	0.2016	0.331033	0.145333
CDIF630erm_03523	DapH	2,3,4,5-tetrahydropyridine-2,6-dicarboxylate N-acetyltransferase	-0.701268	-1.26073	-1.02889	-1.05495	-0.308948	-1.06059	-0.327617	0.205779	0.392321	0.200139	-10.9667	-11.789	-11.6231	-11.6512	-11.5268	-11.4045	-0.656431	0.137756	-0.560102	0.384467	24.7195	23.8466	24.4004	24.3417	24.3564	24.0539	-0.319133	0.4951	-0.363167	0.207333
CDIF630erm_03525	DapB2	4-hydroxy-tetrahydrodipicolinate reductase	-1.63337	-1.27744	-1.37043	-0.935398	-1.29938	-1.07284	0.262934	0.342045	0.333992	0.204603	-13.2761	-13.3926	-12.7447	-12.4353	-13.0679	-12.2741	0.531432	0.957308	0.208256	1.11855	23.0999	23.5254	23.0516	23.5338	22.9018	23.7773	-0.0482667	0.0084	-0.1981	0.251933
CDIF630erm_03533	PrdF	proline racemase	-2.61565	-3.93227	-1.70162	-2.65566	-0.133968	-0.425338	0.914033	1.27661	2.48168	3.50693	-10.5808	-11.638	-10.4733	-10.5983	-9.26727	-9.49611	0.107508	1.03964	1.31354	2.14187	27.0869	25.4086	27.2362	26.3954	28.7194	27.5431	0.149267	0.9868	1.63253	2.1345
CDIF630erm_03537	PrdB	proline reductase PrdB subunit	-1.61503	-2.4903	-1.06088	-1.92615	0.42733	-0.123093	0.554153	0.564148	2.04236	2.3672	-10.4418	-11.5918	-10.1319	-11.0453	-8.9629	-9.64705	0.309866	0.546505	1.47885	1.94476	27.9388	26.7605	28.1591	27.4855	29.611	29.3099	0.220267	0.724967	1.67217	2.5494
CDIF630erm_03540	PrdA	D-proline reductase proprotein	-1.27432	-2.27915	-0.952663	-1.59978	0.694625	0.15785	0.321659	0.679363	1.96895	2.437	-9.38693	-9.97647	-8.96559	-9.50213	-8.15351	-8.37631	0.421334	0.474344	1.23342	1.60016	28.4755	27.8317	29.1583	28.6624	30.3486	29.8992	0.682867	0.830667	1.8731	2.0675
CDIF630erm_03544	PrdC	proline reductase PrdC subunit	-2.0591	-3.74188	-2.21434	-2.85447	0.534837	-0.916946	-0.155243	0.88741	2.59394	2.82493	-11.1471	-12.8238	-11.1496	-11.9242	-9.5591	-10.2809	-0.00254331	0.899587	1.58798	2.54295	26.3063	24.3275	25.491	25.1307	28.0312	26.7228	-0.815233	0.803233	1.72497	2.39537
CDIF630erm_03553	ValS	valine--tRNA ligase	-0.044336	0.177522	0.0428203	-0.203711	-0.184239	0.000759963	0.0871563	-0.381233	-0.139903	-0.176762	-9.66403	-9.9664	-10.2311	-10.3358	-10.4143	-10.1162	-0.567044	-0.369378	-0.750234	-0.149748	27.9623	27.7902	27.646	27.6138	27.5609	27.5961	-0.316333	-0.176433	-0.4014	-0.194133
CDIF630erm_03582	CDIF630erm_03582	putative 4-hydroxyproline dehydratase	-2.0577	-1.93656	-0.738862	-0.939866	-1.68524	-0.756643	1.31883	0.996697	0.372458	1.17992	-11.8992	-12.7009	-11.0441	-11.3815	-11.5531	-11.1823	0.855051	1.31936	0.346012	1.51851	24.5891	24.2099	25.5957	25.4111	24.9206	25.7218	1.00653	1.20123	0.331433	1.51193
CDIF630erm_03584	CDIF630erm_03584	serine protease, HrtA family	-0.292195	-0.163123	1.12787	1.23068	-0.444916	-0.253687	1.42006	1.39381	-0.15272	-0.0905644	-12.903	-12.5966	-12.6088	-11.7577	-12.7442	-12.6115	0.294263	0.83884	0.158882	-0.0149097	22.9985	23.6273	24.0071	24.8813	23.2492	23.1377	1.00857	1.25397	0.2507	-0.489633
CDIF630erm_03585	Pgi	glucose-6-phosphate isomerase	0.354085	0.726638	0.590005	1.05154	0.410813	0.473491	0.23592	0.324901	0.0567279	-0.253147	-9.75914	-9.95119	-10.3158	-9.74171	-10.4135	-10.4658	-0.556651	0.20948	-0.654345	-0.514614	27.7841	27.6025	27.2747	28.1963	27.0337	27.2379	-0.5094	0.593833	-0.750433	-0.3646
CDIF630erm_03601	EngB	GTP-binding protein EngB	0.563847	0.287511	0.498297	0.110395	0.470639	0.348	-0.0655504	-0.177116	-0.0932079	0.0604893	-11.6869	-11.4095	-11.4273	-11.4277	-11.6699	-11.627	0.259651	-0.0182585	0.0169597	-0.217508	24.4434	24.4921	24.7234	24.339	24.4129	24.306	0.280033	-0.153133	-0.0305333	-0.1861
CDIF630erm_03602	Lon	ATP-dependent protease Lon	-0.374008	0.0793441	-0.135137	-0.766185	-0.53775	0.333755	0.23887	-0.845529	-0.163742	0.254411	-10.7353	-11.6783	-11.2576	-11.1975	-11.1424	-11.3709	-0.522292	0.480763	-0.407039	0.307346	26.4893	25.9388	26.1234	26.2455	26.4609	26.2684	-0.3659	0.3067	-0.0284	0.329633
CDIF630erm_03605	ClpX	ATP-dependent clp protease ATP-binding subunit	-1.28632	-1.25956	-1.30911	-1.25494	-0.316106	-1.12163	-0.0227876	0.00461776	0.970214	0.137931	-8.96814	-9.8382	-9.76194	-9.82006	-9.6042	-10.1896	-0.793793	0.018136	-0.63606	-0.351429	26.7489	26.4851	26.5994	27.0258	26.5594	26.5548	-0.149567	0.540733	-0.189533	0.0697
CDIF630erm_03606	ClpP1	ATP-dependent clp protease proteolytic subunit	-1.35527	-1.12674	-0.78844	-0.669596	-1.44409	-1.38691	0.566834	0.457143	-0.088819	-0.260175	-9.85786	-9.81457	-9.83989	-9.35213	-10.2484	-10.0554	0.0179736	0.462439	-0.390569	-0.240813	26.4062	26.749	26.8655	27.2295	26.8689	26.696	0.459367	0.4805	0.4627	-0.053
CDIF630erm_03607	Tig	trigger factor	-0.185759	-0.479162	-0.255879	-0.442365	-0.121731	-0.18235	-0.0701198	0.0367963	0.0640287	0.296811	-9.37292	-9.02123	-9.24239	-9.29488	-9.21272	-8.88549	0.130539	-0.273658	0.160203	0.135735	28.8166	28.3423	29.1312	29.2509	28.632	28.2659	0.314567	0.908567	-0.1846	-0.0764
CDIF630erm_03609	Rph	bifunctional tRNA nucleotidyltransferase/nucleoside- triphosphate diphosphatase	2.72644	0.518604	0.144663	-0.0766816	1.00815	0.923424	-2.58178	-0.595286	-1.71829	0.40482	-12.6131	-13.8551	-13.079	-12.8024	-12.5828	-13.0684	-0.465941	1.05263	0.03026	0.786699	22.1429	21.7034	21.7469	23.0644	22.5713	22.322	-0.396	1.36103	0.4284	0.6186
CDIF630erm_03619	FdhF	formate dehydrogenase-H (selenocysteine)	-0.235917	0.159978	1.88382	1.39032	-0.265169	0.448241	2.11974	1.23034	-0.0292516	0.288264	-12.959	-12.516	-10.9726	-11.2987	-12.3472	-11.7597	1.9864	1.21728	0.61177	0.756274	22.4892	23.2812	24.638	24.6352	23.2991	24.1474	2.14877	1.35397	0.8099	0.8662
CDIF630erm_03655	CDIF630erm_03655	putative nitroreductase-like oxidoreductase	-1.47339	-1.50972	-0.240381	-0.167184	-0.913889	-1.01385	1.23301	1.34253	0.559502	0.495867	-11.4084	-12.7822	-10.729	-10.5345	-11.0585	-11.6372	0.679413	2.24775	0.3499	1.14502	25.2197	25.1201	25.9825	26.5874	25.8886	26.4483	0.762867	1.46733	0.6689	1.3282
CDIF630erm_03677	MgtA1	magnesium-transporting ATPase, P-type 1, Tn916-like, CTn7	-2.30254	-1.91872	-1.04737	-1.22119	-0.361947	-0.111484	1.25517	0.697528	1.94059	1.80723	-10.079	-10.7039	-9.69615	-9.73591	-9.14489	-9.44658	0.382886	0.968027	0.934149	1.25736	27.5921	26.7889	27.7292	28.2074	28.3943	28.3592	0.137067	1.4185	0.802167	1.57037
CDIF630erm_03699	Pyk	pyruvate kinase	-0.866397	-0.6381	-0.457122	-0.746023	-1.03945	-0.758407	0.409275	-0.107923	-0.173056	-0.120307	-8.07342	-7.89431	-7.43104	-8.05144	-8.26035	-8.27568	0.642377	-0.157129	-0.186933	-0.381373	29.6896	29.8232	30.2924	29.7325	29.8704	29.6439	0.602833	-0.0907	0.180833	-0.1793
CDIF630erm_03700	PfkA	ATP-dependent 6-phosphofructokinase	-1.1468	-0.897692	-0.797506	-1.18035	-0.957837	-0.842184	0.349292	-0.282655	0.188961	0.0555076	-9.68376	-9.57986	-9.42572	-9.60503	-9.70938	-9.80676	0.258036	-0.0251704	-0.0256177	-0.226902	28.472	28.1084	28.3917	28.0355	28.2056	27.9957	-0.0803667	-0.0729333	-0.266433	-0.1127
CDIF630erm_03701	DnaE	DNA polymerase III DnaE subunit alpha	-0.905319	-0.991104	-1.19078	-0.147397	-0.401286	-0.461527	-0.28546	0.843707	0.504033	0.529577	-11.8791	-12.7715	-12.5536	-12.3185	-12.2874	-12.1797	-0.674486	0.453081	-0.408333	0.591801	25.1304	24.5689	24.5483	24.8787	24.5758	24.5384	-0.582167	0.309867	-0.554633	-0.0304667
CDIF630erm_03703	CDIF630erm_03703	putative hydrolase, NUDIX family	0.570204	0.433032	0.799655	0.670999	0.511378	0.404997	0.229451	0.237967	-0.0588262	-0.0280345	-10.8145	-10.7005	-10.7736	-10.4565	-10.6327	-10.6769	0.0409063	0.244008	0.181814	0.0235972	24.7485	24.2066	25.6136	24.6659	24.7187	24.307	0.865067	0.459367	-0.0298	0.1004
CDIF630erm_03705	CDIF630erm_03705	nucleotide-binding protein	-0.833473	-0.61222	-0.170207	-0.350338	-0.711608	-0.605456	0.663266	0.261882	0.121865	0.00676457	-12.8099	-13.0217	-12.6592	-11.965	-12.6554	-13.1933	0.15071	1.05672	0.154518	-0.171547	22.611	22.7354	22.4961	22.9421	22.2111	22.8009	-0.1149	0.206667	-0.399967	0.0654667
CDIF630erm_03707	MurB	UDP-N-acetylenolpyruvoylglucosamine reductase	0.34929	-0.109286	-0.101464	-0.411317	0.12626	-0.316864	-0.450754	-0.302031	-0.22303	-0.207579	-12.1849	-13.1333	-12.8189	-12.717	-12.7341	-13.4547	-0.633983	0.416292	-0.549226	-0.321375	23.4624	23.1032	23.3645	23.4813	23.5395	23.1573	-0.0979	0.3781	0.0771	0.0540333
CDIF630erm_03710	CDIF630erm_03710	hydrogenase (NADP+, ferredoxin), NADPH-binding subunit	-0.899795	-0.556876	-0.390509	-0.722888	-1.35862	-0.737758	0.509286	-0.166012	-0.458822	-0.180882	-10.6325	-10.2755	-10.405	-11.1425	-10.6315	-10.7389	0.227517	-0.866981	0.000938666	-0.463461	26.173	26.5528	26.453	26.5822	26.2181	26.6821	0.28	0.0294	0.0451	0.129333
CDIF630erm_03711	CDIF630erm_03711	hydrogenase (NADP+, ferredoxin), ferredoxin-binding subunit	-0.230634	-0.448553	-2.19998	0.729553	-1.52031	-1.01066	-1.96934	1.17811	-1.28967	-0.562109	-11.9719	-11.7787	-11.285	-11.3073	-12.6409	-12.3746	0.6869	0.471436	-0.66894	-0.595868	25.7324	26.7023	25.9235	26.2287	25.3122	25.5583	0.1911	-0.473567	-0.4202	-1.144
CDIF630erm_03714	HprK	PTS system, HPr kinase/phosphorylase	0.19532	0.359327	0.060485	0.0684101	0.3836	0.529016	-0.134835	-0.290916	0.18828	0.169689	-12.9117	-12.8261	-13.3315	-12.8605	-12.8875	-12.9577	-0.419833	-0.0344039	0.0242049	-0.13152	22.8342	22.8397	22.3478	23.1359	23.0077	23.047	-0.486433	0.296233	0.173467	0.2073
CDIF630erm_03716	UvrA	excinuclease ABC subunit A	-1.58822	-1.29405	-2.06314	-2.25845	-1.45281	-1.31933	-0.474924	-0.964397	0.135406	-0.0252764	-12.1895	-13.3929	-13.5196	-13.5873	-12.6874	-13.045	-1.33011	-0.194414	-0.497859	0.34786	23.2833	23.153	22.5422	22.5789	22.9316	23.7564	-0.7411	-0.5741	-0.351633	0.603467
CDIF630erm_03727	HemB	delta-aminolevulinic acid dehydratase	-1.06111	-1.10367	-0.453321	-1.14876	-0.611634	-0.090635	0.607789	-0.0450877	0.449477	1.01304	-9.69551	-9.51252	-9.69336	-9.84409	-9.51312	-9.17562	0.00215161	-0.331567	0.182396	0.336897	27.4275	27.0799	27.922	26.8806	27.6754	27.3901	0.494433	-0.199333	0.2479	0.310233
CDIF630erm_03730	CbiKP	sirohydrochlorin cobaltochelatase CbiKP	0.394363	0.0709599	0.645151	0.510086	0.560139	0.550302	0.250789	0.439127	0.165776	0.479342	-11.1687	-11.7689	-11.487	-11.3702	-11.4322	-11.4792	-0.318268	0.398641	-0.263475	0.289696	24.9755	24.6599	25.0602	25.2005	24.9705	25.365	0.0847333	0.540533	-0.005	0.705067
CDIF630erm_03732	CbiH	cobalt-factor III methyltransferase	0.300248	0.419968	-0.20859	0.0769273	1.32559	0.971032	-0.508838	-0.34304	1.02534	0.551064	-12.277	-12.4585	-12.5377	-12.8135	-12.3277	-12.5365	-0.26065	-0.354946	-0.0506225	-0.0779649	23.1048	23.397	22.7918	22.995	23.5174	23.2599	-0.313	-0.402033	0.4126	-0.137067
CDIF630erm_03734	CbiF	cobalt-precorrin-4 methyltransferase	0.191395	0.663733	0.811124	0.197636	0.46879	0.435769	0.619729	-0.466097	0.277394	-0.227964	-12.8417	-12.6984	-12.878	-12.911	-12.7789	-13.0894	-0.0362833	-0.212563	0.0627575	-0.390996	24.1886	23.8229	24.2701	23.6996	24.0126	24.2375	0.0815333	-0.1233	-0.176	0.414567
CDIF630erm_03742	CbiA	cobyrinic acid A,C-diamide synthase	0.031543	0.711413	0.111989	-0.0571295	0.313914	0.488634	0.0804462	-0.768542	0.282371	-0.222779	-12.9885	-12.7693	-13.2529	-12.5381	-13.0955	-12.9646	-0.264394	0.231182	-0.106959	-0.195273	22.8129	22.9645	22.0842	23.4208	22.6034	23.1751	-0.728667	0.456367	-0.2095	0.210667
CDIF630erm_03748	CobT	nicotinate-nucleotide--dimethylbenzimidazole phosphoribosyltransferase	0.430603	-0.984533	1.06097	0.83592	1.15826	0.81301	0.630363	1.82045	0.727652	1.79754	-11.4016	-10.8947	-11.3873	-10.8088	-11.0234	-10.6081	0.01424	0.0859783	0.378186	0.286606	24.5954	24.5081	24.413	24.614	25.0325	25.5854	-0.182433	0.105833	0.437067	1.07727
CDIF630erm_03770	Tkt'2	transketolase, C-terminal section	0.144455	3.97693	0.916432	0.275523	1.0061	1.1074	0.771977	-3.70141	0.861644	-2.86953	-10.9253	-11.3246	-11.0803	-10.6591	-10.6973	-11.0917	-0.155017	0.6655	0.227953	0.23294	25.1299	25.0879	25.0441	25.6428	25.8965	25.7667	-0.0858	0.554867	0.7666	0.6788
CDIF630erm_03774	Alr	alanine racemase	-0.906198	0.19581	0.893758	1.20717	-0.6854	-0.467379	1.79996	1.01136	0.220799	-0.663189	-10.4354	-9.47046	-8.99451	-8.49991	-10.7788	-10.6087	1.44085	0.97055	-0.343441	-1.13827	25.8874	26.8738	27.7345	28.6205	25.833	26.1185	1.84707	1.74667	-0.0544667	-0.755367
CDIF630erm_03776	CDIF630erm_03776	putative CBS domain protein	-1.49259	-0.832045	0.40968	1.01082	-1.68629	-1.48518	1.90227	1.84286	-0.1937	-0.653139	-10.7032	-10.3161	-9.62832	-9.04524	-10.707	-11.1098	1.07484	1.27089	-0.00380519	-0.793708	24.2727	25.4539	26.6567	26.9291	25.0608	24.6432	2.38407	1.47517	0.788133	-0.810733
CDIF630erm_03779	AtpD2	ATP synthase subunit beta	-0.628197	-1.98303	0.099604	-1.13116	-1.41232	-0.552922	0.727801	0.851871	-0.784123	1.43011	-8.5549	-9.0711	-9.16581	-8.93931	-9.10542	-9.12341	-0.610912	0.131788	-0.550517	-0.0523065	28.1587	27.8508	27.545	28.2571	27.6025	27.8824	-0.613733	0.406233	-0.556267	0.0315667
CDIF630erm_03781	AtpA2	ATP synthase subunit alpha	-1.28755	-0.979152	-0.66821	-0.739524	-1.41381	-0.949589	0.619336	0.239629	-0.12626	0.0295638	-9.74616	-10.2719	-10.4408	-10.0415	-10.202	-10.3003	-0.694668	0.230433	-0.455854	-0.0284373	26.8878	26.8812	26.8051	27.1104	26.727	27.0788	-0.0827	0.229167	-0.160833	0.197567
CDIF630erm_03783	AtpF2	ATP synthase subunit b	1.34507	1.00538	0.220276	0.769091	0.0846803	0.929586	-1.1248	-0.236284	-1.26039	-0.0757895	-9.68756	-9.79874	-10.5167	-10.6599	-9.88158	-10.2173	-0.829188	-0.861121	-0.194022	-0.418551	26.3944	25.3848	25.3729	25.0315	25.4268	25.6244	-1.02147	-0.3533	-0.967633	0.239667
CDIF630erm_03790	Upp	uracil phosphoribosyltransferase	-0.343716	-1.4087	2.76102	2.01089	-1.84338	-0.706619	3.10474	3.41959	-1.49966	0.702084	-10.8676	-11.198	-10.3676	-10.3343	-10.3884	-10.8737	0.500045	0.863726	0.479221	0.324287	24.9963	25.4101	25.8592	25.6822	25.8821	26.2831	0.862833	0.272033	0.885767	0.872933
CDIF630erm_03795	PrfA	peptide chain release factor 1	0.389159	0.153936	0.360189	0.132648	0.231817	0.0878613	-0.0289701	-0.0212882	-0.157341	-0.0660751	-10.2453	-10.9497	-10.7052	-10.5652	-10.7156	-11.0343	-0.45991	0.384555	-0.470376	-0.0845612	25.6584	25.6845	25.9004	26.3007	25.5103	25.4318	0.242033	0.616233	-0.148133	-0.252733
CDIF630erm_03799	Rho	transcription termination factor Rho	-0.920837	-0.585054	-1.72915	-2.19535	-1.52829	-1.04907	-0.808309	-1.61029	-0.607449	-0.464012	-10.9915	-11.6876	-11.9164	-11.7591	-11.9069	-12.3035	-0.924858	-0.0714731	-0.915446	-0.615947	24.3796	24.628	24.0779	24.4187	24.1098	24.2561	-0.3017	-0.2093	-0.269733	-0.3719
CDIF630erm_03801	GtaB2	UTP--glucose-1-phosphate uridylyltransferase	-0.296531	0.270445	0.66805	1.8541	-0.262449	0.0936689	0.964581	1.58365	0.0340819	-0.176777	-12.0191	-11.9834	-11.5102	-11.2206	-12.6796	-12.4071	0.508845	0.76271	-0.660519	-0.423787	23.2497	24.6806	24.6385	25.2358	23.6823	23.9341	1.38873	0.555167	0.432567	-0.746533
CDIF630erm_03813	PrsA2	peptidyl-prolyl cis-trans isomerase, PpiC-type	1.39673	0.454681	1.63386	1.44425	1.1438	1.2175	0.237126	0.989567	-0.252927	0.762821	-11.4883	-11.926	-11.6403	-11.5039	-11.8935	-11.6979	-0.152028	0.422173	-0.405216	0.228185	24.367	23.8936	24.57	24.6334	23.9105	23.8157	0.203	0.7398	-0.456533	-0.0779667
CDIF630erm_03814	Mfd	transcription-repair coupling factor	0.80836	0.86569	0.450822	0.143612	0.83348	0.870676	-0.357538	-0.722078	0.0251203	0.00498592	-11.8758	-12.5175	-13.0074	-13.0985	-12.2043	-12.2516	-1.13167	-0.58093	-0.328544	0.265926	26.0446	25.6542	24.7804	24.6067	25.2802	25.2301	-1.26417	-1.04747	-0.7644	-0.4241
CDIF630erm_03826	CDIF630erm_03826	putative pilin protein	-1.73342	-2.57395	0.912179	1.70881	-1.31097	-1.5039	2.6456	4.28276	0.422453	1.07005	-12.0517	-12.6534	-9.80167	-9.02683	-11.4702	-11.9827	2.25007	3.62653	0.581528	0.670633	24.6332	24.7371	27.0375	28.2306	25.5339	25.4754	2.4043	3.4935	0.900733	0.738333
CDIF630erm_03828	Prs	ribose-phosphate pyrophosphokinase	-0.319783	-0.478132	-0.93705	-1.10577	0.331642	0.396296	-0.617266	-0.627642	0.651426	0.874428	-9.53397	-9.48273	-10.2962	-9.98034	-9.33138	-9.45398	-0.762248	-0.497608	0.202588	0.0287506	27.7325	27.2321	26.53	27.0902	28.1592	28.1595	-1.20257	-0.141833	0.426633	0.9274
CDIF630erm_03829	GlmU	bifunctional N-acetylglucosamine-1-phosphate uridyltransferase/glucosamine-1-phosphate N-acetyltransferase	0.101804	-0.297118	-0.23257	0.646083	1.98368	1.50402	-0.334374	0.943201	1.88188	1.80114	-12.3277	-13.0773	-12.6871	-12.6363	-11.9	-12.1221	-0.35943	0.440996	0.427676	0.955196	23.5983	23.2898	22.7002	23.2481	23.9539	24.3757	-0.898133	-0.0417	0.3556	1.08593
CDIF630erm_03831	PurR	transcriptional regulator, purine operon repressor	-0.0998789	-0.442262	-0.330152	-0.167571	0.586636	0.489398	-0.230273	0.274691	0.686515	0.931661	-12.9163	-12.9964	-12.9432	-12.5532	-12.4212	-12.5421	-0.0269708	0.443235	0.495041	0.454348	22.2498	21.8682	22.3802	22.6085	22.8539	22.4631	0.130333	0.740233	0.604067	0.5949
CDIF630erm_03832	MurC	UDP-N-acetylmuramate--L-alanine ligase	0.265311	-0.15222	0.148806	0.563748	0.186863	-0.000214432	-0.116505	0.715968	-0.078448	0.152006	-11.3991	-11.7987	-11.8017	-10.9757	-11.7074	-11.8538	-0.402554	0.822951	-0.308291	-0.0551431	24.9061	23.9942	24.951	25.6217	24.4685	24.2331	0.0449667	1.6275	-0.4376	0.238833
CDIF630erm_03835	PepT2	peptidase T	-0.444971	-0.0981631	-0.292289	-0.3317	0.30506	0.750147	0.152682	-0.233537	0.750031	0.84831	-10.3543	-10.9731	-11.2355	-10.6872	-10.3034	-10.161	-0.881222	0.285892	0.0509119	0.812131	25.9038	26.0576	26.1203	26.1897	26.4345	26.5435	0.216467	0.1321	0.5307	0.485833
CDIF630erm_03837	RsmA	ribosomal RNA small subunit methyltransferase A	0.493571	1.69905	0.355396	0.781646	0.964651	0.741087	-0.138175	-0.917402	0.471079	-0.95796	-11.7215	-12.4043	-12.7416	-12.9676	-12.3881	-12.5269	-1.02011	-0.563332	-0.666607	-0.122553	23.4121	23.3109	22.8068	22.6183	23.13	23.2136	-0.6053	-0.692567	-0.282133	-0.0973
CDIF630erm_03854	MetG	methionine--tRNA ligase	-0.0747173	-0.132115	-0.109687	-0.0243725	0.111831	0.364122	-0.0349694	0.107742	0.186548	0.496236	-10.229	-10.5069	-10.8449	-10.1096	-10.5677	-10.151	-0.615912	0.397341	-0.338756	0.355873	26.8386	26.6601	26.4165	26.4048	26.469	27.2307	-0.422033	-0.2553	-0.369567	0.570633
CDIF630erm_03858	PncB	nicotinate phosphoribosyltransferase	0.298861	0.300397	0.223503	0.0731427	0.742398	0.808623	-0.0753581	-0.227255	0.443537	0.508226	-12.2972	-12.621	-12.663	-13.1621	-12.8276	-12.6441	-0.365786	-0.54115	-0.530399	-0.0231163	23.4605	23.7738	22.689	23.0348	23.3707	24.1974	-0.7715	-0.738967	-0.0898333	0.423633
CDIF630erm_03859	CDIF630erm_03859	transcriptional regulator, AsnC/lrp family	-2.65573	-3.27915	-1.15443	-2.00462	-2.00428	-2.76409	1.50129	1.27453	0.651447	0.515055	-11.3038	-11.0184	-9.64247	-10.1383	-10.5781	-11.074	1.66133	0.880162	0.725676	-0.0555616	25.8071	25.1571	27.1501	26.2676	24.9235	25.3341	1.34303	1.11043	-0.883567	0.176933
CDIF630erm_03872	LysS	lysine--tRNA ligase	1.91993	0.789391	1.21151	0.713961	1.56156	0.712424	-0.708416	-0.07543	-0.358365	-0.0769669	-9.35269	-9.61355	-10.0725	-9.70672	-9.58731	-9.46393	-0.719771	-0.0931697	-0.234617	0.149624	28.5644	28.1488	28.0031	28.1386	28.5641	28.3932	-0.561367	-0.0102333	-0.0003	0.244433
CDIF630erm_03873	GreA	transcription elongation factor	-0.150845	-0.0568533	-0.270103	-0.0856258	-0.742934	-0.526476	-0.119259	-0.0287726	-0.59209	-0.469622	-10.5548	-10.3097	-9.95405	-9.97127	-10.3197	-10.7417	0.600715	0.338379	0.235106	-0.432035	25.9946	26.3526	26.8082	26.6643	26.3773	26.0433	0.8136	0.3117	0.382633	-0.309367
CDIF630erm_03875	CoaX	type III pantothenate kinase	0.437913	1.39959	-0.142908	-0.326152	0.569969	0.59079	-0.58082	-1.72574	0.132056	-0.808802	-12.1735	-12.2238	-12.8301	-12.8555	-12.9481	-12.7521	-0.65652	-0.631642	-0.774593	-0.528216	24.5912	25.9197	23.8121	23.7357	24.7861	24.9074	-0.779167	-2.184	0.194833	-1.01233
CDIF630erm_03879	FtsH2	cell division protease FtsH2	1.97302	-1.25414	2.01695	2.50749	0.937402	-1.69926	0.0439266	3.76163	-1.03562	-0.445114	-12.0208	-12.1475	-11.7956	-11.4864	-12.2174	-12.3009	0.225193	0.661077	-0.196573	-0.153422	25.4303	24.6893	26.0607	25.7382	25.2257	24.3253	0.630433	1.0489	-0.204533	-0.363967
CDIF630erm_03890	CDIF630erm_03890	membrane dipeptidase	0.696445	0.996324	0.701959	0.60306	0.843933	0.84557	0.00551406	-0.393263	0.147488	-0.150753	-12.0215	-12.0594	-12.3411	-11.8885	-12.2234	-12.2096	-0.319546	0.170894	-0.201892	-0.150209	24.0041	24.5738	23.9004	24.1209	23.7155	24.2026	-0.103767	-0.452967	-0.288633	-0.3712
CDIF630erm_03892	CDIF630erm_03892	protein translocase, SecA-like	2.01716	1.4222	1.62882	1.48602	0.986331	1.25522	-0.388337	0.0638232	-1.03083	-0.166973	-9.55888	-9.05283	-8.88217	-8.9199	-9.09384	-9.20144	0.676711	0.132929	0.465049	-0.14861	27.2939	27.0657	27.5075	27.2798	27.2212	27.7282	0.2136	0.214167	-0.0726667	0.662567
CDIF630erm_03902	CDIF630erm_03902	putative methyltransferase	0.446277	-0.150299	0.277352	0.150646	1.38167	0.300545	-0.168925	0.300946	0.935397	0.450845	-12.6242	-12.6221	-12.8642	-12.8064	-12.3809	-12.2214	-0.240018	-0.184305	0.243297	0.400649	22.6355	23.0124	23.1491	23.1253	23.1093	23.165	0.5136	0.112867	0.473833	0.152567
CDIF630erm_03910	CarB1	carbamoyl-phosphate synthase large subunit	-2.72355	-3.43522	-1.34969	-1.8533	-1.59038	-2.09925	1.37386	1.58192	1.13317	1.33597	-12.5183	-13.3111	-12.0022	-11.9794	-11.7907	-12.2052	0.516144	1.33171	0.727597	1.10593	25.6966	24.5923	26.0848	25.5711	25.7227	25.481	0.3882	0.9788	0.0261333	0.888667
CDIF630erm_03911	CarA1	carbamoyl-phosphate synthase small subunit	-0.484103	-2.37606	-2.26561	-2.79821	-2.18623	-1.05908	-1.78151	-0.422149	-1.70213	1.31699	-11.9414	-12.0783	-11.1181	-11.0586	-10.6708	-11.1328	0.823305	1.01967	1.27058	0.945431	23.4294	23.104	24.1747	24.1103	24.6647	24.2079	0.7453	1.0063	1.2353	1.10383
CDIF630erm_03912	CarB2	carbamoyl-phosphate synthase large subunit	-4.53426	-4.3457	-2.68585	-3.57157	-2.32352	-3.05483	1.8484	0.774131	2.21073	1.29087	-10.9378	-11.6768	-10.4305	-10.4331	-10.1822	-10.3274	0.507282	1.24368	0.755568	1.34935	24.1287	23.8198	25.5751	24.8767	25.145	25.0348	1.44637	1.0569	1.01627	1.21493
CDIF630erm_03918	MetH	methionine synthase	-2.70676	-2.7254	-2.03908	-1.65368	-2.3539	-2.44835	0.667676	1.07172	0.35286	0.277048	-12.8616	-13.366	-12.5838	-11.799	-12.7821	-12.9119	0.277759	1.56698	0.0794737	0.45414	24.3711	24.5189	25.2814	25.7115	24.9573	24.9294	0.910333	1.19257	0.586167	0.410533
CDIF630erm_03931	CDIF630erm_03931	ABC-type transport system, ATP-binding protein	0.574187	0.489512	-0.00475632	-0.422868	0.445416	0.682173	-0.578944	-0.912381	-0.128771	0.19266	-11.7407	-12.2507	-12.4306	-12.2126	-11.9499	-11.9594	-0.689841	0.0381152	-0.209185	0.291316	24.4419	24.7717	24.1305	23.4354	24.5285	24.8115	-0.311433	-1.33627	0.0865667	0.0398333
CDIF630erm_03983	PurA	adenylosuccinate synthetase	1.2006	0.780634	0.821802	1.44115	2.617	3.1422	-0.378793	0.660514	1.41641	2.36157	-11.4127	-11.2474	-11.37	-10.8223	-10.1513	-9.94439	0.0427571	0.42501	1.26142	1.30296	25.0686	25.2064	24.5702	25.6775	26.5038	26.7316	-0.498467	0.471133	1.43517	1.52523
CDIF630erm_03986	RplI	50S ribosomal protein L9	-0.188448	0.059701	-0.177818	0.0888929	-0.388951	-0.231543	0.01063	0.0291919	-0.200503	-0.291244	-8.13629	-8.42869	-9.20821	-8.269	-9.01968	-8.61648	-1.07192	0.159683	-0.883391	-0.187789	27.8963	27.4209	27.8322	27.6977	27.4294	27.5408	-0.0640667	0.276833	-0.466867	0.1199
CDIF630erm_03991	Ssb2	single-stranded DNA-binding protein	0.66013	0.702123	0.811248	0.636084	0.471882	0.460995	0.151118	-0.0660396	-0.188248	-0.241128	-9.37003	-9.53718	-9.26147	-9.31165	-9.72496	-9.69412	0.108553	0.225523	-0.354935	-0.156942	28.3774	27.6553	27.2396	28	27.1298	28.4522	-1.13783	0.344633	-1.24763	0.796833
CDIF630erm_03993	CDIF630erm_03993	aromatic-amino-acid aminotransferase	-1.87283	-1.96864	-1.51116	-2.09488	-1.99508	-1.83171	0.361675	-0.126243	-0.122243	0.13693	-7.4882	-7.46877	-8.2031	-7.98246	-8.29929	-7.75454	-0.714893	-0.513691	-0.811083	-0.285775	29.1839	29.0221	28.7777	29.6235	28.3103	29.1421	-0.406133	0.601333	-0.873567	0.119967
CDIF630erm_03997	CDIF630erm_03997	transcriptional regulator, TPR family	0.244552	0.429622	-0.317272	-0.0329068	0.592698	0.374989	-0.561824	-0.462529	0.348146	-0.0546331	-11.164	-11.3802	-12.03	-11.5707	-11.5636	-11.8293	-0.865989	-0.190539	-0.399603	-0.449127	24.9304	25.0335	24.434	25.2745	24.6998	24.7096	-0.496333	0.241067	-0.230533	-0.3239
CDIF630erm_03998	CDIF630erm_03998	putative exported protein	1.39241	1.1152	2.27517	2.10537	0.252677	1.18003	0.882762	0.990168	-1.13973	0.0648284	-10.1239	-10.3251	-9.82466	-9.51238	-9.98628	-10.0457	0.299278	0.812752	0.137654	0.279469	25.1571	26.1675	26.918	27.176	26.3009	25.9998	1.76087	1.0085	1.14373	-0.167733
CDIF630erm_04005	MnmG	tRNA uridine 5-carboxymethylaminomethyl modification enzyme	-0.366776	0.118145	-0.364752	-0.54181	-0.27568	-0.289542	0.00202447	-0.659955	0.0910964	-0.407687	-11.6478	-12.9221	-12.9667	-12.0979	-12.6818	-12.7837	-1.31894	0.824159	-1.03408	0.138406	24.477	24.1669	23.7101	23.7981	24.0509	23.9999	-0.766867	-0.368833	-0.4261	-0.167033
CDIF630erm_04006	MnmE	transfer RNA modification GTPase MnmE	0.631287	0.770643	-0.0396665	-0.326249	0.967757	0.322416	-0.670954	-1.09689	0.336469	-0.448227	-11.7153	-12.3252	-13.2578	-13.0397	-12.597	-12.9648	-1.54253	-0.71443	-0.881737	-0.639598	23.4003	23.1091	23.1134	22.7867	23.0859	23.0912	-0.286933	-0.3224	-0.314433	-0.0178667
CDIF630erm_04114	TetM	tetracycline resistance protein Tn5397	0.768291	0.593572	0.851533	0.70159	0.510306	0.411719	0.0832416	0.108018	-0.257985	-0.181853	-10.4605	-11.2131	-10.7368	-10.7693	-11.1622	-11.391	-0.276322	0.443807	-0.701715	-0.177849	27.0249	26.8825	26.6674	26.409	26.4103	26.6586	-0.357433	-0.473533	-0.614567	-0.2239
