# Supplementary material for: A Metabolic Labeling Strategy for Relative Protein Quantification in Clostridioides difficile
Source: Front Microbiol. 2018 Oct 16;9:2371. doi: 10.3389/fmicb.2018.02371 (PMC6198727; doi:10.3389/fmicb.2018.02371)
Supplement: Supplementary file 6 [file Table_6.XLSX]

## Sheet: Supplemental Table S6
			ML			NSAF			LFQ
Locus	Protein name	Protein function	Adj. p-values (Growth)	Adj. p-values (Media)	Adj. p-values (Interaction)	Adj. p-values (Growth)	Adj. p-values (Media)	Adj. p-values (Interaction)	Adj. p-values (Growth)	Adj. p-values (Media)	Adj. p-values (Interaction)
CDIF630erm_00001	DnaA	tryptophan--tRNA ligase	0.481483	2.63936e-07	0.00679283	0.829854	0.0124194	0.93529	0.329339	0.00491287	0.313344
CDIF630erm_00002	DnaN	ABC-type transport system, multidrug-family ATP-binding protein	NaN	NaN	NaN	NaN	NaN	NaN	0.329496	0.181354	0.405626
CDIF630erm_00003	CDIF630erm_00003	PTS system, glucose-like IIA component	0.340554	3.60318e-06	0.965877	0.732024	0.590053	0.00643132	0.0618383	0.0233691	0.505574
CDIF630erm_00005	GyrB	GMP synthase (glutamine-hydrolysing)	0.812893	4.4624e-07	0.00818345	0.275583	0.00200249	0.220237	0.32959	0.19155	0.106061
CDIF630erm_00006	GyrA	putative protein-export protein, SecB-like	NaN	NaN	NaN	NaN	NaN	NaN	0.331206	0.226055	0.2227
CDIF630erm_00007	CDIF630erm_00007	alanine racemase	0.000109462	1.82541e-08	0.00530142	0.00101441	1.54289e-07	0.0621364	0.0620645	0.000547042	0.684222
CDIF630erm_00008	CDIF630erm_00008	transcriptional regulator, LysR family	NaN	NaN	NaN	NaN	NaN	NaN	0.0625229	0.31301	0.649594
CDIF630erm_00009	RsbV	ribose-5-phosphate isomerase	NaN	NaN	NaN	0.135539	0.308338	0.366238	0.0631826	0.000214619	0.416592
CDIF630erm_00010	RsbW	enoyl-[acyl-carrier-protein] reductase (NADH)	0.0359433	0.0208769	0.518732	0.0532023	0.0090921	0.883213	0.0636339	0.00816183	0.0154571
CDIF630erm_00011	SigB	putative CoA-substrate dehydratase and activase	0.0667149	0.619682	0.343023	0.240323	0.0893411	0.378697	0.0637406	6.11025e-05	0.636569
CDIF630erm_00021	NiaR	3-deoxy-7-phosphoheptulonate synthase	NaN	NaN	NaN	NaN	NaN	NaN	0.064738	0.0123874	0.0812944
CDIF630erm_00024	SerS1	fructose-1,6-bisphosphatase	NaN	NaN	NaN	0.0818336	0.113152	0.361784	0.332955	0.182788	0.175839
CDIF630erm_00030	DnaX	cysteine synthase	8.69381e-08	1.01526e-10	7.82656e-08	1.07562e-09	4.27256e-11	2.74674e-10	5.66611e-08	2.00041e-10	8.33912e-08
CDIF630erm_00031	YbaB	ABC-type transport system, ATP-binding protein	NaN	NaN	NaN	0.088874	0.842373	0.055352	0.0651146	0.0120514	0.118443
CDIF630erm_00034	UgtP1	putative RNA-binding mediating protein	NaN	NaN	NaN	0.451412	0.630188	0.909561	0.334938	0.52924	0.335755
CDIF630erm_00083	PycA	regulatory protein RecX	NaN	NaN	NaN	0.100704	0.00182187	0.423925	0.335772	0.326377	0.802487
CDIF630erm_00084	FusA1	flavo-diiron protein FprA	0.00112158	0.214951	0.0890164	0.9343	0.37734	0.725628	0.338974	0.685735	0.443688
CDIF630erm_00087	McsB	Hfq-like RNA chaperone	NaN	NaN	NaN	0.409169	0.682789	0.307399	0.0652518	0.00494888	0.346646
CDIF630erm_00088	ClpC	putative RNA-binding protein	NaN	NaN	NaN	NaN	NaN	NaN	0.339538	0.0221423	0.274485
CDIF630erm_00089	RadA	transcriptional regulator, GntR family	NaN	NaN	NaN	NaN	NaN	NaN	6.76276e-08	0.0254604	0.00142979
CDIF630erm_00090	DisA	hydroxypyruvate reductase	NaN	NaN	NaN	NaN	NaN	NaN	8.53085e-08	0.00190479	4.35656e-07
CDIF630erm_00091	CDIF630erm_00091	hypothetical protein	NaN	NaN	NaN	NaN	NaN	NaN	0.34024	0.466835	0.244547
CDIF630erm_00098	AcoA	peroxide-responsive repressor	NaN	NaN	NaN	0.000635922	0.572284	0.14119	1.49492e-07	0.536831	0.000636496
CDIF630erm_00099	AcoB	2-iminoacetate synthase	0.11741	0.574096	0.963996	7.54697e-06	0.00835527	0.00155077	1.69426e-07	0.00185486	0.00196924
CDIF630erm_00101	AcoL	1-deoxy-D-xylulose-5-phosphate synthase	NaN	NaN	NaN	0.53877	0.383125	0.244516	0.0662353	0.0824939	0.216653
CDIF630erm_00108	CDIF630erm_00108	ABC-type transport system, sugar-family extracellular solute-binding protein	2.68101e-05	9.19286e-10	0.0100068	5.35158e-05	5.1903e-06	0.00232214	1.6977e-07	5.13629e-11	0.00139338
CDIF630erm_00110	IspF	fusion protein threonine-tRNA ligase/uridine kinase	NaN	NaN	NaN	0.0429498	0.118973	0.0460374	0.0663645	0.0133402	0.163035
CDIF630erm_00112	ProS1	transcription antiterminator, PTS operon regulator,	NaN	NaN	NaN	0.345717	0.0293379	0.69442	0.34039	0.266655	0.357117
CDIF630erm_00113	ProS2	peptidyl-prolyl cis-trans isomerase B	0.346546	0.000140123	0.59535	0.0465863	0.574239	0.0231518	0.340496	0.283934	0.0277717
CDIF630erm_00114	GltX	proline--tRNA ligase	0.613616	0.511161	0.397141	0.00141776	1.50971e-09	0.00693246	0.341568	1.09915e-07	0.445683
CDIF630erm_00116	CysS	UDP-glucose 4-epimerase	0.250037	0.142196	0.906829	0.251318	0.218162	0.250702	0.342433	0.585497	0.0230771
CDIF630erm_00117	MrnC	homoserine kinase	2.22474e-07	8.61303e-06	2.35698e-05	0.00206005	0.0585873	0.0496638	1.90623e-07	0.0284356	0.000561552
CDIF630erm_00118	ThyX	ribosomal RNA small subunit methyltransferase B	NaN	NaN	NaN	NaN	NaN	NaN	0.343466	0.263227	0.334457
CDIF630erm_00119	CDIF630erm_00119	bifunctional 4-hydroxybutyryl-CoA dehydratase/vinylacetyl-CoA-delta-isomerase	NaN	NaN	NaN	0.125484	6.9821e-05	0.0390346	0.0673677	0.000135697	0.148521
CDIF630erm_00120	CDIF630erm_00120	putative cell surface protein, putative penicillin-binding protein	NaN	NaN	NaN	0.0103724	0.000144504	0.002002	4.97756e-07	3.7045e-07	1.65257e-05
CDIF630erm_00122	Tuf1	putative calcium-transporting ATPase	0.128315	0.00377579	0.33718	0.272021	0.242131	0.541264	1.59382e-06	0.00381393	0.0663777
CDIF630erm_00125	NusG	uncharacterized protein, GTP cyclohydrolase-like	0.0247596	0.00144153	0.0876494	0.0846082	0.000879934	0.721542	0.344445	0.000604148	0.169337
CDIF630erm_00126	RplK	cell wall binding protein	NaN	NaN	NaN	NaN	NaN	NaN	0.344697	0.000952383	0.101643
CDIF630erm_00127	RplA	phosphonoacetate hydrolase	NaN	NaN	NaN	NaN	NaN	NaN	0.345001	0.000215895	0.542378
CDIF630erm_00129	RplJ	formate C-acetyltransferase	0.709959	0.551513	0.778106	0.780134	0.00957999	0.274184	0.34537	0.0049976	0.148127
CDIF630erm_00130	RplL	signal recognition particle receptor	0.558843	0.48543	0.916326	0.98362	0.00687587	0.0342365	0.346393	0.230878	0.187761
CDIF630erm_00131	CDIF630erm_00131	translation initiation factor IF-2	0.611722	0.856908	0.820254	0.0292372	0.0555588	0.0483437	0.347735	0.017674	0.133625
CDIF630erm_00132	RpoB	transcriptional regulator, redox-sensing repressor Rex	0.40414	0.000257511	0.0219884	0.347239	0.927427	0.311181	0.347758	0.233412	0.587795
CDIF630erm_00133	RpoC	tellurium resistance protein terD	0.937654	0.00399404	0.367217	0.117773	0.213568	0.969305	0.350121	3.29489e-05	0.372165
CDIF630erm_00134	RpsL	putative holliday junction resolvase	NaN	NaN	NaN	0.941362	0.256201	0.418619	0.350552	0.377953	0.47594
CDIF630erm_00135	RpsG	transcription repressor NiaR	NaN	NaN	NaN	0.663312	0.409142	0.837089	0.351404	0.897863	0.402819
CDIF630erm_00136	FusA2	flagellar motor rotation protein MotB (chemotaxis protein MotB)	NaN	NaN	NaN	NaN	NaN	NaN	0.351684	0.491579	0.162025
CDIF630erm_00137	Tuf2	PTS system, beta-glucoside-specific IIABC component,	NaN	NaN	NaN	0.020473	0.0300524	0.261726	3.10166e-06	0.000135439	0.00350096
CDIF630erm_00138	RpsJ	xaa-pro dipeptidase	NaN	NaN	NaN	0.383837	0.00715671	0.102666	0.352925	0.107094	0.992263
CDIF630erm_00139	RplC	putative penicillin-binding protein with a N-terminal TonB-box	NaN	NaN	NaN	0.310852	0.0204003	0.330192	0.354774	6.92408e-05	0.133939
CDIF630erm_00140	RplD	putative molybdopterin cofactor biosynthesis protein	NaN	NaN	NaN	0.505819	0.169189	0.621113	0.355308	0.471558	0.304718
CDIF630erm_00141	RplW	flagellin phosphothreonine transferase	0.547699	0.00819661	0.413423	0.000187142	6.64126e-08	0.000873974	0.0675325	1.4197e-06	0.882041
CDIF630erm_00142	RplB	isocaproyl-CoA dehydrogenase, electron transfer flavoprotein beta subunit	0.798982	0.0041349	0.847805	7.93317e-05	9.62014e-11	0.000483451	0.356614	3.65401e-11	0.305849
CDIF630erm_00143	RpsS	flagellar assembly factor FliW	NaN	NaN	NaN	0.103181	0.0347749	0.00138487	0.0676224	0.00114605	0.00500938
CDIF630erm_00144	RplV	4-hydroxy-tetrahydrodipicolinate reductase	0.0342863	0.0250871	0.212559	0.212109	0.0405372	0.197773	0.358607	0.150127	0.465597
CDIF630erm_00145	RpsC	riboflavin biosynthesis protein	NaN	NaN	NaN	0.587624	0.773738	0.634148	0.360226	0.0558266	0.175811
CDIF630erm_00146	RplP	putative nitroreductase-like oxidoreductase	0.777119	1.66366e-08	0.615315	0.0615362	0.000114644	0.0503981	0.360588	0.0599203	0.69727
CDIF630erm_00147	RpmC	putative N-acetyltransferase	NaN	NaN	NaN	NaN	NaN	NaN	0.0677661	0.178953	0.310509
CDIF630erm_00148	RpsQ	4-hydroxy-3-methylbut-2-en-1-yl diphosphate synthase	0.862628	0.200896	0.895909	0.783834	0.0188716	0.754943	0.360992	0.0247781	0.216335
CDIF630erm_00149	RplN	transcriptional regulator, MarR family	NaN	NaN	NaN	NaN	NaN	NaN	0.364792	1.10949e-07	0.014389
CDIF630erm_00150	RplX	PTS system, arabinose-specific IIBC component	NaN	NaN	NaN	0.321796	9.82007e-05	0.00123767	0.365418	0.0256296	0.600541
CDIF630erm_00151	RplE	30S ribosomal protein S10	0.301962	0.0018301	0.285194	0.117806	0.488532	0.505582	0.365734	0.443804	0.384132
CDIF630erm_00153	RpsH	transcriptional regulator, TrmB family	NaN	NaN	NaN	NaN	NaN	NaN	0.366557	0.787869	0.924408
CDIF630erm_00154	RplF	bifunctional adenosylcobinamide-phosphate guanylyltransferase/adenosylcobinamide kinase	NaN	NaN	NaN	NaN	NaN	NaN	0.368615	0.107863	0.964912
CDIF630erm_00155	RplR	oxidative stress glutamate dehydrogenase (glutamate synthase-like) (rubredoxin)	0.148436	0.000253197	0.00124029	0.51269	0.0444097	0.482742	0.368939	0.001194	0.162113
CDIF630erm_00156	RpsE	phosphoribosylaminoimidazole-succinocarboxamide synthetase	0.031161	1.2693e-11	0.394888	0.463318	7.73015e-09	0.364014	0.368966	6.53977e-12	0.0784737
CDIF630erm_00157	RpmD	pyruvate synthase	0.158141	0.000151708	0.182368	0.611914	0.12488	0.388375	0.067815	0.0996341	0.642511
CDIF630erm_00158	RplO	hypothetical protein	NaN	NaN	NaN	NaN	NaN	NaN	0.371125	0.0440136	0.482827
CDIF630erm_00159	SecY	transcriptional regulator, beta-lactam repressor	NaN	NaN	NaN	NaN	NaN	NaN	4.45996e-06	0.000672102	0.00350677
CDIF630erm_00160	Adk	adenosylcobalamin/alpha-ribazole phosphatase	NaN	NaN	NaN	NaN	NaN	NaN	0.372207	0.130964	0.776524
CDIF630erm_00161	Map1	pantothenate synthetase	NaN	NaN	NaN	NaN	NaN	NaN	4.57499e-06	0.000559419	0.000254921
CDIF630erm_00162	CDIF630erm_00162	two-component response regulator, ethanolamine specific	NaN	NaN	NaN	0.703314	0.876899	0.163882	0.0680178	0.0713176	0.0550794
CDIF630erm_00163	InfA	putative hydrolase, HAD superfamily, subfamily IB	NaN	NaN	NaN	0.910386	0.0222529	0.312866	0.0683045	2.58234e-07	0.00448314
CDIF630erm_00165	RpsM	tRNA threonylcarbamoyladenosine biosynthesis protein TsaE	NaN	NaN	NaN	NaN	NaN	NaN	0.373673	0.0072349	0.246084
CDIF630erm_00166	RpsK	putative phosphodiesterase	NaN	NaN	NaN	NaN	NaN	NaN	0.374337	0.62992	0.927276
CDIF630erm_00167	RpsD	putative 4-hydroxyproline dehydratase activating enzyme	NaN	NaN	NaN	NaN	NaN	NaN	0.374686	0.323209	0.571228
CDIF630erm_00168	RpoA	putative amino acid permease	NaN	NaN	NaN	NaN	NaN	NaN	0.375073	0.000909806	0.468266
CDIF630erm_00169	RplQ	asparagine--tRNA ligase	0.555746	0.668957	0.664882	0.0169087	0.00358056	0.601049	0.376153	0.200674	0.442075
CDIF630erm_00170	EcfA1	flagellar hook-associated protein 2 FliD (or HAP2)	0.00192718	0.000788973	0.0554431	0.00579156	1.21624e-05	0.495325	4.69406e-06	2.50609e-08	0.0413053
CDIF630erm_00171	EcfA2	putative CRISPR-associated autoregulator DevR family protein	0.000615257	0.3798	0.0528552	0.0196455	0.0831165	0.397708	4.91673e-06	0.00257066	0.205867
CDIF630erm_00172	EcfT	uncharacterized protein	NaN	NaN	NaN	0.0726947	0.00088206	0.226628	7.69572e-06	1.34591e-06	0.249002
CDIF630erm_00174	RplM	adenylosuccinate lyase	0.935378	1.31528e-10	0.230296	0.968616	1.82236e-08	0.598098	0.376298	8.88e-05	0.728077
CDIF630erm_00175	RpsI	transcriptional regulator, LacI family	0.326235	0.0445057	0.974145	0.285496	0.0159433	0.0120534	0.376699	0.115243	0.193163
CDIF630erm_00203	AspC	30S ribosomal protein S7	0.000275706	1.21489e-05	0.198554	0.0941996	0.0579955	0.462438	0.376916	0.0506582	0.157586
CDIF630erm_00204	NrdD	copper chaperone CopZ	NaN	NaN	NaN	NaN	NaN	NaN	0.377199	0.0408707	0.000363084
CDIF630erm_00226	CDIF630erm_00226	putative isomerase/hydrolase	0.00582074	3.39235e-07	0.0435439	0.0471984	7.27089e-07	0.136208	7.82877e-06	5.39246e-08	0.50139
CDIF630erm_00227	Ptb1	peptidase M20A, peptidase V-related	0.785639	0.598209	0.15737	0.452137	0.0948327	0.82487	0.377755	0.770639	0.712444
CDIF630erm_00228	Buk	putative 2-hydroxyacyl-CoA dehydratase	NaN	NaN	NaN	NaN	NaN	NaN	0.378242	4.17729e-08	0.282518
CDIF630erm_00229	CDIF630erm_00229	putative flagellar biosynthesis protein	NaN	NaN	NaN	0.0564738	0.0162898	0.493516	0.0694165	0.000179397	0.127149
CDIF630erm_00230	VorC1	flagellar protein FliS	NaN	NaN	NaN	NaN	NaN	NaN	0.0699865	0.0770156	0.284877
CDIF630erm_00231	VorB1	stage V sporulation protein B	NaN	NaN	NaN	NaN	NaN	NaN	0.379395	0.156441	0.350804
CDIF630erm_00232	VorA1	transcriptional regulator, GntR family	0.58967	0.594633	0.361089	0.177505	0.131909	0.861906	0.3798	0.00266308	0.0698607
CDIF630erm_00233	VorA'1	pyridoxamine 5'-phosphate oxidase family protein	NaN	NaN	NaN	0.145285	0.00136468	0.0616797	0.380201	0.00216239	0.328097
CDIF630erm_00234	GlmM	putative rubrerythrin	0.0849811	0.000182107	0.00748482	0.118206	0.676343	0.175185	0.381869	0.60015	0.856617
CDIF630erm_00236	GlmS	50S ribosomal protein L9	0.000160558	0.000338207	0.547747	0.281784	0.211289	0.175783	0.383782	0.477298	0.449183
CDIF630erm_00239	MurA	selenide, water dikinase	NaN	NaN	NaN	NaN	NaN	NaN	0.384687	0.0845949	0.464716
CDIF630erm_00243	MreB1	RNA polymerase sigma-54 factor	NaN	NaN	NaN	0.922241	0.226885	0.0112255	0.0701149	0.0119518	0.0910885
CDIF630erm_00244	FabZ	transcription termination factor Rho	0.817371	0.184145	0.708463	0.00418914	7.55491e-05	0.00388156	0.386886	0.61073	0.958689
CDIF630erm_00247	MetK	putative phage protein	NaN	NaN	NaN	NaN	NaN	NaN	0.387554	0.870129	0.0344398
CDIF630erm_00259	CDIF630erm_00259	50S ribosomal protein L16	0.00932755	0.00206529	0.0183849	0.959368	0.186457	0.913238	0.388308	0.33132	0.172421
CDIF630erm_00260	SecA1	tRNA N6-adenosine threonylcarbamoyltransferase	NaN	NaN	NaN	NaN	NaN	NaN	0.388639	0.246904	0.410338
CDIF630erm_00262	PrfB	putative radical SAM superfamily protein	NaN	NaN	NaN	1.25861e-05	0.0271212	0.0244908	8.17061e-06	7.68575e-05	0.284036
CDIF630erm_00263	CDIF630erm_00263	hypothetical protein	0.57755	1.3672e-07	0.124807	0.291661	3.43613e-06	0.705754	0.388997	2.64794e-08	0.00750709
CDIF630erm_00268	TsaE	flagellar protein FliS	0.00605341	0.382789	0.0577585	0.00465122	0.535396	0.161825	8.22074e-06	0.0186716	0.602964
CDIF630erm_00269	TsaB	butyryl-CoA dehydrogenase, electron transfer flavoprotein beta subunit	0.00258627	0.633125	0.0271141	0.00159569	0.903666	0.00990822	1.2341e-05	0.00935685	0.00273667
CDIF630erm_00271	TsaD	cell division protein SepF	2.22763e-05	0.309625	0.000286517	NaN	NaN	NaN	1.75574e-05	0.832136	0.00179438
CDIF630erm_00272	HpdB	hypothetical protein	0.51415	0.0152315	0.797871	0.0187014	0.156467	0.942043	0.389688	0.000180238	0.258371
CDIF630erm_00291	CDIF630erm_00291	butyryl-CoA dehydrogenase, catalytic subunit	1.5707e-05	0.0166355	5.51041e-05	3.66643e-05	0.0178057	0.0012002	0.0703598	0.610063	0.292858
CDIF630erm_00292	Rex	flagellar biosynthesis protein FlhA	NaN	NaN	NaN	NaN	NaN	NaN	0.390536	0.00635294	0.931331
CDIF630erm_00296	CDIF630erm_00296	glycine reductase complex, component C subunit beta	0.165906	3.72621e-08	0.00660988	0.370436	1.37254e-06	0.000331099	0.392207	1.73072e-06	0.073321
CDIF630erm_00298	CDIF630erm_00298	putative CRISPR-associated ATP-dependent helicase	NaN	NaN	NaN	0.0595265	0.113932	0.335982	2.42905e-05	0.0431399	0.553649
CDIF630erm_00299	Cfa	4-hydroxyphenylacetate decarboxylase large subunit	0.981802	0.0117981	0.693795	0.694722	0.00113697	0.786273	0.392477	4.19759e-11	0.0704001
CDIF630erm_00301	GluD	corrinoid/iron-sulfur protein, large subunit	NaN	NaN	NaN	NaN	NaN	NaN	0.392517	2.32946e-07	0.183107
CDIF630erm_00305	PyrB	putative zinc-binding dehydrogenase	0.156537	0.222844	0.612595	0.790762	0.000885516	0.579543	0.393427	0.00154384	0.811891
CDIF630erm_00306	PyrK	septum site-determining protein MinD (cell division inhibitor MinD)	0.0507659	0.830516	0.214591	0.000136047	0.0896892	0.00520909	0.0705027	0.342315	0.213004
CDIF630erm_00307	PyrD	elongation factor EFTu/EF1A	NaN	NaN	NaN	NaN	NaN	NaN	0.393813	0.77944	0.24815
CDIF630erm_00308	PyrE	bifunctional methylenetetrahydrofolate dehydrogenase (NADP+)/methenyl tetrahydrofolate cyclohydrolase	0.0202132	0.0136783	0.990609	0.890313	0.0152344	0.264435	0.39402	0.0385793	0.648211
CDIF630erm_00309	CDIF630erm_00309	uncharacterized protein, transglutaminase-like	NaN	NaN	NaN	0.257686	0.000598561	0.265432	2.47318e-05	3.62181e-08	0.145209
CDIF630erm_00312	CDIF630erm_00312	cell wall binding protein	0.163482	8.72409e-06	0.894097	0.253358	0.232853	0.447879	0.394307	0.0342092	0.489659
CDIF630erm_00314	GroS	putative phosphatidylethanolamine-binding regulatory protein	0.0197859	0.000302449	0.997789	0.0160779	0.552218	0.489704	0.0705507	0.0482511	0.677155
CDIF630erm_00315	GroL	putative transcriptional regulator, HTH	NaN	NaN	NaN	0.0685675	0.020192	0.825601	0.395223	0.0388628	0.685903
CDIF630erm_00316	LarB	uncharacterized protein	NaN	NaN	NaN	0.0449842	0.056295	0.485708	2.5865e-05	2.14578e-06	0.0997225
CDIF630erm_00317	LarC	putative amidohydrolase	NaN	NaN	NaN	NaN	NaN	NaN	2.67128e-05	6.05819e-08	0.185735
CDIF630erm_00320	GuaA	putative polysaccharide deacetylase	NaN	NaN	NaN	0.610213	0.0192148	0.225974	0.395544	6.30298e-05	0.00151272
CDIF630erm_00321	CDIF630erm_00321	flagellar biosynthesis regulator FlhF (flagella-associated GTP-binding protein)	NaN	NaN	NaN	NaN	NaN	NaN	2.69282e-05	0.0509565	0.028346
CDIF630erm_00334	CDIF630erm_00334	adenine phosphoribosyltransferase	0.380357	0.0179021	0.648445	0.422265	0.0204527	0.604624	0.396079	0.509275	0.800781
CDIF630erm_00340	PurE	6-phospho-beta-glucosidase	NaN	NaN	NaN	NaN	NaN	NaN	0.399038	0.0310027	0.680202
CDIF630erm_00341	PurC2	putative 5-nitroimidazole antibiotic resistance protein	0.577716	0.00347048	0.556521	0.0217861	0.00025577	0.0754027	0.399119	0.00433399	0.860901
CDIF630erm_00342	PurF	PTS system, HPr kinase/phosphorylase	0.343598	0.0381928	0.812384	0.56944	0.79604	0.722793	0.0706892	0.275634	0.0707781
CDIF630erm_00343	PurG	putative signal transduction phosphoesterase	NaN	NaN	NaN	NaN	NaN	NaN	0.399181	0.266866	0.350978
CDIF630erm_00344	PurN	transcriptional regulator, sigma-54-dependent	NaN	NaN	NaN	NaN	NaN	NaN	3.03701e-05	0.00126397	0.000140613
CDIF630erm_00345	PurH	putative glycosyl transferase, group 1	NaN	NaN	NaN	0.0577611	0.201441	0.840494	0.400012	0.493736	0.608067
CDIF630erm_00346	PurD	putative peptidase, M16 family	NaN	NaN	NaN	0.31291	0.835802	0.363543	0.409477	0.206877	0.893983
CDIF630erm_00347	PurL	V-type ATP synthase subunit A	0.0671424	2.99293e-06	0.0895393	0.176829	8.03513e-09	0.0404793	0.4113	9.96082e-11	0.0983109
CDIF630erm_00349	CDIF630erm_00349	isocaproyl-CoA dehydrogenase, electron transfer flavoprotein alpha subunit	0.812627	2.5015e-05	0.56822	0.00818536	6.48409e-07	0.0154719	3.13426e-05	4.78662e-12	0.0768529
CDIF630erm_00350	FliN1	30S ribosomal protein S12	0.00147945	0.0313456	0.140902	0.0138117	0.26935	0.636793	3.5603e-05	0.191658	0.691352
CDIF630erm_00352	CDIF630erm_00352	putative SpoIIIJ-associated RNA/ssDNA-binding protein Jag	NaN	NaN	NaN	0.0426936	0.618186	0.66184	0.0707882	0.0371072	0.194518
CDIF630erm_00354	FlgL	bifunctional 4-hydroxy-2-oxoglutarate aldolase/2-dehydro-3-deoxyphosphogluconate aldolase	NaN	NaN	NaN	NaN	NaN	NaN	3.68299e-05	0.00842642	0.00186533
CDIF630erm_00355	FliW	transaldolase	NaN	NaN	NaN	0.92942	0.00113372	0.278924	0.0722055	7.08366e-06	0.115963
CDIF630erm_00356	CsrA	elongation factor G (EF-g)	1.87816e-07	6.26686e-07	0.0375136	8.28823e-07	1.41725e-07	0.0131957	3.8631e-05	0.000112659	0.811815
CDIF630erm_00357	FliS1	putative type IV pilus transporter system, ATP-binding	NaN	NaN	NaN	NaN	NaN	NaN	0.413181	0.00102077	0.285857
CDIF630erm_00358	FliS2	bifunctional NAD(P)H-hydrate repair enzyme Nnr	NaN	NaN	NaN	0.229292	0.018617	0.671236	4.1845e-05	0.00200415	0.187056
CDIF630erm_00359	FliD	maltose phosphorylase	NaN	NaN	NaN	0.952771	0.329975	0.223997	0.415533	0.0699591	0.623139
CDIF630erm_00361	FliC	thioredoxin	NaN	NaN	NaN	NaN	NaN	NaN	0.416643	1.9548e-07	0.00568257
CDIF630erm_00362	CDIF630erm_00362	nucleoid-associated protein, NdpA-like	NaN	NaN	NaN	0.546004	0.589411	0.34872	0.418479	0.423841	0.844843
CDIF630erm_00363	CDIF630erm_00363	glycerol-3-phosphate dehydrogenase [NAD(P)+]	NaN	NaN	NaN	0.407066	0.0818913	0.420191	0.0722826	0.0915546	0.481222
CDIF630erm_00364	CDIF630erm_00364	preprotein translocase, yajc subunit	NaN	NaN	NaN	0.291268	0.016501	0.0599375	0.419457	0.00648894	0.487393
CDIF630erm_00365	CDIF630erm_00365	magnesium-transporting ATPase, P-type 1, Tn916-like, CTn7	NaN	NaN	NaN	NaN	NaN	NaN	0.0722829	0.0137667	0.3855
CDIF630erm_00366	CDIF630erm_00366	30S ribosomal protein S16	NaN	NaN	NaN	0.601821	0.0516957	0.520553	0.420516	0.313567	0.0304307
CDIF630erm_00371	FliF	methylglyoxal synthase	NaN	NaN	NaN	0.998247	0.0665679	0.586008	0.0727663	0.0448288	0.679632
CDIF630erm_00372	FliG	putative pilin protein	NaN	NaN	NaN	0.374722	0.00881223	0.134141	0.420638	0.0343688	0.0203182
CDIF630erm_00373	FliH	ABC-type transport system, alkanesulfonates-family extracellular solute-binding protein	0.000650756	0.0764813	0.555457	0.038589	0.762634	0.674658	5.05285e-05	0.159841	0.747129
CDIF630erm_00378	FlgE	ribosomal silencing factor RsfS	NaN	NaN	NaN	0.96057	0.0490151	0.0129671	0.0732967	0.0619423	0.666061
CDIF630erm_00379	FlbD	fe-s iron-sulfur cluster assembly protein, nifu family	3.89869e-09	1.6586e-10	7.09374e-11	1.80842e-05	1.24207e-06	2.59099e-07	6.78002e-05	0.0016483	2.71815e-06
CDIF630erm_00381	MotB	preprotein translocase SecY subunit	NaN	NaN	NaN	NaN	NaN	NaN	7.03567e-05	0.0173218	0.0357161
CDIF630erm_00382	FliL	putative RNA-binding protein	0.0741792	0.0743539	0.352718	0.000461699	0.0123694	0.887066	0.0734039	0.00773259	0.812573
CDIF630erm_00387	FlhA	putative radical SAM-family protein	7.57724e-06	1.40419e-05	0.00996712	0.000166594	0.00011235	0.191022	7.33952e-05	4.49401e-05	0.0445417
CDIF630erm_00388	FlhF	putative calcium-binding adhesion protein	0.795416	0.223102	0.564291	3.96955e-05	0.0165824	0.274404	7.88053e-05	0.0211674	0.674555
CDIF630erm_00390	FliA	putative phage protein	NaN	NaN	NaN	NaN	NaN	NaN	8.09692e-05	0.0151513	0.264555
CDIF630erm_00394	FliM	hypothetical protein	0.06818	0.575809	0.2775	0.802275	0.0416161	0.507965	0.0737649	0.0141965	0.0186585
CDIF630erm_00395	FliN2	transcriptional regulator, RmlC-type	NaN	NaN	NaN	NaN	NaN	NaN	0.423023	6.29753e-05	0.547659
CDIF630erm_00396	CDIF630erm_00396	GTP pyrophosphokinase YjbM	NaN	NaN	NaN	NaN	NaN	NaN	8.43349e-05	0.00947191	0.139369
CDIF630erm_00397	HtpG	phenylalanyl-tRNA synthetase alpha chain	0.242343	0.109826	0.229156	0.0612431	0.0939535	0.0998922	0.423973	0.05251	0.805335
CDIF630erm_00398	CDIF630erm_00398	heat shock protein HtpG	0.0268572	8.80837e-10	0.215418	0.28077	5.4222e-05	0.837044	0.0738858	3.68033e-06	0.547681
CDIF630erm_00403	CDIF630erm_00403	putative cell wall binding protein	NaN	NaN	NaN	NaN	NaN	NaN	0.0744394	0.00946745	0.34012
CDIF630erm_00411	CDIF630erm_00411	flagellin methyltransferase	NaN	NaN	NaN	0.000855003	6.4903e-05	0.100432	9.37526e-05	9.7628e-06	0.133509
CDIF630erm_00414	CDIF630erm_00414	putative hemagglutinin/adhesin	0.648633	0.499648	0.603862	0.00034346	0.000602882	0.00366856	0.000100792	0.0248081	0.000189657
CDIF630erm_00420	CDIF630erm_00420	S-layer precursor protein	0.488072	0.0350961	0.95759	0.0824559	0.0121815	0.899378	0.0755327	0.0442346	0.0428642
CDIF630erm_00434	CDIF630erm_00434	putative ATP/GTP-binding protein	NaN	NaN	NaN	0.335382	0.0831387	0.068134	0.0757014	0.933666	0.42102
CDIF630erm_00435	CDIF630erm_00435	hypothetical protein	NaN	NaN	NaN	NaN	NaN	NaN	0.000102137	0.121454	0.03495
CDIF630erm_00437	CDIF630erm_00437	bifunctional aspartate aminotransferase/L-aspartate beta-decarboxylase	0.0754066	8.24028e-06	2.30539e-05	0.000759439	0.021157	0.000851944	0.000111532	6.82771e-06	5.13712e-06
CDIF630erm_00438	CDIF630erm_00438	anaerobic carbon monoxide dehydrogenase	NaN	NaN	NaN	0.90187	0.0038442	0.943934	0.0762764	0.00043394	0.789434
CDIF630erm_00449	CDIF630erm_00449	PTS system, mannitol-specific, EIIA component	NaN	NaN	NaN	0.552475	0.351375	0.385765	0.000112279	0.0170105	0.223403
CDIF630erm_00455	CbiO	cell division protease FtsH2	0.0275776	0.0292879	0.111466	0.494175	0.000395907	0.100173	0.000120661	1.3191e-05	0.15871
CDIF630erm_00456	PcrA	transcriptional regulator, hxlR family	NaN	NaN	NaN	NaN	NaN	NaN	0.424125	0.092272	0.475406
CDIF630erm_00457	ApeB	putative recombinase Tn916-like, CTn7	NaN	NaN	NaN	NaN	NaN	NaN	0.424793	0.0586924	0.276677
CDIF630erm_00458	CDIF630erm_00458	putative CO dehydrogenase (NAD), catalytic subunit	0.359583	7.59209e-08	0.000100239	0.151221	0.00161896	0.981445	0.424831	0.0059635	0.308843
CDIF630erm_00459	PpiB	50S ribosomal protein L22	0.0035568	0.0937776	0.864833	0.835459	0.507554	0.640603	0.425744	0.267316	0.129286
CDIF630erm_00461	CDIF630erm_00461	putative nitroreductase-like oxidoreductase	NaN	NaN	NaN	0.88381	0.0633559	0.519583	0.427532	0.0059236	0.477452
CDIF630erm_00468	CDIF630erm_00468	bifunctional ligase/repressor BirA	NaN	NaN	NaN	0.0635903	0.00694432	0.0188635	0.429143	0.614207	0.352796
CDIF630erm_00469	CDIF630erm_00469	alcohol dehydrogenase	0.567365	0.4654	0.564435	0.518313	0.000208836	0.896732	0.429739	0.0297225	0.624512
CDIF630erm_00470	CDIF630erm_00470	phosphoglucomutase	0.000226668	0.00262934	0.0227452	0.000787769	0.00276788	0.147084	0.0001271	0.000482376	0.0520367
CDIF630erm_00472	CDIF630erm_00472	putative N-acetyltransferase	NaN	NaN	NaN	0.0155051	0.00146464	0.633343	0.000153931	0.101976	0.00809698
CDIF630erm_00473	YjbM	NADH oxidase (H2O-forming)	0.000767798	2.00979e-06	6.8071e-07	0.0116172	0.00606571	0.00437308	0.000158255	0.00030806	2.11182e-06
CDIF630erm_00478	CDIF630erm_00478	putative ATPase	0.0359911	5.01441e-05	0.226337	0.00540507	0.0779952	0.0999421	0.000163422	2.15144e-07	0.00317874
CDIF630erm_00480	CDIF630erm_00480	ABC-type transport system, oligopeptide-family extracellular solute-binding protein	0.000552436	0.000653879	0.025577	0.000653793	0.000451316	0.0100328	0.000173111	0.00104199	0.0681564
CDIF630erm_00520	CDIF630erm_00520	putative universal stress protein A (UspA)	0.0241089	0.00485792	0.0878772	0.0255425	0.000132251	0.0272024	0.43009	0.00192569	0.30669
CDIF630erm_00522	LdhA	cobalt-precorrin-6B (C15)- methyltransferase [decarboxylating]	NaN	NaN	NaN	NaN	NaN	NaN	0.43178	0.715226	0.0934783
CDIF630erm_00523	HadA	hypothetical protein	NaN	NaN	NaN	NaN	NaN	NaN	0.432344	3.29574e-05	0.948031
CDIF630erm_00524	HadI	3-methyl-2-oxobutanoate dehydrogenase (ferredoxin), alpha subunit N-terminal region	0.8377	0.211812	0.7644	0.885699	0.623777	0.493923	0.432569	3.01175e-05	0.438451
CDIF630erm_00525	HadB	anti-sigma F factor (stage II sporulation protein AB)	NaN	NaN	NaN	0.118313	0.0016022	0.521418	0.433469	0.112812	0.407433
CDIF630erm_00526	HadC	putative cystathionine beta-lyase	NaN	NaN	NaN	NaN	NaN	NaN	0.43405	0.00622118	0.348001
CDIF630erm_00527	AcdB	UDP-N-acetylmuramoylalanine--D-glutamate ligase	0.104191	0.6119	0.351997	0.311363	0.0563815	0.877722	0.436035	0.282595	0.546017
CDIF630erm_00528	EtfB1	transcriptional regulator, AsnC/lrp family	4.57339e-05	4.14823e-06	0.702869	0.0999515	0.000168189	0.148015	0.43668	0.0403488	0.500687
CDIF630erm_00529	EtfA1	acetyl-CoA synthase, nickel-inserting subunit	NaN	NaN	NaN	NaN	NaN	NaN	0.437221	0.00166121	0.128785
CDIF630erm_00530	CDIF630erm_00530	transcriptional regulator, beta-lactam repressor	NaN	NaN	NaN	NaN	NaN	NaN	0.076581	0.000869702	0.80982
CDIF630erm_00531	Fba	processive diacylglycerol beta-glucosyltransferase	0.417856	0.410885	0.688371	0.930271	0.0144313	0.545073	0.438327	0.17975	0.400358
CDIF630erm_00532	CDIF630erm_00532	ribosomal rna small subunit methyltransferase	NaN	NaN	NaN	NaN	NaN	NaN	0.0766078	0.301938	0.626954
CDIF630erm_00533	CDIF630erm_00533	(R)-2-hydroxyisocaproate dehydrogenase	2.92664e-06	8.72635e-13	0.827895	0.000534019	3.76264e-06	0.0817015	0.000176206	2.30804e-08	0.260918
CDIF630erm_00534	CDIF630erm_00534	transcription antiterminator, PTS operon regulator	NaN	NaN	NaN	0.317541	0.000459298	0.258983	0.076975	0.000185872	0.0444907
CDIF630erm_00550	CDIF630erm_00550	ATP phosphoribosyltransferase, catalytic subunit	NaN	NaN	NaN	NaN	NaN	NaN	0.0771727	0.465554	0.0381363
CDIF630erm_00565	CDIF630erm_00565	ribonuclease J family protein	0.855132	0.643675	0.361085	0.301005	0.00139775	0.215871	0.0773424	0.000869434	0.00531785
CDIF630erm_00568	Cwp27	xanthine dehydrogenase, FAD-binding subunit	0.265262	0.544499	0.511677	0.345745	0.0664164	0.805833	0.0783055	0.505439	0.232651
CDIF630erm_00579	CDIF630erm_00579	putative cell wall protein	NaN	NaN	NaN	0.961965	0.504642	0.314542	0.000182233	0.0286414	0.815627
CDIF630erm_00580	CDIF630erm_00580	bifunctional rilase/rile hydratase	6.95343e-06	0.00642976	0.000168008	3.89998e-05	0.172113	0.243087	0.000184395	0.542097	0.506678
CDIF630erm_00615	CDIF630erm_00615	ATP synthase subunit delta	NaN	NaN	NaN	0.104531	0.257527	0.0876447	0.078897	0.753562	0.572404
CDIF630erm_00618	PurC1	putative protease YrrO	0.0371101	0.418675	0.197963	0.0458245	0.32864	0.0208635	0.439037	0.24672	0.47361
CDIF630erm_00626	CwpV	putative PEP-utilizing enzyme	NaN	NaN	NaN	NaN	NaN	NaN	0.440486	0.266646	0.886672
CDIF630erm_00627	DacF1	amylopullulanase	NaN	NaN	NaN	0.0091694	0.000106361	0.0297591	0.000227972	4.48806e-08	0.0789036
CDIF630erm_00631	CDIF630erm_00631	putative metallo-beta-lactamase superfamily protein	NaN	NaN	NaN	0.553703	0.295152	0.487649	0.44125	0.96697	0.448157
CDIF630erm_00633	CDIF630erm_00633	putative rna-binding protein	NaN	NaN	NaN	NaN	NaN	NaN	0.0790574	0.00865268	0.0829249
CDIF630erm_00641	CDIF630erm_00641	hypothetical protein	NaN	NaN	NaN	NaN	NaN	NaN	0.0793485	0.529273	0.821177
CDIF630erm_00650	CDIF630erm_00650	putative helicase	NaN	NaN	NaN	NaN	NaN	NaN	0.00023323	0.00991462	0.0127149
CDIF630erm_00657	ArcB	8-oxo-dGTP diphosphatase	NaN	NaN	NaN	NaN	NaN	NaN	0.079463	0.34351	0.173288
CDIF630erm_00658	CDIF630erm_00658	uncharacterized protein, LpxA-like	NaN	NaN	NaN	0.336993	0.0228917	0.0313222	0.444762	0.00966709	0.0215613
CDIF630erm_00660	CDIF630erm_00660	isoleucine 2-epimerase	0.347766	0.116437	0.664115	0.00608707	1.15829e-08	0.078151	0.000235852	1.66898e-06	0.167239
CDIF630erm_00666	CDIF630erm_00666	short-chain-enoyl-CoA hydratase	0.000606387	0.017292	3.96879e-05	0.00261138	0.722177	0.000448027	0.00025037	0.406528	0.00549443
CDIF630erm_00667	SpsB1	cell surface protein	NaN	NaN	NaN	NaN	NaN	NaN	0.0794673	0.313618	0.063058
CDIF630erm_00670	ThrS/udk	hypothetical protein	0.418506	0.0670436	0.0743298	0.139804	0.0350017	0.131562	0.0795113	0.000218106	0.00375496
CDIF630erm_00671	GlsA	tetratricopeptide repeat protein	NaN	NaN	NaN	0.639482	0.234414	0.313344	0.000252982	0.0523764	0.115139
CDIF630erm_00672	CDIF630erm_00672	bifunctional tRNA nucleotidyltransferase/nucleoside- triphosphate diphosphatase	0.0163395	0.00441721	0.0237605	0.0767493	0.569288	0.0895352	0.446126	0.242761	0.0373366
CDIF630erm_00674	CDIF630erm_00674	chromosomal replication initiator protein	0.812078	0.120915	0.863059	0.0279958	0.00389947	0.147357	0.0796089	0.624456	0.0487743
CDIF630erm_00677	CDIF630erm_00677	cobalt-dependent inorganic pyrophosphatase	0.121323	0.488928	0.646692	0.803153	0.337544	0.890182	0.000253103	0.314684	0.328859
CDIF630erm_00679	TrmL	putative serine-pyruvate aminotransferase	8.47997e-11	4.24671e-12	0.000549315	3.61511e-07	4.72691e-07	0.00282056	0.00025452	1.61374e-05	0.0108457
CDIF630erm_00680	CDIF630erm_00680	putative N-acyltransferase	NaN	NaN	NaN	NaN	NaN	NaN	0.44651	0.314818	0.0402261
CDIF630erm_00685	CDIF630erm_00685	radical SAM-linked protein	0.834203	0.653469	0.117486	0.286438	0.331145	0.208206	0.000271845	0.581456	0.806987
CDIF630erm_00687	ThrS	50S ribosomal protein L13	0.00118439	0.00019628	0.170431	0.530307	0.123863	0.819967	0.447297	0.0609	0.45873
CDIF630erm_00690	CDIF630erm_00690	phosphoribosylamine--glycine ligase	0.381427	1.97922e-07	0.953549	0.30384	2.10163e-06	0.227606	0.447464	3.30538e-06	0.457178
CDIF630erm_00693	GapN	putative peptidoglycan-N-acetylglucosamine deacetylase	NaN	NaN	NaN	NaN	NaN	NaN	0.000288053	0.562202	0.01009
CDIF630erm_00695	CDIF630erm_00695	ABC-type transport system, glycine betaine/carnitine/choline ATP-binding protein	NaN	NaN	NaN	0.626131	1.50396e-09	0.0286691	0.000311025	7.42351e-10	0.00896459
CDIF630erm_00700	CDIF630erm_00700	30S ribosomal protein S3	0.0644249	0.0225158	0.430279	0.00364341	0.00129308	0.0271173	0.0800388	0.391666	0.851164
CDIF630erm_00701	CDIF630erm_00701	mannitol-1-phosphate 5-dehydrogenase	NaN	NaN	NaN	NaN	NaN	NaN	0.0808903	0.683422	0.685374
CDIF630erm_00702	CDIF630erm_00702	cys-tRNA(Pro)/cys-tRNA(Cys) deacylase	NaN	NaN	NaN	0.523659	0.732152	0.42363	0.0811164	0.0653772	0.327003
CDIF630erm_00703	CDIF630erm_00703	nicotinate phosphoribosyltransferase	0.698843	2.89294e-05	0.42982	0.247052	0.139986	0.317422	0.0820858	0.0306594	0.676102
CDIF630erm_00715	CDIF630erm_00715	hypothetical protein	0.235012	0.0160913	0.000469689	0.0236076	0.0117404	0.400728	0.0824528	0.317425	0.10748
CDIF630erm_00741	CDIF630erm_00741	uncharacterized protein, UPF0297 family	NaN	NaN	NaN	NaN	NaN	NaN	0.000336238	0.858979	0.306893
CDIF630erm_00760	CDIF630erm_00760	glutamate--tRNA ligase	0.00901143	0.00120498	0.45213	0.812367	0.117607	0.489463	0.447654	0.746669	0.232649
CDIF630erm_00773	ToxB	30S ribosomal protein S13	0.000102691	0.0883013	0.384951	0.051089	0.681502	0.288246	0.000336859	0.702323	0.512326
CDIF630erm_00776	ToxA	dna binding domain, excisionase family	NaN	NaN	NaN	0.8874	0.136181	0.475731	0.448051	0.00127758	0.30375
CDIF630erm_00787	CDIF630erm_00787	putative alpha/beta hydrolase	0.00145835	9.67743e-06	0.000246707	0.102798	0.019462	0.723333	0.449257	0.0368144	0.00549409
CDIF630erm_00798	InfC	30S ribosomal protein S15	NaN	NaN	NaN	0.955032	0.149399	0.643617	0.449452	0.0209409	0.021571
CDIF630erm_00799	RpmI	putative N-acetylmuramoyl-L-alanine amidase	NaN	NaN	NaN	NaN	NaN	NaN	0.0825824	0.132425	0.411894
CDIF630erm_00800	RplT	cysteine--tRNA ligase	0.201593	0.0610676	0.756524	0.013852	0.0269834	0.0589605	0.45013	0.0293493	0.327223
CDIF630erm_00812	CDIF630erm_00812	proline racemase	0.00629746	2.3872e-06	0.294527	0.0779298	1.43651e-05	0.586604	0.000338253	0.000148589	0.412197
CDIF630erm_00814	PheS	glyceraldehyde-3-phosphate dehydrogenase (NADP+)	NaN	NaN	NaN	NaN	NaN	NaN	0.450717	0.289331	0.564479
CDIF630erm_00815	PheT	NAD-dependent deacetylase, Sir2 family	0.816056	0.00214273	0.895968	0.361651	0.218951	0.423666	0.451809	0.00150811	0.449698
CDIF630erm_00816	CDIF630erm_00816	putative NAD(P)-binding oxidoreductase	NaN	NaN	NaN	NaN	NaN	NaN	0.0831303	0.0010276	0.0417012
CDIF630erm_00818	CDIF630erm_00818	dephospho-CoA kinase	NaN	NaN	NaN	NaN	NaN	NaN	0.0834222	0.00230779	0.260862
CDIF630erm_00819	CDIF630erm_00819	aspartate-semialdehyde dehydrogenase	NaN	NaN	NaN	0.106604	0.748988	0.202054	0.0838198	0.00717309	0.447604
CDIF630erm_00820	MutX	ABC-type transport system, ATP-binding protein	0.00081737	0.675959	0.182877	0.0956021	0.0226749	0.00707466	0.000347404	0.472647	0.372546
CDIF630erm_00821	CDIF630erm_00821	putative CRISPR-associated protein	NaN	NaN	NaN	NaN	NaN	NaN	0.452912	0.446692	0.740953
CDIF630erm_00822	CDIF630erm_00822	GATS-like ACT domain protein	NaN	NaN	NaN	NaN	NaN	NaN	0.0842193	0.0892255	0.711051
CDIF630erm_00823	PepD	putative DNA helicase, UvrD/REP type	NaN	NaN	NaN	0.112588	0.127721	0.977492	0.453027	0.0237442	0.107552
CDIF630erm_00824	MutS2	50S ribosomal protein L7/L12	0.00070042	0.000221651	0.00864779	0.126145	0.101019	0.24593	0.453665	0.315117	0.378241
CDIF630erm_00826	ArgS	putative peptidase, M16 family	NaN	NaN	NaN	0.697201	0.568432	0.81646	0.454371	0.242187	0.657615
CDIF630erm_00828	CDIF630erm_00828	putative enzyme, cyclase family	4.97643e-05	5.92441e-07	0.120914	0.000304315	3.07148e-05	0.0057081	0.00034764	5.25553e-05	0.0586183
CDIF630erm_00829	CDIF630erm_00829	30S ribosomal protein S5	0.0206636	0.142385	0.379248	0.00496687	0.235472	0.208452	0.000389953	0.258638	0.880066
CDIF630erm_00830	CDIF630erm_00830	phosphoribosylformylglycinamidine cyclo-ligase	0.772005	1.08213e-08	0.718477	0.368302	2.72318e-09	0.465626	0.0844074	1.04023e-08	0.16682
CDIF630erm_00831	Ptb2	ribosome maturation factor rimp	0.00144695	0.0906933	0.0853142	0.0425072	0.69429	0.54464	0.456375	0.170097	0.0295717
CDIF630erm_00832	CooS	selenocysteinyl-tRNA-specific translation factor	0.529582	0.00420666	0.481061	0.14304	0.0385185	0.0775844	0.0845176	0.0602372	0.737145
CDIF630erm_00833	CooC	indolepyruvate oxidoreductase, sununit alpha	0.683946	0.0393198	0.114625	0.201245	4.80707e-10	0.948119	0.000401764	2.73806e-10	0.00640061
CDIF630erm_00834	Fhs	UDP-N-acetylmuramoyl-tripeptide--D-alanyl-D- alanine ligase (UDP-MurNAc-pentapeptide synthetase) (D-alanyl-D-alanine-adding enzyme)	0.518214	0.34652	0.35482	0.565958	0.0655799	0.683272	0.456874	0.907826	0.87489
CDIF630erm_00835	FchA	flagellar M-ring protein FliF	NaN	NaN	NaN	0.0264705	6.03884e-05	0.00329373	0.000408385	9.12918e-07	0.0588955
CDIF630erm_00836	FolD	acetolactate synthase large subunit	NaN	NaN	NaN	NaN	NaN	NaN	0.458626	9.66104e-10	0.0185542
CDIF630erm_00840	CDIF630erm_00840	coenzyme A disulfide reductase (CoA-disulfide reductase) (CoADR)	NaN	NaN	NaN	NaN	NaN	NaN	0.0004273	0.0233703	0.0123127
CDIF630erm_00841	AcsD	transcriptional regulator, phage-type	NaN	NaN	NaN	0.221375	0.0955738	0.710841	0.000436638	0.544944	0.777082
CDIF630erm_00842	AcsC	spermidine synthase	0.0816213	2.20635e-12	5.62635e-05	0.406556	8.41247e-06	0.0688251	0.000466599	9.57789e-13	1.42729e-05
CDIF630erm_00843	AcsE	flagellin phosphotransferase	0.323691	3.10753e-05	0.32983	0.0526806	4.66768e-05	0.016543	0.458669	1.72987e-06	0.408602
CDIF630erm_00844	CdhC	hypothetical protein	NaN	NaN	NaN	NaN	NaN	NaN	0.458707	0.778001	0.791378
CDIF630erm_00845	GcvH	D-tyrosyl-tRNA(Tyr) deacylase	0.268862	0.00031945	0.00749664	0.810248	0.079578	0.0116672	0.000470346	0.000596899	0.377677
CDIF630erm_00846	CDIF630erm_00846	homoserine dehydrogenase	NaN	NaN	NaN	NaN	NaN	NaN	0.0845718	0.548013	0.177304
CDIF630erm_00850	CDIF630erm_00850	xanthine dehydrogenase, molybdenum binding subunit	0.000305617	0.409095	0.77425	0.00594751	0.0249399	0.352305	0.000476603	0.123156	0.39998
CDIF630erm_00851	CDIF630erm_00851	putative capsular polysaccharide biosynthesis protein	NaN	NaN	NaN	NaN	NaN	NaN	0.0846277	0.276368	0.836082
CDIF630erm_00852	CDIF630erm_00852	PhoH-like protein	0.731784	0.00898868	0.200494	0.49026	0.0904123	0.318797	0.460155	0.886266	0.568953
CDIF630erm_00853	HisK	L-threonine 3-dehydrogenase	0.0120076	5.64429e-05	0.551657	0.0889182	0.0349046	0.0526111	0.000506405	0.000600652	0.453426
CDIF630erm_00864	CDIF630erm_00864	proline reductase PrdC subunit	0.0917381	0.0146818	0.811881	5.86217e-05	1.13524e-07	0.0778946	0.000510576	2.85449e-05	0.0721207
CDIF630erm_00868	CDIF630erm_00868	putative ribosome-associated sigma 54 modulation protein	0.000554748	0.000134801	0.0684004	0.0488837	0.0118044	0.00861941	0.000510686	0.00131906	0.287981
CDIF630erm_00869	CDIF630erm_00869	putative copper-transporting P-type ATPase	NaN	NaN	NaN	0.151026	0.684754	0.870302	0.000536713	0.054501	0.0813472
CDIF630erm_00871	IscS1	energy-coupling factor transporter ATP-binding protein EcfA2	NaN	NaN	NaN	NaN	NaN	NaN	0.0847622	0.00394777	0.0455227
CDIF630erm_00872	ThiI	hypothetical protein	NaN	NaN	NaN	0.604257	0.344538	0.221434	0.000545294	0.208449	0.888248
CDIF630erm_00874	CDIF630erm_00874	putative glyoxalase-like protein	NaN	NaN	NaN	NaN	NaN	NaN	0.0851094	0.000561944	0.490704
CDIF630erm_00876	PflA	putative diguanylate kinase signaling protein	NaN	NaN	NaN	0.109091	0.192855	0.434913	0.460986	0.0113492	0.000476486
CDIF630erm_00877	PlfB	putative phage-related cell wall hydrolase	NaN	NaN	NaN	NaN	NaN	NaN	0.462477	8.99632e-05	0.98234
CDIF630erm_00879	CshA1	protein RecA (Recombinase a)	0.112576	0.0996291	0.854496	0.317093	0.0402428	0.0161698	0.463432	0.0600917	0.0212867
CDIF630erm_00887	CDIF630erm_00887	glycogen phosphorylase	NaN	NaN	NaN	0.0426258	0.257933	0.855959	0.000554174	0.0579707	0.317151
CDIF630erm_00888	SpoIIAA	S-adenosylmethionine synthetase	0.865221	0.0157667	0.465548	0.479572	0.000747743	0.11198	0.0863613	0.0160959	0.0374154
CDIF630erm_00889	SpoIIAB	hypothetical protein	NaN	NaN	NaN	NaN	NaN	NaN	0.0866976	0.158152	0.195378
CDIF630erm_00899	CDIF630erm_00899	transcriptional regulator, RmlC-type	NaN	NaN	NaN	NaN	NaN	NaN	0.464346	0.0690629	0.153629
CDIF630erm_00902	CDIF630erm_00902	putative esterase, SGNH hydrolase-type	NaN	NaN	NaN	0.931416	0.52475	0.0953826	0.000557356	0.00080272	0.455144
CDIF630erm_00904	CDIF630erm_00904	glucose-6-phosphate isomerase	0.00018271	0.000394014	0.0336872	0.405824	0.0107714	0.0545699	0.46646	0.450243	0.566083
CDIF630erm_00907	CDIF630erm_00907	ABC-type transport system, nitrate/sulfonate/taurine extracellular solute-binding protein	NaN	NaN	NaN	0.0027863	0.0248099	0.273222	0.0880766	0.816217	0.827756
CDIF630erm_00909	CDIF630erm_00909	cell wall binding protein	NaN	NaN	NaN	NaN	NaN	NaN	0.468235	0.718992	0.419309
CDIF630erm_00910	CDIF630erm_00910	putative membrane protein	NaN	NaN	NaN	NaN	NaN	NaN	0.0884353	0.000225428	0.236014
CDIF630erm_00913	NadE	ABC-type transport system, multidrug-family ATP-binding protein	NaN	NaN	NaN	NaN	NaN	NaN	0.470982	0.20241	0.0621419
CDIF630erm_00914	CDIF630erm_00914	glutaminase	NaN	NaN	NaN	NaN	NaN	NaN	0.476141	0.684631	0.805904
CDIF630erm_00915	CDIF630erm_00915	hypoxanthine phosphoribosyltransferase	NaN	NaN	NaN	NaN	NaN	NaN	0.0886993	0.000119897	0.346522
CDIF630erm_00926	CDIF630erm_00926	bifunctional uroporphyrinogen-III methyltransferase/uroporphyrinogen-III synthase	NaN	NaN	NaN	0.0135736	0.196806	0.0310911	0.476685	0.000428875	0.00934641
CDIF630erm_00927	CDIF630erm_00927	flagellar assembly protein FliH	NaN	NaN	NaN	NaN	NaN	NaN	0.000583284	0.000183859	0.346993
CDIF630erm_00928	FloX	5-methyltetrahydrofolate|corrinoid/iron-sulfur protein co-methyltransferase	0.0222324	0.0364683	0.15717	0.0373917	0.132685	0.109207	0.477194	0.00417859	0.0735878
CDIF630erm_00930	CDIF630erm_00930	ABC-type transport system, ATP-binding protein	NaN	NaN	NaN	NaN	NaN	NaN	0.479615	0.0198769	0.513832
CDIF630erm_00936	BglC	flagellar basal body-associated protein FliL	NaN	NaN	NaN	0.061692	0.0837599	0.768402	0.480865	0.0432298	0.492772
CDIF630erm_00944	Rbr1	50S ribosomal protein L18	1.2079e-05	5.61287e-06	0.0810912	0.0440678	0.331822	0.0999436	0.481475	0.373671	0.00796263
CDIF630erm_00945	PerR	folylpolyglutamate synthase	NaN	NaN	NaN	0.677526	0.00828816	0.81245	0.0888487	0.746582	0.390116
CDIF630erm_00946	Dsr	transcriptional regulator, TRAP family	0.943434	0.676632	0.189735	0.287632	0.860658	0.111377	0.481661	0.467818	0.0221647
CDIF630erm_00947	CDIF630erm_00947	phosphomethylpyrimidine synthase	0.129507	0.00672839	0.36858	NaN	NaN	NaN	0.483165	1.79756e-09	0.187573
CDIF630erm_00948	CDIF630erm_00948	putative pyridoxal 5'-phosphate-dependent enzyme	0.946498	0.00515071	0.806938	0.787658	0.505761	0.367535	0.0894612	0.0491232	0.630291
CDIF630erm_00951	CDIF630erm_00951	transcriptional regulator, AraC family	NaN	NaN	NaN	0.368833	0.20879	0.312829	0.0899592	0.0467843	0.226652
CDIF630erm_00952	AcnB	quinolinate synthetase A	NaN	NaN	NaN	0.565909	8.29408e-06	0.592162	0.485854	1.52301e-09	0.0966746
CDIF630erm_00953	Icd	tRNA threonylcarbamoyladenosine biosynthesis protein TsaB	NaN	NaN	NaN	NaN	NaN	NaN	0.486227	0.0171828	0.00575827
CDIF630erm_00954	CDIF630erm_00954	two-component response regulator	NaN	NaN	NaN	0.506132	0.798215	0.851776	0.000586609	0.118393	0.422929
CDIF630erm_00955	CDIF630erm_00955	putative phage tyrosine recombinase	0.500794	0.269885	0.0856753	0.852196	0.367457	0.905941	0.488148	0.404357	0.378038
CDIF630erm_00956	CDIF630erm_00956	LUD-like protein	0.543958	0.163284	0.381	0.0864478	0.163666	0.0276905	0.489762	0.0529551	0.0282631
CDIF630erm_00959	CDIF630erm_00959	fumarate hydratase class i, subunit A	NaN	NaN	NaN	0.478063	1.37066e-06	0.363323	0.490341	3.99553e-09	0.0444923
CDIF630erm_00960	PurH'	DNA polymerase III DnaE subunit alpha	0.125721	0.10765	0.0421939	0.245401	0.550374	0.0230023	0.493462	0.210437	0.0421086
CDIF630erm_00963	Cwp25	transcriptional regulator, RpiR family	NaN	NaN	NaN	NaN	NaN	NaN	0.0905402	0.12838	0.218586
CDIF630erm_00968	CDIF630erm_00968	putative methyltransferase	NaN	NaN	NaN	NaN	NaN	NaN	0.495453	0.411765	0.0789861
CDIF630erm_00969	CDIF630erm_00969	uncharacterized protein with P-loop containing nucleoside triphosphate hydrolase domain	NaN	NaN	NaN	0.480699	0.000290372	0.247429	0.000619813	1.04222e-09	0.00613848
CDIF630erm_00974	OppA	chorismate synthase	NaN	NaN	NaN	NaN	NaN	NaN	0.496968	0.00112755	0.146827
CDIF630erm_00985	CDIF630erm_00985	tRNA uridine 5-carboxymethylaminomethyl modification enzyme	0.543123	0.272247	0.243479	0.109371	0.0154714	7.87302e-05	0.49785	0.0132289	0.471255
CDIF630erm_00988	CDIF630erm_00988	transcriptional regulator, IclR family	NaN	NaN	NaN	NaN	NaN	NaN	0.0911251	0.00257446	0.403143
CDIF630erm_00993	CDIF630erm_00993	putative conjugative transposon protein DUF961 family Tn5397, CTn3	NaN	NaN	NaN	NaN	NaN	NaN	0.498006	0.049575	0.0998587
CDIF630erm_00994	CDIF630erm_00994	transcriptional regulator, DeoR family	NaN	NaN	NaN	NaN	NaN	NaN	0.0919987	0.119418	0.659765
CDIF630erm_00998	CDIF630erm_00998	signal recognition particle protein	0.612186	0.135189	0.825541	0.493703	0.64284	0.0875389	0.00065134	0.00229569	0.949909
CDIF630erm_00999	Nnr	hypothetical protein	NaN	NaN	NaN	0.302003	0.517527	0.58952	0.092635	0.0587985	0.263589
CDIF630erm_01000	CDIF630erm_01000	indolepyruvate oxidoreductase, sununit beta	0.431531	0.00419336	0.390121	0.722162	4.43574e-05	0.808795	0.092657	2.07595e-09	0.237068
CDIF630erm_01001	CDIF630erm_01001	uracil-DNA glycosylase (UDG)	0.496476	0.565282	0.708588	0.95451	0.513738	0.832957	0.49813	0.188534	0.0485212
CDIF630erm_01002	GlgC	putative lipoprotein	NaN	NaN	NaN	NaN	NaN	NaN	0.0928757	0.819852	0.811138
CDIF630erm_01003	GlgD	DNA polymerase III subunit gamma/tau	NaN	NaN	NaN	NaN	NaN	NaN	0.0934449	0.120272	0.00206178
CDIF630erm_01004	GlgA	hypothetical protein	NaN	NaN	NaN	0.918963	0.00312464	0.000990475	0.000676189	0.0024666	0.0460659
CDIF630erm_01005	GlgP	transcriptional regulator, TetR family	NaN	NaN	NaN	NaN	NaN	NaN	0.0935152	0.0821153	0.0434809
CDIF630erm_01006	AmyB	putative serine/threonine-protein kinase	0.250083	0.750847	0.851658	0.74424	0.286916	0.66767	0.0943817	0.131027	0.899309
CDIF630erm_01007	CDIF630erm_01007	trigger factor	0.00211954	0.00742454	0.156887	0.120085	0.367945	0.379587	0.498157	0.212208	0.759129
CDIF630erm_01010	SpeE	transcriptional regulator, MarR family	0.00926117	0.0268298	0.37684	0.389774	0.658153	0.639286	0.498314	0.658852	0.371663
CDIF630erm_01013	CDIF630erm_01013	argininosuccinate synthase	NaN	NaN	NaN	0.0375423	0.000153124	0.627672	0.504963	0.00814469	0.848967
CDIF630erm_01017	CDIF630erm_01017	anaerobic ribonucleoside triphosphate reductase	1.335e-09	9.94396e-07	2.92949e-08	1.38287e-05	0.0239452	1.64859e-05	0.000709441	0.0147278	0.00617372
CDIF630erm_01018	CDIF630erm_01018	putative oligoendopeptidase f, M3B family	NaN	NaN	NaN	0.220661	0.00289904	0.667624	0.5054	2.39357e-05	0.0767404
CDIF630erm_01020	OpuCA	HD domain protein	0.043962	4.20597e-07	0.02389	0.667762	2.21445e-06	0.220971	0.0946847	7.19991e-08	0.0125982
CDIF630erm_01021	OpuCC	putative RNA methyltransferase	NaN	NaN	NaN	NaN	NaN	NaN	0.0954345	0.293262	0.0108088
CDIF630erm_01026	CDIF630erm_01026	putative ADP-ribose binding protein	0.13139	0.0136228	0.435655	0.00751847	0.0327409	0.918861	0.000766546	0.000913477	0.01551
CDIF630erm_01029	CDIF630erm_01029	cobyrinic acid A,C-diamide synthase	0.10019	0.0649474	0.0580931	0.19071	0.84031	0.601348	0.0956182	0.944473	0.457688
CDIF630erm_01033	CDIF630erm_01033	putative hydrolase, NUDIX family	0.000122188	6.47788e-06	0.320446	0.0178827	0.000591277	0.0202482	0.000814146	0.00207582	0.636236
CDIF630erm_01069	CDIF630erm_01069	putative esterase	NaN	NaN	NaN	NaN	NaN	NaN	0.000816429	0.000278601	0.154217
CDIF630erm_01108	CDIF630erm_01108	pyruvate carboxylase	0.0220062	2.6917e-08	0.000154756	0.122206	2.43419e-05	0.0880206	0.000819274	8.40561e-10	0.00295013
CDIF630erm_01109	CDIF630erm_01109	adenine/guanine/hypoxanthine permease	NaN	NaN	NaN	NaN	NaN	NaN	0.000876713	2.17137e-06	0.00610962
CDIF630erm_01121	RpsA	putative 2-thiocytidine tRNA biosynthesis protein TtcA	NaN	NaN	NaN	0.291847	0.331173	0.000672149	0.505728	0.0511095	0.791837
CDIF630erm_01130	CDIF630erm_01130	hypothetical protein	NaN	NaN	NaN	NaN	NaN	NaN	0.506017	0.65729	0.214625
CDIF630erm_01131	Hpr	transcriptional regulator of cysteine biosynthesis	NaN	NaN	NaN	NaN	NaN	NaN	0.000952351	0.013106	0.00575116
CDIF630erm_01132	CDIF630erm_01132	DNA topoisomerase type IA	NaN	NaN	NaN	NaN	NaN	NaN	0.506347	0.177743	0.68235
CDIF630erm_01135	CDIF630erm_01135	ferrous iron transport protein B	NaN	NaN	NaN	NaN	NaN	NaN	0.0960111	6.41196e-07	0.038243
CDIF630erm_01138	CDIF630erm_01138	phosphoribosylaminoimidazolecarboxamide formyltransferase	0.00481753	0.181544	0.170149	0.0868614	0.00110908	0.0079717	0.0968314	0.974743	0.896249
CDIF630erm_01139	FumA	putative adenosine-derivate deaminase	0.77077	0.0179957	0.84114	0.0243427	4.69358e-05	0.425051	0.0981019	6.93981e-05	0.467345
CDIF630erm_01140	FumB	membrane protein insertase YidC	NaN	NaN	NaN	0.241286	0.153624	0.364689	0.0987334	0.705155	0.183666
CDIF630erm_01141	YtsJ	putative beta-lactamase-like protein	NaN	NaN	NaN	NaN	NaN	NaN	0.0992028	0.485461	0.635293
CDIF630erm_01142	CDIF630erm_01142	single-stranded DNA-binding protein	0.574522	0.0549074	0.545305	0.543827	0.0247372	0.759797	0.100577	0.467153	0.0180058
CDIF630erm_01144	CDIF630erm_01144	hydrogenase (NADP+, ferredoxin), NADPH-binding subunit	0.0222478	0.00107179	0.0011982	0.688041	0.69994	0.377201	0.100697	0.789496	0.743432
CDIF630erm_01146	NagA1	phospholipase, patatin family	0.0804921	0.0138368	0.118706	0.948312	0.56359	0.446293	0.000960771	0.254149	0.0319738
CDIF630erm_01147	NagB	transcriptional regulator, GntR family	NaN	NaN	NaN	0.479014	0.65222	0.764822	0.100975	0.864089	0.998354
CDIF630erm_01159	CDIF630erm_01159	transfer RNA modification GTPase MnmE	0.212397	0.00647027	0.313388	0.298029	0.0299306	0.452361	0.101189	0.138064	0.456451
CDIF630erm_01160	PotA	ATP-dependent protease Lon	0.380239	0.4968	0.0821846	0.0490758	0.827958	0.0785864	0.101691	0.427439	0.102683
CDIF630erm_01163	PotD	DNA FtsK/SpoIIIE translocase	NaN	NaN	NaN	0.986389	0.109495	0.0716012	0.00108819	0.32962	0.04078
CDIF630erm_01175	Cwp16	L-asparaginase	NaN	NaN	NaN	NaN	NaN	NaN	0.101695	8.76119e-07	0.000223845
CDIF630erm_01176	Cwp17	type III pantothenate kinase	2.25857e-05	1.71957e-10	1.9964e-07	0.886796	0.0109169	0.853302	0.00110154	2.91432e-07	0.000339778
CDIF630erm_01177	CDIF630erm_01177	50S ribosomal protein L30	NaN	NaN	NaN	0.00176819	0.0877312	0.0244591	0.00119503	0.642333	0.388144
CDIF630erm_01178	CDIF630erm_01178	uncharacterized protein, DegV family	0.236053	0.0021476	0.441441	0.437629	0.230769	0.589786	0.102481	0.00012737	0.0818693
CDIF630erm_01180	AddB	uncharacterized protein, nitroreductase-like	NaN	NaN	NaN	NaN	NaN	NaN	0.102963	0.544596	0.147869
CDIF630erm_01181	AddA	putative lipoprotein	NaN	NaN	NaN	NaN	NaN	NaN	0.506479	0.92987	0.593102
CDIF630erm_01183	SbcC	dual-specificity RNA methyltransferase RlmN	NaN	NaN	NaN	NaN	NaN	NaN	0.103636	0.232468	0.0885745
CDIF630erm_01184	CDIF630erm_01184	glucose-1-phosphate adenylyltransferase	NaN	NaN	NaN	0.00125639	0.0724377	0.0498293	0.00125648	0.208022	0.894802
CDIF630erm_01186	PepT1	transcriptional regulator, GntR family	NaN	NaN	NaN	0.513972	0.0606954	0.579902	0.507483	0.00101557	0.0262116
CDIF630erm_01187	Cwp18	tRNA pseudouridine synthase A	NaN	NaN	NaN	0.194653	0.12255	0.763301	0.104011	0.46112	0.212021
CDIF630erm_01188	CDIF630erm_01188	putative 2-dehydropantoate 2-reductase	NaN	NaN	NaN	NaN	NaN	NaN	0.00127633	0.387339	0.334615
CDIF630erm_01190	CDIF630erm_01190	cysteine desulfurase	1.17027e-09	3.78709e-10	1.98461e-10	0.00496488	0.00142718	0.00167625	0.0013011	0.000338154	0.000151984
CDIF630erm_01193	CDIF630erm_01193	acetyl-CoA carboxylase, subunit alpha	0.264299	0.738911	0.559063	0.415027	0.509898	0.125116	0.104035	0.14721	0.120772
CDIF630erm_01194	Bcd	putative hydrolase	NaN	NaN	NaN	NaN	NaN	NaN	0.507563	0.107001	0.115842
CDIF630erm_01195	EtfB3	hypothetical protein	NaN	NaN	NaN	0.674886	0.73855	0.385038	0.508355	0.442594	0.498712
CDIF630erm_01196	EtfA3	cytosol non-specific dipeptidase	0.620308	0.000449078	0.0702815	0.140682	1.14586e-05	0.108521	0.509456	0.0267416	0.853698
CDIF630erm_01197	Crt2	thioredoxin reductase	NaN	NaN	NaN	NaN	NaN	NaN	0.510761	0.000453626	0.571182
CDIF630erm_01198	Hbd	valine--tRNA ligase	0.289447	0.0382368	0.00332805	0.743667	0.102167	0.43335	0.51197	0.0284417	0.598421
CDIF630erm_01199	ThlA1	2-iminoacetate synthase	NaN	NaN	NaN	NaN	NaN	NaN	0.512114	2.83254e-07	0.436981
CDIF630erm_01201	CDIF630erm_01201	rna methyltransferase, rsmd family	NaN	NaN	NaN	NaN	NaN	NaN	0.104454	0.0887308	0.139962
CDIF630erm_01207	CcpA	6-phospho-beta-glucosidase	0.514219	0.08375	0.713869	0.39534	0.485082	0.424934	0.512679	0.157066	0.882303
CDIF630erm_01214	CDIF630erm_01214	carbamoyl-phosphate synthase large subunit	0.000276874	3.56843e-07	0.699172	0.113905	0.00743926	0.449924	0.00131867	0.00847886	0.092524
CDIF630erm_01215	CDIF630erm_01215	ribosomal RNA small subunit methyltransferase H	NaN	NaN	NaN	NaN	NaN	NaN	0.00132967	0.00222714	0.0273458
CDIF630erm_01216	ApeA	putative NAD(P)-binding oxidoreductase, GFO/IDH/MOCA family	NaN	NaN	NaN	NaN	NaN	NaN	0.513139	0.530079	0.911022
CDIF630erm_01220	CDIF630erm_01220	threonine dehydratase	0.0734006	0.461173	0.0994764	0.0252401	0.188028	0.371266	0.00146215	0.00190735	0.0566096
CDIF630erm_01223	CDIF630erm_01223	methyltransferase domain protein	NaN	NaN	NaN	NaN	NaN	NaN	0.00155201	0.000345953	0.0710845
CDIF630erm_01224	CDIF630erm_01224	putative endoribonuclease	NaN	NaN	NaN	0.46394	0.0960655	0.390598	0.105575	0.0968618	0.657163
CDIF630erm_01225	MoeA	uncharacterized protein	0.432162	0.132368	0.0762884	0.0462241	0.149173	0.0961195	0.00168579	0.0101374	0.848633
CDIF630erm_01227	CDIF630erm_01227	kinase A inhibitor	NaN	NaN	NaN	NaN	NaN	NaN	0.00171164	1.74894e-05	0.0970105
CDIF630erm_01229	CDIF630erm_01229	cobalt-precorrin-4 methyltransferase	0.678791	0.894694	0.0252937	0.801885	0.834245	0.727502	0.105779	0.669399	0.0824163
CDIF630erm_01230	CDIF630erm_01230	Ribosome-binding factor A	NaN	NaN	NaN	0.0147518	0.0250223	0.383281	0.514041	0.00103521	0.0701283
CDIF630erm_01264	CDIF630erm_01264	uncharacterized protein	0.000714639	2.66786e-08	0.00768639	0.0764187	0.00264167	0.678295	0.106142	0.00184025	0.425728
CDIF630erm_01266	CDIF630erm_01266	putative SH3-domain protein	NaN	NaN	NaN	0.544541	0.00271046	0.81082	0.10656	0.00453273	0.0137644
CDIF630erm_01270	CDIF630erm_01270	DNA polymerase III subunit beta	0.672097	2.19416e-07	0.634091	0.183955	5.05944e-05	0.00946763	0.51424	0.216575	0.694626
CDIF630erm_01275	PolA	putative 1-acyl-sn-glycerol-3-phosphate acyltransferase	NaN	NaN	NaN	NaN	NaN	NaN	0.515159	0.850436	0.19892
CDIF630erm_01276	CoaE	putative serine-pyruvate aminotransferase	8.00202e-06	2.89853e-08	8.5841e-06	0.0810276	0.00805012	0.137902	0.00173663	0.000178319	0.0794585
CDIF630erm_01277	CDIF630erm_01277	GTP-binding protein BipA	0.00085173	5.48616e-06	0.0779454	0.0332762	0.0111409	0.460269	0.00182023	0.0146751	0.0263129
CDIF630erm_01278	CDIF630erm_01278	1-deoxy-D-xylulose 5-phosphate reductoisomerase	NaN	NaN	NaN	0.0257361	0.574857	0.111321	0.515779	0.0599763	0.123313
CDIF630erm_01279	CopZ	threonine--tRNA ligase	4.18839e-05	7.57765e-05	0.19136	0.00491896	0.0725548	0.194839	0.00185736	0.000212087	0.082655
CDIF630erm_01281	GloA	50S ribosomal protein L6	0.482094	0.682968	0.280592	0.000266142	0.0354113	0.214967	0.00196459	0.406142	0.298132
CDIF630erm_01282	CDIF630erm_01282	putative pilin protein	0.756694	1.06109e-06	0.0610067	0.0126021	3.30869e-09	0.00023171	0.107486	9.18581e-07	0.104556
CDIF630erm_01284	RnfC	argininosuccinate lyase	NaN	NaN	NaN	0.556449	0.396264	0.70553	0.518974	0.091448	0.746014
CDIF630erm_01285	RnfD	3-phosphoshikimate 1-carboxyvinyltransferase	NaN	NaN	NaN	NaN	NaN	NaN	0.108725	0.0459355	0.386894
CDIF630erm_01286	RnfG	hypothetical protein	NaN	NaN	NaN	0.556155	0.443006	0.636859	0.108817	0.020831	0.140022
CDIF630erm_01287	RnfE	DNA-directed RNA polymerase subunit beta	0.374506	0.000235199	0.00101342	0.00494494	0.00116519	0.494356	0.00198396	3.0333e-05	0.14177
CDIF630erm_01289	RnfB	putative 4-hydroxyproline dehydratase	0.187341	0.00174666	0.103609	0.314038	0.000747783	0.0605853	0.518997	1.34891e-05	0.00349233
CDIF630erm_01290	CDIF630erm_01290	50S ribosomal protein L23	NaN	NaN	NaN	0.0208686	0.933693	0.378868	0.00199737	0.365097	0.0111121
CDIF630erm_01292	MreB2	D-alanine--poly(phosphoribitol) ligase subunit 2	NaN	NaN	NaN	0.0653918	0.018086	0.258007	0.519496	0.119428	0.176777
CDIF630erm_01293	MreC	glycine reductase complex, component B subunits alpha and beta (Selenoprotein PB alpha/beta)	0.298288	2.71455e-10	0.000100531	0.913205	6.6907e-08	8.03122e-05	0.520419	9.25633e-10	8.59228e-05
CDIF630erm_01295	CDIF630erm_01295	dihydroneopterin aldolase	NaN	NaN	NaN	0.909303	0.369191	0.334208	0.108833	0.000210953	0.0289866
CDIF630erm_01297	MinD	threonine-phosphate decarboxylase	NaN	NaN	NaN	0.672341	0.108457	0.985299	0.521229	0.0271761	0.0307149
CDIF630erm_01300	MgsA	electron transport complex protein	0.543461	0.192004	0.47598	0.194485	0.112568	0.0108632	0.109169	0.274777	0.00411965
CDIF630erm_01303	CDIF630erm_01303	pyrroline-5-carboxylate reductase	NaN	NaN	NaN	0.987369	0.0211713	0.644362	0.110089	0.0681677	0.320038
CDIF630erm_01304	FprA	Delta(1)-pyrroline-2-carboxylate reductase	NaN	NaN	NaN	0.196683	0.342657	0.214114	0.521383	0.230611	0.266177
CDIF630erm_01305	CDIF630erm_01305	30S ribosomal protein S9	0.00113959	0.00844208	0.162573	0.467173	0.530307	0.876942	0.521748	0.204251	0.641908
CDIF630erm_01306	CDIF630erm_01306	phosphoglucosamine mutase	0.0327938	0.000244463	0.361619	0.3305	0.553413	0.583671	0.522241	0.930173	0.826914
CDIF630erm_01308	RplU	putative phage protein	NaN	NaN	NaN	NaN	NaN	NaN	0.523016	0.00694717	0.654894
CDIF630erm_01310	RpmA	putative nitroreductase-like oxidoreductase	0.790708	0.937985	0.450936	0.874736	0.177308	0.882775	0.110307	0.00742845	0.972329
CDIF630erm_01311	ObgE	putative oxidoreductase, FAD dependent	NaN	NaN	NaN	NaN	NaN	NaN	0.525073	0.0119593	0.271651
CDIF630erm_01312	CDIF630erm_01312	putative regulator of the sigma(E) factor	NaN	NaN	NaN	NaN	NaN	NaN	0.111642	0.0034323	0.176568
CDIF630erm_01314	Hom1	4-hydroxybutyryl-CoA|coenzyme A transferase	NaN	NaN	NaN	NaN	NaN	NaN	0.0020292	2.40989e-05	0.759437
CDIF630erm_01317	CDIF630erm_01317	xaa-pro aminopeptidase	0.00029695	3.73097e-07	9.29156e-05	0.923321	0.648143	0.118054	0.112086	0.00152694	0.0139652
CDIF630erm_01323	AckA	putative dioxygenase	NaN	NaN	NaN	NaN	NaN	NaN	0.525407	0.341065	0.10339
CDIF630erm_01326	FapR	putative histidine triad (HIT) protein	0.322475	0.000379683	0.00305856	0.371901	0.0156806	0.0117902	0.1124	0.173054	0.3595
CDIF630erm_01327	PlsX	putative amidohydrolase	0.544088	0.0125957	0.182657	NaN	NaN	NaN	0.112496	0.0432001	0.00938279
CDIF630erm_01328	FabH	glycine--tRNA ligase, beta subunit	6.27992e-05	8.00773e-06	0.0304728	0.483215	0.156839	0.231856	0.525575	0.0468532	0.192398
CDIF630erm_01329	FabK	3-methyl-2-oxobutanoate dehydrogenase (ferredoxin), beta subunit	0.602112	0.163179	0.400225	0.276827	0.0042174	0.391595	0.528842	0.00970279	0.834365
CDIF630erm_01330	FabD	putative glycosyl transferase, family 51	NaN	NaN	NaN	NaN	NaN	NaN	0.531277	0.0482344	0.727118
CDIF630erm_01331	FabG1	electron transport complex protein	NaN	NaN	NaN	0.119555	0.901988	0.475783	0.112932	0.673729	0.243407
CDIF630erm_01332	AcpP2	putative protein-tyrosine phosphatase	NaN	NaN	NaN	NaN	NaN	NaN	0.114702	0.430324	0.226745
CDIF630erm_01333	FabF	phosphate butyryltransferase	0.268929	0.00112375	0.100931	0.65424	0.052741	0.0254279	0.531714	0.000196781	0.0805729
CDIF630erm_01339	CDIF630erm_01339	hypothetical protein	NaN	NaN	NaN	NaN	NaN	NaN	0.00211793	0.0241112	0.443792
CDIF630erm_01340	Fbp	putative transcriptional repressor ccpn	0.837817	0.837858	0.612343	0.899618	0.698452	0.797671	0.117744	0.321278	0.692364
CDIF630erm_01349	CDIF630erm_01349	putative AbgB-like amidohydrolase	0.259113	0.000855471	0.650066	0.115664	0.000245545	0.304833	0.532136	0.0210707	0.37783
CDIF630erm_01350	NusB	pyrimidine-nucleoside phosphorylase	NaN	NaN	NaN	0.128433	0.0425786	0.568306	0.533186	0.0672222	0.586167
CDIF630erm_01354	IspA	LUD domain protein	0.0307012	0.0176885	0.643077	0.575248	0.0436813	0.934114	0.533664	0.0871715	0.0110867
CDIF630erm_01356	Dxs	putative lytic transglycosylase-like protein	NaN	NaN	NaN	NaN	NaN	NaN	0.117951	0.0200416	0.812584
CDIF630erm_01357	YqxC	diaminopimelate epimerase	0.2684	0.00166078	0.109534	0.497421	0.00134	0.818409	0.00220921	0.000826235	0.168639
CDIF630erm_01358	RecN	chaperone protein	0.667634	0.256246	0.97226	0.336664	0.156509	0.102285	0.0022485	0.497013	0.608052
CDIF630erm_01360	CDIF630erm_01360	transketolase, N-terminal section	NaN	NaN	NaN	0.0102541	0.831921	0.967337	0.118131	0.0219614	0.749932
CDIF630erm_01363	Spo0A	serine-type D-ala-D-ala carboxypeptidase	NaN	NaN	NaN	0.400774	0.342912	0.810919	0.535104	0.591397	0.523877
CDIF630erm_01365	CDIF630erm_01365	hypothetical protein	NaN	NaN	NaN	0.719676	0.181039	0.519283	0.5357	0.0179202	0.259544
CDIF630erm_01366	CDIF630erm_01366	nucleoid-associated protein YbaB	NaN	NaN	NaN	0.372493	0.952409	0.970845	0.118728	0.565587	0.72736
CDIF630erm_01368	CDIF630erm_01368	glycerol-3-phosphate acyltransferase	NaN	NaN	NaN	NaN	NaN	NaN	0.119016	0.0122871	0.424578
CDIF630erm_01369	NudF	hydrogenase (NADP+, ferredoxin), ferredoxin-binding subunit	0.104133	0.484969	0.130618	0.529421	0.000303581	0.838687	0.002256	0.00086394	0.0808424
CDIF630erm_01372	DeoB	hypothetical protein	NaN	NaN	NaN	0.69043	0.000318899	0.137916	0.120109	0.0009578	0.013158
CDIF630erm_01373	PupG	methionyl-tRNA formyltransferase	0.016766	0.0345782	0.758326	0.400629	0.147811	0.852655	0.536987	0.0295381	0.618266
CDIF630erm_01374	Pdp	DNA gyrase subunit A	0.0179129	1.31297e-09	0.201377	0.426715	0.0100614	0.174113	0.12104	0.00509565	0.00699542
CDIF630erm_01375	CDIF630erm_01375	putative amidohydrolase	0.000584784	0.0104341	0.0272661	0.12038	4.3532e-05	0.980475	0.00234634	0.000629489	0.523769
CDIF630erm_01376	CDIF630erm_01376	DEAD-box ATP-dependent RNA helicase CshA	0.000436164	0.0699817	0.452047	0.00912004	0.0707792	0.0161105	0.00235142	0.00429508	0.00645128
CDIF630erm_01377	YrrO	biotin carboxyl carrier protein	0.00156533	0.000348693	0.725272	NaN	NaN	NaN	0.537159	0.247778	0.198943
CDIF630erm_01381	CDIF630erm_01381	carbamoyl-phosphate synthase large subunit	0.0175671	7.32015e-06	0.054032	0.179771	0.000812813	0.48606	0.00235596	3.13535e-07	0.0785007
CDIF630erm_01398	Efp	4-hydroxy-3-methylbut-2-enyl diphosphate reductase	NaN	NaN	NaN	NaN	NaN	NaN	0.538135	0.0467605	0.614929
CDIF630erm_01400	Rnc	50S ribosomal protein L20	6.30921e-05	2.44463e-05	0.0728798	0.163954	0.0214656	0.639814	0.121067	0.0551777	0.711363
CDIF630erm_01402	Smc	putative multiprotein-complex assembly TPR repeat-containing protein	NaN	NaN	NaN	0.434069	0.102724	0.130805	0.538628	0.0157368	0.459972
CDIF630erm_01403	FtsY	putative lipoprotein	NaN	NaN	NaN	0.0363077	0.41216	0.0175362	0.538681	0.0581629	0.621747
CDIF630erm_01405	Ffh	putative lipoate-protein ligase	NaN	NaN	NaN	NaN	NaN	NaN	0.540708	0.00270476	0.463091
CDIF630erm_01406	RpsP	putative nitroreductase-like oxidoreductase	0.613336	0.0536151	0.755907	0.0239693	0.000125774	0.00120198	0.122753	0.00114452	0.0857471
CDIF630erm_01407	CDIF630erm_01407	PTS system, galactiol-type IIB component	NaN	NaN	NaN	NaN	NaN	NaN	0.122869	0.340725	0.538857
CDIF630erm_01408	RimM	transketolase, N-terminal section	0.136882	0.0153818	0.725684	0.441122	0.305396	0.164749	0.00243037	0.092711	0.153154
CDIF630erm_01410	RplS	uncharacterized protein YloU	NaN	NaN	NaN	0.353673	0.173812	0.328257	0.540951	0.00318885	0.0985309
CDIF630erm_01411	CDIF630erm_01411	N utilization substance protein B	1.99285e-05	0.0186395	0.0873466	0.0388531	0.233067	0.583042	0.124691	0.318095	0.858981
CDIF630erm_01414	NrdZ	uncharacterized protein	NaN	NaN	NaN	0.472406	5.48444e-05	0.933691	0.541734	7.86479e-09	0.211511
CDIF630erm_01415	RnhB	putative amino acid amidase	NaN	NaN	NaN	NaN	NaN	NaN	0.00258236	6.4309e-05	0.970129
CDIF630erm_01416	CDIF630erm_01416	tRNA 2-selenouridine synthase	NaN	NaN	NaN	NaN	NaN	NaN	0.542841	3.75649e-05	0.275991
CDIF630erm_01427	TopA	ABC-type transport system, ATP-binding protein	NaN	NaN	NaN	0.0433486	0.243334	0.0246844	0.126609	0.358938	0.00528298
CDIF630erm_01428	CodY	tetratricopeptide repeat protein	NaN	NaN	NaN	NaN	NaN	NaN	0.550056	0.0127575	0.288841
CDIF630erm_01431	IscR	putative hydrolase, HAD superfamily, subfamily IIB	NaN	NaN	NaN	NaN	NaN	NaN	0.00260129	0.000178814	0.0061743
CDIF630erm_01432	IscS2	amidophosphoribosyltransferase	NaN	NaN	NaN	0.761117	3.40228e-12	0.88902	0.552306	6.4296e-09	0.213426
CDIF630erm_01433	CDIF630erm_01433	putative NifU-like protein	NaN	NaN	NaN	NaN	NaN	NaN	0.553301	0.110898	0.174427
CDIF630erm_01434	MnmA	putative membrane protein	NaN	NaN	NaN	NaN	NaN	NaN	0.00260815	0.016145	0.694999
CDIF630erm_01436	AlaS	ribulose-phosphate 3-epimerase	NaN	NaN	NaN	NaN	NaN	NaN	0.556404	0.104161	0.917458
CDIF630erm_01437	CDIF630erm_01437	putative amino acid racemase	NaN	NaN	NaN	NaN	NaN	NaN	0.00266546	0.000118846	0.170392
CDIF630erm_01439	CDIF630erm_01439	30S ribosomal protein S6	NaN	NaN	NaN	0.0060406	0.435132	0.120824	0.126725	0.928247	0.21725
CDIF630erm_01440	CDIF630erm_01440	SsrA-binding protein	NaN	NaN	NaN	0.0471393	0.24056	0.157111	0.00272928	0.80561	0.201444
CDIF630erm_01441	Fur	orotate phosphoribosyltransferase	0.203771	2.51758e-06	0.000143412	0.358618	0.0142701	0.834623	0.00276377	0.2776	0.923182
CDIF630erm_01443	CDIF630erm_01443	cystathionine beta-lyase	NaN	NaN	NaN	0.729143	0.00825034	0.626095	0.556688	0.134627	0.735246
CDIF630erm_01453	CDIF630erm_01453	ribosomal protein S12 methylthiotransferase	NaN	NaN	NaN	0.00608138	0.00129411	0.0120178	0.00293498	0.000427459	0.22254
CDIF630erm_01454	PepA	enolase	0.267081	0.159675	0.111737	0.174199	0.000259389	0.0213971	0.558444	0.842386	0.867671
CDIF630erm_01457	CDIF630erm_01457	ribonuclease R	0.255344	0.145603	0.0387341	0.621379	0.0518242	0.331423	0.127864	0.000246942	0.00912839
CDIF630erm_01458	NpdA	ABC-type transport system, cobalamin-spewcific extracellular solute-binding protein	NaN	NaN	NaN	0.348872	0.00497006	0.652088	0.561107	0.196771	0.788577
CDIF630erm_01459	Acd	putative peptidase, M20D family	0.0171272	2.92941e-06	0.0412776	0.00870268	3.19958e-05	0.0436038	0.127917	0.010866	0.48599
CDIF630erm_01461	RimP	toxin A	0.0139329	0.0176366	0.342531	0.328729	2.72977e-05	0.17802	0.561337	7.47821e-05	0.48808
CDIF630erm_01462	NusA	undecaprenyl pyrophosphate synthetase	NaN	NaN	NaN	0.593098	0.53132	0.105799	0.128389	0.47946	0.240694
CDIF630erm_01463	CDIF630erm_01463	putative membrane protein	0.000757286	0.00331096	0.165554	0.00218211	0.00970685	0.00635993	0.00312807	0.000235906	0.00837902
CDIF630erm_01465	InfB	ribosomal RNA small subunit methyltransferase A	0.431627	0.757691	0.608645	0.173551	0.0817087	0.472706	0.561426	0.00179168	0.626578
CDIF630erm_01466	RbfA	PTS system, mannitol-specific, IICB component	NaN	NaN	NaN	NaN	NaN	NaN	0.128536	0.687932	0.920466
CDIF630erm_01467	CDIF630erm_01467	hypothetical protein	NaN	NaN	NaN	NaN	NaN	NaN	0.128758	0.340462	0.704258
CDIF630erm_01469	CDIF630erm_01469	ATP-dependent DNA helicase PcrA	7.12883e-05	0.383417	0.00707344	0.00647589	0.246037	0.000865432	0.00315713	0.297903	0.0529785
CDIF630erm_01471	RibF	aminodeoxychorismate synthase, component 1	NaN	NaN	NaN	0.705347	0.258122	0.788438	0.128759	0.0253129	0.841904
CDIF630erm_01472	RpsO	transcription-repair coupling factor	0.466982	0.00118815	0.246234	0.149252	0.00855381	0.253989	0.129976	2.97579e-05	0.552495
CDIF630erm_01474	Pnp	Ni2+ carrier LarC	NaN	NaN	NaN	NaN	NaN	NaN	0.562433	0.1343	0.87239
CDIF630erm_01476	CDIF630erm_01476	FeS cluster biogenesis protein	NaN	NaN	NaN	0.0319316	0.512599	0.212089	0.562969	6.49734e-05	0.13885
CDIF630erm_01478	DapG	excinuclease ABC subunit C	NaN	NaN	NaN	0.76655	0.171128	0.426345	0.566023	0.0511511	0.507813
CDIF630erm_01480	FtsK	ATP-dependent 6-phosphofructokinase	0.914717	0.149096	0.000495925	0.496561	0.105722	0.381586	0.13019	0.723037	0.933835
CDIF630erm_01481	SelU	D-alanyl-D-alanine carboxypeptidase, VanY-like	NaN	NaN	NaN	NaN	NaN	NaN	0.00319936	1.32125e-05	0.534485
CDIF630erm_01482	RimO	UDP-N-acetylenolpyruvoylglucosamine reductase	0.000162476	0.00502841	0.682805	0.0625053	0.353693	0.205427	0.131354	0.681347	0.242144
CDIF630erm_01483	PgsA	uncharacterized protein, YicC-like	0.687826	0.492176	0.0546796	0.162254	0.197589	0.0810448	0.00325968	0.00892578	0.0115779
CDIF630erm_01484	RecA	aminopeptidase 2	NaN	NaN	NaN	0.282677	0.0136407	0.582591	0.566197	0.0124726	0.580724
CDIF630erm_01485	CDIF630erm_01485	putative phage protein	NaN	NaN	NaN	NaN	NaN	NaN	0.133564	0.000686121	0.389621
CDIF630erm_01486	CDIF630erm_01486	desulfoferrodoxin	0.755482	0.000370824	0.30862	0.287912	6.06597e-05	0.00332016	0.135205	0.356233	0.62404
CDIF630erm_01489	CDIF630erm_01489	30S ribosomal protein S1	0.0626815	0.00804563	0.0970586	0.60977	0.304074	0.430022	0.566238	0.145662	0.593341
CDIF630erm_01490	PurB	ABC-type transport system, spermidine/putrescine ATP-binding protein	NaN	NaN	NaN	0.758106	0.00321297	0.245308	0.566826	0.431208	0.56798
CDIF630erm_01491	CDIF630erm_01491	ABC-type transport system, permease	0.0696962	0.00448035	0.0714897	0.0536438	0.0653799	0.373098	0.568195	0.814138	0.743627
CDIF630erm_01495	CDIF630erm_01495	glycine reductase complex, component B gamma subunit (selenocysteine)	0.00838703	9.80377e-06	0.000732551	0.690421	1.68937e-07	9.05409e-05	0.571025	1.83037e-08	0.00533129
CDIF630erm_01498	CDIF630erm_01498	PTS system, mannose-type IIB component	NaN	NaN	NaN	NaN	NaN	NaN	0.0032857	2.30784e-10	0.0280812
CDIF630erm_01499	GlnA	excinuclease ABC subunit B	NaN	NaN	NaN	0.057452	0.12164	0.00927655	0.573067	0.258783	0.76302
CDIF630erm_01509	CDIF630erm_01509	nicotinate-nucleotide--dimethylbenzimidazole phosphoribosyltransferase	0.337648	0.251377	0.723102	0.000320528	0.0369493	0.932766	0.135401	0.000745647	0.210682
CDIF630erm_01511	CspB	putative ATPase	NaN	NaN	NaN	NaN	NaN	NaN	0.135422	0.157498	0.962016
CDIF630erm_01512	CDIF630erm_01512	RNase Y	NaN	NaN	NaN	0.118671	0.294401	0.283077	0.573771	0.0418127	0.00739218
CDIF630erm_01513	CDIF630erm_01513	5-(carboxyamino)imidazole ribonucleotide mutase	0.000316063	1.66533e-15	0.42551	0.56818	1.15371e-08	0.877062	0.575231	5.7781e-08	0.360444
CDIF630erm_01535	CDIF630erm_01535	rod shape-determining protein MreB	NaN	NaN	NaN	0.658549	0.234784	0.478232	0.577413	0.0165255	0.29635
CDIF630erm_01542	GlpK2	putative NADPH-dependent FMN reductase	0.00119924	0.000861143	0.0897398	0.027716	0.0281455	0.0811299	0.577561	0.498296	0.0587812
CDIF630erm_01543	CDIF630erm_01543	flagellin C	0.13967	4.52838e-05	0.950396	0.920845	5.62842e-09	0.702942	0.578142	3.77164e-10	0.827224
CDIF630erm_01544	CDIF630erm_01544	rela/spot domain protein	0.186025	0.0469571	0.194071	0.153641	0.0901527	0.199527	0.578226	0.205127	0.875764
CDIF630erm_01546	KipI	3-mercaptopyruvate sulfurtransferase	0.0283235	0.000307677	0.811487	0.577617	0.417937	0.850594	0.00339471	0.0728322	0.0331302
CDIF630erm_01551	CDIF630erm_01551	uncharacterized protein	7.86919e-05	0.019541	0.000607631	0.467716	0.449534	0.408628	0.00353977	8.22745e-07	0.000400247
CDIF630erm_01552	CDIF630erm_01552	uncharacterized protein	0.879111	0.767941	0.00740991	0.733347	0.113556	0.877695	0.135976	0.11644	0.13247
CDIF630erm_01554	CDIF630erm_01554	acetyl-CoA synthase, subunit alpha/beta	0.0107634	0.00224206	0.953146	0.15177	0.0103223	0.671772	0.00368346	1.59274e-05	0.362253
CDIF630erm_01556	CDIF630erm_01556	putative CRISPR-associated protein, CXXC-CXXC	NaN	NaN	NaN	NaN	NaN	NaN	0.00372555	0.189072	0.0223488
CDIF630erm_01560	CDIF630erm_01560	tellurium resistance protein terD	0.222692	5.3225e-05	0.185595	0.990008	7.77179e-05	0.363822	0.578615	0.00180408	0.0197392
CDIF630erm_01561	CDIF630erm_01561	bifunctional phosphopantothenoylcysteine synthetase/decarboxylase	0.000640775	2.70089e-05	3.00231e-05	0.0775476	0.197575	0.000552089	0.581609	0.196937	0.0160602
CDIF630erm_01563	CDIF630erm_01563	reverse rubrerythrin	0.111496	0.122285	0.968666	0.738698	0.00326161	0.182147	0.136414	0.00186106	0.172084
CDIF630erm_01566	CDIF630erm_01566	GTP-binding protein Era	0.0154653	0.988935	0.724136	0.0305532	0.042382	0.901651	0.138994	0.222786	0.913472
CDIF630erm_01569	Ddl	biotin synthase	NaN	NaN	NaN	NaN	NaN	NaN	0.583021	0.0903018	0.11295
CDIF630erm_01570	CDIF630erm_01570	hypothetical protein	NaN	NaN	NaN	0.82658	0.718204	0.285178	0.584831	0.914472	0.299249
CDIF630erm_01571	CDIF630erm_01571	geranylgeranyl pyrophosphate synthase	0.00706969	0.000879605	0.00252616	0.133283	0.0696661	0.241445	0.139603	0.600945	0.344783
CDIF630erm_01578	CDIF630erm_01578	UDP-glucose 6-dehydrogenase	0.299299	0.502061	0.705399	0.251634	0.0990767	0.962575	0.587592	0.599375	0.90052
CDIF630erm_01583	CDIF630erm_01583	ABC-type transport system, ATP-binding protein	NaN	NaN	NaN	0.154225	0.29743	0.254488	0.139777	0.0324454	0.190046
CDIF630erm_01596	CDIF630erm_01596	hypothetical protein	NaN	NaN	NaN	0.147924	0.677558	0.908281	0.00378869	0.367382	0.225576
CDIF630erm_01599	CDIF630erm_01599	fic family protein	0.0671062	0.52769	0.651714	0.588806	0.00659398	0.853709	0.00384738	0.00306357	0.0917707
CDIF630erm_01600	CDIF630erm_01600	lysine--tRNA ligase	0.0444719	0.691706	0.784349	0.667529	0.0323362	0.129866	0.140139	0.012519	0.100021
CDIF630erm_01601	CDIF630erm_01601	putative membrane protein	NaN	NaN	NaN	0.650192	0.000538669	0.0882728	0.00385086	0.00116233	0.678091
CDIF630erm_01602	CDIF630erm_01602	asp/glu racemase	NaN	NaN	NaN	NaN	NaN	NaN	0.140243	4.30795e-05	0.513914
CDIF630erm_01606	CDIF630erm_01606	methionine aminopeptidase	NaN	NaN	NaN	NaN	NaN	NaN	0.141146	0.606871	0.997678
CDIF630erm_01610	PabB	beta-ketoacyl-[acyl-carrier-protein] synthase 3	0.00454518	0.303343	0.202475	0.286998	0.123025	0.51769	0.142348	0.502991	0.625535
CDIF630erm_01612	CDIF630erm_01612	glycine cleavage system, subunit A	0.0118937	4.22369e-06	0.0548049	0.230952	1.18276e-05	0.0244499	0.00394137	1.08613e-07	0.023526
CDIF630erm_01613	FolE	transcriptional regulator, LexA repressor	NaN	NaN	NaN	NaN	NaN	NaN	0.142983	0.0240039	0.291995
CDIF630erm_01614	FolP	S1 RNA binding domain protein	NaN	NaN	NaN	0.947093	0.0878485	0.595402	0.143152	0.507301	0.284175
CDIF630erm_01615	FolB	histidinol-phosphatase	NaN	NaN	NaN	NaN	NaN	NaN	0.143929	0.256513	0.733384
CDIF630erm_01617	AroF1	glycogen biosynthesis protein	NaN	NaN	NaN	0.0699976	0.0100683	0.293157	0.00394483	0.129944	0.943098
CDIF630erm_01618	DnaG	ATP-dependent clp protease proteolytic subunit	0.111039	3.42232e-05	0.681065	0.0330118	0.00371369	0.142931	0.144539	0.0182389	0.135646
CDIF630erm_01619	SigA1	putative TPR repeat-containing protein	NaN	NaN	NaN	0.938753	0.257799	0.054626	0.589208	0.0690691	0.0533856
CDIF630erm_01621	CDIF630erm_01621	pyruvate, phosphate dikinase regulatory protein	NaN	NaN	NaN	0.588668	0.913778	0.654626	0.145676	0.0285313	0.493058
CDIF630erm_01623	CDIF630erm_01623	putative glycosyl transferase, family 2	NaN	NaN	NaN	0.115145	0.61524	0.906397	0.589343	0.0178894	0.802523
CDIF630erm_01632	CDIF630erm_01632	isoleucine--tRNA ligase	0.00861733	2.74225e-14	8.06525e-07	0.0301463	2.96638e-06	0.121974	0.0041522	2.20201e-09	0.0240442
CDIF630erm_01633	Cwp20	putative acetyltransferase	0.979517	1.67336e-05	0.125741	0.624268	6.15865e-05	0.755062	0.147376	0.000684536	0.672265
CDIF630erm_01635	CDIF630erm_01635	translation initiation factor IF-3	3.89256e-05	5.60447e-05	0.0990185	0.747082	0.361084	0.187437	0.00422445	0.237086	0.317868
CDIF630erm_01638	Rbr2	putative solute-binding lipoprotein	0.278101	0.379101	0.978154	0.1931	0.168671	0.166665	0.592561	0.107279	0.869834
CDIF630erm_01645	CDIF630erm_01645	sodium|alanine symporter	NaN	NaN	NaN	NaN	NaN	NaN	0.00430342	0.000126609	0.0765685
CDIF630erm_01648	SsuA1	flagellar motor switch protein FliN	NaN	NaN	NaN	NaN	NaN	NaN	0.593763	0.350539	0.518272
CDIF630erm_01656	MetQ	putative 5'-nucleotidase	NaN	NaN	NaN	NaN	NaN	NaN	0.148102	0.000171847	0.445617
CDIF630erm_01659	CDIF630erm_01659	ABC-type transport system, spermidine/putrescine solute-binding protein	NaN	NaN	NaN	NaN	NaN	NaN	0.59501	0.233222	0.695225
CDIF630erm_01660	ProC1	transfer RNA (guanine-N(7)-)-methyltransferase (tRNA(m7G46)-methyltransferase)	NaN	NaN	NaN	NaN	NaN	NaN	0.148107	0.150195	0.48309
CDIF630erm_01661	CDIF630erm_01661	putative lipoprotein	NaN	NaN	NaN	NaN	NaN	NaN	0.595987	0.683007	0.126565
CDIF630erm_01662	CDIF630erm_01662	putative acetyltransferase	NaN	NaN	NaN	NaN	NaN	NaN	0.596018	0.580789	0.564226
CDIF630erm_01667	DeoC	cobalt-factor III methyltransferase	0.973306	0.194314	0.871223	0.422372	0.636015	0.99755	0.598714	0.0453209	0.296397
CDIF630erm_01675	CDIF630erm_01675	putative ribonuclease	NaN	NaN	NaN	NaN	NaN	NaN	0.599504	0.067588	0.314742
CDIF630erm_01678	PanC	UTP--glucose-1-phosphate uridylyltransferase	0.0152325	0.0012294	0.397202	0.174916	9.01803e-05	0.561546	0.00435875	0.00223536	0.115173
CDIF630erm_01686	CDIF630erm_01686	phosphopantetheine adenylyltransferase	NaN	NaN	NaN	NaN	NaN	NaN	0.00436039	0.0040576	0.00116084
CDIF630erm_01689	TyrS	replicative DNA helicase DnaC	NaN	NaN	NaN	NaN	NaN	NaN	0.602848	0.510456	0.431174
CDIF630erm_01690	PgdA1	cysteine protease	NaN	NaN	NaN	NaN	NaN	NaN	0.00447231	0.0386246	0.0334634
CDIF630erm_01692	Rbr3	ferredoxin hydrogenase	0.529188	0.00752288	0.326926	0.763558	9.60599e-09	0.0131796	0.603659	2.8178e-05	0.0413989
CDIF630erm_01694	PyrC	ATP synthase subunit alpha	0.363544	0.264467	0.669636	0.34917	0.0932023	0.00824439	0.149297	0.907582	0.544692
CDIF630erm_01696	CDIF630erm_01696	GTP pyrophosphokinase	0.793673	0.000255821	0.484854	0.71951	0.0532881	0.030367	0.150128	0.000391593	0.00900195
CDIF630erm_01697	CDIF630erm_01697	putative sigma-54 interacting protein	NaN	NaN	NaN	0.1883	0.884232	0.0220791	0.604024	0.996523	0.435213
CDIF630erm_01702	CDIF630erm_01702	putative acetyltransferase	NaN	NaN	NaN	0.963557	0.406271	0.865633	0.151857	0.469593	0.414002
CDIF630erm_01703	SseA1	DNA topoisomerase III	NaN	NaN	NaN	0.405905	0.361278	0.166512	0.605183	0.00288499	0.122821
CDIF630erm_01704	NfnA	transcriptional regulator, sigma-54-dependent	NaN	NaN	NaN	0.17289	0.0253183	0.0580211	0.605486	1.26418e-05	0.00790515
CDIF630erm_01705	NfnB	cyclopropane-fatty-acyl-phospholipid synthase	0.887535	0.998467	0.362598	0.000716388	0.00245	0.0788863	0.60846	0.241495	0.551817
CDIF630erm_01710	CDIF630erm_01710	ABC-type transport system, ATP-binding protein Tn1549-like, CTn5	NaN	NaN	NaN	NaN	NaN	NaN	0.609031	0.204517	0.639416
CDIF630erm_01715	CDIF630erm_01715	cadmium, zinc and cobalt-transporting ATPase	NaN	NaN	NaN	0.852333	7.49227e-05	0.0815575	0.00450651	6.49977e-07	0.295732
CDIF630erm_01716	HisZ	acetoin dehydrogenase E1 component (TPP-dependent beta subunit)	NaN	NaN	NaN	NaN	NaN	NaN	0.00456531	0.00261546	0.661158
CDIF630erm_01717	HisG	adenylate kinase	0.923141	0.0777912	0.952201	0.109096	0.292007	0.99696	0.00463735	0.710018	0.0175848
CDIF630erm_01718	HisC1	L-aspartate oxidase	NaN	NaN	NaN	NaN	NaN	NaN	0.609344	4.44433e-07	0.602426
CDIF630erm_01719	HisB	threonylcarbamoyl-AMP synthase	NaN	NaN	NaN	0.760112	0.0241226	0.929359	0.610696	0.0141731	0.405372
CDIF630erm_01720	HisH	magnesium-transporting ATPase, P-type 1, Tn916-like, CTn7	0.464555	2.9354e-05	0.524898	0.0331318	4.74395e-05	0.374938	0.611076	0.00383675	0.113415
CDIF630erm_01721	HisA	two-component response regulator, CheY family	NaN	NaN	NaN	NaN	NaN	NaN	0.61172	0.0964118	0.335019
CDIF630erm_01722	HisF	ATP synthase subunit b	0.043266	0.00587498	0.0238836	0.238966	0.00432062	0.798829	0.15286	0.125039	0.188841
CDIF630erm_01723	HisI	putative sporulation transcription regulator WhiA	NaN	NaN	NaN	0.985858	0.651958	0.614921	0.612119	0.555137	0.230236
CDIF630erm_01725	CDIF630erm_01725	alkaline shock protein	0.865652	0.000127015	0.00124251	0.708022	0.0197965	0.515544	0.153435	0.000305204	0.0752291
CDIF630erm_01726	CDIF630erm_01726	putative nicotinamidase	0.0265606	7.01938e-07	0.749768	0.488677	0.00321782	0.21154	0.00469414	7.99173e-06	0.184324
CDIF630erm_01730	CDIF630erm_01730	carbonic anhydrase	0.131332	6.50243e-05	0.069546	NaN	NaN	NaN	0.00474189	1.7389e-05	0.0528161
CDIF630erm_01734	IlvC	putative tRNA-binding protein	NaN	NaN	NaN	0.00282471	0.856945	0.00181456	0.00512502	0.102571	0.372666
CDIF630erm_01735	IlvB	putative cell wall binding protein	NaN	NaN	NaN	0.746204	0.00225735	0.180326	0.00517832	0.839816	0.637624
CDIF630erm_01742	CDIF630erm_01742	DNA helicase	NaN	NaN	NaN	0.00182422	0.0314914	0.182112	0.00524464	0.549415	0.317188
CDIF630erm_01745	CDIF630erm_01745	peptide chain release factor 2 (RF-2)	NaN	NaN	NaN	NaN	NaN	NaN	0.154041	0.430094	0.421875
CDIF630erm_01746	PgcA1	bifunctional N-acetylglucosamine-1-phosphate uridyltransferase/glucosamine-1-phosphate N-acetyltransferase	0.997939	0.000213452	0.0923173	0.209005	0.0352264	0.486452	0.613427	0.110913	0.682319
CDIF630erm_01753	HisD	2-iminobutanoate/2-iminopropanoate deaminase	0.955787	0.094384	0.763647	0.0765279	0.789439	0.00406352	0.154511	0.264307	0.283169
CDIF630erm_01767	CysK	class III stress response-related ATPase, AAA+ superfamily	0.00211924	0.304074	0.035404	0.787391	0.514137	0.00512305	0.616835	0.0267398	0.00119552
CDIF630erm_01770	Map2	putative ATP-binding protein	0.0612957	0.145882	0.51413	0.00103681	0.0247958	0.0387737	0.00533821	0.00234111	0.0721699
CDIF630erm_01777	CDIF630erm_01777	peptidyl-tRNA hydrolase	NaN	NaN	NaN	0.0232544	0.00198181	0.0207527	0.155735	0.0011517	0.240861
CDIF630erm_01788	CDIF630erm_01788	tellurium resistance protein terD	0.025796	0.00271212	0.535152	0.448188	0.0643942	0.485033	0.621847	0.00173619	0.098514
CDIF630erm_01790	CDIF630erm_01790	putative N-acetyl-LL-diaminopimelate aminotransferase	0.0535346	2.33088e-08	0.534755	0.00560947	1.09076e-07	0.0274383	0.00540831	1.19182e-05	0.630269
CDIF630erm_01793	CDIF630erm_01793	3-hydroxybutyryl-CoA dehydrogenase	9.64207e-07	2.55376e-07	2.00455e-05	0.000825026	0.000131144	0.00974623	0.00565741	0.000114812	0.0325776
CDIF630erm_01794	CDIF630erm_01794	uncharacterized protein, UPF0145 family	NaN	NaN	NaN	0.000284112	0.0015295	0.0178563	0.00567387	0.000412937	0.170927
CDIF630erm_01800	FprAnorR	50S ribosomal protein L21	9.94602e-05	0.00231565	0.203417	0.240077	0.76865	0.181948	0.622125	0.387202	0.502391
CDIF630erm_01811	TerD1	tellurium resistance protein terD	0.00541268	3.46535e-05	0.313797	0.436599	0.0015677	0.608164	0.623402	0.00731218	0.223512
CDIF630erm_01812	TerD2	bifunctional 3,4-dihydroxy-2-butanone 4-phosphate synthase/GTP cyclohydrolase-2	0.925753	0.0017939	0.392582	0.710781	0.000322584	0.143982	0.623784	0.00029528	0.440941
CDIF630erm_01813	TerD3	putative GTP-binding protein, HflX type	0.0590273	0.000781352	0.146048	NaN	NaN	NaN	0.62668	1.49221e-05	0.0797979
CDIF630erm_01814	CDIF630erm_01814	putative hydrolase beta-lactamase-like	0.00756615	0.123035	0.0923233	0.324212	0.0194162	0.050784	0.62675	0.00137635	0.113327
CDIF630erm_01815	CDIF630erm_01815	transcriptional regulator, TetR family	NaN	NaN	NaN	0.0949819	0.505654	0.259721	0.156681	0.00219754	0.972899
CDIF630erm_01816	CDIF630erm_01816	cytosol aminopeptidase	0.969302	0.0244367	0.261897	0.474624	0.0279003	0.468241	0.628648	0.000264549	0.439471
CDIF630erm_01819	StiP	50S ribosomal protein L28	NaN	NaN	NaN	NaN	NaN	NaN	0.00571792	0.158401	0.112789
CDIF630erm_01820	CDIF630erm_01820	HIRAN domain protein	NaN	NaN	NaN	NaN	NaN	NaN	0.00572859	0.00418861	0.15618
CDIF630erm_01821	CDIF630erm_01821	deblocking aminopeptidase	NaN	NaN	NaN	0.451456	0.0102723	0.0329838	0.00576858	3.49989e-06	0.0178458
CDIF630erm_01823	CDIF630erm_01823	uncharacterized protein	NaN	NaN	NaN	NaN	NaN	NaN	0.00577982	0.000124732	0.286283
CDIF630erm_01829	CDIF630erm_01829	putative ribonuclease	NaN	NaN	NaN	NaN	NaN	NaN	0.630229	0.0389965	0.0952174
CDIF630erm_01830	CDIF630erm_01830	WEB family protein	NaN	NaN	NaN	NaN	NaN	NaN	0.157592	0.130207	0.518308
CDIF630erm_01838	GcvTPA	aspartokinase	0.200872	0.437967	0.414172	0.0871972	0.00615829	0.512929	0.63024	0.031494	0.151407
CDIF630erm_01841	CDIF630erm_01841	molybdopterin adenylyltransferase	NaN	NaN	NaN	0.823802	0.45606	0.120365	0.0059538	0.116251	0.239267
CDIF630erm_01844	GuaD	putative membrane protein	NaN	NaN	NaN	0.182045	0.00140972	0.154369	0.00598884	0.000471541	0.59868
CDIF630erm_01859	CDIF630erm_01859	IMPACT family member protein	NaN	NaN	NaN	0.697063	0.184665	0.987142	0.631156	0.000815002	0.0525483
CDIF630erm_01860	CDIF630erm_01860	formate dehydrogenase-H (selenocysteine)	0.610179	0.00777644	0.45347	0.631324	4.40734e-06	0.0337987	0.0060236	6.40772e-06	0.100006
CDIF630erm_01867	IunH	uncharacterized protein	0.017835	0.0699351	0.0106681	0.104304	0.0689355	0.00667136	0.636366	0.592684	0.683533
CDIF630erm_01869	CDIF630erm_01869	transcriptional regulator, RpiR family	0.866461	0.0414757	0.594667	0.703653	0.618009	0.126604	0.158985	0.016937	0.551102
CDIF630erm_01871	CDIF630erm_01871	putative RNA pseudouridine synthase	NaN	NaN	NaN	NaN	NaN	NaN	0.00605656	0.531303	0.177924
CDIF630erm_01872	CDIF630erm_01872	flagellar protein FlbD	NaN	NaN	NaN	NaN	NaN	NaN	0.161275	0.197054	0.408177
CDIF630erm_01873	CDIF630erm_01873	alanine-tRNA synthetase	0.148677	0.0977021	0.0159924	0.0020178	0.07264	0.301043	0.0060783	0.0705825	0.506604
CDIF630erm_01875	TrxA1	(3R)-hydroxymyristoyl-[acyl-carrier-protein] dehydratase	0.00102531	0.104973	0.00197436	0.0779086	0.00157539	0.00291668	0.163257	0.0365292	0.00213545
CDIF630erm_01876	TrxB1	phosphocarrier protein HPr	0.974154	0.593442	0.225398	0.231178	0.691763	0.0228251	0.00611382	0.044636	0.0817556
CDIF630erm_01878	CDIF630erm_01878	two-component response regulator	NaN	NaN	NaN	NaN	NaN	NaN	0.00619467	0.255012	0.325362
CDIF630erm_01879	CDIF630erm_01879	nuclease SbcCD subunit C	NaN	NaN	NaN	0.000129557	0.0369354	7.9078e-06	0.0065148	0.333229	0.00105479
CDIF630erm_01881	AlsT	uridylate kinase	0.91153	0.00440993	0.166125	0.000566352	0.776973	0.0557021	0.0065281	0.476589	0.120284
CDIF630erm_01882	RibH	putative bactofilin	NaN	NaN	NaN	NaN	NaN	NaN	0.641864	0.0205629	0.766839
CDIF630erm_01883	RibBA	putative membrane protein	NaN	NaN	NaN	NaN	NaN	NaN	0.642239	0.000159887	0.0529348
CDIF630erm_01884	RibE	putative DNA recombination protein Tn1549-like, CTn5	NaN	NaN	NaN	0.153594	0.193324	0.0501438	0.642599	0.0826706	0.0177218
CDIF630erm_01885	RibD	50S ribosomal protein L5	0.32774	0.967992	0.79737	0.0528628	4.11074e-05	0.145679	0.00655919	0.16478	0.312848
CDIF630erm_01887	RecQ	iron hydrogenase	NaN	NaN	NaN	0.00828889	3.77091e-05	0.0339508	0.00662683	0.000880029	0.465133
CDIF630erm_01889	ThiC	uncharacterized protein YccF	NaN	NaN	NaN	0.0495142	0.0101897	0.386274	0.163371	0.0297522	0.890197
CDIF630erm_01892	ThiG	activator of 2-hydroxyisocaproyl-CoA dehydratase	0.121384	0.199294	0.0234456	4.88827e-06	3.19566e-06	0.000688575	0.00703274	8.09477e-09	0.0930717
CDIF630erm_01893	ThiH1	4-hydroxy-tetrahydrodipicolinate synthase	0.0195312	8.56117e-09	0.108267	0.0112734	9.33121e-05	0.143919	0.00711354	0.000132329	0.300864
CDIF630erm_01896	CDIF630erm_01896	putative iron-containing alcohol dehydrogenase	NaN	NaN	NaN	0.110775	0.000577927	0.566284	0.644058	0.12347	0.880388
CDIF630erm_01898	CDIF630erm_01898	putative flavodoxin	NaN	NaN	NaN	NaN	NaN	NaN	0.00733694	0.51753	0.362193
CDIF630erm_01899	CDIF630erm_01899	ribosome-recycling factor	0.199526	0.639284	0.178667	0.992354	0.28846	0.302073	0.164013	0.275631	0.188853
CDIF630erm_01900	MogA	histidinol-phosphate aminotransferase	0.110481	0.0474917	0.174289	0.654527	0.101309	0.187788	0.164744	2.39745e-05	0.0295358
CDIF630erm_01901	MoaA	flagellar motor switch protein FliM	NaN	NaN	NaN	0.0511409	0.0602755	0.557522	0.165547	4.36099e-05	0.618896
CDIF630erm_01906	CDIF630erm_01906	adenosylcobyric acid synthase (glutamine-hydrolysing)	NaN	NaN	NaN	0.396891	0.0771929	0.0399478	0.647422	0.00801422	0.0106027
CDIF630erm_01907	CDIF630erm_01907	transcriptional regulator, MerR family	NaN	NaN	NaN	NaN	NaN	NaN	0.0074084	0.0325167	0.149786
CDIF630erm_01909	CDIF630erm_01909	putative phage protein	NaN	NaN	NaN	NaN	NaN	NaN	0.648182	0.568661	0.507186
CDIF630erm_01910	CDIF630erm_01910	putative MazG-like pyrophosphohydrolase	NaN	NaN	NaN	0.494339	0.957743	0.589186	0.00765392	0.448543	0.130405
CDIF630erm_01918	CDIF630erm_01918	ABC-type transport system, cobalt-specific ATP-binding protein	NaN	NaN	NaN	NaN	NaN	NaN	0.167269	0.896628	0.573186
CDIF630erm_01921	Mrp	putative peptidoglycan-N-acetylmuramic acid deacetylase	NaN	NaN	NaN	0.293367	0.956704	0.251365	0.649765	0.0587764	0.0189807
CDIF630erm_01922	CDIF630erm_01922	peptide deformylase	NaN	NaN	NaN	0.486564	0.231451	0.00390187	0.168744	0.829776	0.815843
CDIF630erm_01941	Add	glucan 1,4-alpha-maltohydrolase	0.267637	0.477922	0.702471	0.113933	0.000803111	0.069724	0.00767198	0.00355166	0.250503
CDIF630erm_01943	YjiM	putative cell wall binding protein	NaN	NaN	NaN	0.424955	1.55165e-05	0.00715698	0.00776031	0.000841258	0.303997
CDIF630erm_01945	Cwp13	methionine--tRNA ligase	0.0346779	2.06472e-05	0.0236309	0.0755991	0.875942	0.0440599	0.170689	0.0431068	0.0276554
CDIF630erm_01955	CDIF630erm_01955	putative ATP-dependent protease	NaN	NaN	NaN	NaN	NaN	NaN	0.00816666	8.32485e-06	0.0261759
CDIF630erm_01957	CDIF630erm_01957	proline reductase PrdB subunit	2.67479e-08	3.45035e-12	0.0786694	0.00535334	0.000153515	0.577804	0.00838221	1.67472e-05	0.322752
CDIF630erm_01961	CDIF630erm_01961	6-phospho-beta-glucosidase	NaN	NaN	NaN	NaN	NaN	NaN	0.650958	0.000842478	0.0633404
CDIF630erm_01965	CDIF630erm_01965	1-(5-phosphoribosyl)-5-[(5- phosphoribosylamino)methylideneamino] imidazole-4-carboxamide isomerase	0.00489354	1.92796e-05	0.0725309	0.274733	0.0527227	0.988567	0.651327	9.80954e-05	0.553797
CDIF630erm_01966	CDIF630erm_01966	putative RNA-binding protein	NaN	NaN	NaN	0.19771	0.570789	0.342704	0.65228	0.420118	0.572478
CDIF630erm_01967	Ogt2	glycine cleavage system, H protein	NaN	NaN	NaN	NaN	NaN	NaN	0.00862703	0.052488	0.952983
CDIF630erm_01975	CDIF630erm_01975	putative aldo/keto reductase	NaN	NaN	NaN	0.0634251	0.0354157	0.513805	0.00875554	1.66353e-05	0.026016
CDIF630erm_01977	LarE	4-hydroxy-tetrahydrodipicolinate reductase	0.0125369	0.0956899	0.745806	0.139414	0.0730184	0.309519	0.00878038	0.979873	0.589
CDIF630erm_01978	CDIF630erm_01978	GTP cyclohydrolase 1	NaN	NaN	NaN	0.651386	0.358863	0.406825	0.170994	0.551117	0.177059
CDIF630erm_01980	CDIF630erm_01980	two-component response regulator	NaN	NaN	NaN	0.883927	0.207462	0.454957	0.654275	0.0101817	0.894286
CDIF630erm_01982	TruA2	MTH1187/YkoF-like protein	NaN	NaN	NaN	NaN	NaN	NaN	0.171117	0.000188314	0.00792802
CDIF630erm_01984	ArgG	putative membrane protein	NaN	NaN	NaN	NaN	NaN	NaN	0.171343	0.83387	0.0955623
CDIF630erm_01990	CDIF630erm_01990	glycogen synthase	NaN	NaN	NaN	NaN	NaN	NaN	0.00880794	0.251976	0.265421
CDIF630erm_01991	Tdh	L-seryl-tRNA(Sec) selenium transferase	0.479993	0.000133688	0.0431414	0.820228	0.0708415	0.878754	0.654761	0.613348	0.632899
CDIF630erm_01996	CDIF630erm_01996	endoribonuclease YbeY	NaN	NaN	NaN	NaN	NaN	NaN	0.00916651	0.414727	0.129314
CDIF630erm_01998	TerD4	ABC-type transport system, multidrug-family ATP-binding/permease	NaN	NaN	NaN	0.458707	0.0676277	0.147432	0.656863	0.27175	0.180486
CDIF630erm_01999	TerD5	transcriptional regulator, LytR family	NaN	NaN	NaN	NaN	NaN	NaN	0.658036	0.986123	0.428559
CDIF630erm_02010	CDIF630erm_02010	ABC-type transport system, iron-family extracellular solute-binding protein	NaN	NaN	NaN	0.0012748	4.21144e-05	0.0251749	0.0092511	0.00225982	0.597947
CDIF630erm_02013	CDIF630erm_02013	putative cell wall hydrolase/autolysin	NaN	NaN	NaN	0.506024	0.0569365	0.664257	0.658846	0.575877	0.596516
CDIF630erm_02014	CDIF630erm_02014	putative cell-division initiation protein DivIVA	0.64029	0.0937958	0.462441	0.521618	0.00469189	0.624585	0.172239	0.318092	0.535847
CDIF630erm_02015	CDIF630erm_02015	lactoylglutathione lyase	NaN	NaN	NaN	NaN	NaN	NaN	0.172559	0.14052	0.923199
CDIF630erm_02016	Cmk	cell wall binding protein	NaN	NaN	NaN	0.937237	1.14221e-06	0.316853	0.660803	2.70088e-06	0.169596
CDIF630erm_02017	PlsC2	phosphate butyryltransferase	0.010486	0.0128805	0.154746	0.15603	0.0496243	0.680751	0.00932091	0.000282066	0.291498
CDIF630erm_02018	IspH	queuine tRNA-ribosyltransferase	NaN	NaN	NaN	NaN	NaN	NaN	0.00947523	0.419221	0.54271
CDIF630erm_02023	Bcp	uncharacterized protein, aldolase-type	NaN	NaN	NaN	0.0270893	0.236126	0.678536	0.00958481	0.180821	0.0289271
CDIF630erm_02027	MetY	mini-ribonuclease 3	NaN	NaN	NaN	NaN	NaN	NaN	0.175835	0.0159923	0.246364
CDIF630erm_02030	FtsH1	acyl carrier protein (ACP)	NaN	NaN	NaN	0.417053	0.156977	0.412492	0.175987	0.324541	0.742471
CDIF630erm_02034	AroF2	indole-3-acetate kinase	6.59979e-05	9.28507e-11	0.455226	0.371709	9.77006e-07	0.665037	0.00974773	7.22874e-05	0.722877
CDIF630erm_02035	AroB	cell surface protein	0.165737	0.029146	0.137175	0.980162	0.263055	0.0798155	0.662963	0.00708083	0.307236
CDIF630erm_02036	AroA	putative phosphoglycolate phosphatase	NaN	NaN	NaN	0.18126	0.531636	0.145919	0.00975816	0.00116684	0.675352
CDIF630erm_02037	AroC	50S ribosomal protein L15	0.160795	0.0405191	0.535325	0.0706702	0.544955	0.23992	0.00980435	0.254928	0.597319
CDIF630erm_02038	PheA	thioredoxin	NaN	NaN	NaN	NaN	NaN	NaN	0.663979	0.792821	0.798943
CDIF630erm_02039	AroE1	putative phenylalanyl-tRNA synthetase beta chain	2.07424e-05	1.68765e-10	0.00571878	0.136411	4.20618e-07	0.609364	0.664141	7.61485e-05	0.56949
CDIF630erm_02040	AroK	fumarate hydratase class i, subunit B	NaN	NaN	NaN	0.684279	3.30509e-06	0.683913	0.664516	2.65449e-07	0.653868
CDIF630erm_02041	TyrC	putative transcriptional regulator Tn916-like, CTn7	NaN	NaN	NaN	NaN	NaN	NaN	0.00993998	0.0178255	0.173462
CDIF630erm_02043	CDIF630erm_02043	serine protease, HrtA family	0.511428	9.81567e-05	0.98373	0.0239262	0.0260517	0.119779	0.0100393	3.29488e-05	0.0526162
CDIF630erm_02048	CDIF630erm_02048	glycerol kinase	3.16288e-05	6.83813e-07	0.0101948	0.0612763	0.982717	0.961343	0.0100616	0.0136896	0.496404
CDIF630erm_02063	CDIF630erm_02063	putative metal-dependent phosphohydrolase	NaN	NaN	NaN	0.409991	0.60677	0.808411	0.176415	0.624387	0.727521
CDIF630erm_02068	CDIF630erm_02068	uracil phosphoribosyltransferase	0.671242	0.000211763	0.215409	0.278301	0.0676009	0.587711	0.178853	0.00139301	0.22173
CDIF630erm_02077	VexP2	elongation factor G (EF-g)	0.00523951	2.15132e-06	0.060201	0.150867	0.0570891	0.252708	0.0103166	0.179706	0.399325
CDIF630erm_02088	CDIF630erm_02088	N-acetyldiaminopimelate deacetylase	NaN	NaN	NaN	0.0942899	0.307801	0.954996	0.180585	0.903312	0.621358
CDIF630erm_02098	ProX	transcriptional regulator, HTH-type	0.00856576	6.53406e-06	0.0126563	0.328	0.0181029	0.0814772	0.0103812	0.000107705	0.12872
CDIF630erm_02100	CDIF630erm_02100	ribosomal protein L11 methyltransferase	NaN	NaN	NaN	0.282309	0.0988755	0.0348207	0.66555	0.0043696	0.720981
CDIF630erm_02103	CDIF630erm_02103	histidine--tRNA ligase	0.920774	0.00240701	0.0484213	0.034375	0.00145269	0.813573	0.667445	0.214136	0.792919
CDIF630erm_02114	EutV	2-C-methyl-D-erythritol 2,4-cyclodiphosphate synthase	NaN	NaN	NaN	0.466908	0.525651	0.667264	0.180724	0.569652	0.52913
CDIF630erm_02135	LexA	putative pyridoxine kinase	NaN	NaN	NaN	0.0224859	7.58045e-05	0.949192	0.0104109	0.000199047	0.0207722
CDIF630erm_02138	CDIF630erm_02138	iron-sulfur cluster carrier protein	0.335173	2.77603e-06	0.0317057	0.165645	0.00470436	0.1316	0.0105554	2.23513e-06	0.388219
CDIF630erm_02140	AccA	elongation factor ts (EF-ts)	0.00316217	5.76784e-06	0.017888	0.000659677	5.27358e-05	0.0197509	0.670509	0.996604	0.680123
CDIF630erm_02141	AccD	PTS system, lactose/cellobiose-family IIB component	NaN	NaN	NaN	0.992833	0.0366582	0.534371	0.672283	0.00398103	0.192313
CDIF630erm_02142	AccC	acetate kinase	0.0602933	1.39941e-06	0.120867	0.0114307	0.0185376	0.532087	0.673063	0.0464149	0.51796
CDIF630erm_02143	AccB	transcriptional regulatory protein	0.103887	0.516776	0.882938	0.958891	0.381557	0.547624	0.18187	0.071805	0.863257
CDIF630erm_02147	TrmB	putative GTP-binding protein, HflX type	NaN	NaN	NaN	NaN	NaN	NaN	0.010587	7.39882e-06	0.0648861
CDIF630erm_02148	CDIF630erm_02148	ribose-5-phosphate isomerase	0.067801	0.908965	0.0496794	0.853654	0.874412	0.762706	0.182201	0.0591469	0.851133
CDIF630erm_02150	CDIF630erm_02150	50S ribosomal protein L4	0.123337	0.815578	0.519379	9.79703e-05	1.17047e-05	0.026164	0.0107981	0.541401	0.755363
CDIF630erm_02158	CDIF630erm_02158	cytidine deaminase	NaN	NaN	NaN	NaN	NaN	NaN	0.674897	0.103918	0.325159
CDIF630erm_02174	CDIF630erm_02174	phosphopentomutase	NaN	NaN	NaN	0.21566	0.902592	0.355277	0.182358	0.332713	0.886468
CDIF630erm_02175	CDIF630erm_02175	thymidylate kinase	NaN	NaN	NaN	0.242322	0.497981	0.745507	0.68082	0.416776	0.828443
CDIF630erm_02177	CDIF630erm_02177	transcriptional regulator, MarR family	NaN	NaN	NaN	NaN	NaN	NaN	0.682695	0.678913	0.35567
CDIF630erm_02178	CDIF630erm_02178	guanylate kinase	0.471937	0.00232854	0.156467	0.475942	0.00338069	0.60823	0.0109007	0.044122	0.130911
CDIF630erm_02179	Hfq	peptidyl-prolyl cis-trans isomerase, PpiC-type	0.0263815	9.02507e-05	0.649999	0.0444647	0.0676824	0.357738	0.182909	0.0137625	0.0641396
CDIF630erm_02180	MiaA	fructose-1,6-bisphosphate aldolase	0.629414	1.04981e-07	0.125456	0.122481	9.23976e-05	0.254466	0.18403	4.30624e-05	0.335661
CDIF630erm_02181	MutL	4-diphosphocytidyl-2-C-methyl-D-erythritol kinase	NaN	NaN	NaN	NaN	NaN	NaN	0.010938	0.0402794	0.0237782
CDIF630erm_02182	MutS	rod shape-determining protein MreB	0.0797621	0.109374	0.87562	0.138388	0.00244736	0.0177797	0.687452	0.0919053	0.233665
CDIF630erm_02184	CDIF630erm_02184	4-hydroxy-tetrahydrodipicolinate synthase	0.000277341	2.16803e-08	0.362774	0.122808	0.0016884	0.265668	0.184133	9.04948e-06	0.114663
CDIF630erm_02186	CDIF630erm_02186	putative competence-damage inducible protein, CinA family	0.168934	0.666612	0.691477	0.186988	0.0330743	0.0363448	0.0109698	0.736732	0.556191
CDIF630erm_02195	MiaB	NADP-dependent 7-alpha-hydroxysteroid dehydrogenase	0.834162	0.012776	0.176425	0.466372	0.607976	0.181475	0.688145	0.239555	0.615125
CDIF630erm_02196	Cwp28	putative protein modulating protease activity	0.176279	0.774326	0.71579	0.0409587	8.0613e-05	0.152226	0.0110034	3.76162e-05	0.184357
CDIF630erm_02209	CDIF630erm_02209	50S ribosomal protein L10	0.535624	0.00931322	0.0295897	0.651008	0.0809267	0.455126	0.184529	0.386326	0.0028251
CDIF630erm_02233	IlvD	transcriptional regulator, beta-lactams repressor	NaN	NaN	NaN	NaN	NaN	NaN	0.0110037	0.073732	0.0669349
CDIF630erm_02237	CDIF630erm_02237	ATP synthase subunit gamma	NaN	NaN	NaN	0.87874	0.723135	0.306165	0.0110262	0.0148503	0.0965632
CDIF630erm_02241	ClpB	putative molybdopterin oxidoreductase	NaN	NaN	NaN	NaN	NaN	NaN	0.689414	0.60598	0.481074
CDIF630erm_02248	CDIF630erm_02248	aspartate aminotransferase	0.00675788	4.23597e-05	0.300664	0.329805	0.177818	0.201656	0.689753	0.501463	0.793286
CDIF630erm_02249	RacX	putative phage-related cell wall hydrolase (endolysin)	0.000976936	8.24651e-06	0.0180513	0.219167	3.1978e-05	0.4793	0.0110805	3.52579e-05	0.0246916
CDIF630erm_02250	CDIF630erm_02250	V-type ATP synthase subunit E	NaN	NaN	NaN	NaN	NaN	NaN	0.184909	3.63286e-10	0.493507
CDIF630erm_02270	CDIF630erm_02270	putative sporulation protein	0.0838686	0.225691	0.344485	0.352726	0.0988562	0.187491	0.690412	0.305579	0.218722
CDIF630erm_02272	RluB	cobalt-precorrin-8 methylmutase	NaN	NaN	NaN	NaN	NaN	NaN	0.011436	0.387738	0.514082
CDIF630erm_02274	CDIF630erm_02274	arginine--tRNA ligase	0.76755	0.00379302	0.0845673	0.214699	0.0137141	0.121394	0.185575	6.35345e-06	0.109828
CDIF630erm_02275	LysA	hypothetical protein	NaN	NaN	NaN	NaN	NaN	NaN	0.0114803	3.24421e-05	0.013174
CDIF630erm_02276	LysC	putative cell division GTPase	NaN	NaN	NaN	0.3581	0.00110108	0.664528	0.690869	9.87532e-05	0.290619
CDIF630erm_02279	CDIF630erm_02279	transcriptional regulator, MarR family	NaN	NaN	NaN	NaN	NaN	NaN	0.692094	0.0124534	0.50161
CDIF630erm_02281	CDIF630erm_02281	putative D-isomer specific 2-hydroxyacid dehydrogenase	NaN	NaN	NaN	0.910079	0.711252	0.239492	0.186774	0.381094	0.152184
CDIF630erm_02282	GlnS	regulator required for spore cortex synthesis	NaN	NaN	NaN	0.276306	0.143118	0.589484	0.694101	0.00110584	0.0430359
CDIF630erm_02284	CDIF630erm_02284	IMP dehydrogenase	0.111929	0.28586	0.281691	0.255651	0.139448	0.561636	0.694623	0.107318	0.846629
CDIF630erm_02285	CDIF630erm_02285	reverse rubrerythrin	0.742746	6.56953e-05	0.0015133	0.86862	0.000139284	0.79881	0.187226	0.000206528	0.743373
CDIF630erm_02288	CDIF630erm_02288	putative hydrolase, NUDIX family	0.373665	0.23359	0.994588	0.424475	0.742036	0.634525	0.011685	0.0448416	0.578967
CDIF630erm_02291	CDIF630erm_02291	putative protease	NaN	NaN	NaN	0.549491	0.104762	0.677846	0.695229	0.0641757	0.844854
CDIF630erm_02292	CDIF630erm_02292	putative lamB-like protein, UPF0271 family	3.7171e-05	1.00158e-11	0.265504	0.469103	1.60572e-07	0.978434	0.18793	1.29997e-07	0.562439
CDIF630erm_02299	CDIF630erm_02299	putative membrane protein	0.00991878	2.45704e-09	0.000236917	0.257422	2.06774e-05	0.00247906	0.0117582	1.49087e-07	0.615247
CDIF630erm_02315	CDIF630erm_02315	cyclic pyranopterin monophosphate synthase	NaN	NaN	NaN	0.721131	0.340431	0.63122	0.0118278	0.000715648	0.0283089
CDIF630erm_02317	CDIF630erm_02317	delta-aminolevulinic acid dehydratase	0.540315	0.000715099	0.00326166	0.258426	0.0393467	0.260213	0.0118561	0.501041	0.231896
CDIF630erm_02318	CDIF630erm_02318	putative hydrolase, NUDIX family	NaN	NaN	NaN	NaN	NaN	NaN	0.187961	0.160145	0.0868295
CDIF630erm_02322	XdhA4	cytidylate kinase	0.672255	0.155785	0.272228	0.256102	0.00639417	0.573421	0.696151	0.235419	0.345864
CDIF630erm_02323	XdhC3	putative tRNA (cytidine(34)-2'-o)-methyltransferase	NaN	NaN	NaN	NaN	NaN	NaN	0.188329	2.64499e-05	0.0291866
CDIF630erm_02324	XdhB3	2,3-bisphosphoglycerate-independent phosphoglycerate mutase	0.0462956	2.43068e-06	1.64914e-05	0.374893	0.34881	0.588257	0.697244	0.000620945	0.0120064
CDIF630erm_02330	CDIF630erm_02330	L-lactate dehydrogenase	NaN	NaN	NaN	NaN	NaN	NaN	0.0122183	1.19655e-05	0.320283
CDIF630erm_02331	PbuG	DNA-directed RNA polymerase subunit beta'	0.799374	0.0452316	0.703184	0.00563663	0.0252137	0.0592306	0.0124818	0.00309463	0.0431674
CDIF630erm_02335	Tal1	glucokinase	0.203127	0.310343	0.317231	0.360889	0.00108003	0.0282145	0.188872	0.0681623	0.00746331
CDIF630erm_02336	CDIF630erm_02336	polyribonucleotide nucleotidyltransferase	0.00546915	2.28676e-06	0.0277911	0.204763	0.745724	0.18728	0.012657	0.784303	0.0266226
CDIF630erm_02339	CDIF630erm_02339	putative alkaline-phosphatase	0.000222402	5.14845e-10	0.0642967	0.420506	0.000163075	0.301487	0.189078	3.19165e-05	0.428726
CDIF630erm_02340	CDIF630erm_02340	hypothetical protein	NaN	NaN	NaN	NaN	NaN	NaN	0.189864	0.0709595	0.0474947
CDIF630erm_02343	BipA	transcriptional regulator, MarR family	0.352532	1.60436e-06	0.0166153	0.434323	0.0371338	0.0544513	0.698915	0.0400786	0.97158
CDIF630erm_02344	TrxB2	butyryl-CoA dehydrogenase, electron transfer flavoprotein alpha subunit	0.215874	0.596231	0.0402698	5.40524e-05	0.382403	0.0036036	0.0129033	0.218825	0.0602532
CDIF630erm_02347	ThrC	corrinoid/iron-sulfur protein, small subunit	NaN	NaN	NaN	NaN	NaN	NaN	0.698973	3.86581e-07	0.465571
CDIF630erm_02348	ThrB	UDP-N-acetylglucosamine 1-carboxyvinyltransferase	0.157477	0.00223764	0.645624	0.0541737	0.596747	0.29428	0.700655	0.217829	0.162724
CDIF630erm_02349	CDIF630erm_02349	putative xanthine dehydrogenase accessory factor	NaN	NaN	NaN	NaN	NaN	NaN	0.190349	0.164531	0.948901
CDIF630erm_02352	CDIF630erm_02352	cell surface protein	0.898506	0.291376	0.352849	0.471057	0.000979046	0.704973	0.190426	0.0607957	0.609232
CDIF630erm_02355	CDIF630erm_02355	D-proline reductase proprotein	1.3749e-08	9.09606e-13	0.0105626	0.00274268	2.0726e-07	0.927069	0.0129479	4.98618e-06	0.902007
CDIF630erm_02359	IspG	leucine--tRNA ligase	0.0940128	2.05503e-09	0.360667	0.9128	0.000237679	0.812795	0.703425	0.000124648	0.833433
CDIF630erm_02361	Dxr	translation initiation factor IF-1	NaN	NaN	NaN	0.0439457	0.918836	0.187708	0.190512	0.853541	0.606403
CDIF630erm_02363	CDIF630erm_02363	putative acyl-CoA N-acyltransferase	NaN	NaN	NaN	0.307875	0.00306389	0.165899	0.0129766	0.036907	0.242247
CDIF630erm_02366	UppS1	putative peptidyl-prolyl isomerase	0.00736059	0.000480853	0.631501	0.210112	0.0674615	0.0902096	0.19218	0.0558407	0.299536
CDIF630erm_02368	Rrf	tetracycline resistance protein Tn5397	0.148287	0.041497	0.93811	0.075777	0.0763289	0.203797	0.704058	0.0340526	0.289392
CDIF630erm_02369	PyrH	ketol-acid reductoisomerase	NaN	NaN	NaN	NaN	NaN	NaN	0.70447	1.71348e-08	0.320523
CDIF630erm_02370	Tsf	putative lipoprotein	NaN	NaN	NaN	NaN	NaN	NaN	0.708533	0.203654	0.560955
CDIF630erm_02371	RpsB	triosephosphate isomerase	0.0179882	1.65724e-08	1.14442e-07	0.195335	0.0683911	0.0126382	0.7126	0.234074	0.839124
CDIF630erm_02379	CDIF630erm_02379	putative CBS domain protein	2.90587e-05	6.3711e-11	0.0490441	0.0462818	3.58474e-06	0.0260623	0.0129915	1.25183e-08	0.000504956
CDIF630erm_02383	CDIF630erm_02383	putative GCN5-related N-acetyltransferase-like protein	NaN	NaN	NaN	NaN	NaN	NaN	0.193947	0.000588386	0.0109078
CDIF630erm_02385	CDIF630erm_02385	serine--tRNA ligase	0.818785	0.565526	0.68856	0.816451	0.552655	0.494088	0.194133	0.313923	0.716298
CDIF630erm_02386	BioB2	S-ribosylhomocysteine lyase	NaN	NaN	NaN	0.0787722	0.00440255	0.022769	0.0130721	0.000349753	0.00228018
CDIF630erm_02387	ThiH2	malate dehydrogenase (oxaloacetate-decarboxylating)	NaN	NaN	NaN	0.965171	8.71095e-07	0.618976	0.714835	1.96976e-07	0.0738907
CDIF630erm_02389	CDIF630erm_02389	UDP-N-acetylmuramate--L-alanine ligase	0.378293	0.0082835	0.00118005	0.510969	0.249011	0.053974	0.715407	0.185477	0.345995
CDIF630erm_02393	CDIF630erm_02393	ATP hydrolase subunit epsilon	NaN	NaN	NaN	NaN	NaN	NaN	0.0131629	0.385973	0.837942
CDIF630erm_02394	CDIF630erm_02394	hypothetical protein	NaN	NaN	NaN	0.682711	0.742897	0.178381	0.194499	0.413168	0.285331
CDIF630erm_02396	Ldh	50S ribosomal protein L14	0.00153038	0.000970578	0.140691	0.693084	0.708741	0.793885	0.0134229	0.725252	0.018866
CDIF630erm_02398	MsrAB	putative 5-amino-6-(5-phospho-D-ribitylamino)uracil phosphatase	NaN	NaN	NaN	0.156191	0.138155	0.523361	0.0134855	2.07248e-05	0.282817
CDIF630erm_02400	Hcp	pyruvate phosphate dikinase	0.03083	0.0987524	0.89237	0.744212	0.00233104	0.454767	0.0134975	0.000119193	0.285913
CDIF630erm_02411	CDIF630erm_02411	putative peptidase, M24 family	1.36992e-05	8.09855e-09	0.0125574	0.00916702	1.6693e-05	0.120517	0.19526	0.0265613	0.468323
CDIF630erm_02413	CDIF630erm_02413	putative toxic anion resistance protein	NaN	NaN	NaN	0.719092	0.0966247	0.466907	0.717193	0.0490739	0.21099
CDIF630erm_02419	CDIF630erm_02419	putative CBS domain-containing protein	0.447274	0.0213335	0.0143015	0.780126	0.0145605	0.147189	0.0140425	0.0048919	0.124247
CDIF630erm_02420	MapA	UTP--glucose-1-phosphate uridylyltransferase	NaN	NaN	NaN	0.060454	0.503769	0.25734	0.196735	0.0531315	0.454057
CDIF630erm_02422	CDIF630erm_02422	putative RNA methylase	NaN	NaN	NaN	0.486885	0.848621	0.36242	0.717261	0.916421	0.53361
CDIF630erm_02425	CDIF630erm_02425	30S ribosomal protein S20	NaN	NaN	NaN	0.526256	0.346681	0.558246	0.717644	0.131569	0.385774
CDIF630erm_02427	FtnA	putative peptidase	NaN	NaN	NaN	NaN	NaN	NaN	0.717712	0.17724	0.346787
CDIF630erm_02436	CDIF630erm_02436	uncharacterized protein	NaN	NaN	NaN	0.701805	0.0475311	0.00971005	0.0141935	0.642106	0.454047
CDIF630erm_02437	CDIF630erm_02437	uncharacterized protein	0.00162296	0.000301756	0.00171086	0.10385	0.0182941	0.13777	0.0143713	0.29351	0.61935
CDIF630erm_02442	CDIF630erm_02442	membrane dipeptidase	NaN	NaN	NaN	NaN	NaN	NaN	0.0145754	0.0456903	0.175152
CDIF630erm_02443	CDIF630erm_02443	cupin domain protein	NaN	NaN	NaN	0.0476145	0.00428626	0.0152426	0.196809	0.441029	0.960821
CDIF630erm_02444	CDIF630erm_02444	pyrroline-5-carboxylate reductase	NaN	NaN	NaN	0.0794949	0.21784	0.549043	0.197141	0.400027	0.109107
CDIF630erm_02446	CynT	hypothetical protein	NaN	NaN	NaN	0.225917	0.133144	0.199494	0.197145	0.416798	0.268946
CDIF630erm_02450	AroD	membrane dipeptidase	NaN	NaN	NaN	NaN	NaN	NaN	0.0146602	7.17988e-05	0.0522721
CDIF630erm_02460	CDIF630erm_02460	putative phage protein	NaN	NaN	NaN	NaN	NaN	NaN	0.719924	0.000336664	0.00575994
CDIF630erm_02461	CDIF630erm_02461	DNA polymerase I (POLI)	0.189608	0.0627749	0.0342642	0.967364	0.363854	0.286276	0.0147844	2.6061e-06	0.0668345
CDIF630erm_02468	CDIF630erm_02468	glycine--tRNA ligase, alpha subunit	0.202372	0.000218926	0.0834176	0.168295	0.00710256	0.589535	0.0149232	0.000155769	0.127793
CDIF630erm_02478	AsnC	hydroxylamine reductase	NaN	NaN	NaN	NaN	NaN	NaN	0.720403	1.49252e-06	0.33182
CDIF630erm_02484	CDIF630erm_02484	dihydroorotate dehydrogenase (NAD+), catalytic subunit	0.0258384	0.0016622	0.108951	0.287085	0.0580143	0.160087	0.721041	0.00152302	0.249954
CDIF630erm_02487	Eam	50S ribosomal protein L27	NaN	NaN	NaN	0.260649	0.587851	0.564929	0.721061	0.604685	0.230835
CDIF630erm_02489	CDIF630erm_02489	putative penicillin-binding protein	0.659359	7.96996e-06	0.756227	0.150651	0.0141889	0.243044	0.0149305	2.40465e-05	0.0631634
CDIF630erm_02492	CDIF630erm_02492	putative hydantoinase (C-terminal component)	0.544772	1.34197e-09	0.00751646	0.768425	7.7464e-07	0.445452	0.197545	0.000106016	0.930835
CDIF630erm_02493	CDIF630erm_02493	uncharacterized protein YloA	NaN	NaN	NaN	0.952936	0.147907	0.105232	0.198315	0.00997971	0.212687
CDIF630erm_02495	AmpP	peptide chain release factor 1	0.0612836	0.635274	0.911311	0.288855	0.637791	0.415543	0.7225	0.294542	0.81537
CDIF630erm_02497	PrsA1	putative rna-binding protein	NaN	NaN	NaN	0.848185	0.100696	0.950244	0.722557	0.0020512	0.126762
CDIF630erm_02498	CDIF630erm_02498	laccase domain protein	NaN	NaN	NaN	0.991123	0.173333	0.24041	0.0151514	0.207607	0.464073
CDIF630erm_02506	CDIF630erm_02506	flagellar motor switch protein FliG	0.537022	0.0091358	0.229811	0.526307	0.00166702	0.393666	0.0152943	0.0152982	0.451415
CDIF630erm_02509	TopB	phosphoglycerate kinase	0.259776	0.468176	0.30502	0.106538	0.0147233	0.288164	0.201106	0.504737	0.965422
CDIF630erm_02520	CDIF630erm_02520	transcriptional regulator, beta-lactams repressor	NaN	NaN	NaN	0.684365	0.0768108	0.0299215	0.0159488	0.000928194	0.0936649
CDIF630erm_02542	CDIF630erm_02542	putative iron-sulfur protein	NaN	NaN	NaN	NaN	NaN	NaN	0.202043	0.169152	0.144204
CDIF630erm_02556	Pgm	putative peptidyl-prolyl isomerase	NaN	NaN	NaN	NaN	NaN	NaN	0.722741	1.36464e-06	0.224884
CDIF630erm_02557	Rpe1	mannosyl-glycoprotein endo-beta-N-acetylglucosamidase	NaN	NaN	NaN	0.695178	0.57157	0.439841	0.0161837	0.152059	0.495058
CDIF630erm_02558	RpiB1	peptidase T	0.00407445	5.98368e-07	0.0378116	0.976272	0.0213903	0.0928688	0.725084	0.417644	0.993747
CDIF630erm_02559	Tkt'1	phenylalanyl-tRNA synthetase subunit beta	0.95521	0.00582049	0.120516	0.223133	0.739227	0.697955	0.72601	0.376008	0.666942
CDIF630erm_02560	Tkt1	transcriptional regulator, GntR family	0.0135109	0.0616447	0.886888	0.202913	0.442537	0.990686	0.728262	0.0676078	0.324873
CDIF630erm_02566	CDIF630erm_02566	putative molybdopterin oxidoreductase	NaN	NaN	NaN	0.038975	2.06358e-05	0.292365	0.0164142	3.38682e-07	0.332328
CDIF630erm_02567	Tal2	hypothetical protein	0.00319294	0.0161236	0.11114	0.118283	0.000162426	0.0871577	0.728695	0.000374028	0.0970065
CDIF630erm_02568	Xpt	5-formyltetrahydrofolate cyclo-ligase	NaN	NaN	NaN	NaN	NaN	NaN	0.730562	5.73846e-05	0.00163677
CDIF630erm_02570	MtlD	radical SAM maturase	2.55543e-06	0.144451	0.0742455	0.000146892	0.00590769	0.0154952	0.0167234	0.229467	0.571694
CDIF630erm_02571	MtlF	phosphate acyltransferase	0.945376	0.016266	0.165579	0.795433	0.00292139	0.638191	0.202502	0.0328257	0.9787
CDIF630erm_02573	MtlA	putative iron-sulfur-binding protein	NaN	NaN	NaN	0.174472	0.0361502	0.295027	0.017104	0.000617964	0.103782
CDIF630erm_02574	GuaB	thiamin monophosphate phosphatase	0.0412517	0.000703197	0.0048825	NaN	NaN	NaN	0.732376	0.000208139	0.0237113
CDIF630erm_02575	CDIF630erm_02575	holo-[acyl-carrier-protein] synthase	NaN	NaN	NaN	NaN	NaN	NaN	0.20284	0.00596518	0.439752
CDIF630erm_02576	CDIF630erm_02576	putative flavodoxin	0.000374749	0.235269	0.165122	0.0395354	0.57878	0.607551	0.0171211	0.824887	0.88196
CDIF630erm_02577	Gbd	4-hydroxy-tetrahydrodipicolinate synthase	0.0657849	0.460932	0.911939	NaN	NaN	NaN	0.733289	0.161843	0.203794
CDIF630erm_02578	Cat2	phosphoribosylformylglycinamidine synthase	0.0143255	9.99201e-16	0.000438774	0.781942	1.77178e-08	0.800053	0.017482	4.56926e-11	0.304775
CDIF630erm_02580	AbfD	dihydroorotase	NaN	NaN	NaN	0.247394	0.170476	0.955459	0.204313	0.158852	0.940975
CDIF630erm_02581	SucD	putative YaaT-like protein involved in sporulation or related to DNA replication	NaN	NaN	NaN	0.47354	0.0264342	0.169362	0.733446	0.00515982	0.131558
CDIF630erm_02584	CDIF630erm_02584	transcriptional regulator, LysR family	NaN	NaN	NaN	NaN	NaN	NaN	0.0176736	0.834863	0.457854
CDIF630erm_02586	PepQ1	putative GTPase, MG442 type	NaN	NaN	NaN	0.264217	0.767666	0.102756	0.205478	0.777191	0.00514322
CDIF630erm_02587	GrdD	hypothetical protein	0.0658393	0.270724	0.117398	0.817955	0.224979	0.098101	0.736328	0.668356	0.279845
CDIF630erm_02588	GrdC	vitamin B12-dependent ribonucleoside-diphosphate reductase	0.112558	0.369146	0.480923	0.0796383	0.652974	0.0850774	0.736647	0.135567	0.0927098
CDIF630erm_02589	GrdB	two-component response regulator	NaN	NaN	NaN	NaN	NaN	NaN	0.737222	0.454017	0.863608
CDIF630erm_02594	GrdE	single-stranded-DNA-specific exonuclease	NaN	NaN	NaN	NaN	NaN	NaN	0.738898	0.396824	0.0502278
CDIF630erm_02595	TrxA2	cell division protease FtsH1	NaN	NaN	NaN	0.201205	2.13653e-05	0.00917697	0.0177269	2.78966e-05	0.0512059
CDIF630erm_02596	TrxB3	putative cell wall hydrolase/autolysin	NaN	NaN	NaN	NaN	NaN	NaN	0.742359	0.00485382	0.510114
CDIF630erm_02599	CDIF630erm_02599	dihydroorotate dehydrogenase (NAD+), electron transfer subunit	NaN	NaN	NaN	0.0382865	0.370165	0.307053	0.0180273	0.0134635	0.132364
CDIF630erm_02610	NadC	DNA topoisomerase I	NaN	NaN	NaN	0.194555	0.131373	0.861052	0.0185938	0.00241275	0.676296
CDIF630erm_02611	NadB	1,4-alpha-glucan branching enzyme	NaN	NaN	NaN	0.965761	0.202099	0.994546	0.0190125	0.0412469	0.501896
CDIF630erm_02612	NadA	xanthine phosphoribosyltransferase	0.185579	0.22262	0.437393	0.142935	0.166957	0.0718878	0.205753	0.634412	0.898125
CDIF630erm_02619	CDIF630erm_02619	L-serine dehydratase	0.0103125	9.99785e-06	0.962774	0.0637481	0.0141451	0.294363	0.742847	0.36384	0.878488
CDIF630erm_02620	IorB	putative glycosyl transferase	NaN	NaN	NaN	0.663048	0.111268	0.258425	0.74324	0.687323	0.864168
CDIF630erm_02621	IorA	ribosome-binding ATPase YchF	7.69178e-05	0.00145193	0.00264419	9.69667e-05	0.501588	0.041132	0.744448	0.3192	0.251058
CDIF630erm_02622	CDIF630erm_02622	putative conjugative transposon protein DUF1016 family, Tn1549-like, CTn5	NaN	NaN	NaN	0.333639	0.681058	0.916225	0.744588	0.378256	0.679635
CDIF630erm_02628	CDIF630erm_02628	acetyl-CoA C-acetyltransferase	3.384e-06	9.28714e-06	1.01979e-05	5.00868e-05	0.0072327	0.000374342	0.0194893	0.059989	0.896455
CDIF630erm_02631	CDIF630erm_02631	dUTP diphosphatase	0.212595	0.0538929	0.982849	0.192352	0.149136	0.100012	0.206055	0.359568	0.729065
CDIF630erm_02635	CDIF630erm_02635	ABC-type transport system, sulfonate-family extracellular solute-binding protein	NaN	NaN	NaN	NaN	NaN	NaN	0.0197275	0.468573	0.428204
CDIF630erm_02638	CDIF630erm_02638	putative zinc-binding protein	NaN	NaN	NaN	0.537922	0.187848	0.480009	0.206752	0.0616206	0.483165
CDIF630erm_02640	TtcA1	putative cysteine desulfurase	NaN	NaN	NaN	NaN	NaN	NaN	0.207807	0.0126545	0.31208
CDIF630erm_02645	Dut	D-alanine--poly(phosphoribitol) ligase subunit 1	NaN	NaN	NaN	0.797767	0.013674	0.74569	0.745109	0.0373921	0.984768
CDIF630erm_02646	CDIF630erm_02646	putative acetyltransferase	NaN	NaN	NaN	NaN	NaN	NaN	0.0197366	0.0016134	0.152859
CDIF630erm_02647	CDIF630erm_02647	choline trimethylamine-lyase	NaN	NaN	NaN	0.292402	9.77319e-06	0.183597	0.74707	8.9323e-06	0.449491
CDIF630erm_02648	CDIF630erm_02648	ATP-dependent DNA helicase	NaN	NaN	NaN	NaN	NaN	NaN	0.0199108	0.387613	0.0577066
CDIF630erm_02650	CDIF630erm_02650	30S ribosomal protein S18	NaN	NaN	NaN	NaN	NaN	NaN	0.0199869	0.0130092	0.632651
CDIF630erm_02652	PpdK	uncharacterized protein	0.690604	0.329786	0.358533	0.103153	0.00459548	0.642138	0.747395	0.0844469	0.941291
CDIF630erm_02653	CDIF630erm_02653	hydrogenase (NADP+, ferredoxin), iron hydrogenase subunit	NaN	NaN	NaN	0.879235	0.00225748	0.654015	0.207879	0.0302372	0.256933
CDIF630erm_02654	CDIF630erm_02654	phospho-alpha-glucosidase	0.167846	0.0562323	0.00284985	0.360246	0.614469	0.742473	0.748417	0.540266	0.698406
CDIF630erm_02673	CDIF630erm_02673	carbon storage regulator CsrA	NaN	NaN	NaN	NaN	NaN	NaN	0.0201301	0.000812201	0.929296
CDIF630erm_02675	GlyS	glutamine synthetase	0.547757	3.63312e-11	0.000582166	0.128834	0.0151609	0.11914	0.748504	0.000209237	0.0236643
CDIF630erm_02676	GlyQ	phosphoglucomutase	0.0850089	0.0585935	0.195547	0.48425	0.0182316	0.00682264	0.749462	0.254019	0.126302
CDIF630erm_02677	CDIF630erm_02677	2-hydroxyisocaproyl-CoA dehydratase, beta subunit	0.180093	1.12084e-06	0.597091	0.127267	3.90473e-07	0.586177	0.749463	7.78941e-06	0.761106
CDIF630erm_02681	Era	putative hydrolase	NaN	NaN	NaN	0.436491	0.00474306	0.135877	0.754613	0.337984	0.101642
CDIF630erm_02682	Cdd1	putative conjugative transposon protein DUF961 family Tn5397, CTn3	NaN	NaN	NaN	NaN	NaN	NaN	0.0201362	0.0290881	0.501366
CDIF630erm_02684	YbeY	NAD dependent epimerase/dehydratase family protein	NaN	NaN	NaN	NaN	NaN	NaN	0.0205881	1.10163e-08	0.0248485
CDIF630erm_02685	CDIF630erm_02685	60 kDa chaperonin	0.457431	2.62636e-07	0.00664978	0.0157392	2.35283e-07	0.000403529	0.754695	0.372115	0.14193
CDIF630erm_02688	CDIF630erm_02688	putative tagatose-6-phosphate ketose/aldose isomerase AgaS	NaN	NaN	NaN	0.408691	0.138351	0.388687	0.755736	0.052084	0.996353
CDIF630erm_02690	CDIF630erm_02690	putative conjugative transposon protein Tn1549-like, CTn5	NaN	NaN	NaN	NaN	NaN	NaN	0.756725	0.811093	0.385641
CDIF630erm_02692	CDIF630erm_02692	transcriptional regulator, repressor NrdR family	NaN	NaN	NaN	0.0278268	0.00640318	0.0426619	0.758754	0.00100641	0.538369
CDIF630erm_02693	MtaB	putative aspartate racemase RacX	NaN	NaN	NaN	NaN	NaN	NaN	0.759822	2.11252e-06	0.108388
CDIF630erm_02695	PrmA	putative tellurite associated resistance protein	0.9029	0.275053	0.831224	0.148567	0.0155775	0.0248073	0.208729	0.00866126	0.0637273
CDIF630erm_02696	CDIF630erm_02696	tRNA-2-methylthio-N(6)-dimethylallyladenosine synthase	0.000243479	0.0123741	0.254306	0.00073033	0.0202687	0.03335	0.209061	0.907811	0.80621
CDIF630erm_02697	CDIF630erm_02697	putative diguanylate kinase signaling protein	NaN	NaN	NaN	0.91378	0.96774	0.524442	0.0206347	0.169949	0.0905647
CDIF630erm_02698	CDIF630erm_02698	peptidase T	0.110873	0.000826163	0.0189511	0.288308	0.961891	0.128016	0.209888	0.579616	0.852251
CDIF630erm_02699	CDIF630erm_02699	uncharacterized protein, UCP033563-like	0.00359487	1.482e-06	0.00128808	0.0382284	0.00427862	0.125328	0.0207781	0.00171379	0.0907332
CDIF630erm_02700	CDIF630erm_02700	thioredoxin	NaN	NaN	NaN	0.537738	0.101202	0.683434	0.0209807	0.0831923	0.330563
CDIF630erm_02705	GlcK	GTPase Der	0.490543	0.871231	0.955037	0.0158044	0.356878	0.0564958	0.760097	0.806602	0.583791
CDIF630erm_02706	DnaJ	non-specific DNA-binding protein	NaN	NaN	NaN	0.427626	0.680385	0.770382	0.762057	0.535638	0.0151403
CDIF630erm_02707	DnaK	uncharacterized protein	0.140377	0.055125	0.847081	0.450858	3.79561e-06	0.19644	0.76279	0.00103825	0.558631
CDIF630erm_02708	GrpE	transcriptional regulator, crp family	NaN	NaN	NaN	NaN	NaN	NaN	0.763134	0.332208	0.312372
CDIF630erm_02713	LepA	putative CRISPR-associated protein	NaN	NaN	NaN	NaN	NaN	NaN	0.76475	0.315729	0.244528
CDIF630erm_02719	RpsT	aromatic-amino-acid aminotransferase	0.606152	0.946814	0.642132	0.0350777	0.000294828	0.192482	0.212805	0.58142	0.491322
CDIF630erm_02720	YqeN	putative tRNA/rRNA methyltransferase, TrmH family, group3	NaN	NaN	NaN	0.319206	0.155563	0.586127	0.0211771	0.155332	0.175833
CDIF630erm_02722	CDIF630erm_02722	histidinol dehydrogenase (HDH)	NaN	NaN	NaN	0.279257	0.0101042	0.506811	0.0212765	0.0810558	0.506924
CDIF630erm_02723	CDIF630erm_02723	nucleotide-binding protein	0.758926	0.0867186	0.573868	0.816998	0.274102	0.33297	0.021308	0.477837	0.437398
CDIF630erm_02728	Ung	putative tryptophan RNA-binding attenuation protein	NaN	NaN	NaN	NaN	NaN	NaN	0.765079	0.998047	0.482909
CDIF630erm_02729	CDIF630erm_02729	putative nitroreductase-like oxidoreductase	0.000126577	0.0426811	0.306749	0.207838	0.183467	0.26501	0.0216003	0.453017	0.147695
CDIF630erm_02730	ApbE	carbamoyl-phosphate synthase small subunit	0.687346	0.664748	0.518137	0.0325233	1.13257e-06	0.0182742	0.213308	0.00214684	0.754449
CDIF630erm_02738	Pmi	10 kDa chaperonin	NaN	NaN	NaN	0.113163	0.154557	0.867566	0.214679	0.317338	0.585109
CDIF630erm_02741	SelB	selenium metabolism protein YedF	NaN	NaN	NaN	0.987672	3.18112e-07	0.497424	0.767129	3.7009e-08	0.291794
CDIF630erm_02742	SelA	putative hydrolase, HAD superfamily, subfamily IIB	NaN	NaN	NaN	0.936293	0.630979	0.440264	0.769416	0.0326685	0.980777
CDIF630erm_02743	SelD	30S ribosomal protein S8	0.01463	0.000477336	0.20084	0.219015	0.43514	0.798086	0.0217777	0.15258	0.410121
CDIF630erm_02745	DacF4	stage 0 sporulation protein J	NaN	NaN	NaN	NaN	NaN	NaN	0.215987	0.200583	0.917093
CDIF630erm_02747	ArgH	uncharacterized protein	NaN	NaN	NaN	NaN	NaN	NaN	0.216077	0.0185242	0.0807345
CDIF630erm_02749	YcsE	nicotinate-nucleotide pyrophosphorylase	NaN	NaN	NaN	NaN	NaN	NaN	0.216704	1.35336e-06	0.518487
CDIF630erm_02750	CDIF630erm_02750	ABC-type transport system, aminoacid-family permease	NaN	NaN	NaN	NaN	NaN	NaN	0.774325	0.00196481	0.2638
CDIF630erm_02754	CDIF630erm_02754	ABC-type transport system, sugar-specific permease	NaN	NaN	NaN	NaN	NaN	NaN	0.0218025	0.000524228	0.0836218
CDIF630erm_02758	PagL	3-dehydroquinate synthase	0.608517	0.499271	0.441352	0.0459987	0.263219	0.649288	0.77461	0.0360741	0.264559
CDIF630erm_02761	CDIF630erm_02761	50S ribosomal protein L24	0.468051	0.148154	0.54742	0.136422	0.983906	0.0473271	0.77518	0.337868	0.173876
CDIF630erm_02762	YjgF	putative NAD(P)-binding protein	NaN	NaN	NaN	NaN	NaN	NaN	0.775684	0.000197838	0.0296578
CDIF630erm_02763	TdcB	heat shock protein 33	NaN	NaN	NaN	0.177758	0.651198	0.493956	0.775958	0.405761	0.785076
CDIF630erm_02764	AspD	transaldolase	0.144786	0.880678	0.359491	0.156556	0.39804	0.471071	0.776599	0.404227	0.123222
CDIF630erm_02765	AnsB	tRNA-dihydrouridine synthase B	NaN	NaN	NaN	NaN	NaN	NaN	0.021975	0.825866	0.539069
CDIF630erm_02769	Cwp29	homeodomain-like protein	NaN	NaN	NaN	NaN	NaN	NaN	0.022146	0.437955	0.0752962
CDIF630erm_02772	LeuS	serine-type D-ala-D-ala carboxypeptidase	NaN	NaN	NaN	NaN	NaN	NaN	0.777904	0.76551	0.59932
CDIF630erm_02774	RsfS	two-component response regulator	0.083799	0.000706493	0.158522	0.587439	0.0506559	0.308629	0.21744	0.0932395	0.256194
CDIF630erm_02775	CDIF630erm_02775	elongation factor 4	0.923121	0.00412026	0.220971	0.827811	0.35506	0.325912	0.219104	0.0420245	0.860991
CDIF630erm_02777	RecX	flagellin N-acetylglucosamine transferase	0.0860977	0.000287202	0.912282	0.230124	0.00124988	0.375135	0.219195	1.26751e-07	0.0963476
CDIF630erm_02778	GlgB	putative radical SAM-superfamily protein	0.360416	0.457546	0.170655	0.330359	0.147708	0.651089	0.22036	0.285993	0.0592169
CDIF630erm_02779	CDIF630erm_02779	putative arsenate reductase	NaN	NaN	NaN	NaN	NaN	NaN	0.221349	0.330779	0.80715
CDIF630erm_02780	CDIF630erm_02780	xanthine dehydrogenase, iron-sulfur binding subunit	NaN	NaN	NaN	0.128924	0.373458	0.85807	0.2216	0.344365	0.17055
CDIF630erm_02784	CDIF630erm_02784	flagellar hook-associated protein FlgL (or HAP3)	NaN	NaN	NaN	NaN	NaN	NaN	0.777949	0.000784204	0.0466803
CDIF630erm_02791	Rnz	glutamate dehydrogenase	0.000166192	1.82546e-06	9.13198e-05	0.000445703	0.000760597	0.00498688	0.223775	0.421042	0.686228
CDIF630erm_02793	TcyP	transcriptional regulator, IclR family	NaN	NaN	NaN	NaN	NaN	NaN	0.224285	0.372746	0.785248
CDIF630erm_02808	CDIF630erm_02808	phosphate acyltransferase	NaN	NaN	NaN	0.64288	0.697475	0.255743	0.779526	0.318241	0.673698
CDIF630erm_02809	CoaD	threonine synthase	2.49031e-07	4.61962e-07	4.07465e-06	0.00055981	1.56295e-05	0.0302671	0.0226744	0.0182453	0.682477
CDIF630erm_02810	CDIF630erm_02810	transcriptional regulator, HTH-type	NaN	NaN	NaN	0.364074	0.0664649	0.738941	0.0227134	0.0340974	0.639361
CDIF630erm_02812	YloV	transketolase, C-terminal section	0.352398	0.540798	0.189783	0.0803679	0.056362	0.0274483	0.780238	0.930078	0.171945
CDIF630erm_02813	YloU	flagellar motor switch protein FliN	0.137999	9.72995e-09	0.0660909	0.0104187	0.00146154	0.00371587	0.224681	0.000839163	0.0768572
CDIF630erm_02814	RpmB	50S ribosomal protein L2	0.950449	0.122747	0.462078	0.120501	0.0361443	0.17244	0.0227573	0.601049	0.377596
CDIF630erm_02825	CDIF630erm_02825	putative aspartyl/glutamyl-tRNA amidotransferase subunit B-related	0.249816	0.409682	0.368817	0.340464	0.319925	0.63051	0.782953	0.0871978	0.124413
CDIF630erm_02826	CDIF630erm_02826	putative maf-like protein	NaN	NaN	NaN	NaN	NaN	NaN	0.227057	0.00031596	0.666613
CDIF630erm_02828	Rpe2	xylose isomerase	NaN	NaN	NaN	0.1736	0.0405565	0.427351	0.783003	0.00384232	0.727733
CDIF630erm_02829	CDIF630erm_02829	malonyl CoA-acyl carrier protein transacylase	0.536433	0.0474797	0.632468	0.266285	0.153847	0.0489247	0.228544	1.46274e-05	0.112964
CDIF630erm_02831	Stk	ABC-type transport system, glycine betaine/carnitine/choline permease	NaN	NaN	NaN	0.77075	6.51807e-06	0.261953	0.784484	6.80546e-05	0.250617
CDIF630erm_02833	RlmN	50S ribosomal protein L3	0.0117533	0.083886	0.0745949	0.00233526	0.000801229	0.120541	0.0228182	0.923002	0.0408546
CDIF630erm_02834	RsmB	50S ribosomal protein L19	0.0139845	0.0669138	0.509444	0.6915	0.320968	0.0925283	0.0230114	0.282151	0.741694
CDIF630erm_02835	CDIF630erm_02835	putative membrane protein	NaN	NaN	NaN	NaN	NaN	NaN	0.229004	0.171713	0.952349
CDIF630erm_02837	Fmt	proline--tRNA ligase	0.154158	2.01434e-11	0.0461045	0.230434	5.22987e-07	0.0832724	0.789667	0.000113282	0.545813
CDIF630erm_02838	Def2	tyrosine--tRNA ligase	0.000233407	0.000189419	0.0893114	0.454869	0.00927534	0.289795	0.229057	0.800785	0.579909
CDIF630erm_02840	CoaBC	putative tRNA/rRNA methyltransferase, SpoU	NaN	NaN	NaN	NaN	NaN	NaN	0.792577	0.358995	0.640481
CDIF630erm_02842	Gmk	30S ribosomal protein S19	NaN	NaN	NaN	0.739709	0.277971	0.0184851	0.792602	0.375605	0.441543
CDIF630erm_02843	CDIF630erm_02843	aspartokinase	0.00866237	0.679617	0.229126	0.621694	0.000710741	0.146499	0.795325	0.187535	0.0776262
CDIF630erm_02844	DapF	NAD+ synthase	0.310438	0.384424	0.109725	0.593209	0.000326818	0.276602	0.795744	0.0128814	0.867659
CDIF630erm_02845	LtaE	hypothetical protein	NaN	NaN	NaN	NaN	NaN	NaN	0.800358	0.317551	0.432292
CDIF630erm_02846	YloA	putative dinitrogenase iron-molybdenum cofactor	NaN	NaN	NaN	NaN	NaN	NaN	0.229698	2.57624e-08	0.000126517
CDIF630erm_02847	CDIF630erm_02847	electron transport protein	NaN	NaN	NaN	NaN	NaN	NaN	0.0230311	0.59517	0.991133
CDIF630erm_02862	TrpS	PTS system, glucose-specific IIBC component	0.3499	0.000519463	0.153545	0.359123	2.54588e-06	0.675745	0.801616	0.00244509	0.561589
CDIF630erm_02863	MtnN	stage 0 sporulation protein A	0.000729164	3.66941e-08	0.000627832	0.239716	0.0195787	0.111958	0.0231551	0.0319945	0.0583288
CDIF630erm_02865	CDIF630erm_02865	ATP-dependent reductive activator of CoFeSP	NaN	NaN	NaN	0.0243142	0.0298976	0.386691	0.0232745	0.000430112	0.623305
CDIF630erm_02866	CDIF630erm_02866	6-phospho-beta-glucosidase	0.806877	0.00263381	0.720782	0.0658014	0.00107345	0.220791	0.80252	0.00526731	0.390536
CDIF630erm_02871	IleS	energy-coupling factor transporter ATP-binding protein EcfA1	NaN	NaN	NaN	NaN	NaN	NaN	0.802944	0.15413	0.0256949
CDIF630erm_02873	CDIF630erm_02873	uncharacterized protein	0.780169	4.79319e-08	0.00613843	0.143557	4.33175e-07	0.208188	0.804107	4.1416e-08	0.0847298
CDIF630erm_02876	SepF	cysteine desulfurase	NaN	NaN	NaN	0.430729	0.366925	0.336335	0.229764	0.954396	0.644995
CDIF630erm_02877	CDIF630erm_02877	hypothetical protein	NaN	NaN	NaN	NaN	NaN	NaN	0.806981	0.221192	0.21751
CDIF630erm_02880	CDIF630erm_02880	phosphoglucomutase	0.000219537	0.00332522	0.10435	0.393367	0.447634	0.150407	0.80885	0.0232624	0.85871
CDIF630erm_02881	CDIF630erm_02881	uncharacterized protein, transglutaminase-like	NaN	NaN	NaN	0.251203	2.60836e-05	0.225893	0.229801	8.21871e-06	0.86229
CDIF630erm_02884	GpsA	shikimate kinase	0.974326	0.074372	0.975633	0.258673	0.0257335	0.0799375	0.230058	0.0156151	0.310215
CDIF630erm_02885	PlsY	rna-binding protein, yhby family	NaN	NaN	NaN	0.0646022	0.014341	0.00962652	0.0236429	0.00396827	0.168079
CDIF630erm_02886	Der	glucosamine-6-phosphate deaminase	NaN	NaN	NaN	0.646849	0.0117869	0.653632	0.809086	0.155253	0.744026
CDIF630erm_02892	CDIF630erm_02892	putative hydrolase, CocE/NonD family	NaN	NaN	NaN	NaN	NaN	NaN	0.0238514	7.32864e-07	0.383515
CDIF630erm_02893	CDIF630erm_02893	succinate-semialdehyde dehydrogenase (acetylating)	0.0666137	2.78818e-08	0.15698	0.00179106	1.79502e-08	0.000626753	0.231155	2.40033e-06	0.395381
CDIF630erm_02894	NrdR	adenylosuccinate synthetase	0.164302	1.7174e-06	0.0447267	0.0706116	1.07193e-05	0.667956	0.23117	0.0123077	0.548654
CDIF630erm_02900	FtsZ	putative membrane protein	0.298167	0.44188	0.363505	0.076816	0.00044805	0.116048	0.810753	5.65757e-06	0.000779752
CDIF630erm_02905	MurG	50S ribosomal protein L1	0.000228749	2.1303e-07	0.0177715	0.0155981	0.000150349	0.0494654	0.0239219	0.370791	0.272628
CDIF630erm_02907	MurD	nucleoid occlusion protein	NaN	NaN	NaN	0.669858	0.205096	0.724052	0.810844	0.0346503	0.848804
CDIF630erm_02909	MurF	guanine deaminase	NaN	NaN	NaN	NaN	NaN	NaN	0.811069	0.141711	0.591368
CDIF630erm_02912	RsmH	glyceraldehyde-3-phosphate dehydrogenase	0.727797	5.13541e-07	1.07189e-06	0.192109	0.021602	0.00857564	0.0239512	0.720285	0.782779
CDIF630erm_02914	CDIF630erm_02914	twitching motility protein PilT	NaN	NaN	NaN	0.508849	0.184517	0.67058	0.231208	0.447221	0.166461
CDIF630erm_02915	CDIF630erm_02915	ribosomal RNA large subunit methyltransferase H	NaN	NaN	NaN	NaN	NaN	NaN	0.231929	0.00077485	0.0184334
CDIF630erm_02916	YchF	protein-arginine kinase	NaN	NaN	NaN	0.463282	0.457794	0.319302	0.812532	0.68845	0.0755534
CDIF630erm_02918	MurE	PTS system, maltose-specific IIA component	0.583308	0.0606024	0.169588	0.542966	0.222587	0.66249	0.232149	0.302516	0.446019
CDIF630erm_02921	PtsG-BC	putative lipoprotein	NaN	NaN	NaN	0.423709	0.661185	0.342829	0.813095	0.80178	0.633231
CDIF630erm_02922	CDIF630erm_02922	rod shape-determining protein MreC	0.579554	0.606515	0.346505	0.125911	0.160486	0.222443	0.0241267	0.00209213	0.0272144
CDIF630erm_02926	AppA	carbon monoxide dehydrogenase, accessory protein	NaN	NaN	NaN	NaN	NaN	NaN	0.024205	0.00140289	0.527893
CDIF630erm_02929	CDIF630erm_02929	transcriptional regulator, LacI family	NaN	NaN	NaN	0.651268	0.283683	0.726539	0.0243271	0.00853594	0.525341
CDIF630erm_02936	Pfo	isocitrate dehydrogenase (NAD+)	0.505021	0.00522235	0.418249	0.998671	1.39626e-07	0.179832	0.814798	4.95952e-07	0.471528
CDIF630erm_02937	CDIF630erm_02937	uncharacterized protein, UPF0291 protein family	NaN	NaN	NaN	NaN	NaN	NaN	0.815755	0.172401	0.382078
CDIF630erm_02938	Isf	formate--tetrahydrofolate ligase	0.68927	0.333151	0.497597	0.025547	0.033319	0.0272439	0.0244443	0.00395692	0.869952
CDIF630erm_02939	CDIF630erm_02939	transcriptional regulator, ArsR family	0.219027	0.0357499	0.80299	0.192598	0.361361	0.561109	0.232866	0.105746	0.96765
CDIF630erm_02946	Hpt1	putative metal-dependent peptidase	NaN	NaN	NaN	0.312321	0.369213	0.00553638	0.81761	0.0297076	0.00847016
CDIF630erm_02947	CobD1	putative membrane protein	NaN	NaN	NaN	NaN	NaN	NaN	0.233048	0.236993	0.47031
CDIF630erm_02950	AsnA	acetoin dehydrogenase E3 component (dihydrolipoamide dehydrogenase)	NaN	NaN	NaN	0.293234	0.0707715	0.183223	0.818902	0.636889	0.313228
CDIF630erm_02952	PatB2	proline iminopeptidase	0.0770953	4.3191e-06	0.123213	0.237477	0.335405	0.673151	0.0246819	0.0499945	0.254625
CDIF630erm_02957	CDIF630erm_02957	helicase loader ATPase,	NaN	NaN	NaN	NaN	NaN	NaN	0.0248677	0.22405	0.209636
CDIF630erm_02959	CDIF630erm_02959	DNA mismatch repair protein MutL	NaN	NaN	NaN	NaN	NaN	NaN	0.0249572	0.430585	0.00271932
CDIF630erm_02962	CDIF630erm_02962	electron transport complex protein	NaN	NaN	NaN	NaN	NaN	NaN	0.820606	0.334761	0.181153
CDIF630erm_02963	CDIF630erm_02963	phosphoribosylglycinamide formyltransferase	NaN	NaN	NaN	NaN	NaN	NaN	0.0255646	1.05796e-07	0.15
CDIF630erm_02970	Cwp22	hypothetical protein	NaN	NaN	NaN	NaN	NaN	NaN	0.233596	0.00635713	0.171029
CDIF630erm_02971	GalE	30S ribosomal protein S17	0.000766724	0.10701	0.108542	0.0739555	0.418369	0.333077	0.821255	0.247622	0.261647
CDIF630erm_02972	GtaB1	alpha-hydroxy acid dehydrogenase, FMN-dependent	NaN	NaN	NaN	NaN	NaN	NaN	0.233896	0.36946	0.52714
CDIF630erm_02974	CDIF630erm_02974	putative cell wall-binding protein	NaN	NaN	NaN	0.378863	0.095896	0.0737263	0.821683	0.886156	0.294451
CDIF630erm_02975	CDIF630erm_02975	putative glycoside hydrolase-type carbohydrate-binding protein	NaN	NaN	NaN	0.260175	0.62104	0.971399	0.822161	0.183331	0.593063
CDIF630erm_02981	CDIF630erm_02981	N-carbamoyl-L-amino acid hydrolase	0.0116113	1.36644e-11	0.0432788	0.401754	9.08759e-08	0.273202	0.234098	0.00239639	0.696858
CDIF630erm_02988	GlyA1	putative multidrug efflux pump	NaN	NaN	NaN	NaN	NaN	NaN	0.822273	0.748039	0.800565
CDIF630erm_02991	CDIF630erm_02991	NAD-dependent 4-hydroxybutyrate dehydrogenase	0.00355467	4.5623e-07	0.0459783	0.00788899	3.86261e-06	0.0152803	0.0256363	0.000855357	0.496761
CDIF630erm_02998	Cwp14	riboflavin synthase alpha subunit	0.187533	0.0685008	0.880097	0.303979	0.00943023	0.932822	0.234143	0.000140262	0.00505089
CDIF630erm_02999	CDIF630erm_02999	putative protease/amidase	NaN	NaN	NaN	0.985455	0.419659	0.791461	0.0257669	0.0343942	0.443765
CDIF630erm_03002	AspS	transcriptional regulator, ArsR family	NaN	NaN	NaN	NaN	NaN	NaN	0.824572	0.778388	0.460366
CDIF630erm_03003	HisS	putative rRNA methyltransferase	NaN	NaN	NaN	NaN	NaN	NaN	0.824739	0.362886	0.279551
CDIF630erm_03005	CDIF630erm_03005	uncharacterized protein, YacP-like	NaN	NaN	NaN	NaN	NaN	NaN	0.825785	0.184316	0.0766604
CDIF630erm_03006	Dtd	putative cell surface peptidase, M4 family-cwp20	NaN	NaN	NaN	0.36991	0.0382801	0.323123	0.826113	0.229267	0.0241822
CDIF630erm_03007	RelA	electron transport complex protein	0.700977	0.0330577	0.485991	NaN	NaN	NaN	0.828631	0.0191424	0.0423844
CDIF630erm_03008	Apt	peptidoglycan transpeptidase	0.13758	0.585126	0.424383	0.179277	0.183647	0.640484	0.828772	0.131562	0.477079
CDIF630erm_03009	RecJ	transcriptional regulator, LysR family	NaN	NaN	NaN	NaN	NaN	NaN	0.0258279	2.69182e-05	0.805349
CDIF630erm_03011	CDIF630erm_03011	DNA-directed RNA polymerase subunit alpha	0.94642	0.171009	0.318597	0.344512	0.00590655	0.0522803	0.234641	0.0146098	0.718955
CDIF630erm_03012	CDIF630erm_03012	putative iron-sulfur assembly protein	NaN	NaN	NaN	0.989435	0.385277	0.073886	0.829831	0.109391	0.676451
CDIF630erm_03014	CDIF630erm_03014	aspartate--ammonia ligase	0.279528	0.0711913	0.282934	0.525193	0.548041	0.169219	0.234947	0.886817	0.598155
CDIF630erm_03018	PtsI	sirohydrochlorin cobaltochelatase CbiKP	0.141336	0.0260464	0.444772	0.317319	0.990401	0.230654	0.830235	0.652349	0.686752
CDIF630erm_03019	PtsH	3-oxoacyl-[acyl-carrier-protein] reductase	NaN	NaN	NaN	0.00588779	0.0256029	0.0414806	0.83297	0.174139	0.0374921
CDIF630erm_03020	CDIF630erm_03020	acetoin dehydrogenase E1 component (TPP-dependent alpha subunit)	NaN	NaN	NaN	NaN	NaN	NaN	0.0260757	0.805567	0.573688
CDIF630erm_03029	CDIF630erm_03029	phosphothreonine phosphatase	NaN	NaN	NaN	0.00764967	0.0128594	0.0697021	0.0268289	1.21195e-07	0.58487
CDIF630erm_03030	Cwp19	ribose-phosphate pyrophosphokinase	0.16326	8.71575e-10	0.219582	0.671285	0.000349851	0.372712	0.833141	2.40393e-07	0.00204452
CDIF630erm_03032	CapD	putative S1 RNA-binding domain-containing protein	0.00223053	4.8397e-06	0.0669908	0.0418938	0.00747122	0.0261468	0.0275223	5.53096e-05	0.00276271
CDIF630erm_03033	CDIF630erm_03033	DNA replication protein DnaD/DnaB	NaN	NaN	NaN	NaN	NaN	NaN	0.236532	0.0110616	0.883722
CDIF630erm_03034	RkpK	DNA-binding protein	NaN	NaN	NaN	NaN	NaN	NaN	0.833762	0.0290495	0.144743
CDIF630erm_03035	TuaG1	putative conjugative transposon protein Tn916-like, CTn6	NaN	NaN	NaN	NaN	NaN	NaN	0.236646	0.173994	0.650983
CDIF630erm_03036	TuaG2	Spo0B-associated GTP-binding protein	0.0109963	4.59194e-07	0.00198549	0.0776459	0.0250376	0.16212	0.0275919	0.000137855	0.2769
CDIF630erm_03038	CDIF630erm_03038	protein translocase subunit secA 2	0.380435	0.000879229	0.218627	0.115543	0.069095	0.0376311	0.0277383	0.112796	0.975276
CDIF630erm_03041	CDIF630erm_03041	transcriptional regulator, purine operon repressor	0.288861	4.02388e-06	0.0814813	0.731112	0.0965958	0.394663	0.238454	0.0157188	0.182908
CDIF630erm_03042	ManC	UDP-N-acetylmuramoyl-L-alanyl-D-glutamate--2, 6-diaminopimelate ligase	0.13028	3.29582e-05	0.0881689	NaN	NaN	NaN	0.239621	0.00510432	0.254522
CDIF630erm_03043	PgcA2	GTP binding domain protein	NaN	NaN	NaN	0.583039	2.69121e-05	0.483682	0.834428	2.87962e-06	0.835198
CDIF630erm_03045	Cwp7	6-phospho-beta-glucosidase	NaN	NaN	NaN	0.0396581	0.0711501	0.0334109	0.028091	0.157515	0.966846
CDIF630erm_03047	Cwp6	uncharacterized protein	NaN	NaN	NaN	NaN	NaN	NaN	0.8381	0.0731853	0.333669
CDIF630erm_03049	Cwp5	30S ribosomal protein S11	1.39128e-07	5.4445e-06	0.0429604	0.727974	0.88907	0.335572	0.028334	0.921758	0.428472
CDIF630erm_03050	Cwp84	transcription antiterminator, PTS operon regulator,	NaN	NaN	NaN	NaN	NaN	NaN	0.840632	0.0623431	0.336798
CDIF630erm_03052	Cwp66	transcriptional regulator, GntR family	0.841263	0.00133166	0.154828	0.000640958	0.00126197	0.484964	0.240094	0.000320145	0.0278609
CDIF630erm_03054	Cwp2	transcriptional regulator, SorC family	0.245752	0.00477786	0.697814	0.345715	0.0568125	0.88243	0.840769	0.218468	0.302225
CDIF630erm_03055	SecA2	3-methyl-2-oxobutanoate dehydrogenase (ferredoxin), gamma subunit (ferredoxin)	NaN	NaN	NaN	0.231031	0.0217637	0.672101	0.84077	0.000257227	0.468726
CDIF630erm_03056	SlpA	purine-nucleoside phosphorylase	0.310078	0.0694391	0.542104	0.984225	0.747802	0.756958	0.844209	0.822435	0.186271
CDIF630erm_03057	Cwp12	50S ribosomal protein L29	NaN	NaN	NaN	0.00961852	0.011822	0.0651916	0.241072	0.192526	0.13491
CDIF630erm_03058	Cwp11	shikimate dehydrogenase	0.366441	2.04678e-06	0.0735448	0.868781	0.030331	0.856357	0.242416	0.000333596	0.84195
CDIF630erm_03059	Cwp10	PTS system, mannose-type IIB component	NaN	NaN	NaN	NaN	NaN	NaN	0.0284408	0.777788	0.17568
CDIF630erm_03060	CDIF630erm_03060	transcriptional regulator, GTP-sensing pleiotropic repressor	0.161299	2.88186e-06	0.0356792	0.212102	3.08506e-05	0.683527	0.848747	0.0104632	0.559265
CDIF630erm_03062	Cwp9	putative radical SAM superfamily lipoprotein	0.0690259	0.00198521	0.214337	0.682722	0.0129425	0.400432	0.0285854	5.63393e-08	0.0752868
CDIF630erm_03066	CDIF630erm_03066	hypothetical protein	NaN	NaN	NaN	NaN	NaN	NaN	0.245525	0.00874307	0.509309
CDIF630erm_03067	Tgt	putative tautomerase	NaN	NaN	NaN	0.302957	0.000360179	0.409001	0.0289601	0.0023717	0.113507
CDIF630erm_03084	CDIF630erm_03084	putative cell wall-binding protein	NaN	NaN	NaN	0.808135	0.0300748	0.0673407	0.0289789	0.00466476	0.215594
CDIF630erm_03088	CDIF630erm_03088	putative (S)-2-hydroxy-acid oxidase	0.0354606	0.885902	0.128166	0.578902	0.456355	0.566763	0.245556	0.0885226	0.291526
CDIF630erm_03089	CDIF630erm_03089	low specificity L-threonine aldolase	0.0942021	0.0708641	0.232258	0.0170959	0.000900004	0.0713143	0.0290301	0.109729	0.460851
CDIF630erm_03091	CDIF630erm_03091	ribonuclease Z	NaN	NaN	NaN	0.050282	0.425288	0.0138033	0.0292094	0.0118064	0.742706
CDIF630erm_03092	PatA	transcription elongation factor	0.0803865	0.000942095	0.829733	0.797766	0.0751428	0.513685	0.850489	0.0838733	0.400162
CDIF630erm_03107	SerS2	diaminopimelate decarboxylase	NaN	NaN	NaN	NaN	NaN	NaN	0.850592	0.134325	0.788391
CDIF630erm_03108	CDIF630erm_03108	adenosine deaminase	NaN	NaN	NaN	NaN	NaN	NaN	0.0292707	0.0163345	0.305931
CDIF630erm_03109	Nit	chaperone protein DnaK	0.037521	0.96896	0.723412	0.244798	0.00138467	0.96092	0.852253	0.0245884	0.0709516
CDIF630erm_03110	CDIF630erm_03110	transcription antiterminator, PTS operon regulator	NaN	NaN	NaN	NaN	NaN	NaN	0.852376	0.0317321	0.357965
CDIF630erm_03113	CDIF630erm_03113	glutamine--tRNA ligase	0.0519659	0.0991543	0.30044	0.507952	0.00487072	0.726619	0.245709	0.00560119	0.0213107
CDIF630erm_03114	CDIF630erm_03114	putative tellurium resistance protein	0.00102462	0.00121407	0.540319	0.546878	0.00100674	0.950445	0.0293369	0.00950009	0.255581
CDIF630erm_03117	CDIF630erm_03117	Ni2+ transfer protein	NaN	NaN	NaN	NaN	NaN	NaN	0.0293588	0.000995011	0.0649778
CDIF630erm_03118	DltC	putative sporulation stage II, protein E	NaN	NaN	NaN	0.556688	0.0041339	0.152932	0.248261	0.00290522	0.201602
CDIF630erm_03120	DltA	3-deoxy-7-phosphoheptulonate synthase	NaN	NaN	NaN	NaN	NaN	NaN	0.248598	1.73493e-06	0.00178662
CDIF630erm_03123	CDIF630erm_03123	30S ribosomal protein S2	0.977608	0.0407058	0.525412	0.000110119	0.0109991	0.00181079	0.0294905	0.274564	0.155891
CDIF630erm_03130	CDIF630erm_03130	bifunctional phosphoribosylaminoimidazolecarboxamide formyltransferase/IMP cyclohydrolase	0.350637	1.09097e-11	0.467674	0.568989	1.40377e-12	0.801921	0.0300281	1.55445e-11	0.0231237
CDIF630erm_03134	CDIF630erm_03134	hypothetical protein	NaN	NaN	NaN	NaN	NaN	NaN	0.855034	0.358733	0.0431371
CDIF630erm_03135	TldD	transcriptional regulator, RmlC-type	NaN	NaN	NaN	0.784426	0.761674	0.674203	0.855292	0.000448655	0.25852
CDIF630erm_03147	CDIF630erm_03147	UDP-N-acetylglucosamine--N-acetylmuramyl- (pentapeptide) pyrophosphoryl-undecaprenol N-acetylglucosamine transferase	NaN	NaN	NaN	NaN	NaN	NaN	0.856562	0.20361	0.479191
CDIF630erm_03160	CDIF630erm_03160	putative metallophosphoesterase	NaN	NaN	NaN	NaN	NaN	NaN	0.0301983	0.0136495	0.037208
CDIF630erm_03161	CDIF630erm_03161	bifunctional transcriptional regulator/aminotransferase	NaN	NaN	NaN	NaN	NaN	NaN	0.0302486	0.296951	0.225898
CDIF630erm_03162	CDIF630erm_03162	putative lipoprotein	NaN	NaN	NaN	0.566561	0.836629	0.570824	0.0304379	0.245263	0.587729
CDIF630erm_03178	CDIF630erm_03178	putative D-methionine-binding lipoprotein	NaN	NaN	NaN	0.776517	0.0437761	0.143804	0.249126	0.24327	0.305735
CDIF630erm_03197	CDIF630erm_03197	putative phage protein	NaN	NaN	NaN	NaN	NaN	NaN	0.030456	0.121473	0.0438389
CDIF630erm_03198	CDIF630erm_03198	hypothetical protein	NaN	NaN	NaN	NaN	NaN	NaN	0.0308726	7.34152e-06	0.00429381
CDIF630erm_03200	CDIF630erm_03200	30S ribosomal protein S4	0.684596	0.858906	0.451489	0.0702216	0.00833708	0.671067	0.0309802	0.00566844	0.180974
CDIF630erm_03232	CDIF630erm_03232	putative vancomycin resistance protein, vanW family	NaN	NaN	NaN	NaN	NaN	NaN	0.250662	0.28999	0.126
CDIF630erm_03239	AtpA1	ribosomal protein L14E/L6E/L27E-like protein	NaN	NaN	NaN	0.332396	0.505594	0.902211	0.857823	0.0960344	0.435768
CDIF630erm_03242	AtpE1	putative exported protein	0.6583	0.0179569	0.341082	0.627007	0.00260688	0.121168	0.0313233	6.8145e-06	0.00557606
CDIF630erm_03245	CDIF630erm_03245	thioredoxin reductase	NaN	NaN	NaN	NaN	NaN	NaN	0.25116	0.00785168	0.246801
CDIF630erm_03247	CDIF630erm_03247	putative DNA polymerase III, delta subunit	NaN	NaN	NaN	NaN	NaN	NaN	0.859012	0.00343926	0.858141
CDIF630erm_03248	CDIF630erm_03248	hypothetical protein	0.347762	0.916205	0.228231	0.7409	0.225833	0.396898	0.251317	0.810085	0.296416
CDIF630erm_03250	AdhE2	bifunctional tetrapyrrole methylase/NTP pyrophosphohydrolase	NaN	NaN	NaN	NaN	NaN	NaN	0.860829	0.192734	0.280374
CDIF630erm_03257	CDIF630erm_03257	signal peptidase IB	NaN	NaN	NaN	0.426586	0.500256	0.245933	0.252898	0.0855362	0.514077
CDIF630erm_03258	CDIF630erm_03258	transcriptional regulator, hxlR family	NaN	NaN	NaN	NaN	NaN	NaN	0.0321202	0.270557	0.0007795
CDIF630erm_03262	CDIF630erm_03262	50S ribosomal protein L17	5.85364e-05	5.09445e-05	0.20904	0.911235	0.0812357	0.0750794	0.032399	0.401129	0.195583
CDIF630erm_03264	CDIF630erm_03264	DNA repair protein	NaN	NaN	NaN	NaN	NaN	NaN	0.861191	0.189643	0.701533
CDIF630erm_03265	CDIF630erm_03265	putative cell wall-binding protein	NaN	NaN	NaN	0.0167601	0.0650902	0.130633	0.0326325	0.190884	0.498417
CDIF630erm_03273	SsuA2	bifunctional diaminohydroxyphosphoribosylaminopyrimidine deaminase/5-amino-6-(5-phosphoribosylamino)uracil reductase	NaN	NaN	NaN	NaN	NaN	NaN	0.0329594	0.593786	0.973374
CDIF630erm_03280	CDIF630erm_03280	putative serine-aspartate repeat-containing protein SdrF	NaN	NaN	NaN	NaN	NaN	NaN	0.0334639	0.0175238	0.161357
CDIF630erm_03283	BtuF	putative isomerase YddE	NaN	NaN	NaN	NaN	NaN	NaN	0.254174	0.15891	0.491537
CDIF630erm_03285	DapA1	uncharacterized protein, AhpD-like	NaN	NaN	NaN	0.832139	0.0410532	0.81098	0.254621	0.000255803	0.256725
CDIF630erm_03287	SuyB	DNA repair protein RecN	NaN	NaN	NaN	NaN	NaN	NaN	0.861278	0.0658365	0.456152
CDIF630erm_03288	SuyA	ADP-ribose pyrophosphatase	NaN	NaN	NaN	NaN	NaN	NaN	0.034029	0.375288	0.656231
CDIF630erm_03290	CDIF630erm_03290	putative diguanylate kinase signaling protein	NaN	NaN	NaN	NaN	NaN	NaN	0.0344886	0.0318734	0.00175552
CDIF630erm_03291	AdhB	hypothetical protein	NaN	NaN	NaN	0.113748	0.0612908	0.416642	0.863926	0.170588	0.556098
CDIF630erm_03294	CDIF630erm_03294	putative radical SAM domain-containing protein	NaN	NaN	NaN	NaN	NaN	NaN	0.0347387	0.00631559	0.0339908
CDIF630erm_03310	CDIF630erm_03310	NADH-dependent reduced ferredoxin|NADP+ oxidoreductase, subunit alpha	0.0260316	0.0372857	0.273892	0.0127035	0.211775	0.180585	0.034751	0.514921	0.144384
CDIF630erm_03311	CDIF630erm_03311	cell division protein FtsZ	0.374803	0.655655	0.145545	0.567116	0.0134791	0.156613	0.864813	0.191386	0.0242826
CDIF630erm_03312	KpsF	prolyl-tRNA editing protein	NaN	NaN	NaN	NaN	NaN	NaN	0.867157	0.340298	0.0210248
CDIF630erm_03313	MalY	formate C-acetyltransferase activating enzyme	0.22237	0.000592694	0.354248	0.0982968	0.0795276	0.524631	0.254979	0.0122691	0.0189372
CDIF630erm_03314	CDIF630erm_03314	sulfurtransferase ThiI	NaN	NaN	NaN	NaN	NaN	NaN	0.255757	0.488937	0.341994
CDIF630erm_03315	CDIF630erm_03315	citrate (Re)-synthase	0.412873	0.148111	0.353517	NaN	NaN	NaN	0.257955	2.73434e-05	0.0523474
CDIF630erm_03317	TrxA3	hypoxanthine phosphoribosyltransferase	0.3317	0.166237	0.334943	0.42855	0.069045	0.161189	0.0348439	0.148878	0.0394838
CDIF630erm_03318	CDIF630erm_03318	transcriptional regulator, repressor-like	NaN	NaN	NaN	NaN	NaN	NaN	0.0349057	0.133017	0.88693
CDIF630erm_03319	YddE_3	NADH-dependent reduced ferredoxin|NADP+ oxidoreductase, subunit beta	0.161881	0.424364	0.662205	0.00114326	0.0237274	0.00994222	0.0352004	0.232679	0.894913
CDIF630erm_03325	PepI	putative N-acetylmuramoyl-L-alanine amidase	0.119163	0.00353381	0.34284	0.628954	0.00798675	0.173118	0.868069	0.000279039	0.054909
CDIF630erm_03327	CDIF630erm_03327	ABC-type transport system, pristinamycin/multidrug-family ATP-binding protein	NaN	NaN	NaN	NaN	NaN	NaN	0.259693	0.159428	0.758184
CDIF630erm_03328	CDIF630erm_03328	uncharacterized protein	NaN	NaN	NaN	NaN	NaN	NaN	0.0354775	0.000179192	0.00139865
CDIF630erm_03347	XylA	putative threonyl/alanyl-tRNA synthetase	NaN	NaN	NaN	0.330415	0.619241	0.816968	0.259942	0.742662	0.545603
CDIF630erm_03351	XynB	phosphoenolpyruvate-protein phosphotransferase	0.474511	0.0380806	0.128729	0.847405	0.790061	0.609289	0.261223	0.310454	0.661538
CDIF630erm_03354	XylS	cell wall hydrolase	0.26298	0.0154853	0.354672	0.463717	4.74706e-05	0.268425	0.0357412	0.00891063	0.849004
CDIF630erm_03367	GarK	serine--tRNA ligase	0.00424871	0.00059405	0.167098	0.000626926	0.0754443	0.02678	0.0359025	0.132436	0.23922
CDIF630erm_03373	TreR	omega-amidase NIT2	NaN	NaN	NaN	0.850544	1.41404e-05	0.995362	0.0359095	5.88483e-06	0.0303225
CDIF630erm_03374	TreA	molybdopterin molybdotransferase	NaN	NaN	NaN	NaN	NaN	NaN	0.262904	0.0845953	0.857601
CDIF630erm_03378	BglA3	fatty acid and phospholipid biosynthesis regulator	NaN	NaN	NaN	0.046993	0.142743	0.203499	0.0361588	0.249879	0.328999
CDIF630erm_03379	AscB1	peptide methionine sulfoxide reductase MsrA/MsrB	NaN	NaN	NaN	NaN	NaN	NaN	0.265371	0.000187014	0.00811882
CDIF630erm_03382	CDIF630erm_03382	putative pyridine nucleotide-disulfide oxidoreductase, class I	NaN	NaN	NaN	NaN	NaN	NaN	0.265773	0.101296	0.811053
CDIF630erm_03387	CDIF630erm_03387	electron transport complex protein	0.271136	0.313623	0.68991	0.0049053	0.0797328	0.0106896	0.869326	0.606092	0.848514
CDIF630erm_03399	BglA4	pentapeptide repeat protein	NaN	NaN	NaN	NaN	NaN	NaN	0.0361975	0.00756032	0.0643237
CDIF630erm_03401	BglG2	anti-sigma F factor antagonist (stage II sporulation protein AA)	NaN	NaN	NaN	0.661471	0.00960416	0.570806	0.0365707	0.0185748	0.583358
CDIF630erm_03409	AscB2	methionine aminopeptidase	NaN	NaN	NaN	NaN	NaN	NaN	0.267376	0.398226	0.657444
CDIF630erm_03421	BglA5	putative cell-division protein	NaN	NaN	NaN	0.366211	0.373829	0.910862	0.874066	0.511984	0.0275525
CDIF630erm_03422	BglF5	putative oligonucleotide binding regulator	0.000324772	9.59968e-08	0.0318363	NaN	NaN	NaN	0.268671	0.0160677	0.432009
CDIF630erm_03423	BglG4	uncharacterized protein	NaN	NaN	NaN	NaN	NaN	NaN	0.269812	0.724039	0.796583
CDIF630erm_03429	CDIF630erm_03429	ATP phosphoribosyltransferase, regulatory subunit	NaN	NaN	NaN	NaN	NaN	NaN	0.036816	0.0194775	0.612161
CDIF630erm_03434	CDIF630erm_03434	transcriptional regulator, Fur family	NaN	NaN	NaN	NaN	NaN	NaN	0.269897	0.0082846	0.0122451
CDIF630erm_03435	CDIF630erm_03435	transcriptional regulator, TetR family	NaN	NaN	NaN	NaN	NaN	NaN	0.0369045	1.08684e-06	0.394019
CDIF630erm_03441	CDIF630erm_03441	putative alanine aminotransferase	9.20146e-06	0.00324514	0.00174026	0.00175515	0.893859	0.0565027	0.0371487	0.663168	0.983122
CDIF630erm_03445	CDIF630erm_03445	N-acetylglucosamine-6-phosphate deacetylase	NaN	NaN	NaN	NaN	NaN	NaN	0.0374001	0.397829	0.343417
CDIF630erm_03448	SmpB	putative nitroreductase-like oxidoreductase	NaN	NaN	NaN	0.0923971	0.369341	0.613317	0.271625	0.00135709	0.0528044
CDIF630erm_03449	CDIF630erm_03449	aluminum resistance protein	NaN	NaN	NaN	NaN	NaN	NaN	0.876671	0.831754	0.861935
CDIF630erm_03454	CDIF630erm_03454	putative peptidase, M16 family	0.969789	3.19437e-05	0.10984	0.830272	0.347118	0.920411	0.275607	0.398638	0.537035
CDIF630erm_03455	Rnr	glycerate kinase	NaN	NaN	NaN	NaN	NaN	NaN	0.876908	0.453422	0.12101
CDIF630erm_03458	CDIF630erm_03458	methylated-DNA--protein-cysteine methyltransferase	NaN	NaN	NaN	NaN	NaN	NaN	0.878302	0.00258536	0.0922862
CDIF630erm_03462	Eno	RNA polymerase sigma-B factor (sigma-37)	NaN	NaN	NaN	0.621333	0.728337	0.952273	0.878575	0.100397	0.884419
CDIF630erm_03463	GpmI	ABC-type transport system, extracellular solute-binding protein	NaN	NaN	NaN	0.154522	0.000902851	0.305347	0.878706	0.000242145	0.873128
CDIF630erm_03464	Tpi	two-component response regulator	NaN	NaN	NaN	NaN	NaN	NaN	0.879399	0.956562	0.0400246
CDIF630erm_03465	Pgk	aspartate carbamoyltransferase	0.345928	9.59772e-08	0.00419977	0.489183	0.000725486	0.11061	0.881327	0.000148648	0.356652
CDIF630erm_03466	GapA	putative RNA methyltransferase	NaN	NaN	NaN	0.389091	0.0316017	0.862237	0.881764	0.456636	0.734519
CDIF630erm_03467	CggR	alpha-xylosidase	NaN	NaN	NaN	NaN	NaN	NaN	0.884268	4.95852e-05	0.145799
CDIF630erm_03468	RpoN	Ni2+ loading protein for larE	NaN	NaN	NaN	NaN	NaN	NaN	0.276248	0.140061	0.822127
CDIF630erm_03478	CDIF630erm_03478	iron-sulfur flavoprotein	NaN	NaN	NaN	NaN	NaN	NaN	0.0376092	0.0138354	0.149279
CDIF630erm_03484	Cwp21	ABC-type transport system, aminoacid-family extracellular solute-binding protein	NaN	NaN	NaN	NaN	NaN	NaN	0.276354	0.00255733	0.314079
CDIF630erm_03499	CDIF630erm_03499	GTP-binding protein EngB	0.0821669	0.738993	0.732095	0.454608	0.439011	0.677671	0.276791	0.564588	0.411484
CDIF630erm_03513	HslO	FAD|protein FMN transferase	NaN	NaN	NaN	0.822895	0.151211	0.281654	0.278854	0.182379	0.613792
CDIF630erm_03516	CDIF630erm_03516	transcriptional regulator, GntR family	NaN	NaN	NaN	NaN	NaN	NaN	0.280199	0.0105508	0.012901
CDIF630erm_03517	SdaB	hypothetical protein	NaN	NaN	NaN	0.994355	0.766955	0.179073	0.884822	0.143954	0.751288
CDIF630erm_03518	DapA2	ABC-type transport system, ATP-binding protein	0.274546	1.04286e-05	0.0177281	0.417286	0.133151	0.152906	0.885961	0.00364062	0.0780683
CDIF630erm_03520	Asd	serine-protein kinase RsbW	NaN	NaN	NaN	0.284282	0.15339	0.156119	0.282181	0.887401	0.271727
CDIF630erm_03521	DapA3	putative calycin	NaN	NaN	NaN	0.479498	0.00650355	0.055033	0.886599	0.0982578	0.331025
CDIF630erm_03522	DapB1	uncharacterized protein, coenzyme F420|L-glutamate ligase-like	0.000131387	0.000172391	0.151858	0.464315	0.192274	0.978686	0.893135	0.66422	0.963402
CDIF630erm_03523	DapH	putative deoxyribonuclease	NaN	NaN	NaN	NaN	NaN	NaN	0.893409	0.635382	0.0678347
CDIF630erm_03524	CDIF630erm_03524	putative ATP-dependent RNA helicase	NaN	NaN	NaN	NaN	NaN	NaN	0.0380147	0.202026	0.772454
CDIF630erm_03525	DapB2	structural maintenance chromosome protein SMC	0.706231	0.623563	0.963072	0.0216249	0.0508987	0.0251071	0.894912	0.000107737	0.522115
CDIF630erm_03527	Hpt2	hypothetical protein	NaN	NaN	NaN	NaN	NaN	NaN	0.0381015	0.00483207	0.271548
CDIF630erm_03528	CDIF630erm_03528	imidazole glycerol phosphate synthase subunit HisF	NaN	NaN	NaN	0.71397	0.000569714	0.164026	0.283255	0.0027937	0.0408971
CDIF630erm_03529	CDIF630erm_03529	aminipeptidase ApeB	0.437762	0.745631	0.882152	0.71652	0.132281	0.0581282	0.283383	0.548126	0.163206
CDIF630erm_03532	CDIF630erm_03532	bifunctional P-protein, chorismate mutase/prephenate dehydratase	0.185946	0.0522058	0.213805	0.125078	0.0901545	0.524187	0.0382652	0.175193	0.292997
CDIF630erm_03533	PrdF	ATP-dependent clp protease ATP-binding subunit	0.414676	0.221654	0.405287	7.86624e-05	0.000641573	0.00278582	0.894981	0.857142	0.77095
CDIF630erm_03537	PrdB	(2R)-sulfolactate sulfo-lyase subunit alpha	NaN	NaN	NaN	NaN	NaN	NaN	0.896092	0.0297366	0.347319
CDIF630erm_03540	PrdA	putative N-acetyltransferase YjaB	NaN	NaN	NaN	0.694905	0.0597483	0.307372	0.897324	0.137086	0.613124
CDIF630erm_03541	PrdR	PTS system, xyloside-specific IIB component	NaN	NaN	NaN	0.280198	0.000452985	0.00378534	0.286195	0.0013573	0.969777
CDIF630erm_03544	PrdC	putative CheY-like chemosensory protein	NaN	NaN	NaN	NaN	NaN	NaN	0.899427	0.00605597	0.0316066
CDIF630erm_03547	CDIF630erm_03547	cell wall binding protein	NaN	NaN	NaN	0.7353	3.10538e-06	0.0734651	0.286796	0.00123802	0.996058
CDIF630erm_03550	FolC	CDP-diacylglycerol--glycerol-3-phosphate 3-phosphatidyltransferase	NaN	NaN	NaN	NaN	NaN	NaN	0.286948	0.253726	0.208165
CDIF630erm_03553	ValS	aspartate--tRNA ligase	0.593074	0.0639807	0.882061	0.197463	0.0789134	0.0750296	0.901506	0.0679363	0.911669
CDIF630erm_03564	CDIF630erm_03564	two-component sensor histidine kinase	NaN	NaN	NaN	NaN	NaN	NaN	0.0382782	0.903116	0.588946
CDIF630erm_03569	CDIF630erm_03569	energy-coupling factor transporter transmembrane protein EcfT	NaN	NaN	NaN	NaN	NaN	NaN	0.288004	0.437594	0.807807
CDIF630erm_03574	FeoB3	putative CRISPR-associated Cas3 family helicase	NaN	NaN	NaN	NaN	NaN	NaN	0.0390435	0.0497782	0.395074
CDIF630erm_03581	ProC2	metalloprotease TldD	0.231965	0.261195	0.377982	0.975186	0.0396456	0.657644	0.289402	0.0241983	0.593515
CDIF630erm_03582	CDIF630erm_03582	putative lipoprotein	NaN	NaN	NaN	NaN	NaN	NaN	0.903121	0.111609	0.334108
CDIF630erm_03583	CDIF630erm_03583	putative nitroreductase-like oxidoreductase	0.0129156	0.00444094	0.00478075	0.0880129	0.146773	0.925868	0.0391159	0.0290525	0.342787
CDIF630erm_03584	CDIF630erm_03584	protein translocase, SecA-like	0.496835	0.116625	0.316787	0.707715	0.474042	0.643175	0.904333	0.241788	0.0818821
CDIF630erm_03585	Pgi	ABC-type transport system, multidrug-family ATP-binding/permease	NaN	NaN	NaN	0.212166	0.4141	0.149302	0.904689	0.399691	0.579969
CDIF630erm_03587	CDIF630erm_03587	membrane dipeptidase	0.460054	0.166922	0.208601	0.438464	0.723057	0.481492	0.0398084	0.326309	0.728345
CDIF630erm_03589	CDIF630erm_03589	hypothetical protein	NaN	NaN	NaN	NaN	NaN	NaN	0.039998	0.00268393	0.693384
CDIF630erm_03590	YccF	putative acyltransferase	NaN	NaN	NaN	NaN	NaN	NaN	0.289422	0.00039805	0.417782
CDIF630erm_03601	EngB	glucosamine--fructose-6-phosphate aminotransferase [isomerizing]	0.00068081	0.00128584	0.321736	0.227914	0.000249925	0.0973729	0.905685	7.33792e-05	0.380612
CDIF630erm_03602	Lon	isocaprenoyl-CoA|2-hydroxyisocaproate CoA-transferase	0.0240567	7.46979e-11	0.523832	0.548227	3.08419e-07	0.710985	0.906518	9.44425e-05	0.335386
CDIF630erm_03605	ClpX	thioredoxin reductase	0.0667197	5.18665e-09	3.17197e-05	0.970184	0.000115037	0.00563229	0.910873	3.96808e-08	0.00324735
CDIF630erm_03606	ClpP1	imidazoleglycerol-phosphate dehydratase	0.887205	0.000485607	0.116323	0.467385	0.00323306	0.926762	0.914438	0.0695839	0.601359
CDIF630erm_03607	Tig	hypothetical protein	NaN	NaN	NaN	0.935571	0.330478	0.922724	0.916726	0.804969	0.647892
CDIF630erm_03608	CDIF630erm_03608	hypothetical protein	NaN	NaN	NaN	NaN	NaN	NaN	0.0403074	0.163197	0.00427381
CDIF630erm_03609	Rph	putative amidohydrolase, M20D family	NaN	NaN	NaN	0.0627795	0.0113553	0.878373	0.917903	0.0466437	0.996424
CDIF630erm_03610	LigA	ABC-type transport system, methionine-specific substrate-binding lipoprotein	NaN	NaN	NaN	0.177168	0.0127719	0.000696645	0.290318	0.0328884	0.00790827
CDIF630erm_03611	CDIF630erm_03611	thymidylate synthase (FAD)	0.675989	0.973236	0.669111	0.0276429	0.0728543	0.234239	0.290627	0.203713	0.440792
CDIF630erm_03612	CDIF630erm_03612	phosphoribosylaminoimidazole-succinocarboxamide synthase	0.702032	2.57827e-09	0.364991	0.017212	3.64597e-13	0.000186725	0.0411286	1.30612e-09	0.352019
CDIF630erm_03614	HydN1	putative hydrolase, HAD superfamily	NaN	NaN	NaN	NaN	NaN	NaN	0.0412429	0.0262744	0.0504851
CDIF630erm_03615	HydA	transcriptional regulator, DeoR family	NaN	NaN	NaN	NaN	NaN	NaN	0.290655	0.702374	0.813289
CDIF630erm_03619	FdhF	prephenate dehydrogenase	NaN	NaN	NaN	NaN	NaN	NaN	0.919373	0.00821421	0.318845
CDIF630erm_03623	CDIF630erm_03623	putative hydrolase	NaN	NaN	NaN	0.136938	0.0117847	0.00251836	0.0419938	0.460506	0.141715
CDIF630erm_03636	CDIF630erm_03636	50S ribosomal protein L35	NaN	NaN	NaN	0.00884914	0.324972	0.34164	0.042298	0.580012	0.265376
CDIF630erm_03648	CDIF630erm_03648	aromatic-amino-acid aminotransferase, tyrB-like	0.722589	2.85273e-05	0.53064	0.884035	0.00179012	0.518616	0.0424011	5.65372e-05	0.275888
CDIF630erm_03655	CDIF630erm_03655	ABC-type transport system, oligopeptide-family solute-binding protein	NaN	NaN	NaN	NaN	NaN	NaN	0.919392	6.45346e-07	0.815087
CDIF630erm_03656	CDIF630erm_03656	cell surface protein	NaN	NaN	NaN	NaN	NaN	NaN	0.0426023	3.90689e-05	0.290613
CDIF630erm_03657	CDIF630erm_03657	transcription antiterminator, licT family	NaN	NaN	NaN	NaN	NaN	NaN	0.29283	4.56125e-06	0.452526
CDIF630erm_03665	CDIF630erm_03665	protein (HSP-70 cofactor)	0.514582	3.46689e-05	0.12979	0.0831398	4.36217e-05	0.218969	0.0426368	0.000127593	0.808848
CDIF630erm_03673	CDIF630erm_03673	putative cell surface protein	NaN	NaN	NaN	NaN	NaN	NaN	0.0437582	0.00561663	0.091931
CDIF630erm_03677	MgtA1	DNA primase	NaN	NaN	NaN	0.237904	0.216898	0.15578	0.920399	0.412794	0.079462
CDIF630erm_03680	CDIF630erm_03680	anti-sigma factor antagonist	NaN	NaN	NaN	0.718664	0.216412	0.140836	0.0437936	0.0795742	0.98957
CDIF630erm_03681	MgtA2	hypothetical protein	NaN	NaN	NaN	0.792966	0.0507078	0.861008	0.0438829	0.00405632	0.951793
CDIF630erm_03699	Pyk	threonylcarbamoyladenosine tRNA methylthiotransferase	0.459098	0.99825	0.804739	0.0201376	0.0140061	0.0769286	0.921464	0.107876	0.181291
CDIF630erm_03700	PfkA	3-methyl-2-oxobutanoate dehydrogenase (ferredoxin), alpha subunit	0.025759	0.290734	0.769014	0.15972	0.00665745	0.214302	0.922412	1.27678e-05	0.0225859
CDIF630erm_03701	DnaE	ATP-dependent nuclease subunit B	NaN	NaN	NaN	0.238201	0.0124787	0.00337483	0.925271	0.000267752	0.0223332
CDIF630erm_03702	WhiA	imidazole glycerol phosphate synthase subunit HisH	0.833885	6.86738e-05	0.187091	0.976421	0.0168987	0.422937	0.293893	0.000306668	0.131197
CDIF630erm_03703	CDIF630erm_03703	putative restriction enzyme	NaN	NaN	NaN	NaN	NaN	NaN	0.926733	0.00453522	0.504462
CDIF630erm_03705	CDIF630erm_03705	aldehyde-alcohol dehydrogenase	0.372837	1.61675e-11	1.10083e-07	0.14671	7.20199e-05	0.0479286	0.926935	6.35017e-08	0.0110322
CDIF630erm_03707	MurB	putative membrane protein	0.747866	0.24716	0.366652	0.11775	0.000169365	0.0178127	0.927416	4.91793e-05	0.265229
CDIF630erm_03710	CDIF630erm_03710	putative glycosyl transferase, family 2	NaN	NaN	NaN	0.557803	0.563827	0.54852	0.929562	0.0482473	0.0660068
CDIF630erm_03711	CDIF630erm_03711	deoxycytidylate deaminase	NaN	NaN	NaN	0.183598	0.0482241	0.960336	0.934415	0.136527	0.078938
CDIF630erm_03712	CDIF630erm_03712	cold shock protein CspB	NaN	NaN	NaN	0.0537098	0.523719	0.53782	0.29408	0.565627	0.900051
CDIF630erm_03714	HprK	DNA gyrase subunit B	0.133118	0.221469	0.0566193	0.023272	0.235435	0.758407	0.934577	0.00051604	0.714771
CDIF630erm_03715	UvrC	transcription antitermination protein	0.243735	0.350912	0.43373	0.0087178	0.329528	0.521409	0.294783	0.351069	0.751597
CDIF630erm_03716	UvrA	putative phospholipase	NaN	NaN	NaN	NaN	NaN	NaN	0.934785	0.758166	0.357528
CDIF630erm_03717	UvrB	uncharacterized protein YloV	0.336519	0.264427	0.0412904	0.406555	0.0239008	0.0466746	0.29511	0.345211	0.0894911
CDIF630erm_03727	HemB	acetyl-CoA carboxylase, subunit beta	0.0857319	0.00707815	0.723956	0.0522462	0.187085	0.069651	0.935954	0.0246599	0.0446435
CDIF630erm_03728	CobA-hemD	protein-arginine-phosphatase	NaN	NaN	NaN	0.205021	0.0025944	0.0388059	0.295291	0.604501	0.692181
CDIF630erm_03730	CbiKP	putative lipoprotein	NaN	NaN	NaN	0.974226	0.102764	0.375099	0.937408	0.00266191	0.0198533
CDIF630erm_03732	CbiH	50S ribosomal protein L11	0.00595995	0.00374112	0.375595	0.206238	0.013816	0.0673354	0.937702	0.00143056	0.12888
CDIF630erm_03734	CbiF	uncharacterized protein, YceG-like	NaN	NaN	NaN	NaN	NaN	NaN	0.938771	0.978527	0.118093
CDIF630erm_03735	CbiT	beta-lactamase-like protein	NaN	NaN	NaN	NaN	NaN	NaN	0.0439252	0.00583114	0.301416
CDIF630erm_03738	CbiC	hypothetical protein	NaN	NaN	NaN	0.200865	0.173748	0.47459	0.0442869	0.299458	0.187341
CDIF630erm_03742	CbiA	6,7-dimethyl-8-ribityllumazine synthase	0.876068	0.00144171	0.0333641	0.16897	0.418969	0.10691	0.94114	0.0059747	0.0345417
CDIF630erm_03743	CobQ	(2R)-sulfolactate sulfo-lyase subunit beta	0.176917	0.0462735	0.64581	0.940592	0.0602225	0.721233	0.295463	0.0159894	0.720131
CDIF630erm_03745	CobC	ribonuclease HII	NaN	NaN	NaN	NaN	NaN	NaN	0.0443857	0.000955027	0.924844
CDIF630erm_03747	CobU	protein translocase subunit SecA1	0.0480687	0.0052953	0.0252019	0.0296662	0.107402	0.210336	0.0446609	0.0120759	0.0292134
CDIF630erm_03748	CobT	transfer RNA-specific 2-thiouridylase MnmA	NaN	NaN	NaN	NaN	NaN	NaN	0.942226	0.338182	0.916214
CDIF630erm_03751	CDIF630erm_03751	putative phenazine biosynthesis PhzC/PhzF protein	NaN	NaN	NaN	NaN	NaN	NaN	0.296723	0.000167525	0.601565
CDIF630erm_03760	AgaS	ABC-type transport system, ATP-binding protein	0.0370572	0.674785	0.0529989	0.465543	0.00402368	0.0574226	0.296801	0.00166242	0.00814418
CDIF630erm_03767	CDIF630erm_03767	putative ATP/GTP-binding protein	NaN	NaN	NaN	0.953655	0.0497821	0.328265	0.0447323	0.00384525	0.547609
CDIF630erm_03769	CDIF630erm_03769	hypothetical protein	NaN	NaN	NaN	NaN	NaN	NaN	0.30143	0.00282944	0.17172
CDIF630erm_03770	Tkt'2	ribulose-phosphate 3-epimerase	0.238619	0.255515	0.550949	0.288762	0.166284	0.922553	0.943613	0.0601301	0.354548
CDIF630erm_03771	Tkt2	YbaK/aminoacyl-tRNA synthetase-associated protein	NaN	NaN	NaN	0.291664	0.0793832	0.248214	0.302556	0.0969914	0.264615
CDIF630erm_03774	Alr	transcriptional regulator, GntR family	NaN	NaN	NaN	NaN	NaN	NaN	0.948157	0.000192109	0.840701
CDIF630erm_03776	CDIF630erm_03776	putative peroxiredoxin	NaN	NaN	NaN	NaN	NaN	NaN	0.9523	0.475267	0.128113
CDIF630erm_03777	AcpS	6-phospho-beta-glucosidase	NaN	NaN	NaN	0.789548	0.000510185	0.417466	0.0447583	7.38572e-06	0.0333406
CDIF630erm_03778	AtpC2	putative L-cystine uptake protein	NaN	NaN	NaN	0.744655	0.0562325	0.635486	0.0447972	0.307012	0.148801
CDIF630erm_03779	AtpD2	arabinose 5-phosphate isomerase	0.517015	0.00171648	0.139974	0.655708	0.0152381	0.0715001	0.952919	8.55532e-06	0.00379209
CDIF630erm_03780	AtpG	bifunctional 5'-methylthioadenosine/S-adenosylhomocysteine nucleosidase	NaN	NaN	NaN	NaN	NaN	NaN	0.30586	0.160802	0.378184
CDIF630erm_03781	AtpA2	putative CDP-glycerol/ribitol transferase	NaN	NaN	NaN	NaN	NaN	NaN	0.953679	0.7782	0.36969
CDIF630erm_03782	AtpH	glycine reductase complex, component C subunit alpha	0.658604	7.97019e-11	8.08935e-06	0.630976	2.7223e-05	0.00106246	0.307179	6.50871e-06	0.0987436
CDIF630erm_03783	AtpF2	transcriptional regulator, GntR family	NaN	NaN	NaN	NaN	NaN	NaN	0.954662	0.569301	0.405632
CDIF630erm_03788	ComEB2	butyrate kinase	0.44177	0.000777102	0.447333	0.353047	0.00644011	0.389464	0.307424	0.635797	0.674325
CDIF630erm_03790	Upp	trehalose-6-phosphate hydrolase	NaN	NaN	NaN	0.0475958	3.79594e-08	0.0238023	0.955546	3.20599e-12	0.0388135
CDIF630erm_03791	RpiB2	bifunctional phosphoribosyl-AMP cyclohydrolase/phosphoribosyl-ATP pyrophosphatase	0.374657	8.03173e-07	0.0529558	0.429804	0.0183548	0.750844	0.307709	4.68039e-05	0.0675246
CDIF630erm_03792	YwlE	transcriptional regulator, TPR family	0.69317	0.0576233	0.599551	0.864966	0.154153	0.420467	0.307801	0.754537	0.482226
CDIF630erm_03793	YwlC	transcriptional regulator, HTH-type	NaN	NaN	NaN	NaN	NaN	NaN	0.309112	0.176161	0.00910603
CDIF630erm_03795	PrfA	putative hydantoinase (N-terminal component)	NaN	NaN	NaN	NaN	NaN	NaN	0.956117	0.0260328	0.231386
CDIF630erm_03799	Rho	mannose-1-phosphate guanylyltransferase	NaN	NaN	NaN	0.142959	0.963305	0.248754	0.957453	0.787692	0.813714
CDIF630erm_03801	GtaB2	glutamate 2,3-aminomutase	0.0429343	0.0190599	0.707051	0.172222	0.000228262	0.698297	0.958506	0.00298379	0.502266
CDIF630erm_03804	GppA	toxin B	NaN	NaN	NaN	NaN	NaN	NaN	0.0449568	1.65342e-05	0.522603
CDIF630erm_03809	HupA	putative helicase, superfamily 1, UvrD-family	NaN	NaN	NaN	0.0144913	0.256291	0.153449	0.309154	0.013277	0.00553457
CDIF630erm_03810	YabN	DNA ligase	NaN	NaN	NaN	0.194794	0.655028	0.931865	0.0451542	0.362482	0.576242
CDIF630erm_03811	SpoVB	excinuclease ABC subunit A	0.609199	0.00264072	0.419368	0.0714602	0.124902	0.216916	0.0453887	0.000157925	0.00851279
CDIF630erm_03813	PrsA2	ACT domain-containing protein	NaN	NaN	NaN	0.990662	0.0131851	0.918004	0.961252	1.21785e-06	0.940972
CDIF630erm_03814	Mfd	DNA integrity scanning protein DisA	NaN	NaN	NaN	NaN	NaN	NaN	0.965346	0.349418	0.506927
CDIF630erm_03815	Pth	putative lipoprotein	0.358893	0.394255	0.811816	0.386784	0.498551	0.23937	0.309434	0.354949	0.00887516
CDIF630erm_03818	PilT	putative spore protein	NaN	NaN	NaN	0.147999	0.0487797	0.0328119	0.310459	0.66385	0.995819
CDIF630erm_03825	CDIF630erm_03825	dehydroquinate dehydratase	NaN	NaN	NaN	NaN	NaN	NaN	0.0456056	0.00627457	0.913239
CDIF630erm_03826	CDIF630erm_03826	chaperone protein DnaJ	0.00357325	0.141829	0.985709	8.67546e-05	0.000592034	0.0399502	0.965738	0.646431	0.132747
CDIF630erm_03828	Prs	GTP cyclohydrolase 1 type 2	NaN	NaN	NaN	0.565778	0.40137	0.714871	0.965807	0.0259081	0.765772
CDIF630erm_03829	GlmU	biotin carboxylase	0.652828	0.437125	0.47621	0.299814	0.692455	0.271777	0.966193	0.966075	0.754539
CDIF630erm_03830	SpoVG	putative methyltransferase	0.00419442	0.0107844	0.104978	0.614211	0.0436626	0.875296	0.313274	0.115303	0.434244
CDIF630erm_03831	PurR	ATP-dependent nuclease subunit A	0.298781	0.557282	0.430071	0.957521	0.416364	0.157844	0.966739	0.000778408	0.211645
CDIF630erm_03832	MurC	RNA polymerase sigma-28factor for flagellar operon	NaN	NaN	NaN	NaN	NaN	NaN	0.970211	0.000360607	0.429014
CDIF630erm_03835	PepT2	putative MORN repeat-containing protein	NaN	NaN	NaN	0.5287	0.545414	0.984566	0.973639	0.000517552	0.672493
CDIF630erm_03837	RsmA	glutamate racemase	NaN	NaN	NaN	NaN	NaN	NaN	0.975801	0.823632	0.671271
CDIF630erm_03839	CDIF630erm_03839	aconitate hydratase	0.331055	1.57257e-06	0.302916	0.0110043	3.78669e-07	0.180767	0.313407	6.13532e-08	0.363923
CDIF630erm_03853	CDIF630erm_03853	isocaproyl-CoA dehydrogenase, catalytic subunit	0.120561	6.9522e-09	0.88584	0.561399	4.8678e-07	0.639347	0.0456288	9.57793e-06	0.760193
CDIF630erm_03854	MetG	hypothetical protein	NaN	NaN	NaN	0.659919	0.00164588	0.127621	0.976612	0.0164164	0.967489
CDIF630erm_03858	PncB	putative CRISPR-associated negative autoregulator	NaN	NaN	NaN	0.00257769	0.194376	0.380152	0.977316	0.313885	0.504145
CDIF630erm_03859	CDIF630erm_03859	RNA polymerase sigma factor SigA1 (sigma-43)	0.11212	0.246888	0.0405406	0.978631	0.125829	0.105594	0.979642	0.000238656	0.315271
CDIF630erm_03861	RsmI	mannose-6-phosphate isomerase	NaN	NaN	NaN	0.126502	0.153984	0.0761075	0.0460154	0.0487877	0.541308
CDIF630erm_03862	CDIF630erm_03862	putative histidinol-phosphate aminotransferase	0.000587659	9.52167e-10	0.0306721	0.0284288	2.07175e-07	0.325986	0.0461813	0.000164082	0.741054
CDIF630erm_03863	CDIF630erm_03863	gnat family acetyltransferase	NaN	NaN	NaN	NaN	NaN	NaN	0.314472	0.0447589	0.475721
CDIF630erm_03865	Tmk	putative phage protein	NaN	NaN	NaN	0.271742	0.000348227	0.876132	0.314503	1.31684e-05	0.300259
CDIF630erm_03872	LysS	putative exported protein	NaN	NaN	NaN	NaN	NaN	NaN	0.982597	0.193004	0.284265
CDIF630erm_03873	GreA	putative peptidase, U32 family	NaN	NaN	NaN	0.304535	0.952292	0.128354	0.983016	0.372114	0.221874
CDIF630erm_03874	DusB	putative synthetase	NaN	NaN	NaN	0.23369	0.000457594	0.501051	0.0464942	2.35075e-06	0.488558
CDIF630erm_03875	CoaX	uncharacterized protein, serine dehydratase-like (alpha subunit)	NaN	NaN	NaN	0.031366	1.2263e-07	0.0333646	0.985978	2.16606e-08	0.518847
CDIF630erm_03877	CDIF630erm_03877	tellurium resistance protein terD	0.013326	0.0156173	0.227085	0.695029	0.0100929	0.175422	0.0468102	0.00285733	0.524634
CDIF630erm_03878	BirA	orotidine 5'-phosphate decarboxylase	NaN	NaN	NaN	NaN	NaN	NaN	0.315359	9.26621e-05	0.890156
CDIF630erm_03879	FtsH2	3-oxoacyl-[acyl-carrier-protein] synthase 2	0.984067	0.414016	0.221094	0.00789589	0.311947	0.365278	0.987426	0.456868	0.883971
CDIF630erm_03881	CDIF630erm_03881	putative CO dehydrogenase (NAD), NADH dehydrogenase subunit	NaN	NaN	NaN	NaN	NaN	NaN	0.315646	0.0540603	0.654888
CDIF630erm_03882	MurI	putative O-methyltransferase	NaN	NaN	NaN	NaN	NaN	NaN	0.0469346	0.000241435	0.976909
CDIF630erm_03885	CDIF630erm_03885	peptidyl-prolyl cis-trans isomerase, PpiC-type	0.0143311	0.00532381	0.0145995	0.852046	0.616249	0.33322	0.0478368	1.55513e-05	0.037988
CDIF630erm_03886	IspE	cell surface protein	NaN	NaN	NaN	0.350904	0.534511	0.134021	0.0503762	0.793546	0.180618
CDIF630erm_03890	CDIF630erm_03890	deoxyribose-phosphate aldolase	0.436062	9.07003e-05	0.0904026	0.550404	0.0160734	0.882373	0.987539	0.0126658	0.0452624
CDIF630erm_03892	CDIF630erm_03892	putative glycosyl transferase, family 2	NaN	NaN	NaN	NaN	NaN	NaN	0.988232	0.211186	0.140133
CDIF630erm_03902	CDIF630erm_03902	elongation factor P (EF-p)	0.168289	0.013669	0.184378	0.153507	0.612417	0.37077	0.98959	0.113626	0.00192084
CDIF630erm_03904	CDIF630erm_03904	endonuclease MutS2	3.28725e-05	1.76251e-05	0.0211539	0.0338967	0.32292	0.0341378	0.0508535	0.231757	0.134981
CDIF630erm_03910	CarB1	transcriptional regulator, sigma-54-dependent	NaN	NaN	NaN	0.893688	0.0483633	0.0122006	0.991295	0.0989789	0.00491601
CDIF630erm_03911	CarA1	guanosine-5'-triphosphate, 3'-diphosphate pyrophosphatase	NaN	NaN	NaN	NaN	NaN	NaN	0.992022	0.00376514	0.358008
CDIF630erm_03912	CarB2	aminopeptidase ApeA	0.10916	0.344353	0.214325	0.29509	0.261083	0.141304	0.992513	0.735742	0.679853
CDIF630erm_03914	PyrF	inosine/uridine-preferring nucleoside hydrolase	0.855747	0.0277977	0.643256	0.0737032	0.000425526	0.0174127	0.0509409	0.00770316	0.120092
CDIF630erm_03915	CDIF630erm_03915	transketolase, C-terminal section	0.50012	0.744869	0.485614	0.391602	0.213005	0.0217286	0.315686	0.00298673	0.0968896
CDIF630erm_03916	CDIF630erm_03916	serine hydroxymethyltransferase	1.27693e-05	1.11623e-11	0.312304	0.154061	0.000325124	0.0656819	0.0509601	0.000358191	0.61477
CDIF630erm_03917	CDIF630erm_03917	transcriptional regulator, phage-type	NaN	NaN	NaN	NaN	NaN	NaN	0.317088	0.257633	0.998902
CDIF630erm_03918	MetH	methenyltetrahydrofolate cyclohydrolase	NaN	NaN	NaN	NaN	NaN	NaN	0.992919	0.0241136	0.416246
CDIF630erm_03920	LuxS	transcription elongation protein	NaN	NaN	NaN	0.00552282	0.0127852	0.247383	0.317746	0.441347	0.026648
CDIF630erm_03922	CDIF630erm_03922	transcriptional regulator, LysR family	NaN	NaN	NaN	NaN	NaN	NaN	0.0527413	0.000188971	0.147992
CDIF630erm_03923	VanY3	putative membrane protein	0.00523313	0.397451	0.115566	0.0243562	0.0318167	0.0112844	0.0531855	0.211458	0.0350358
CDIF630erm_03926	CDIF630erm_03926	methionine synthase	0.408047	8.29599e-05	0.186124	0.37164	0.00714545	0.0412304	0.053425	1.45911e-06	0.13025
CDIF630erm_03930	CDIF630erm_03930	ribonuclease III	NaN	NaN	NaN	0.543281	0.263221	0.666613	0.318228	0.00143967	0.261338
CDIF630erm_03931	CDIF630erm_03931	flagellar hook protein FlgE (Distal rod protein)	NaN	NaN	NaN	0.999418	8.40611e-06	0.750909	0.995003	2.80467e-07	0.904079
CDIF630erm_03938	CDIF630erm_03938	putative phosphatase, phosphoserine phosphatase-like	NaN	NaN	NaN	0.133556	0.109198	0.582002	0.0535171	0.0809567	0.197242
CDIF630erm_03942	CDIF630erm_03942	dihydropteroate synthase	NaN	NaN	NaN	0.874417	0.0240567	0.385173	0.320518	0.670218	0.193565
CDIF630erm_03945	PhnA	dihydroxy-acid dehydratase	NaN	NaN	NaN	NaN	NaN	NaN	0.0536822	3.52822e-09	0.75578
CDIF630erm_03965	CDIF630erm_03965	bacterial non-heme ferritin	0.0539915	0.512878	0.509876	0.544236	0.576437	0.131205	0.0544053	0.277678	0.204786
CDIF630erm_03970	CDIF630erm_03970	ribosomal large subunit pseudouridine synthase B	NaN	NaN	NaN	NaN	NaN	NaN	0.322051	0.00555303	0.711599
CDIF630erm_03973	RlmH	transcriptional regulator, MerR family	NaN	NaN	NaN	NaN	NaN	NaN	0.0545372	1.03435e-05	0.433462
CDIF630erm_03977	DnaD	putative recombinase Tn1549-like, CTn2	NaN	NaN	NaN	0.0107597	0.16717	0.166352	0.0554252	0.879823	0.173246
CDIF630erm_03978	DnaI	putative conjugative transposon protein Tn1549-like, CTn2	NaN	NaN	NaN	0.278973	0.000670609	0.0676984	0.0558606	0.000129805	0.798243
CDIF630erm_03983	PurA	tRNA dimethylallyltransferase	NaN	NaN	NaN	0.598659	0.365163	0.511529	0.99692	0.0578453	0.0643206
CDIF630erm_03984	CDIF630erm_03984	2,3,4,5-tetrahydropyridine-2,6-dicarboxylate N-acetyltransferase	0.0382385	0.298641	0.312674	0.0758761	0.206082	0.0212466	0.0560563	0.788247	0.254253
CDIF630erm_03985	DnaC	16S rRNA processing protein RimM	NaN	NaN	NaN	NaN	NaN	NaN	0.0579058	0.192416	0.768497
CDIF630erm_03986	RplI	2-hydroxyisocaproyl-CoA dehydratase, alpha subunit	0.167401	5.54944e-05	0.18883	0.0768338	1.25358e-08	0.337405	0.998084	4.01164e-06	0.451073
CDIF630erm_03987	CDIF630erm_03987	putative pentapeptide repeat-containing protein	NaN	NaN	NaN	NaN	NaN	NaN	0.0595034	0.0017367	0.0140483
CDIF630erm_03989	CDIF630erm_03989	transcriptional regulator, sigma-54-dependent	NaN	NaN	NaN	NaN	NaN	NaN	0.060246	0.166918	0.323563
CDIF630erm_03990	RpsR	putative 8-oxoguanine-DNA-glycosylase	0.00179271	2.57045e-05	0.0452712	0.865147	0.230901	0.104496	0.0608124	0.00118615	0.784256
CDIF630erm_03991	Ssb2	putative modulator of DNA gyrase, peptidase U62	0.363357	1.21401e-05	0.382925	0.660359	0.110944	0.861726	0.998724	0.0971053	0.718038
CDIF630erm_03992	RpsF	D-alanine--D-alanine ligase	0.158878	0.0687827	0.96618	0.675902	0.763167	0.345535	0.325937	0.00312545	0.912138
CDIF630erm_03993	CDIF630erm_03993	ABC-type transport system, sugar-family ATP-binding protein	NaN	NaN	NaN	0.486537	1.06274e-08	0.0053943	0.999858	5.92257e-06	0.0116516
CDIF630erm_03995	CDIF630erm_03995	pyruvate kinase	0.261914	0.0081113	0.00529315	0.0181033	0.000105598	0.00040529	0.0610026	0.113553	0.0588952
CDIF630erm_03996	YedF	transcriptional regulator, HTH-type	NaN	NaN	NaN	NaN	NaN	NaN	0.326086	0.0409218	0.275461
CDIF630erm_03997	CDIF630erm_03997	elongation factor EFTu/EF1A	NaN	NaN	NaN	0.992113	0.184107	0.377205	NaN	NaN	NaN
CDIF630erm_03998	CDIF630erm_03998	putative L-2-amino-thiazoline-4-carboxylic acid hydrolase	NaN	NaN	NaN	0.373913	7.0483e-06	0.744624	NaN	NaN	NaN
CDIF630erm_03999	SufS2	DNA mismatch repair protein MutS	0.634934	0.424811	0.164461	0.341894	0.28684	0.126736	0.0613405	0.0461963	0.0123164
CDIF630erm_04000	Spo0J	cephalosporin acylase	NaN	NaN	NaN	0.945195	0.195659	0.844826	0.061346	0.670497	0.969489
CDIF630erm_04002	Noc	ATP synthase subunit beta	0.188844	0.325317	0.0856657	0.100704	0.00616298	0.00201767	0.327608	0.638274	0.215344
CDIF630erm_04005	MnmG	putative phage protein	NaN	NaN	NaN	0.991679	0.079443	0.376501	NaN	NaN	NaN
CDIF630erm_04006	MnmE	putative phage protein	NaN	NaN	NaN	0.541542	0.307388	0.5886	NaN	NaN	NaN
CDIF630erm_04007	Jag	O-acetylhomoserine sulfhydrylase	NaN	NaN	NaN	0.324041	0.0069061	0.0561941	0.328148	0.0217948	0.316159
CDIF630erm_04008	YidC	thiazole synthase	NaN	NaN	NaN	NaN	NaN	NaN	0.32831	2.12527e-11	0.403186
CDIF630erm_04101	CDIF630erm_04101	PTS system, arabinose-specific IIA component	0.256621	1.64926e-08	0.00111423	0.1519	0.00262957	0.213082	0.0613593	4.8683e-05	0.181478
CDIF630erm_04102	CDIF630erm_04102	transcriptional regulator, RpiR family	NaN	NaN	NaN	NaN	NaN	NaN	0.0617437	3.7588e-05	0.592354
CDIF630erm_04114	TetM	protein-export protein, SecB-like	NaN	NaN	NaN	0.749189	0.0121822	0.126971	NaN	NaN	NaN
