# Supplementary material for: A Metabolic Labeling Strategy for Relative Protein Quantification in Clostridioides difficile
Source: Front Microbiol. 2018 Oct 16;9:2371. doi: 10.3389/fmicb.2018.02371 (PMC6198727; doi:10.3389/fmicb.2018.02371)
Supplement: Supplementary file 7 [file Table_7.XLSX]

## Sheet: Supplemental Table S7
					BHI		CDCM		CDMM
					log	stat	log	stat	log	stat
Locus	Protein	Protein names	TIGR role	TIGR subrole	average normalized log2 ratio	average normalized log2 ratio	average normalized log2 ratio	average normalized log2 ratio	average normalized log2 ratio	average normalized log2 ratio	log2FC (CDCM log-BHI log)	log2FC (CDCM stat-BHI stat)	log2FC (CDMM log-BHI log)	log2FC (CDMM stat-BHI stat)
CDIF630erm_00001	DnaA	chromosomal replication initiator protein	DNA metabolism	DNA replication, recombination, and repair	-0.0403219	-0.621104	0.571831	0.726544	1.36485	1.36361	0.612153	1.34765	1.40517	1.98471
CDIF630erm_00002	DnaN	DNA polymerase III subunit beta	DNA metabolism	DNA replication, recombination, and repair	0.954259	0.92888	-0.161892	-0.112427	0.421862	0.307033	-1.11615	-1.04131	-0.532396	-0.621847
CDIF630erm_00005	GyrB	DNA gyrase subunit B	DNA metabolism	DNA replication, recombination, and repair	2.0491	0.679997	-0.566246	0.729992	2.96612	-0.16991	-2.61535	0.0499947	0.917016	-0.849907
CDIF630erm_00006	GyrA	DNA gyrase subunit A	DNA metabolism	DNA replication, recombination, and repair	0.545921	0.323218	-0.35428	-0.443266	0.442502	0.4089	-0.900201	-0.766484	-0.103419	0.0856816
CDIF630erm_00007	CDIF630erm_00007	putative spore protein	Hypothetical proteins	Domain	0.167126	0.176057	n.a.	0.587078	-0.202632	-0.182083	n.a.	0.411021	-0.369758	-0.35814
CDIF630erm_00009	RsbV	anti-sigma factor antagonist	Regulatory functions	Protein interactions	n.a.	n.a.	0.0144633	n.a.	n.a.	n.a.	n.a.	n.a.	n.a.	n.a.
CDIF630erm_00010	RsbW	serine-protein kinase RsbW	Regulatory functions	Protein interactions	0.0477958	n.a.	-0.57902	-0.496543	0.354418	n.a.	-0.626816	n.a.	0.306622	n.a.
CDIF630erm_00011	SigB	RNA polymerase sigma-B factor (sigma-37)	Transcription	DNA-dependent RNA polymerase	n.a.	n.a.	0.54694	n.a.	n.a.	n.a.	n.a.	n.a.	n.a.	n.a.
CDIF630erm_00021	NiaR	transcription repressor NiaR	Regulatory functions	Small molecule interactions	n.a.	0.0355706	-0.775417	n.a.	-0.401346	-0.307213	n.a.	n.a.	n.a.	-0.342784
CDIF630erm_00024	SerS1	serine--tRNA ligase	Protein synthesis	tRNA aminoacylation	0.210319	0.663484	1.39866	1.79849	0.980227	2.29389	1.18834	1.135	0.769908	1.63041
CDIF630erm_00030	DnaX	DNA polymerase III subunit gamma/tau	DNA metabolism	DNA replication, recombination, and repair	n.a.	n.a.	n.a.	n.a.	n.a.	-0.833979	n.a.	n.a.	n.a.	n.a.
CDIF630erm_00031	YbaB	nucleoid-associated protein YbaB	Unknown function	Unknown function	n.a.	n.a.	-0.120275	0.199874	n.a.	n.a.	n.a.	n.a.	n.a.	n.a.
CDIF630erm_00034	UgtP1	processive diacylglycerol beta-glucosyltransferase	Cell envelope	Biosynthesis and degradation of surface polysaccharides and lipopolysaccharides	-0.490344	-0.641635	-0.443686	-0.401178	-0.554068	-0.892337	0.0466574	0.240457	-0.0637245	-0.250702
CDIF630erm_00083	PycA	pyruvate carboxylase	Energy metabolism	Glycolysis/gluconeogenesis	-3.90323	-2.12511	-1.05824	-1.41675	-0.242215	-0.447454	2.84498	0.708361	3.66101	1.67766
CDIF630erm_00084	FusA1	elongation factor G (EF-g)	Unknown function	Unknown function	-1.35169	0.0187257	0.212429	0.880388	-1.21599	0.0121594	1.56412	0.861662	0.135703	-0.00656625
CDIF630erm_00087	McsB	protein-arginine kinase	Protein fate	Protein modification and repair	-0.101524	n.a.	n.a.	n.a.	n.a.	n.a.	n.a.	n.a.	n.a.	n.a.
CDIF630erm_00088	ClpC	class III stress response-related ATPase, AAA+ superfamily	Cellular processes	Adaptations to atypical conditions	0.361579	0.347046	0.147693	0.617592	0.07725	0.425668	-0.213885	0.270545	-0.284329	0.0786214
CDIF630erm_00091	CDIF630erm_00091	putative membrane protein	Hypothetical proteins	Domain	1.46932	-0.649748	0.996743	1.79808	0.810612	-0.611214	-0.472576	2.44783	-0.658707	0.0385338
CDIF630erm_00101	AcoL	acetoin dehydrogenase E3 component (dihydrolipoamide dehydrogenase)	Energy metabolism	Fermentation	0.783588	0.411629	1.74516	0.795604	n.a.	1.32395	0.961573	0.383975	n.a.	0.912321
CDIF630erm_00108	CDIF630erm_00108	putative lipoate-protein ligase	Protein fate	Protein modification and repair	n.a.	n.a.	n.a.	0.758705	n.a.	n.a.	n.a.	n.a.	n.a.	n.a.
CDIF630erm_00110	IspF	2-C-methyl-D-erythritol 2,4-cyclodiphosphate synthase	Biosynthesis of cofactors, prosthetic groups, and carriers	Other	0.299355	0.113349	-0.453727	-0.888857	n.a.	-1.13049	-0.753082	-1.00221	n.a.	-1.24384
CDIF630erm_00112	ProS1	proline--tRNA ligase	Protein synthesis	tRNA aminoacylation	2.7436	1.89943	2.73753	0.310087	-0.0918395	1.40348	-0.00606924	-1.58935	-2.83544	-0.495953
CDIF630erm_00113	ProS2	proline--tRNA ligase	Protein synthesis	tRNA aminoacylation	3.09655	3.26434	1.29963	0.940554	0.990388	0.830352	-1.79692	-2.32379	-2.10616	-2.43399
CDIF630erm_00114	GltX	glutamate--tRNA ligase	Protein synthesis	tRNA aminoacylation	0.244527	-0.0432446	0.256412	0.154426	0.724312	0.383826	0.011885	0.19767	0.479785	0.427071
CDIF630erm_00116	CysS	cysteine--tRNA ligase	Protein synthesis	tRNA aminoacylation	-0.200507	-0.102305	0.103406	0.471364	0.200553	0.0211414	0.303913	0.57367	0.40106	0.123447
CDIF630erm_00117	MrnC	mini-ribonuclease 3	Transcription	Degradation of RNA	-0.290895	-0.621061	n.a.	n.a.	n.a.	n.a.	n.a.	n.a.	n.a.	n.a.
CDIF630erm_00118	ThyX	thymidylate synthase (FAD)	Purines, pyrimidines, nucleosides, and nucleotides	2'-Deoxyribonucleotide metabolism	0.581389	0.478342	0.557543	0.60042	0.401002	0.686421	-0.023846	0.122078	-0.180387	0.208079
CDIF630erm_00119	CDIF630erm_00119	putative tRNA/rRNA methyltransferase, TrmH family, group3	Protein synthesis	tRNA and rRNA base modification	n.a.	0.321151	n.a.	n.a.	n.a.	-0.0238161	n.a.	n.a.	n.a.	-0.344967
CDIF630erm_00125	NusG	transcription antitermination protein	Transcription	Transcription factors	1.11835	0.665858	1.36395	1.06533	1.03842	1.1412	0.245591	0.399475	-0.0799351	0.475344
CDIF630erm_00126	RplK	50S ribosomal protein L11	Protein synthesis	Ribosomal proteins: synthesis and modification	0.908413	0.392495	0.544312	0.251058	0.998522	0.825911	-0.364101	-0.141437	0.0901093	0.433416
CDIF630erm_00127	RplA	50S ribosomal protein L1	Protein synthesis	Ribosomal proteins: synthesis and modification	0.914182	0.453118	0.178602	-0.0646902	0.699114	0.641631	-0.73558	-0.517808	-0.215069	0.188513
CDIF630erm_00129	RplJ	50S ribosomal protein L10	Protein synthesis	Ribosomal proteins: synthesis and modification	-0.394795	-1.39851	-0.617395	0.279222	-1.72619	-1.10213	-0.2226	1.67773	-1.33139	0.296383
CDIF630erm_00130	RplL	50S ribosomal protein L7/L12	Protein synthesis	Ribosomal proteins: synthesis and modification	0.740519	0.276265	0.295542	0.0832505	0.511883	0.51007	-0.444977	-0.193015	-0.228636	0.233804
CDIF630erm_00131	CDIF630erm_00131	NADP-dependent 7-alpha-hydroxysteroid dehydrogenase	Energy metabolism	Other	-0.862106	-0.758255	-1.09312	-0.788956	-0.230511	-0.556604	-0.231011	-0.0307011	0.631595	0.201651
CDIF630erm_00132	RpoB	DNA-directed RNA polymerase subunit beta	Transcription	DNA-dependent RNA polymerase	-2.46096	-4.32224	-1.3213	-1.60683	-2.92457	-1.50836	1.13966	2.71542	-0.463611	2.81388
CDIF630erm_00133	RpoC	DNA-directed RNA polymerase subunit beta'	Transcription	DNA-dependent RNA polymerase	-2.95527	-3.16312	-1.96843	-2.13019	-1.57161	-0.782495	0.986835	1.03293	1.38366	2.38063
CDIF630erm_00134	RpsL	30S ribosomal protein S12	Protein synthesis	Ribosomal proteins: synthesis and modification	0.00569455	-1.24259	-0.617512	-2.01688	-0.37065	-0.626363	-0.623206	-0.77429	-0.376344	0.616226
CDIF630erm_00135	RpsG	30S ribosomal protein S7	Protein synthesis	Ribosomal proteins: synthesis and modification	1.21047	0.941852	0.751493	0.341483	1.01106	0.856592	-0.458976	-0.600369	-0.199411	-0.0852593
CDIF630erm_00136	FusA2	elongation factor G (EF-g)	Protein synthesis	Translation factors	0.786646	0.53647	0.190086	-0.217752	0.61481	0.619508	-0.59656	-0.754222	-0.171836	0.083038
CDIF630erm_00138	RpsJ	30S ribosomal protein S10	Protein synthesis	Ribosomal proteins: synthesis and modification	0.0187796	-0.310373	-0.487911	-0.557153	0.00893928	0.0816811	-0.506691	-0.24678	-0.00984033	0.392054
CDIF630erm_00139	RplC	50S ribosomal protein L3	Protein synthesis	Ribosomal proteins: synthesis and modification	0.848612	0.369798	0.594323	-0.128306	0.477341	0.535087	-0.254289	-0.498104	-0.371271	0.165289
CDIF630erm_00140	RplD	50S ribosomal protein L4	Protein synthesis	Ribosomal proteins: synthesis and modification	1.40133	1.00678	1.91374	0.248451	1.03797	0.596885	0.512413	-0.758325	-0.363357	-0.409891
CDIF630erm_00142	RplB	50S ribosomal protein L2	Protein synthesis	Ribosomal proteins: synthesis and modification	0.431751	1.06913	-0.0239173	-0.494983	0.487895	0.24889	-0.455668	-1.56411	0.0561443	-0.82024
CDIF630erm_00143	RpsS	30S ribosomal protein S19	Protein synthesis	Ribosomal proteins: synthesis and modification	1.29551	n.a.	0.841817	0.520468	1.17854	n.a.	-0.45369	n.a.	-0.116965	n.a.
CDIF630erm_00144	RplV	50S ribosomal protein L22	Protein synthesis	Ribosomal proteins: synthesis and modification	0.364068	-0.250544	0.166303	-0.279726	0.575692	0.112424	-0.197766	-0.0291821	0.211624	0.362968
CDIF630erm_00145	RpsC	30S ribosomal protein S3	Protein synthesis	Ribosomal proteins: synthesis and modification	1.018	0.437436	0.334209	0.308618	1.35656	0.79876	-0.683792	-0.128818	0.338559	0.361324
CDIF630erm_00146	RplP	50S ribosomal protein L16	Protein synthesis	Ribosomal proteins: synthesis and modification	1.44849	0.417373	0.317598	0.074067	0.715407	0.746897	-1.13089	-0.343306	-0.733083	0.329524
CDIF630erm_00147	RpmC	50S ribosomal protein L29	Protein synthesis	Ribosomal proteins: synthesis and modification	n.a.	n.a.	0.830251	n.a.	n.a.	n.a.	n.a.	n.a.	n.a.	n.a.
CDIF630erm_00148	RpsQ	30S ribosomal protein S17	Protein synthesis	Ribosomal proteins: synthesis and modification	0.373718	-0.0568488	0.294557	-0.669621	0.111108	-0.203318	-0.0791609	-0.612772	-0.26261	-0.146469
CDIF630erm_00149	RplN	50S ribosomal protein L14	Protein synthesis	Ribosomal proteins: synthesis and modification	-0.137235	-0.577251	-0.648194	-0.817351	-0.370656	-0.525108	-0.510959	-0.2401	-0.233421	0.0521434
CDIF630erm_00150	RplX	50S ribosomal protein L24	Protein synthesis	Ribosomal proteins: synthesis and modification	0.183076	-0.167562	0.209751	0.21499	0.394196	0.399877	0.0266751	0.382552	0.21112	0.567439
CDIF630erm_00151	RplE	50S ribosomal protein L5	Protein synthesis	Ribosomal proteins: synthesis and modification	-0.311943	-0.647814	-0.215074	-0.625548	-0.484588	-0.5053	0.0968691	0.0222656	-0.172645	0.142514
CDIF630erm_00153	RpsH	30S ribosomal protein S8	Protein synthesis	Ribosomal proteins: synthesis and modification	1.15187	0.748616	0.497048	0.445877	0.967915	0.775312	-0.654824	-0.302739	-0.183958	0.0266959
CDIF630erm_00154	RplF	50S ribosomal protein L6	Protein synthesis	Ribosomal proteins: synthesis and modification	0.783942	0.369473	0.272846	0.622219	0.872188	0.476837	-0.511096	0.252746	0.088246	0.107364
CDIF630erm_00155	RplR	50S ribosomal protein L18	Protein synthesis	Ribosomal proteins: synthesis and modification	0.283234	-0.307294	-0.316759	-0.868798	0.145595	-0.0884155	-0.599993	-0.561504	-0.137639	0.218879
CDIF630erm_00156	RpsE	30S ribosomal protein S5	Protein synthesis	Ribosomal proteins: synthesis and modification	-2.44788	-3.38892	-2.48389	-3.76679	-2.23992	-2.46075	-0.0360103	-0.377876	0.207953	0.928162
CDIF630erm_00157	RpmD	50S ribosomal protein L30	Protein synthesis	Ribosomal proteins: synthesis and modification	0.396834	n.a.	-3.21777	-2.64352	n.a.	n.a.	-3.6146	n.a.	n.a.	n.a.
CDIF630erm_00158	RplO	50S ribosomal protein L15	Protein synthesis	Ribosomal proteins: synthesis and modification	0.51088	-0.74163	-0.352543	-1.15279	-1.73266	-1.72386	-0.863423	-0.411156	-2.24354	-0.982231
CDIF630erm_00160	Adk	adenylate kinase	Purines, pyrimidines, nucleosides, and nucleotides	Nucleotide and nucleoside interconversions	0.164457	0.132938	0.373318	0.361626	0.252579	0.272907	0.208861	0.228688	0.0881218	0.139968
CDIF630erm_00161	Map1	methionine aminopeptidase	Protein fate	Protein modification and repair	n.a.	n.a.	-0.0729833	-0.111588	n.a.	0.440991	n.a.	n.a.	n.a.	n.a.
CDIF630erm_00162	CDIF630erm_00162	ribosomal protein L14E/L6E/L27E-like protein	Protein synthesis	Ribosomal proteins: synthesis and modification	n.a.	n.a.	1.35508	n.a.	n.a.	n.a.	n.a.	n.a.	n.a.	n.a.
CDIF630erm_00165	RpsM	30S ribosomal protein S13	Protein synthesis	Ribosomal proteins: synthesis and modification	-0.678193	-1.63952	-0.327793	-1.18829	-0.636302	-1.14179	0.3504	0.451236	0.0418906	0.497734
CDIF630erm_00166	RpsK	30S ribosomal protein S11	Protein synthesis	Ribosomal proteins: synthesis and modification	0.906215	0.391608	0.479367	0.138773	0.758106	0.477055	-0.426849	-0.252834	-0.14811	0.0854477
CDIF630erm_00167	RpsD	30S ribosomal protein S4	Protein synthesis	Ribosomal proteins: synthesis and modification	0.356388	1.45754	2.30117	0.662407	1.36203	0.819665	1.94478	-0.795131	1.00564	-0.637872
CDIF630erm_00168	RpoA	DNA-directed RNA polymerase subunit alpha	Transcription	DNA-dependent RNA polymerase	0.139111	-0.0625391	0.0398375	-0.237478	-0.112341	0.057664	-0.0992738	-0.174938	-0.251452	0.120203
CDIF630erm_00169	RplQ	50S ribosomal protein L17	Protein synthesis	Ribosomal proteins: synthesis and modification	1.08207	0.513401	0.414641	-0.126841	0.692719	0.428069	-0.667431	-0.640242	-0.389353	-0.085332
CDIF630erm_00174	RplM	50S ribosomal protein L13	Protein synthesis	Ribosomal proteins: synthesis and modification	0.916518	0.279826	0.142424	-0.0790645	0.780128	0.494651	-0.774094	-0.35889	-0.13639	0.214825
CDIF630erm_00175	RpsI	30S ribosomal protein S9	Protein synthesis	Ribosomal proteins: synthesis and modification	0.798119	0.27629	0.401331	0.0291046	0.60408	0.473923	-0.396788	-0.247185	-0.194039	0.197633
CDIF630erm_00203	AspC	aspartate aminotransferase	Amino acid biosynthesis	Aspartate family	-0.427393	-0.491497	0.240173	-0.0489894	-0.207171	-0.509574	0.667566	0.442508	0.220222	-0.0180762
CDIF630erm_00204	NrdD	anaerobic ribonucleoside triphosphate reductase	Purines, pyrimidines, nucleosides, and nucleotides	2'-Deoxyribonucleotide metabolism	0.428534	-4.13961	-0.257327	3.52196e-05	0.373619	-2.27393	-0.685861	4.13965	-0.0549143	1.86569
CDIF630erm_00226	CDIF630erm_00226	putative exported protein	Unknown function	Unknown function	n.a.	n.a.	n.a.	0.218784	n.a.	n.a.	n.a.	n.a.	n.a.	n.a.
CDIF630erm_00227	Ptb1	phosphate butyryltransferase	Unknown function	Unknown function	-3.02773	-3.5271	-2.99174	-2.83954	-2.54318	-2.59816	0.0359887	0.687556	0.484553	0.928935
CDIF630erm_00228	Buk	butyrate kinase	Energy metabolism	Fermentation	-1.86065	-2.14877	-2.05107	-2.18015	-1.42	-1.30658	-0.190428	-0.031382	0.440647	0.842189
CDIF630erm_00229	CDIF630erm_00229	putative ATP/GTP-binding protein	Energy metabolism	Fermentation	-1.84397	n.a.	n.a.	-2.22513	-2.14978	-1.60731	n.a.	n.a.	-0.305811	n.a.
CDIF630erm_00230	VorC1	3-methyl-2-oxobutanoate dehydrogenase (ferredoxin), gamma subunit (ferredoxin)	Unknown function	Unknown function	n.a.	n.a.	-1.50663	-1.57685	n.a.	n.a.	n.a.	n.a.	n.a.	n.a.
CDIF630erm_00231	VorB1	3-methyl-2-oxobutanoate dehydrogenase (ferredoxin), beta subunit	Energy metabolism	Electron transport	-2.0438	-1.8565	-1.17817	-2.02254	-1.16969	-1.05255	0.865634	-0.166041	0.874115	0.803952
CDIF630erm_00232	VorA1	3-methyl-2-oxobutanoate dehydrogenase (ferredoxin), alpha subunit	Energy metabolism	Fermentation	-1.69046	-1.03655	-1.63566	-0.802778	-2.56081	-1.27611	0.0547998	0.233774	-0.870354	-0.23956
CDIF630erm_00233	VorA'1	3-methyl-2-oxobutanoate dehydrogenase (ferredoxin), alpha subunit N-terminal region	Energy metabolism	Electron transport	-1.50611	-1.61328	0.0357681	-0.590382	-1.12225	-0.740256	1.54188	1.0229	0.383863	0.873027
CDIF630erm_00234	GlmM	phosphoglucosamine mutase	Energy metabolism	Electron transport	-0.0138409	-0.253184	-0.00370543	-0.217038	0.317455	0.293518	0.0101355	0.0361451	0.331296	0.546702
CDIF630erm_00236	GlmS	glucosamine--fructose-6-phosphate aminotransferase [isomerizing]	Central intermediary metabolism	Amino sugars	-1.12254	0.190834	-1.65857	-1.14757	-0.706997	0.357106	-0.536034	-1.33841	0.415538	0.166271
CDIF630erm_00239	MurA	UDP-N-acetylglucosamine 1-carboxyvinyltransferase	Cell envelope	Biosynthesis and degradation of murein sacculus and peptidoglycan	-0.57335	-0.640239	-0.076265	-0.271768	0.449826	0.0401673	0.497085	0.368472	1.02318	0.680407
CDIF630erm_00243	MreB1	rod shape-determining protein MreB	Cell envelope	Biosynthesis and degradation of murein sacculus and peptidoglycan	-1.05435	-1.52174	n.a.	-0.632763	0.00839954	2.08222	n.a.	0.888981	1.06275	3.60396
CDIF630erm_00244	FabZ	(3R)-hydroxymyristoyl-[acyl-carrier-protein] dehydratase	Fatty acid and phospholipid metabolism	Biosynthesis	0.0620297	-1.30328	-0.48565	-0.55978	-0.197681	-0.375727	-0.54768	0.743503	-0.25971	0.927556
CDIF630erm_00247	MetK	S-adenosylmethionine synthetase	Central intermediary metabolism	Other	-0.899524	-1.84682	0.507193	1.20676	-0.378267	-0.407007	1.40672	3.05358	0.521257	1.43981
CDIF630erm_00259	CDIF630erm_00259	putative RNA-binding protein	Protein synthesis	Translation factors	0.623061	2.48235	2.18028	2.34488	0.429933	1.15692	1.55722	-0.137472	-0.193129	-1.32543
CDIF630erm_00260	SecA1	protein translocase subunit SecA1	Protein fate	Protein and peptide secretion and trafficking	-0.269318	-0.653306	-0.250921	-0.59907	-0.182219	0.00501165	0.0183962	0.0542368	0.0870983	0.658318
CDIF630erm_00263	CDIF630erm_00263	putative S1 RNA-binding domain-containing protein	Transcription	Other	0.490597	-0.344306	-0.624418	-1.03291	0.443394	0.343314	-1.11502	-0.688606	-0.0472035	0.68762
CDIF630erm_00264	CDIF630erm_00264	putative metal-dependent hydrolase	Amino acid biosynthesis	Histidine family	n.a.	-0.0925344	n.a.	n.a.	n.a.	n.a.	n.a.	n.a.	n.a.	n.a.
CDIF630erm_00268	TsaE	tRNA threonylcarbamoyladenosine biosynthesis protein TsaE	Unknown function	Enzymes of unknown specificity	n.a.	n.a.	n.a.	n.a.	-0.116114	n.a.	n.a.	n.a.	n.a.	n.a.
CDIF630erm_00269	TsaB	tRNA threonylcarbamoyladenosine biosynthesis protein TsaB	Protein synthesis	tRNA and rRNA base modification	n.a.	n.a.	n.a.	-0.214959	0.186329	1.6024	n.a.	n.a.	n.a.	n.a.
CDIF630erm_00272	HpdB	4-hydroxyphenylacetate decarboxylase large subunit	Energy metabolism	Anaerobic	-0.0469247	-0.206468	1.09264	1.68195	2.25021	1.85232	1.13957	1.88842	2.29713	2.05879
CDIF630erm_00291	CDIF630erm_00291	ABC-type transport system, ATP-binding protein	Transport and binding proteins	Amino acids, peptides and amines	n.a.	n.a.	-0.76033	n.a.	n.a.	0.613194	n.a.	n.a.	n.a.	n.a.
CDIF630erm_00292	Rex	transcriptional regulator, redox-sensing repressor Rex	Regulatory functions	DNA interactions	-0.287991	-0.645954	0.00809371	0.5122	0.135055	0.263729	0.296085	1.15815	0.423046	0.909683
CDIF630erm_00296	CDIF630erm_00296	putative CO dehydrogenase (NAD), catalytic subunit	Energy metabolism	Anaerobic	-1.89577	-1.14433	-2.60637	-3.05878	-1.27215	-1.81833	-0.710598	-1.91445	0.623618	-0.673999
CDIF630erm_00298	CDIF630erm_00298	putative CO dehydrogenase (NAD), NADH dehydrogenase subunit	Energy metabolism	Electron transport	-0.879095	-0.680241	n.a.	n.a.	-0.624482	n.a.	n.a.	n.a.	0.254613	n.a.
CDIF630erm_00299	Cfa	cyclopropane-fatty-acyl-phospholipid synthase	Fatty acid and phospholipid metabolis	Biosynthesis	1.35001	0.212138	0.488011	0.994621	0.314447	1.19936	-0.861994	0.782483	-1.03556	0.987217
CDIF630erm_00301	GluD	glutamate dehydrogenase	Central intermediary metabolism	Nitrogen metabolism	-0.619925	-0.265824	-1.15557	-1.33987	-1.08041	-0.103871	-0.53565	-1.07404	-0.460481	0.161954
CDIF630erm_00305	PyrB	aspartate carbamoyltransferase	Purines, pyrimidines, nucleosides, and nucleotides	Pyrimidine ribonucleotide biosynthesis	-3.18359	-2.79392	-2.2925	-2.53296	-1.54814	-1.93298	0.891088	0.260964	1.63544	0.860935
CDIF630erm_00306	PyrK	dihydroorotate dehydrogenase (NAD+), electron transfer subunit	Energy metabolism	Electron transport	-1.73214	-1.79979	n.a.	-1.74224	-0.962873	-1.52314	n.a.	0.057551	0.769263	0.276648
CDIF630erm_00307	PyrD	dihydroorotate dehydrogenase (NAD+), catalytic subunit	Purines, pyrimidines, nucleosides, and nucleotides	Pyrimidine ribonucleotide biosynthesis	-1.6726	-1.70696	-1.43109	-1.61146	-0.724701	-1.37628	0.241506	0.0955013	0.9479	0.330676
CDIF630erm_00308	PyrE	orotate phosphoribosyltransferase	Purines, pyrimidines, nucleosides, and nucleotides	Pyrimidine ribonucleotide biosynthesis	-2.22942	-1.73159	-1.98922	-2.31622	-1.53329	-1.50858	0.240197	-0.584636	0.696131	0.223008
CDIF630erm_00309	CDIF630erm_00309	putative 2-dehydropantoate 2-reductase	Biosynthesis of cofactors, prosthetic groups, and carriers	Pantothenate and coenzyme A	-0.537666	n.a.	n.a.	0.46696	n.a.	0.467982	n.a.	n.a.	n.a.	n.a.
CDIF630erm_00312	CDIF630erm_00312	putative 8-oxoguanine-DNA-glycosylase	DNA metabolism	Restriction/modification	0.75347	0.317683	0.795319	0.790721	0.297882	-0.223181	0.0418495	0.473038	-0.455588	-0.540864
CDIF630erm_00314	GroS	10 kDa chaperonin	Protein fate	Protein folding and stabilization	-0.0636029	n.a.	-0.778792	-0.569692	-0.356335	n.a.	-0.715189	n.a.	-0.292732	n.a.
CDIF630erm_00315	GroL	60 kDa chaperonin	Protein fate	Protein folding and stabilization	-0.0700995	-0.0806797	-1.24497	-0.839388	-0.366313	-0.607868	-1.17487	-0.758708	-0.296214	-0.527188
CDIF630erm_00317	LarC	Ni2+ carrier LarC	n.a.	n.a.	n.a.	-0.837736	n.a.	n.a.	n.a.	n.a.	n.a.	n.a.	n.a.	n.a.
CDIF630erm_00320	GuaA	GMP synthase (glutamine-hydrolysing)	Purines, pyrimidines, nucleosides, and nucleotides	Purine ribonucleotide biosynthesis	0.95707	0.773758	0.10232	0.352817	0.629395	0.594283	-0.85475	-0.420941	-0.327675	-0.179475
CDIF630erm_00321	CDIF630erm_00321	putative 5'-nucleotidase	Purines, pyrimidines, nucleosides, and nucleotides	Other	n.a.	n.a.	n.a.	0.359408	n.a.	n.a.	n.a.	n.a.	n.a.	n.a.
CDIF630erm_00334	CDIF630erm_00334	putative alkaline-phosphatase	Unknown function	Unknown function	1.3974	1.219	-0.0490749	-0.699331	1.30157	0.966918	-1.44647	-1.91833	-0.0958287	-0.252082
CDIF630erm_00340	PurE	5-(carboxyamino)imidazole ribonucleotide mutase	Purines, pyrimidines, nucleosides, and nucleotides	Purine ribonucleotide biosynthesis	0.104229	0.427046	0.742597	1.13194	4.22906	4.41926	0.638368	0.704893	4.12483	3.99221
CDIF630erm_00341	PurC2	phosphoribosylaminoimidazole-succinocarboxamide synthase	Purines, pyrimidines, nucleosides, and nucleotides	Purine ribonucleotide biosynthesis	1.03863	1.24176	1.46294	1.75907	5.1477	4.85171	0.424304	0.517312	4.10907	3.60995
CDIF630erm_00342	PurF	amidophosphoribosyltransferase	Purines, pyrimidines, nucleosides, and nucleotides	Purine ribonucleotide biosynthesis	0.725665	n.a.	n.a.	1.95233	3.97927	3.82325	n.a.	n.a.	3.25361	n.a.
CDIF630erm_00343	PurG	phosphoribosylformylglycinamidine cyclo-ligase	Purines, pyrimidines, nucleosides, and nucleotides	Purine ribonucleotide biosynthesis	0.333617	0.525564	1.10741	1.25879	4.41107	4.24006	0.773795	0.733228	4.07745	3.7145
CDIF630erm_00345	PurH	bifunctional phosphoribosylaminoimidazolecarboxamide formyltransferase/IMP cyclohydrolase	Purines, pyrimidines, nucleosides, and nucleotides	Purine ribonucleotide biosynthesis	0.727664	0.877522	1.2932	1.53018	4.74895	4.66671	0.565535	0.65266	4.02128	3.78919
CDIF630erm_00346	PurD	phosphoribosylamine--glycine ligase	Purines, pyrimidines, nucleosides, and nucleotides	Purine ribonucleotide biosynthesis	0.658531	1.00337	1.30508	1.45625	4.29715	4.51007	0.646554	0.452885	3.63862	3.5067
CDIF630erm_00347	PurL	phosphoribosylformylglycinamidine synthase	Purines, pyrimidines, nucleosides, and nucleotides	Purine ribonucleotide biosynthesis	-0.287662	0.210845	0.55206	0.326034	3.5413	3.72013	0.839721	0.115188	3.82896	3.50928
CDIF630erm_00349	CDIF630erm_00349	hypothetical protein	Unknown function	Unknown function	1.94925	n.a.	n.a.	n.a.	n.a.	n.a.	n.a.	n.a.	n.a.	n.a.
CDIF630erm_00352	CDIF630erm_00352	putative flagellar biosynthesis protein	Cellular processes	Chemotaxis and motility	2.00232	1.82132	n.a.	n.a.	n.a.	n.a.	n.a.	n.a.	n.a.	n.a.
CDIF630erm_00354	FlgL	flagellar hook-associated protein FlgL (or HAP3)	Cellular processes	Chemotaxis and motility	0.927829	n.a.	n.a.	n.a.	2.05055	n.a.	n.a.	n.a.	1.12272	n.a.
CDIF630erm_00355	FliW	flagellar assembly factor FliW	Cell envelope	Surface structures	0.974537	0.972716	-0.142998	-0.595811	n.a.	n.a.	-1.11754	-1.56853	n.a.	n.a.
CDIF630erm_00357	FliS1	flagellar protein FliS	Cellular processes	Chemotaxis and motility	2.00998	0.880088	1.53724	1.33438	3.49401	0.606948	-0.472745	0.454287	1.48403	-0.27314
CDIF630erm_00359	FliD	flagellar hook-associated protein 2 FliD (or HAP2)	Cellular processes	Chemotaxis and motility	3.2127	2.85526	1.9509	1.02686	4.40187	2.16069	-1.2618	-1.8284	1.18917	-0.694573
CDIF630erm_00361	FliC	flagellin C	Cellular processes	Chemotaxis and motility	3.73379	3.21075	0.764122	-0.0233432	4.58602	3.71845	-2.96967	-3.2341	0.852222	0.507698
CDIF630erm_00362	CDIF630erm_00362	flagellin N-acetylglucosamine transferase	Cell envelope	Biosynthesis and degradation of surface polysaccharides and lipopolysaccharides	2.46703	1.92154	0.815894	0.490625	1.96705	1.59554	-1.65114	-1.43091	-0.499985	-0.325994
CDIF630erm_00363	CDIF630erm_00363	phosphothreonine phosphatase	Unknown function	Enzymes of unknown specificity	1.01117	0.706803	n.a.	n.a.	0.0885067	0.287737	n.a.	n.a.	-0.922661	-0.419066
CDIF630erm_00364	CDIF630erm_00364	flagellin phosphothreonine transferase	Energy metabolism	Sugars	1.10736	0.200149	-1.12859	-0.782883	0.529142	0.394203	-2.23594	-0.983031	-0.578216	0.194054
CDIF630erm_00365	CDIF630erm_00365	flagellin methyltransferase	Biosynthesis of cofactors, prosthetic	Menaquinone and ubiquinone	3.15877	1.828	n.a.	0.00652551	2.26501	1.95466	n.a.	-1.82147	-0.89376	0.12667
CDIF630erm_00366	CDIF630erm_00366	flagellin phosphotransferase	Cell envelope	Biosynthesis and degradation of murein sacculus and peptidoglycan	1.43445	0.991419	-0.636827	-0.412609	1.04436	0.669186	-2.07128	-1.40403	-0.390089	-0.322233
CDIF630erm_00371	FliF	flagellar M-ring protein FliF	Cellular processes	Chemotaxis and motility	1.44156	n.a.	n.a.	n.a.	n.a.	0.353562	n.a.	n.a.	n.a.	n.a.
CDIF630erm_00372	FliG	flagellar motor switch protein FliG	Cellular processes	Chemotaxis and motility	1.09814	1.33204	-0.450365	0.361416	1.414	0.916963	-1.5485	-0.97062	0.315863	-0.415073
CDIF630erm_00378	FlgE	flagellar hook protein FlgE (Distal rod protein)	Cellular processes	Chemotaxis and motility	2.15705	1.21187	n.a.	-0.892627	n.a.	2.17558	n.a.	-2.1045	n.a.	0.963714
CDIF630erm_00382	FliL	flagellar basal body-associated protein FliL	Cellular processes	Chemotaxis and motility	2.02348	2.19606	n.a.	1.16292	1.25001	0.764491	n.a.	-1.03314	-0.773465	-1.43157
CDIF630erm_00390	FliA	RNA polymerase sigma-28factor for flagellar operon	Transcription	DNA-dependent RNA polymerase	n.a.	0.887508	n.a.	n.a.	n.a.	0.283582	n.a.	n.a.	n.a.	-0.603926
CDIF630erm_00394	FliM	flagellar motor switch protein FliM	Cellular processes	Chemotaxis and motility	1.49406	0.855624	0.247322	n.a.	0.606348	0.590103	-1.24673	n.a.	-0.887709	-0.26552
CDIF630erm_00395	FliN2	flagellar motor switch protein FliN	Cellular processes	Chemotaxis and motility	1.89947	1.71347	0.386342	0.113081	0.639566	0.776144	-1.51312	-1.60039	-1.2599	-0.937322
CDIF630erm_00397	HtpG	heat shock protein HtpG	Cellular processes	Adaptations to atypical conditions	0.0705365	0.196667	-1.35574	-1.07424	-0.495316	-0.474671	-1.42628	-1.2709	-0.565852	-0.671339
CDIF630erm_00398	CDIF630erm_00398	putative iron-containing alcohol dehydrogenase	Energy metabolism	Other	0.382063	0.268285	n.a.	0.82952	0.592803	-0.175797	n.a.	0.561235	0.21074	-0.444082
CDIF630erm_00403	CDIF630erm_00403	pyridoxamine 5'-phosphate oxidase family protein	Unknown function	Unknown function	n.a.	n.a.	n.a.	-6.47172	n.a.	n.a.	n.a.	n.a.	n.a.	n.a.
CDIF630erm_00409	CDIF630erm_00409	PTS system, mannose-type IIB component	Signal transduction	PTS	n.a.	n.a.	n.a.	n.a.	n.a.	-2.09328	n.a.	n.a.	n.a.	n.a.
CDIF630erm_00420	CDIF630erm_00420	putative iron-sulfur-binding protein	Unknown function	Unknown function	-0.688262	-0.256503	n.a.	-0.051094	n.a.	n.a.	n.a.	0.205409	n.a.	n.a.
CDIF630erm_00432	CDIF630erm_00432	putative chaperone protein	Protein fate	Protein folding and stabilization	n.a.	0.803133	n.a.	n.a.	n.a.	n.a.	n.a.	n.a.	n.a.	n.a.
CDIF630erm_00434	CDIF630erm_00434	putative hydrolase, HAD superfamily, subfamily IB	Unknown function	Enzymes of unknown specificity	0.00919783	n.a.	n.a.	0.584568	n.a.	-1.16768	n.a.	n.a.	n.a.	n.a.
CDIF630erm_00437	CDIF630erm_00437	transcriptional regulator, ArsR family	Regulatory functions	DNA interactions	n.a.	n.a.	n.a.	-0.602818	n.a.	n.a.	n.a.	n.a.	n.a.	n.a.
CDIF630erm_00438	CDIF630erm_00438	cadmium, zinc and cobalt-transporting ATPase	Transport and binding proteins	Cations and iron carrying compounds	-0.24954	-0.682475	0.181596	0.626406	n.a.	-0.278612	0.431137	1.30888	n.a.	0.403863
CDIF630erm_00455	CbiO	ABC-type transport system, cobalt-specific ATP-binding protein	Transport and binding proteins	Cations and iron carrying compounds	n.a.	n.a.	n.a.	0.979253	n.a.	n.a.	n.a.	n.a.	n.a.	n.a.
CDIF630erm_00456	PcrA	ATP-dependent DNA helicase PcrA	DNA metabolism	DNA replication, recombination, and repair	1.04261	-0.558037	0.564096	0.443185	0.817596	-0.218519	-0.478519	1.00122	-0.225019	0.339519
CDIF630erm_00457	ApeB	aminipeptidase ApeB	Protein fate	Degradation of proteins, peptides, and glycopeptides	1.56746	1.34069	1.37909	1.31831	1.83204	1.41059	-0.188369	-0.0223837	0.264581	0.0698976
CDIF630erm_00458	CDIF630erm_00458	phospholipase, patatin family	Unknown function	Unknown function	0.625808	1.31387	0.425077	0.631342	0.426654	0.338481	-0.200731	-0.682531	-0.199154	-0.975392
CDIF630erm_00459	PpiB	peptidyl-prolyl cis-trans isomerase B	Protein fate	Protein folding and stabilization	-0.731999	-0.725118	-0.407495	-0.452975	-0.891507	-1.06016	0.324504	0.272143	-0.159507	-0.335042
CDIF630erm_00461	CDIF630erm_00461	cobalt-dependent inorganic pyrophosphatase	Energy metabolism	Other	-0.74667	-0.584308	-0.890047	-0.801053	-0.981179	-0.616432	-0.143377	-0.216745	-0.234509	-0.0321246
CDIF630erm_00462	AdhE1	aldehyde-alcohol dehydrogenase	Energy metabolism	Other	n.a.	4.06034	n.a.	n.a.	n.a.	n.a.	n.a.	n.a.	n.a.	n.a.
CDIF630erm_00468	CDIF630erm_00468	uncharacterized protein	Unknown function	Unknown function	0.00223376	0.730453	0.0940841	0.524083	0.164715	0.0846299	0.0918503	-0.206371	0.162481	-0.645824
CDIF630erm_00469	CDIF630erm_00469	uncharacterized protein	Unknown function	Unknown function	-0.196411	0.508251	-0.164903	0.466184	0.0516873	-0.467551	0.0315077	-0.0420678	0.248098	-0.975802
CDIF630erm_00473	YjbM	GTP pyrophosphokinase YjbM	Purines, pyrimidines, nucleosides, and nucleotides	Other	0.961934	0.562021	0.340702	0.961619	n.a.	0.551983	-0.621232	0.399599	n.a.	-0.0100378
CDIF630erm_00478	CDIF630erm_00478	putative hydrolase, HAD superfamily	Unknown function	Enzymes of unknown specificity	0.956109	n.a.	n.a.	n.a.	n.a.	n.a.	n.a.	n.a.	n.a.	n.a.
CDIF630erm_00520	CDIF630erm_00520	putative radical SAM-family protein	Energy metabolism	Anaerobic	-0.652112	1.59886	0.970522	2.29589	2.00285	2.65942	1.62263	0.697026	2.65497	1.06055
CDIF630erm_00522	LdhA	(R)-2-hydroxyisocaproate dehydrogenase	Energy metabolism	Other	0.548972	0.952565	-1.3024	-0.816449	0.889118	1.3391	-1.85137	-1.76901	0.340146	0.386539
CDIF630erm_00523	HadA	isocaprenoyl-CoA|2-hydroxyisocaproate CoA-transferase	Fatty acid and phospholipid metabolis	Other	0.70849	0.55028	-1.95858	-2.41905	0.693125	0.45816	-2.66707	-2.96933	-0.0153657	-0.0921195
CDIF630erm_00524	HadI	activator of 2-hydroxyisocaproyl-CoA dehydratase	Unknown function	Unknown function	-1.33181	-0.505889	-0.48148	-3.87793	-1.72958	-1.92265	0.850332	-3.37204	-0.397772	-1.41677
CDIF630erm_00525	HadB	2-hydroxyisocaproyl-CoA dehydratase, alpha subunit	Fatty acid and phospholipid metabolism	Other	0.840322	0.837176	-1.21683	-2.69029	0.401843	0.344612	-2.05715	-3.52746	-0.438479	-0.492565
CDIF630erm_00526	HadC	2-hydroxyisocaproyl-CoA dehydratase, beta subunit	Energy metabolism	Anaerobic	0.879289	0.704907	-1.52614	-2.20854	0.690593	0.537115	-2.40542	-2.91345	-0.188697	-0.167792
CDIF630erm_00527	AcdB	isocaproyl-CoA dehydrogenase, catalytic subunit	Fatty acid and phospholipid metabolis	Degradation	0.321472	0.115546	-2.22469	-2.57529	0.161174	-0.026908	-2.54616	-2.69083	-0.160298	-0.142454
CDIF630erm_00528	EtfB1	isocaproyl-CoA dehydrogenase, electron transfer flavoprotein beta subunit	Energy metabolism	Electron transport	0.061032	0.236471	-1.44184	-1.61195	-0.494295	-0.754069	-1.50287	-1.84842	-0.555327	-0.990539
CDIF630erm_00529	EtfA1	isocaproyl-CoA dehydrogenase, electron transfer flavoprotein alpha subunit	Energy metabolism	Electron transport	0.613931	0.0613683	-2.42427	-2.23043	-0.0640425	0.0668023	-3.0382	-2.2918	-0.677974	0.005434
CDIF630erm_00530	CDIF630erm_00530	transcriptional regulator, sigma-54-dependent	Regulatory functions	Small molecule interactions	-0.557897	-2.02392	-0.590626	-0.560974	n.a.	n.a.	-0.0327288	1.46295	n.a.	n.a.
CDIF630erm_00531	Fba	fructose-1,6-bisphosphate aldolase	Energy metabolism	Glycolysis/gluconeogenesis	-1.5312	-1.54805	-0.543058	-0.903791	0.0201768	0.237075	0.988143	0.644259	1.55138	1.78512
CDIF630erm_00532	CDIF630erm_00532	putative tautomerase	Unknown function	Unknown function	n.a.	n.a.	0.449947	n.a.	n.a.	n.a.	n.a.	n.a.	n.a.	n.a.
CDIF630erm_00534	CDIF630erm_00534	putative RNA methyltransferase	Protein synthesis	tRNA and rRNA base modification	0.370382	-0.540103	-0.397477	-0.77361	n.a.	-1.25422	-0.767859	-0.233507	n.a.	-0.714116
CDIF630erm_00550	CDIF630erm_00550	putative conjugative transposon protein Tn1549-like, CTn2	Unknown function	Unknown function	-0.564856	-0.274514	n.a.	0.836561	-0.38494	n.a.	n.a.	1.11108	0.179916	n.a.
CDIF630erm_00565	CDIF630erm_00565	putative recombinase Tn1549-like, CTn2	DNA metabolism	DNA replication, recombination, and repair	0.579001	0.562675	n.a.	n.a.	n.a.	n.a.	n.a.	n.a.	n.a.	n.a.
CDIF630erm_00579	CDIF630erm_00579	putative dioxygenase	Cellular processes	Other	n.a.	n.a.	0.402112	n.a.	n.a.	n.a.	n.a.	n.a.	n.a.	n.a.
CDIF630erm_00580	CDIF630erm_00580	putative hydrolase, NUDIX family	Energy metabolism	Other	n.a.	n.a.	n.a.	n.a.	n.a.	1.13363	n.a.	n.a.	n.a.	n.a.
CDIF630erm_00599	BlaI	penicillinase repressor	Transcription	Transcription factors	n.a.	n.a.	n.a.	0.90317	n.a.	n.a.	n.a.	n.a.	n.a.	n.a.
CDIF630erm_00615	CDIF630erm_00615	omega-amidase NIT2	Central intermediary metabolism	Nitrogen metabolism	-2.46568	-2.02752	-1.27913	-1.00541	n.a.	-3.08399	1.18654	1.0221	n.a.	-1.05647
CDIF630erm_00618	PurC1	phosphoribosylaminoimidazole-succinocarboxamide synthetase	Purines, pyrimidines, nucleosides, and nucleotides	Purine ribonucleotide biosynthesis	-1.50653	-2.12097	-0.0145201	-0.242489	3.59237	3.41447	1.49201	1.87848	5.0989	5.53544
CDIF630erm_00621	CDIF630erm_00621	PTS system, ribitol-specific IIB component	Signal transduction	PTS	n.a.	-0.815346	-0.734285	n.a.	n.a.	n.a.	n.a.	n.a.	n.a.	n.a.
CDIF630erm_00626	CwpV	putative hemagglutinin/adhesin	Cellular processes	Pathogenesis	2.24994	1.75233	2.2441	3.6517	2.94586	3.11312	-0.00584165	1.89937	0.695915	1.3608
CDIF630erm_00627	DacF1	serine-type D-ala-D-ala carboxypeptidase	Cell envelope	Biosynthesis and degradation of murein sacculus and peptidoglycan	n.a.	n.a.	n.a.	0.974704	n.a.	n.a.	n.a.	n.a.	n.a.	n.a.
CDIF630erm_00628	CDIF630erm_00628	transcription antiterminator	Regulatory functions	DNA interactions	-1.27145	n.a.	n.a.	n.a.	n.a.	n.a.	n.a.	n.a.	n.a.	n.a.
CDIF630erm_00631	CDIF630erm_00631	hypothetical protein	Unknown function	Unknown function	0.701687	0.721622	2.3046	2.66315	-0.492044	-1.21701	1.60291	1.94153	-1.19373	-1.93863
CDIF630erm_00641	CDIF630erm_00641	putative amidohydrolase	Protein fate	Degradation of proteins, peptides, and glycopeptides	-4.04157	-4.24323	-3.26561	-0.789785	-0.476623	-1.38266	0.775958	3.45344	3.56495	2.86057
CDIF630erm_00651	CDIF630erm_00651	putative methyl-accepting chemotaxis receptor, MCP family	Cellular processes	Chemotaxis and motility	n.a.	0.235737	n.a.	n.a.	n.a.	n.a.	n.a.	n.a.	n.a.	n.a.
CDIF630erm_00657	ArcB	Delta(1)-pyrroline-2-carboxylate reductase	Amino acid biosynthesis	Glutamate family	n.a.	-0.0801778	-0.230914	0.500525	n.a.	n.a.	n.a.	0.580703	n.a.	n.a.
CDIF630erm_00658	CDIF630erm_00658	putative lipoprotein	Unknown function	Unknown function	0.614329	0.917984	0.89535	1.29139	0.674141	0.688137	0.281021	0.373407	0.0598122	-0.229846
CDIF630erm_00667	SpsB1	signal peptidase IB	Protein fate	Protein and peptide secretion and trafficking	n.a.	1.38641	1.03256	n.a.	1.35312	n.a.	n.a.	n.a.	n.a.	n.a.
CDIF630erm_00670	ThrS/udk	fusion protein threonine-tRNA ligase/uridine kinase	Purines, pyrimidines, nucleosides, and nucleotides	Nucleotide and nucleoside interconversions	0.461695	0.386388	-0.0150369	n.a.	n.a.	n.a.	-0.476732	n.a.	n.a.	n.a.
CDIF630erm_00672	CDIF630erm_00672	transcriptional regulator, ArsR family	Regulatory functions	DNA interactions	0.123693	-0.160751	0.141591	-0.0191268	-0.360654	-0.432143	0.0178978	0.141624	-0.484347	-0.271392
CDIF630erm_00674	CDIF630erm_00674	putative aldo/keto reductase	Energy metabolism	Electron transport	1.90472	0.201279	1.46868	1.47577	2.45823	n.a.	-0.436041	1.27449	0.553506	n.a.
CDIF630erm_00679	TrmL	putative tRNA (cytidine(34)-2'-o)-methyltransferase	Protein synthesis	tRNA and rRNA base modification	0.158594	-0.663136	n.a.	-1.25214	-0.0453231	-0.00687658	n.a.	-0.589004	-0.203917	0.656259
CDIF630erm_00680	CDIF630erm_00680	uncharacterized protein, DegV family	Unknown function	Unknown function	0.182249	-0.017545	-0.520878	-0.917543	-0.177016	-0.11585	-0.703127	-0.899998	-0.359265	-0.0983049
CDIF630erm_00685	CDIF630erm_00685	putative membrane protein	Hypothetical proteins	Domain	-0.450681	n.a.	n.a.	n.a.	n.a.	n.a.	n.a.	n.a.	n.a.	n.a.
CDIF630erm_00687	ThrS	threonine--tRNA ligase	Protein synthesis	tRNA aminoacylation	0.316466	1.01114	0.0925083	0.419666	0.668429	1.39567	-0.223958	-0.591472	0.351963	0.384534
CDIF630erm_00690	CDIF630erm_00690	HD domain protein	Unknown function	Enzymes of unknown specificity	-1.18316	0.0172259	1.87837	1.70985	-2.25961	-2.10712	3.06153	1.69262	-1.07646	-2.12434
CDIF630erm_00695	CDIF630erm_00695	putative PEP-utilizing enzyme	Energy metabolism	Sugars	n.a.	n.a.	n.a.	n.a.	n.a.	-0.492833	n.a.	n.a.	n.a.	n.a.
CDIF630erm_00701	CDIF630erm_00701	uncharacterized protein	Unknown function	Unknown function	n.a.	n.a.	2.00277	n.a.	n.a.	n.a.	n.a.	n.a.	n.a.	n.a.
CDIF630erm_00702	CDIF630erm_00702	uncharacterized protein with P-loop containing nucleoside triphosphate hydrolase domain	Unknown function	Unknown function	n.a.	n.a.	2.21286	2.35611	n.a.	0.4722	n.a.	n.a.	n.a.	n.a.
CDIF630erm_00703	CDIF630erm_00703	GTP binding domain protein	Unknown function	Unknown function	0.368666	-0.252247	1.72149	1.19375	n.a.	-0.0645785	1.35283	1.446	n.a.	0.187669
CDIF630erm_00715	CDIF630erm_00715	hypothetical protein	n.a.	n.a.	n.a.	n.a.	n.a.	n.a.	n.a.	-0.026017	n.a.	n.a.	n.a.	n.a.
CDIF630erm_00736	CDIF630erm_00736	putative phage protein	Mobile and extrachromosomal element functions	Prophage functions	n.a.	-0.7323	n.a.	n.a.	n.a.	n.a.	n.a.	n.a.	n.a.	n.a.
CDIF630erm_00760	CDIF630erm_00760	transcriptional regulator, GntR family	Regulatory functions	DNA interactions	0.745078	1.22651	-0.00118614	0.63191	0.288162	0.99695	-0.746264	-0.594604	-0.456916	-0.229564
CDIF630erm_00773	ToxB	toxin B	Cellular processes	Pathogenesis	-0.1852	0.629219	n.a.	n.a.	n.a.	1.11241	n.a.	n.a.	n.a.	0.483186
CDIF630erm_00776	ToxA	toxin A	Cellular processes	Pathogenesis	0.502907	1.65498	-1.46259	0.4194	0.455959	0.857636	-1.96549	-1.23558	-0.0469476	-0.79734
CDIF630erm_00786	CDIF630erm_00786	putative enzyme, glyoxalase family	Cellular processes	Detoxification	0.531382	n.a.	n.a.	n.a.	n.a.	n.a.	n.a.	n.a.	n.a.	n.a.
CDIF630erm_00787	CDIF630erm_00787	uncharacterized protein, GTP cyclohydrolase-like	Unknown function	Unknown function	0.338889	-0.408619	0.792736	0.962201	0.217384	-0.782538	0.453846	1.37082	-0.121505	-0.37392
CDIF630erm_00798	InfC	translation initiation factor IF-3	Protein synthesis	Translation factors	-0.191605	-0.853797	-0.828259	-1.20025	-0.300697	-0.606526	-0.636654	-0.346452	-0.109092	0.247271
CDIF630erm_00799	RpmI	50S ribosomal protein L35	Protein synthesis	Ribosomal proteins: synthesis and modification	-1.23159	n.a.	-1.37535	-3.35156	n.a.	n.a.	-0.14376	n.a.	n.a.	n.a.
CDIF630erm_00800	RplT	50S ribosomal protein L20	Protein synthesis	Ribosomal proteins: synthesis and modification	1.03649	0.425979	0.260054	0.0265296	0.683775	0.378016	-0.776437	-0.39945	-0.352717	-0.0479636
CDIF630erm_00805	CDIF630erm_00805	putative metallo-hydrolase/oxidoreductase	Unknown function	Unknown function	-0.402127	n.a.	0.0917532	n.a.	n.a.	n.a.	0.49388	n.a.	n.a.	n.a.
CDIF630erm_00814	PheS	phenylalanyl-tRNA synthetase alpha chain	Protein synthesis	tRNA aminoacylation	-0.101135	0.556648	-0.3534	-0.718034	-0.532375	0.164515	-0.252265	-1.27468	-0.431239	-0.392133
CDIF630erm_00815	PheT	phenylalanyl-tRNA synthetase subunit beta	Protein synthesis	tRNA aminoacylation	-0.210571	-0.155622	-0.207795	-0.385952	-0.0785012	0.0331349	0.0027761	-0.23033	0.13207	0.188757
CDIF630erm_00816	CDIF630erm_00816	putative cell-division protein	Cellular processes	Cell division	1.11729	-0.109729	n.a.	1.75551	1.15013	n.a.	n.a.	1.86524	0.0328442	n.a.
CDIF630erm_00818	CDIF630erm_00818	putative peptidase, U32 family	Energy metabolism	Amino acids and amines	0.82362	0.276258	2.14076	n.a.	0.851321	-0.482319	1.31714	n.a.	0.0277003	-0.758577
CDIF630erm_00819	CDIF630erm_00819	putative metal-dependent phosphohydrolase	Unknown function	Unknown function	0.501384	0.585531	n.a.	-0.217597	0.033449	0.560573	n.a.	-0.803128	-0.467935	-0.0249581
CDIF630erm_00820	MutX	8-oxo-dGTP diphosphatase	DNA metabolism	DNA replication, recombination, and repair	n.a.	0.879299	-0.664732	n.a.	n.a.	n.a.	n.a.	n.a.	n.a.	n.a.
CDIF630erm_00821	CDIF630erm_00821	putative nitroreductase-like oxidoreductase	Energy metabolism	Anaerobic	-0.553379	-1.4874	-0.851795	-0.78844	-1.18539	-0.69007	-0.298416	0.698957	-0.632007	0.797328
CDIF630erm_00823	PepD	cytosol non-specific dipeptidase	Protein fate	Degradation of proteins, peptides, and glycopeptides	0.124774	0.549568	0.483028	0.145	0.898418	1.32917	0.358253	-0.404568	0.773643	0.7796
CDIF630erm_00824	MutS2	endonuclease MutS2	DNA metabolism	Other	-0.315363	-0.995218	-0.60007	-1.07511	-0.133719	-0.278137	-0.284707	-0.0798919	0.181644	0.71708
CDIF630erm_00826	ArgS	arginine--tRNA ligase	Protein synthesis	tRNA aminoacylation	0.260886	0.652086	-0.10697	-0.218087	0.619501	0.21753	-0.367856	-0.870173	0.358615	-0.434556
CDIF630erm_00830	CDIF630erm_00830	tetratricopeptide repeat protein	Unknown function	Unknown function	1.60339	n.a.	n.a.	n.a.	n.a.	n.a.	n.a.	n.a.	n.a.	n.a.
CDIF630erm_00831	Ptb2	phosphate butyryltransferase	Energy metabolism	Fermentation	-2.35106	-2.01115	-2.49675	-1.94992	-2.5999	-2.56987	-0.145693	0.0612327	-0.248843	-0.558715
CDIF630erm_00832	CooS	anaerobic carbon monoxide dehydrogenase	Energy metabolism	Anaerobic	-1.69394	-1.02351	-0.370863	-0.697327	n.a.	-2.05354	1.32308	0.326181	n.a.	-1.03003
CDIF630erm_00833	CooC	carbon monoxide dehydrogenase, accessory protein	Energy metabolism	Anaerobic	-1.05389	-0.121835	0.099594	-0.774905	-0.32737	n.a.	1.15348	-0.65307	0.726518	n.a.
CDIF630erm_00834	Fhs	formate--tetrahydrofolate ligase	Central intermediary metabolism	One-carbon metabolism	-0.740167	-0.313846	-0.278686	-0.431297	-0.12836	-0.153422	0.461481	-0.117451	0.611807	0.160424
CDIF630erm_00835	FchA	methenyltetrahydrofolate cyclohydrolase	Central intermediary metabolism	One-carbon metabolism	-1.60937	-0.900115	n.a.	-0.0667175	n.a.	n.a.	n.a.	0.833397	n.a.	n.a.
CDIF630erm_00836	FolD	bifunctional methylenetetrahydrofolate dehydrogenase (NADP+)/methenyl tetrahydrofolate cyclohydrolase	Central intermediary metabolism	One-carbon metabolism	-1.38195	-0.781921	-1.2771	-0.608033	-2.25073	-1.58274	0.104848	0.173887	-0.868781	-0.800823
CDIF630erm_00839	LpdA	glycine cleavage system, dihydrolipoyl dehydrogenase subunit	Energy metabolism	Anaerobic	n.a.	-2.64873	-1.67659	-1.39013	n.a.	-4.01393	n.a.	1.2586	n.a.	-1.36519
CDIF630erm_00840	CDIF630erm_00840	acetyl-CoA synthase, nickel-inserting subunit	Energy metabolism	Anaerobic	n.a.	n.a.	n.a.	-0.166715	n.a.	n.a.	n.a.	n.a.	n.a.	n.a.
CDIF630erm_00841	AcsD	corrinoid/iron-sulfur protein, small subunit	Central intermediary metabolism	One-carbon metabolism	-2.07525	-0.570452	-0.242402	-0.337688	n.a.	n.a.	1.83285	0.232763	n.a.	n.a.
CDIF630erm_00842	AcsC	corrinoid/iron-sulfur protein, large subunit	Central intermediary metabolism	One-carbon metabolism	-4.36006	-3.41867	-0.898499	-2.61422	0.926192	n.a.	3.46156	0.804455	5.28625	n.a.
CDIF630erm_00843	AcsE	5-methyltetrahydrofolate|corrinoid/iron-sulfur protein co-methyltransferase	Energy metabolism	Anaerobic	-1.34983	-0.202679	-0.317849	-0.403914	-1.97779	-0.803784	1.03198	-0.201235	-0.627964	-0.601105
CDIF630erm_00844	CdhC	acetyl-CoA synthase, subunit alpha/beta	Energy metabolism	Chemoautotrophy	-0.962972	-1.93774	0.0680444	-0.68794	-1.44539	-2.33057	1.03102	1.24979	-0.482414	-0.392832
CDIF630erm_00846	CDIF630erm_00846	ATP-dependent reductive activator of CoFeSP	Unknown function	Unknown function	-0.965231	-0.00723182	0.133405	-0.0650117	n.a.	-1.0388	1.09864	-0.0577799	n.a.	-1.03157
CDIF630erm_00851	CDIF630erm_00851	hypothetical protein	Unknown function	Unknown function	-0.371421	n.a.	-0.422838	-0.581464	n.a.	n.a.	-0.0514167	n.a.	n.a.	n.a.
CDIF630erm_00852	CDIF630erm_00852	uncharacterized protein	Unknown function	Unknown function	0.537486	1.39332	0.704074	0.637916	0.611001	0.713766	0.166587	-0.7554	0.0735148	-0.67955
CDIF630erm_00864	CDIF630erm_00864	putative lipoprotein	Unknown function	Unknown function	n.a.	1.09172	n.a.	1.07357	n.a.	n.a.	n.a.	-0.0181524	n.a.	n.a.
CDIF630erm_00871	IscS1	cysteine desulfurase	Biosynthesis of cofactors, prosthetic	Thiamine	n.a.	-0.507183	n.a.	-0.577715	n.a.	n.a.	n.a.	-0.0705324	n.a.	n.a.
CDIF630erm_00872	ThiI	sulfurtransferase ThiI	Protein synthesis	tRNA and rRNA base modification	n.a.	n.a.	n.a.	n.a.	n.a.	-0.426678	n.a.	n.a.	n.a.	n.a.
CDIF630erm_00874	CDIF630erm_00874	putative nitroreductase-like oxidoreductase	Central intermediary metabolism	Nitrogen metabolism	n.a.	1.6127	n.a.	0.579459	n.a.	n.a.	n.a.	-1.03324	n.a.	n.a.
CDIF630erm_00876	PflA	formate C-acetyltransferase activating enzyme	Protein fate	Protein modification and repair	-0.374327	-0.459584	-0.524418	-0.73923	-0.183942	-0.14933	-0.150091	-0.279646	0.190385	0.310254
CDIF630erm_00877	PlfB	formate C-acetyltransferase	Energy metabolism	Fermentation	-0.650221	-0.320449	-0.352493	-0.512692	-0.203145	-0.0511745	0.297728	-0.192243	0.447077	0.269275
CDIF630erm_00879	CshA1	DEAD-box ATP-dependent RNA helicase CshA	DNA metabolism	DNA replication, recombination, and repair	0.397872	-0.513385	-0.219123	-0.726157	-0.0766153	-0.658522	-0.616995	-0.212772	-0.474488	-0.145137
CDIF630erm_00889	SpoIIAB	anti-sigma F factor (stage II sporulation protein AB)	Cellular processes	Sporulation and germination	-0.834462	-0.462498	-0.370546	-0.0729318	-0.722391	n.a.	0.463916	0.389567	0.112071	n.a.
CDIF630erm_00897	CDIF630erm_00897	putative amidohydrolase, M20D peptidase family	Protein fate	Degradation of proteins, peptides, and glycopeptides	n.a.	1.57117	n.a.	n.a.	n.a.	n.a.	n.a.	n.a.	n.a.	n.a.
CDIF630erm_00899	CDIF630erm_00899	putative penicillin-binding protein	Cell envelope	Biosynthesis and degradation of murein sacculus and peptidoglycan	1.04876	0.886806	1.49591	1.55724	0.297727	0.232642	0.44715	0.670431	-0.751035	-0.654164
CDIF630erm_00904	CDIF630erm_00904	ABC-type transport system, ATP-binding protein	Transport and binding proteins	Amino acids, peptides and amines	1.77874	0.361139	1.24022	1.19814	1.38308	1.242	-0.538515	0.837005	-0.395659	0.880865
CDIF630erm_00907	CDIF630erm_00907	putative GTP-binding protein, HflX type	Unknown function	Unknown function	-2.0809	-2.0809	-1.33895	0.247338	-2.73403	-2.33873	0.741955	2.32824	-0.653134	-0.25783
CDIF630erm_00909	CDIF630erm_00909	putative hydrolase, NUDIX family	DNA metabolism	DNA replication, recombination, and repair	-0.307461	0.206375	-0.113672	0.158809	-1.03788	-0.493608	0.193788	-0.047566	-0.730415	-0.699983
CDIF630erm_00910	CDIF630erm_00910	IMPACT family member protein	Unknown function	Unknown function	-0.0751528	-0.246274	n.a.	0.120845	-0.321833	0.36985	n.a.	0.367119	-0.24668	0.616125
CDIF630erm_00913	NadE	NAD+ synthase	Biosynthesis of cofactors, prosthetic groups, and carriers	Pyridine nucleotides	-0.161213	-0.180319	-0.0926201	0.0963487	0.11369	-0.232333	0.0685928	0.276667	0.274903	-0.0520148
CDIF630erm_00914	CDIF630erm_00914	transcriptional regulatory protein	Regulatory functions	DNA interactions	1.02567	0.865563	0.91252	0.586637	0.958416	0.726976	-0.113145	-0.278926	-0.0672488	-0.138587
CDIF630erm_00915	CDIF630erm_00915	transcriptional regulator, LacI family	Regulatory functions	DNA interactions	n.a.	n.a.	0.661221	0.516378	n.a.	n.a.	n.a.	n.a.	n.a.	n.a.
CDIF630erm_00926	CDIF630erm_00926	uncharacterized protein	Unknown function	Unknown function	-1.22896	-0.0115082	-1.37405	-1.60676	-0.895767	-0.361776	-0.145084	-1.59525	0.333195	-0.350268
CDIF630erm_00928	FloX	putative flavodoxin	Energy metabolism	Electron transport	0.0582164	0.765505	0.013536	0.411482	0.205156	0.464895	-0.0446804	-0.354023	0.14694	-0.30061
CDIF630erm_00930	CDIF630erm_00930	putative universal stress protein A (UspA)	Cellular processes	Adaptations to atypical conditions	-0.949231	-0.223388	-0.216779	0.537108	-0.525609	-0.678975	0.732452	0.760496	0.423622	-0.455586
CDIF630erm_00936	BglC	6-phospho-beta-glucosidase	Energy metabolism	Glycolysis/gluconeogenesis	0.0124353	0.129472	1.77369	0.93003	0.22411	-0.0134872	1.76126	0.800558	0.211675	-0.142959
CDIF630erm_00944	Rbr1	putative rubrerythrin	Cellular processes	Adaptations to atypical conditions	-0.0221726	0.146087	0.688059	0.307468	0.305569	0.191513	0.710232	0.161381	0.327741	0.0454263
CDIF630erm_00945	PerR	peroxide-responsive repressor	Regulatory functions	DNA interactions	2.19471	n.a.	0.795493	-0.412263	n.a.	n.a.	-1.39921	n.a.	n.a.	n.a.
CDIF630erm_00946	Dsr	desulfoferrodoxin	Energy metabolism	Electron transport	-0.975883	-0.676395	0.0999508	-0.200218	-1.04852	-1.20093	1.07583	0.476177	-0.0726325	-0.524531
CDIF630erm_00947	CDIF630erm_00947	oxidative stress glutamate dehydrogenase (glutamate synthase-like) (rubredoxin)	Cellular processes	Adaptations to atypical conditions	-0.607096	-0.418477	0.100876	-0.360163	-0.443646	-0.42977	0.707972	0.0583141	0.16345	-0.0112933
CDIF630erm_00948	CDIF630erm_00948	putative metallo-beta-lactamase superfamily protein	Cell envelope	Biosynthesis and degradation of murein sacculus and peptidoglycan	-0.429351	n.a.	-0.565534	-0.63017	n.a.	-0.175025	-0.136183	n.a.	n.a.	n.a.
CDIF630erm_00951	CDIF630erm_00951	citrate (Re)-synthase	Central intermediary metabolism	Nitrogen metabolism	-4.75271	-3.95787	-2.03337	-3.70258	-4.00951	-4.86853	2.71933	0.255294	0.743197	-0.91066
CDIF630erm_00952	AcnB	aconitate hydratase	Energy metabolism	TCA cycle	-4.39591	-4.39972	-2.72992	-3.35725	-5.37513	-5.32272	1.66599	1.04247	-0.97922	-0.922998
CDIF630erm_00953	Icd	isocitrate dehydrogenase (NAD+)	Energy metabolism	TCA cycle	-3.2626	-4.05312	-1.96345	-2.41383	-4.22199	-3.77203	1.29915	1.6393	-0.959386	0.281094
CDIF630erm_00954	CDIF630erm_00954	transcriptional regulator, MarR family	Regulatory functions	DNA interactions	n.a.	1.43814	n.a.	n.a.	n.a.	n.a.	n.a.	n.a.	n.a.	n.a.
CDIF630erm_00955	CDIF630erm_00955	putative acetyltransferase	Central intermediary metabolism	Other	2.08214	2.72997	0.541474	0.418023	2.41787	1.90852	-1.54067	-2.31195	0.33573	-0.82145
CDIF630erm_00956	CDIF630erm_00956	putative nitroreductase-like oxidoreductase	Energy metabolism	Anaerobic	0.943749	2.09643	0.880251	0.927768	0.998182	0.945833	-0.0634976	-1.16866	0.054433	-1.15059
CDIF630erm_00959	CDIF630erm_00959	putative isomerase/hydrolase	Energy metabolism	Other	-1.37085	-0.495751	1.00614	0.900312	-1.27126	-0.505201	2.37699	1.39606	0.0995934	-0.00944996
CDIF630erm_00960	PurH'	phosphoribosylaminoimidazolecarboxamide formyltransferase	Purines, pyrimidines, nucleosides, and nucleotides	Purine ribonucleotide biosynthesis	0.302576	0.636721	0.488225	0.561241	0.0712881	0.569168	0.185648	-0.07548	-0.231288	-0.0675528
CDIF630erm_00963	Cwp25	putative cell wall-binding protein	Cell envelope	Biosynthesis and degradation of murein sacculus and peptidoglycan	n.a.	n.a.	n.a.	3.92437	n.a.	2.58602	n.a.	n.a.	n.a.	n.a.
CDIF630erm_00968	CDIF630erm_00968	putative AbgB-like amidohydrolase	Protein fate	Degradation of proteins, peptides, and glycopeptides	0.14894	0.0246236	1.46377	1.01719	0.547155	0.48192	1.31483	0.992571	0.398216	0.457296
CDIF630erm_00974	OppA	ABC-type transport system, oligopeptide-family extracellular solute-binding protein	Transport and binding proteins	Amino acids, peptides and amines	-0.380798	0.817995	0.28791	0.508916	-0.659759	-0.215978	0.668708	-0.30908	-0.278961	-1.03397
CDIF630erm_00985	CDIF630erm_00985	putative ADP-ribose binding protein	Unknown function	Enzymes of unknown specificity	1.15274	1.75894	0.804007	1.18476	0.616113	0.584657	-0.348733	-0.574184	-0.536627	-1.17428
CDIF630erm_00988	CDIF630erm_00988	dna binding domain, excisionase family	Unknown function	Unknown function	-0.221132	n.a.	-0.105291	-0.0337863	n.a.	n.a.	0.115841	n.a.	n.a.	n.a.
CDIF630erm_00989	ModA	ABC-type transport system, molybdenum-specific extracellular solute-binding protein	Transport and binding proteins	Anions	n.a.	n.a.	n.a.	n.a.	n.a.	-0.138742	n.a.	n.a.	n.a.	n.a.
CDIF630erm_00993	CDIF630erm_00993	ABC-type transport system, sugar-family extracellular solute-binding protein	Transport and binding proteins	Carbohydrates, organic alcohols, and acids	-1.6895	-1.40367	-0.488021	0.824762	0.793286	1.44148	1.20148	2.22843	2.48279	2.84515
CDIF630erm_00994	CDIF630erm_00994	ABC-type transport system, sugar-family ATP-binding protein	Transport and binding proteins	Carbohydrates, organic alcohols, and acids	0.893901	n.a.	0.519559	1.8134	3.43037	3.36991	-0.374342	n.a.	2.53647	n.a.
CDIF630erm_00999	Nnr	bifunctional NAD(P)H-hydrate repair enzyme Nnr	Unknown function	Unknown function	-0.517606	0.102297	0.566903	0.40756	n.a.	0.242495	1.08451	0.305263	n.a.	0.140199
CDIF630erm_01001	CDIF630erm_01001	putative protein modulating protease activity	Protein fate	Protein modification and repair	0.442826	0.630959	0.402125	1.70445	0.336042	1.74622	-0.0407002	1.07349	-0.106784	1.11526
CDIF630erm_01002	GlgC	glucose-1-phosphate adenylyltransferase	Energy metabolism	Biosynthesis and degradation of polysaccharides	n.a.	0.26928	n.a.	0.706774	n.a.	n.a.	n.a.	0.437494	n.a.	n.a.
CDIF630erm_01003	GlgD	glycogen biosynthesis protein	Energy metabolism	Biosynthesis and degradation of polysaccharides	n.a.	0.576527	n.a.	0.941569	n.a.	n.a.	n.a.	0.365042	n.a.	n.a.
CDIF630erm_01004	GlgA	glycogen synthase	Energy metabolism	Biosynthesis and degradation of polysaccharides	-1.01883	0.607586	0.109525	-0.0866187	n.a.	-0.0820052	1.12836	-0.694205	n.a.	-0.689591
CDIF630erm_01005	GlgP	glycogen phosphorylase	Energy metabolism	Biosynthesis and degradation of polysaccharides	0.455094	1.33623	0.77486	0.881047	n.a.	0.891388	0.319766	-0.455186	n.a.	-0.444845
CDIF630erm_01006	AmyB	amylopullulanase	Energy metabolism	Sugars	0.538787	1.94258	2.14739	2.09	n.a.	0.447519	1.6086	0.147427	n.a.	-1.49506
CDIF630erm_01007	CDIF630erm_01007	transcriptional regulator, GntR family	Regulatory functions	DNA interactions	-1.24673	-0.708903	-0.369171	-0.332413	0.444368	-0.0137131	0.877563	0.37649	1.6911	0.69519
CDIF630erm_01010	SpeE	spermidine synthase	Central intermediary metabolism	Polyamine biosynthesis	-1.13689	-1.64969	0.179474	1.07294	1.76758	1.85287	1.31636	2.72263	2.90447	3.50256
CDIF630erm_01011	SpeB	agmatinase	Central intermediary metabolism	Nitrogen metabolism	n.a.	n.a.	n.a.	0.00444789	1.48738	1.39363	n.a.	n.a.	n.a.	n.a.
CDIF630erm_01013	CDIF630erm_01013	ferredoxin hydrogenase	Unknown function	Unknown function	-1.20586	-0.635889	-2.35014	-2.94641	-1.57253	-2.25616	-1.14428	-2.31052	-0.366668	-1.62027
CDIF630erm_01017	CDIF630erm_01017	uncharacterized protein	Unknown function	Unknown function	n.a.	n.a.	-0.489142	n.a.	n.a.	n.a.	n.a.	n.a.	n.a.	n.a.
CDIF630erm_01018	CDIF630erm_01018	hypothetical protein	Unknown function	Unknown function	-0.584227	-1.14724	-0.534891	-0.796586	-0.943915	-0.846277	0.0493359	0.350652	-0.359687	0.300961
CDIF630erm_01020	OpuCA	ABC-type transport system, glycine betaine/carnitine/choline ATP-binding protein	Transport and binding proteins	Amino acids, peptides and amines	-1.30596	n.a.	1.37103	2.25379	-0.553749	n.a.	2.677	n.a.	0.752216	n.a.
CDIF630erm_01021	OpuCC	ABC-type transport system, glycine betaine/carnitine/choline permease	Transport and binding proteins	Amino acids, peptides and amines	n.a.	n.a.	1.47905	1.46357	n.a.	-1.56738	n.a.	n.a.	n.a.	n.a.
CDIF630erm_01029	CDIF630erm_01029	transcriptional regulator, phage-type	Regulatory functions	DNA interactions	n.a.	n.a.	n.a.	1.04329	n.a.	n.a.	n.a.	n.a.	n.a.	n.a.
CDIF630erm_01121	RpsA	30S ribosomal protein S1	Protein synthesis	Ribosomal proteins: synthesis and modification	0.796905	0.536164	0.92461	1.03014	0.788984	0.42243	0.127705	0.493978	-0.00792135	-0.113734
CDIF630erm_01130	CDIF630erm_01130	putative serine-pyruvate aminotransferase	Amino acid biosynthesis	Pyruvate family	-1.56242	-2.16058	-0.651677	1.54791	-2.39855	-0.890368	0.91074	3.7085	-0.836129	1.27022
CDIF630erm_01131	Hpr	hydroxypyruvate reductase	Amino acid biosynthesis	Serine family	n.a.	n.a.	-1.14922	3.81397	n.a.	3.24112	n.a.	n.a.	n.a.	n.a.
CDIF630erm_01132	CDIF630erm_01132	uncharacterized protein, UCP033563-like	Unknown function	Unknown function	-1.7064	-2.33539	-0.220636	1.05728	-1.58946	-0.302151	1.48577	3.39267	0.11694	2.03324
CDIF630erm_01138	CDIF630erm_01138	cys-tRNA(Pro)/cys-tRNA(Cys) deacylase	Unknown function	Unknown function	-0.00876526	n.a.	n.a.	-0.0647076	0.258611	0.501894	n.a.	n.a.	0.267376	n.a.
CDIF630erm_01139	FumA	fumarate hydratase class i, subunit A	Energy metabolism	TCA cycle	n.a.	n.a.	n.a.	n.a.	1.87842	2.74599	n.a.	n.a.	n.a.	n.a.
CDIF630erm_01140	FumB	fumarate hydratase class i, subunit B	Energy metabolism	TCA cycle	n.a.	n.a.	n.a.	n.a.	n.a.	2.6705	n.a.	n.a.	n.a.	n.a.
CDIF630erm_01141	YtsJ	malate dehydrogenase (oxaloacetate-decarboxylating)	Central intermediary metabolism	One-carbon metabolism	-0.273984	-0.514275	n.a.	-0.661075	2.18265	2.34518	n.a.	-0.1468	2.45663	2.85945
CDIF630erm_01142	CDIF630erm_01142	putative acyl-CoA N-acyltransferase	Unknown function	Unknown function	0.611755	n.a.	n.a.	0.583175	n.a.	n.a.	n.a.	n.a.	n.a.	n.a.
CDIF630erm_01144	CDIF630erm_01144	S1 RNA binding domain protein	Unknown function	Unknown function	-0.657684	n.a.	-0.193723	-0.682169	-0.561333	-0.948085	0.463961	n.a.	0.0963503	n.a.
CDIF630erm_01147	NagB	glucosamine-6-phosphate deaminase	Central intermediary metabolism	Amino sugars	n.a.	n.a.	0.260021	n.a.	0.0679603	n.a.	n.a.	n.a.	n.a.	n.a.
CDIF630erm_01159	CDIF630erm_01159	putative transcriptional regulator, HTH	Regulatory functions	DNA interactions	0.0437841	n.a.	n.a.	n.a.	0.788201	n.a.	n.a.	n.a.	0.744417	n.a.
CDIF630erm_01160	PotA	ABC-type transport system, spermidine/putrescine ATP-binding protein	Transport and binding proteins	Amino acids, peptides and amines	-0.735285	-0.996226	n.a.	-0.252308	-0.0481661	-0.0511432	n.a.	0.743918	0.687119	0.945083
CDIF630erm_01177	CDIF630erm_01177	hypothetical protein	Unknown function	Unknown function	0.512916	n.a.	0.536108	n.a.	n.a.	n.a.	0.0231918	n.a.	n.a.	n.a.
CDIF630erm_01178	CDIF630erm_01178	putative helicase, superfamily 1, UvrD-family	DNA metabolism	DNA replication, recombination, and repair	n.a.	n.a.	n.a.	1.54603	2.35571	n.a.	n.a.	n.a.	n.a.	n.a.
CDIF630erm_01180	AddB	ATP-dependent nuclease subunit B	DNA metabolism	DNA replication, recombination, and repair	0.638209	0.50924	0.290212	0.457867	n.a.	0.033026	-0.347997	-0.0513725	n.a.	-0.476214
CDIF630erm_01181	AddA	ATP-dependent nuclease subunit A	DNA metabolism	DNA replication, recombination, and repair	-0.107662	0.683177	-0.00846611	0.449732	0.00240033	-0.224377	0.099196	-0.233446	0.110062	-0.907555
CDIF630erm_01183	SbcC	nuclease SbcCD subunit C	DNA metabolism	DNA replication, recombination, and repair	0.59465	-2.01144	-0.220756	0.00619807	n.a.	0.279418	-0.815407	2.01764	n.a.	2.29086
CDIF630erm_01184	CDIF630erm_01184	putative membrane protein	Cellular processes	Pathogenesis	n.a.	n.a.	-0.0172565	0.361052	n.a.	n.a.	n.a.	n.a.	n.a.	n.a.
CDIF630erm_01186	PepT1	peptidase T	Protein fate	Degradation of proteins, peptides, and glycopeptides	-0.280174	-0.415601	0.0170768	-0.536919	0.133824	0.35133	0.297251	-0.121318	0.413998	0.766931
CDIF630erm_01187	Cwp18	putative cell wall-binding protein	Cell envelope	Other	n.a.	0.00692921	n.a.	n.a.	n.a.	1.01125	n.a.	n.a.	n.a.	1.00432
CDIF630erm_01188	CDIF630erm_01188	putative phosphodiesterase	Unknown function	Enzymes of unknown specificity	-0.266169	-0.179572	n.a.	-0.342995	n.a.	n.a.	n.a.	-0.163423	n.a.	n.a.
CDIF630erm_01189	PpnK	NAD+ kinase	Energy metabolism	Sugars	n.a.	n.a.	n.a.	0.594281	n.a.	n.a.	n.a.	n.a.	n.a.	n.a.
CDIF630erm_01193	CDIF630erm_01193	YbaK/aminoacyl-tRNA synthetase-associated protein	Regulatory functions	RNA interactions	n.a.	0.63921	1.11785	n.a.	n.a.	-0.449481	n.a.	n.a.	n.a.	-1.08869
CDIF630erm_01194	Bcd	butyryl-CoA dehydrogenase, catalytic subunit	Fatty acid and phospholipid metabolis	Degradation	-1.34379	0.808485	0.226977	0.0348012	-0.150141	0.72168	1.57077	-0.773684	1.19365	-0.0868052
CDIF630erm_01195	EtfB3	butyryl-CoA dehydrogenase, electron transfer flavoprotein beta subunit	Energy metabolism	Electron transport	-2.44509	0.12161	-1.08221	-1.2833	-2.50465	-0.61542	1.36289	-1.40491	-0.0595561	-0.737029
CDIF630erm_01196	EtfA3	butyryl-CoA dehydrogenase, electron transfer flavoprotein alpha subunit	Energy metabolism	Electron transport	-1.44811	1.00832	-0.255003	-1.40326	-0.682765	-0.0141099	1.19311	-2.41158	0.765345	-1.02243
CDIF630erm_01197	Crt2	short-chain-enoyl-CoA hydratase	Fatty acid and phospholipid metabolis	Biosynthesis	-2.14813	0.485718	-0.377116	-1.23326	-0.574639	0.349902	1.77101	-1.71897	1.57349	-0.135817
CDIF630erm_01198	Hbd	3-hydroxybutyryl-CoA dehydrogenase	Fatty acid and phospholipid metabolis	Degradation	-2.81864	-0.788035	-0.617658	-0.65025	-0.805219	0.149652	2.20098	0.137785	2.01342	0.937687
CDIF630erm_01199	ThlA1	acetyl-CoA C-acetyltransferase	Fatty acid and phospholipid metabolism	Other	-1.81739	0.088221	0.0299803	-0.304539	-0.297056	0.831936	1.84737	-0.39276	1.52033	0.743715
CDIF630erm_01201	CDIF630erm_01201	nucleoid-associated protein, NdpA-like	Unknown function	Unknown function	0.907253	0.232792	n.a.	n.a.	n.a.	1.01262	n.a.	n.a.	n.a.	0.779824
CDIF630erm_01207	CcpA	transcriptional regulator, LacI family	Regulatory functions	DNA interactions	0.308203	-0.160172	0.759332	0.478876	-0.439501	-0.766666	0.451129	0.639048	-0.747704	-0.606494
CDIF630erm_01214	CDIF630erm_01214	bifunctional transcriptional regulator/aminotransferase	Regulatory functions	Other	-0.355247	n.a.	n.a.	0.210019	n.a.	-0.479342	n.a.	n.a.	n.a.	n.a.
CDIF630erm_01216	ApeA	aminopeptidase ApeA	Protein fate	Degradation of proteins, peptides, and glycopeptides	0.885233	0.35113	0.827787	0.809541	0.665336	0.579732	-0.0574459	0.458411	-0.219897	0.228602
CDIF630erm_01220	CDIF630erm_01220	PTS system, mannose-type IIB component	Signal transduction	PTS	1.00466	n.a.	0.499362	0.220974	n.a.	1.4844	-0.505301	n.a.	n.a.	n.a.
CDIF630erm_01223	CDIF630erm_01223	transcriptional regulator, LysR family	Regulatory functions	DNA interactions	0.751767	0.928782	n.a.	n.a.	n.a.	n.a.	n.a.	n.a.	n.a.	n.a.
CDIF630erm_01224	CDIF630erm_01224	putative lipoprotein	Unknown function	Unknown function	1.13129	n.a.	n.a.	n.a.	n.a.	n.a.	n.a.	n.a.	n.a.	n.a.
CDIF630erm_01225	MoeA	molybdopterin molybdotransferase	Biosynthesis of cofactors, prosthetic	Molybdopterin	0.444997	1.4632	n.a.	0.77585	n.a.	n.a.	n.a.	-0.687353	n.a.	n.a.
CDIF630erm_01229	CDIF630erm_01229	putative membrane protein	Transport and binding proteins	Amino acids, peptides and amines	n.a.	n.a.	n.a.	2.57578	1.36296	1.01241	n.a.	n.a.	n.a.	n.a.
CDIF630erm_01230	CDIF630erm_01230	putative peptidase, M20D family	Protein fate	Degradation of proteins, peptides, and glycopeptides	0.478856	1.59406	1.79005	2.16921	-0.037549	-0.121869	1.31119	0.575149	-0.516405	-1.71593
CDIF630erm_01264	CDIF630erm_01264	choline trimethylamine-lyase	Energy metabolism	Fermentation	n.a.	n.a.	2.16013	0.259423	n.a.	2.76588	n.a.	n.a.	n.a.	n.a.
CDIF630erm_01266	CDIF630erm_01266	transcriptional regulator, RmlC-type	Regulatory functions	DNA interactions	-0.253008	-0.431754	n.a.	-0.864793	-0.848861	-0.488951	n.a.	-0.433039	-0.595853	-0.0571972
CDIF630erm_01270	CDIF630erm_01270	putative nitroreductase-like oxidoreductase	Central intermediary metabolism	Nitrogen metabolism	1.38176	0.609743	-0.248792	-0.161521	-0.548157	-0.630179	-1.63056	-0.771264	-1.92992	-1.23992
CDIF630erm_01275	PolA	DNA polymerase I (POLI)	DNA metabolism	DNA replication, recombination, and repair	-0.980329	-0.607825	-0.245166	-0.418354	0.228093	-0.727752	0.735163	0.189472	1.20842	-0.119926
CDIF630erm_01276	CoaE	dephospho-CoA kinase	Biosynthesis of cofactors, prosthetic groups, and carriers	Pantothenate and coenzyme A	n.a.	1.73574	n.a.	1.12638	n.a.	n.a.	n.a.	-0.609363	n.a.	n.a.
CDIF630erm_01278	CDIF630erm_01278	putative solute-binding lipoprotein	Transport and binding proteins	Amino acids, peptides and amines	0.788224	0.0440888	1.59216	1.11885	1.10688	0.510867	0.803939	1.07476	0.318653	0.466778
CDIF630erm_01281	GloA	lactoylglutathione lyase	Cellular processes	Detoxification	-0.685486	n.a.	-0.229219	-0.0428726	n.a.	n.a.	0.456267	n.a.	n.a.	n.a.
CDIF630erm_01282	CDIF630erm_01282	putative SH3-domain protein	Cell envelope	Biosynthesis and degradation of murein sacculus and peptidoglycan	2.72324	n.a.	2.98538	2.29851	2.78138	2.3737	0.262142	n.a.	0.058139	n.a.
CDIF630erm_01284	RnfC	electron transport complex protein	Energy metabolism	Electron transport	-0.98271	-0.97175	-0.716767	-1.32713	-0.276647	-0.713427	0.265943	-0.355378	0.706062	0.258323
CDIF630erm_01285	RnfD	electron transport complex protein	Energy metabolism	Electron transport	0.491039	0.127099	1.15961	1.05917	0.540712	0.770621	0.66857	0.932074	0.0496729	0.643523
CDIF630erm_01286	RnfG	electron transport complex protein	Energy metabolism	Electron transport	-0.0399919	n.a.	0.898393	0.279481	n.a.	n.a.	0.938385	n.a.	n.a.	n.a.
CDIF630erm_01287	RnfE	electron transport complex protein	Energy metabolism	Electron transport	n.a.	n.a.	1.17442	n.a.	n.a.	n.a.	n.a.	n.a.	n.a.	n.a.
CDIF630erm_01289	RnfB	electron transport complex protein	Energy metabolism	Electron transport	-0.812841	-0.21964	1.52795	0.336898	2.1791	0.935119	2.34079	0.556538	2.99194	1.15476
CDIF630erm_01290	CDIF630erm_01290	putative maf-like protein	Cellular processes	Cell division	-0.715114	-0.784501	n.a.	n.a.	n.a.	-1.17504	n.a.	n.a.	n.a.	-0.390541
CDIF630erm_01292	MreB2	rod shape-determining protein MreB	Cell envelope	Biosynthesis and degradation of murein sacculus and peptidoglycan	-0.0495172	-1.69378	1.05823	0.0588407	-0.584416	-1.51373	1.10775	1.75262	-0.534899	0.180049
CDIF630erm_01293	MreC	rod shape-determining protein MreC	Cell envelope	Biosynthesis and degradation of murein sacculus and peptidoglycan	0.691551	0.00748036	0.403214	0.814187	0.370433	-0.355745	-0.288337	0.806706	-0.321118	-0.363225
CDIF630erm_01295	CDIF630erm_01295	putative penicillin-binding protein with a N-terminal TonB-box	Cell envelope	Biosynthesis and degradation of murein sacculus and peptidoglycan	-0.963325	-0.229663	3.59999	0.478258	n.a.	-1.11053	4.56331	0.707921	n.a.	-0.880872
CDIF630erm_01297	MinD	septum site-determining protein MinD (cell division inhibitor MinD)	Cellular processes	Cell division	0.517632	-0.488765	-0.218625	-0.124075	0.27198	-0.442364	-0.736257	0.364689	-0.245653	0.0464004
CDIF630erm_01300	MgsA	methylglyoxal synthase	Energy metabolism	Other	0.109239	n.a.	0.0739561	n.a.	n.a.	n.a.	-0.0352826	n.a.	n.a.	n.a.
CDIF630erm_01303	CDIF630erm_01303	uncharacterized protein, transglutaminase-like	Unknown function	Unknown function	n.a.	n.a.	n.a.	n.a.	2.10835	n.a.	n.a.	n.a.	n.a.	n.a.
CDIF630erm_01304	FprA	flavo-diiron protein FprA	Energy metabolism	Anaerobic	-0.570836	-0.109233	-0.224481	-0.15979	-0.394043	-0.052527	0.346355	-0.050557	0.176794	0.0567061
CDIF630erm_01305	CDIF630erm_01305	putative radical SAM-superfamily protein	Unknown function	Enzymes of unknown specificity	0.694003	0.792138	0.78175	0.534856	0.786835	0.734844	0.0877474	-0.257282	0.0928319	-0.0572939
CDIF630erm_01306	CDIF630erm_01306	radical SAM-linked protein	Unknown function	Unknown function	0.686361	0.335097	0.507121	0.729285	0.530357	0.731651	-0.17924	0.394188	-0.156003	0.396553
CDIF630erm_01308	RplU	50S ribosomal protein L21	Protein synthesis	Ribosomal proteins: synthesis and modification	0.552967	-0.108716	-0.010736	-0.347831	0.043388	-0.321679	-0.563703	-0.239116	-0.509578	-0.212964
CDIF630erm_01310	RpmA	50S ribosomal protein L27	Protein synthesis	Ribosomal proteins: synthesis and modification	0.768938	0.271382	0.3468	-0.37462	0.887888	n.a.	-0.422138	-0.646002	0.118951	n.a.
CDIF630erm_01311	ObgE	Spo0B-associated GTP-binding protein	Protein synthesis	Other	0.196708	-0.339284	-0.047125	0.00703694	-0.733593	-0.754317	-0.243833	0.346321	-0.930301	-0.415033
CDIF630erm_01312	CDIF630erm_01312	rna-binding protein, yhby family	Protein synthesis	Ribosomal proteins: synthesis and modification	0.586689	-0.000848601	0.418127	-0.0688499	n.a.	-0.890059	-0.168562	-0.0680013	n.a.	-0.88921
CDIF630erm_01317	CDIF630erm_01317	transcriptional regulator, GntR family	Regulatory functions	DNA interactions	n.a.	-0.389943	n.a.	-0.699456	0.229511	-0.0627638	n.a.	-0.309512	n.a.	0.327179
CDIF630erm_01323	AckA	acetate kinase	Energy metabolism	Fermentation	-0.840951	-1.09558	-0.613355	-0.868838	-0.176304	-0.101052	0.227595	0.226741	0.664647	0.994528
CDIF630erm_01326	FapR	fatty acid and phospholipid biosynthesis regulator	Regulatory functions	DNA interactions	n.a.	n.a.	n.a.	n.a.	1.90969	n.a.	n.a.	n.a.	n.a.	n.a.
CDIF630erm_01327	PlsX	phosphate acyltransferase	Fatty acid and phospholipid metabolism	Biosynthesis	n.a.	1.17797	n.a.	n.a.	0.519911	1.01791	n.a.	n.a.	n.a.	-0.160057
CDIF630erm_01328	FabH	beta-ketoacyl-[acyl-carrier-protein] synthase 3	Fatty acid and phospholipid metabolism	Biosynthesis	2.0905	1.10055	1.85562	1.45608	2.04407	1.74389	-0.234873	0.355532	-0.0464242	0.643343
CDIF630erm_01329	FabK	enoyl-[acyl-carrier-protein] reductase (NADH)	Fatty acid and phospholipid metabolis	Biosynthesis	2.44283	0.482061	-0.115965	-0.542463	2.51937	0.973383	-2.5588	-1.02452	0.0765359	0.491322
CDIF630erm_01330	FabD	malonyl CoA-acyl carrier protein transacylase	Fatty acid and phospholipid metabolism	Biosynthesis	1.32295	0.998871	0.995321	0.856431	1.49619	1.60694	-0.327624	-0.142439	0.173241	0.608072
CDIF630erm_01331	FabG1	3-oxoacyl-[acyl-carrier-protein] reductase	Fatty acid and phospholipid metabolism	Biosynthesis	0.357818	-0.0168825	n.a.	0.49927	-0.898424	-0.532696	n.a.	0.516152	-1.25624	-0.515814
CDIF630erm_01333	FabF	3-oxoacyl-[acyl-carrier-protein] synthase 2	Fatty acid and phospholipid metabolism	Biosynthesis	1.24449	0.951259	1.1593	1.67822	1.43982	1.22421	-0.0851956	0.726958	0.195331	0.272949
CDIF630erm_01339	CDIF630erm_01339	putative N-acetyltransferase	Protein fate	Protein modification and repair	n.a.	-0.409889	n.a.	n.a.	0.306326	n.a.	n.a.	n.a.	n.a.	n.a.
CDIF630erm_01340	Fbp	fructose-1,6-bisphosphatase	Energy metabolism	Glycolysis/gluconeogenesis	0.358957	0.533182	-0.551989	-0.458803	n.a.	-0.251832	-0.910946	-0.991985	n.a.	-0.785014
CDIF630erm_01349	CDIF630erm_01349	alkaline shock protein	Unknown function	Unknown function	-0.138075	-0.197083	-0.177596	0.397401	-0.350857	-0.91613	-0.0395207	0.594484	-0.212782	-0.719046
CDIF630erm_01350	NusB	N utilization substance protein B	Transcription	Transcription factors	0.78144	0.400863	0.601458	-0.138675	0.852498	-0.0248573	-0.179981	-0.539538	0.071058	-0.42572
CDIF630erm_01354	IspA	geranylgeranyl pyrophosphate synthase	Biosynthesis of cofactors, prosthetic	Other	-1.38135	-0.605082	-1.39686	-1.48955	-1.0509	-0.940313	-0.0155136	-0.884465	0.330447	-0.33523
CDIF630erm_01356	Dxs	1-deoxy-D-xylulose-5-phosphate synthase	Biosynthesis of cofactors, prosthetic groups, and carriers	Thiamine	n.a.	n.a.	0.182334	n.a.	n.a.	n.a.	n.a.	n.a.	n.a.	n.a.
CDIF630erm_01357	YqxC	putative rRNA methyltransferase	Unknown function	Unknown function	n.a.	n.a.	n.a.	n.a.	n.a.	1.30017	n.a.	n.a.	n.a.	n.a.
CDIF630erm_01358	RecN	DNA repair protein RecN	DNA metabolism	DNA replication, recombination, and repair	n.a.	-0.127343	n.a.	n.a.	n.a.	1.09032	n.a.	n.a.	n.a.	1.21766
CDIF630erm_01360	CDIF630erm_01360	putative N-acetyltransferase	Unknown function	Unknown function	-1.56107	-0.084835	-0.572377	0.223589	n.a.	-1.10615	0.988693	0.308424	n.a.	-1.02132
CDIF630erm_01363	Spo0A	stage 0 sporulation protein A	n.a.	n.a.	1.20424	1.75444	0.448824	0.2054	1.26161	2.10351	-0.755416	-1.54904	0.057365	0.349076
CDIF630erm_01365	CDIF630erm_01365	hypothetical protein	Unknown function	Unknown function	0.795895	0.366984	0.580437	0.628391	0.651323	0.239847	-0.215458	0.261407	-0.144572	-0.127137
CDIF630erm_01366	CDIF630erm_01366	putative glycosyl transferase, family 2	Cell envelope	Biosynthesis and degradation of surface polysaccharides and lipopolysaccharides	n.a.	-0.735576	n.a.	n.a.	n.a.	n.a.	n.a.	n.a.	n.a.	n.a.
CDIF630erm_01368	CDIF630erm_01368	hypothetical protein	Unknown function	Unknown function	0.340045	0.202214	n.a.	n.a.	n.a.	n.a.	n.a.	n.a.	n.a.	n.a.
CDIF630erm_01369	NudF	ADP-ribose pyrophosphatase	DNA metabolism	DNA replication, recombination, and repair	n.a.	0.36728	n.a.	n.a.	n.a.	n.a.	n.a.	n.a.	n.a.	n.a.
CDIF630erm_01372	DeoB	phosphopentomutase	Purines, pyrimidines, nucleosides, and nucleotides	Other	0.481794	0.228992	n.a.	0.068639	-0.0162029	-0.0691783	n.a.	-0.160353	-0.497997	-0.29817
CDIF630erm_01373	PupG	purine-nucleoside phosphorylase	Purines, pyrimidines, nucleosides, and nucleotides	Salvage of nucleosides and nucleotides	-0.178668	-0.427766	-0.503747	-0.690234	-0.681135	-0.622226	-0.325079	-0.262467	-0.502467	-0.19446
CDIF630erm_01374	Pdp	pyrimidine-nucleoside phosphorylase	Purines, pyrimidines, nucleosides, and nucleotides	Other	-1.57217	-0.492138	n.a.	-1.49678	-2.16336	n.a.	n.a.	-1.00464	-0.591186	n.a.
CDIF630erm_01375	CDIF630erm_01375	uncharacterized protein, YceG-like	Unknown function	Unknown function	0.59956	n.a.	n.a.	n.a.	n.a.	n.a.	n.a.	n.a.	n.a.	n.a.
CDIF630erm_01377	YrrO	putative protease YrrO	Energy metabolism	Amino acids and amines	0.691309	-0.809745	-0.269815	-0.599525	-0.39616	-0.655752	-0.961124	0.210221	-1.08747	0.153993
CDIF630erm_01381	CDIF630erm_01381	putative lipoprotein	Transport and binding proteins	Unknown substrate	n.a.	1.92586	n.a.	n.a.	n.a.	1.06406	n.a.	n.a.	n.a.	-0.861801
CDIF630erm_01398	Efp	elongation factor P (EF-p)	Protein synthesis	Translation factors	-0.0656588	-0.102036	-0.249659	-0.5577	-0.240351	-0.218729	-0.184	-0.455665	-0.174692	-0.116693
CDIF630erm_01400	Rnc	ribonuclease III	Transcription	RNA processing	n.a.	n.a.	n.a.	n.a.	0.990654	0.665165	n.a.	n.a.	n.a.	n.a.
CDIF630erm_01402	Smc	structural maintenance chromosome protein SMC	DNA metabolism	Chromosome-associated proteins	-0.0378475	-0.0380592	-0.207658	-0.0767994	-0.361337	-0.241642	-0.169811	-0.0387402	-0.32349	-0.203582
CDIF630erm_01403	FtsY	signal recognition particle receptor	Protein fate	Protein and peptide secretion and trafficking	-0.908087	-0.576305	-0.225634	-0.213347	-1.06333	-0.617084	0.682453	0.362958	-0.155239	-0.0407797
CDIF630erm_01405	Ffh	signal recognition particle protein	Protein fate	Protein and peptide secretion and trafficking	2.08675	0.778112	-0.793319	-0.99546	-1.23345	-0.985578	-2.88007	-1.77357	-3.3202	-1.76369
CDIF630erm_01406	RpsP	30S ribosomal protein S16	Protein synthesis	Ribosomal proteins: synthesis and modification	1.00643	n.a.	0.432408	0.21844	0.938477	n.a.	-0.574018	n.a.	-0.067949	n.a.
CDIF630erm_01408	RimM	16S rRNA processing protein RimM	Transcription	RNA processing	0.189325	-0.565512	n.a.	-0.397368	n.a.	-0.350326	n.a.	0.168144	n.a.	0.215187
CDIF630erm_01410	RplS	50S ribosomal protein L19	Protein synthesis	Ribosomal proteins: synthesis and modification	0.837022	0.441427	0.456155	0.0762952	1.30841	0.434703	-0.380867	-0.365132	0.471386	-0.00672417
CDIF630erm_01411	CDIF630erm_01411	putative GTPase, MG442 type	Protein synthesis	Other	n.a.	2.22466	n.a.	n.a.	n.a.	1.22551	n.a.	n.a.	n.a.	-0.999154
CDIF630erm_01414	NrdZ	vitamin B12-dependent ribonucleoside-diphosphate reductase	Purines, pyrimidines, nucleosides, and nucleotides	2'-Deoxyribonucleotide metabolism	0.336957	-0.893595	0.255286	0.261555	0.967269	-0.0227688	-0.0816714	1.15515	0.630312	0.870827
CDIF630erm_01416	CDIF630erm_01416	putative (S)-2-hydroxy-acid oxidase	Energy metabolism	Electron transport	-0.0432569	0.321031	0.18945	0.13568	-0.0160029	0.241938	0.232707	-0.185351	0.027254	-0.0790925
CDIF630erm_01427	TopA	DNA topoisomerase I	DNA metabolism	DNA replication, recombination, and repair	1.42478	0.32187	n.a.	1.4035	n.a.	0.991678	n.a.	1.08163	n.a.	0.669808
CDIF630erm_01428	CodY	transcriptional regulator, GTP-sensing pleiotropic repressor	Regulatory functions	DNA interactions	-0.51511	-0.778601	0.149361	0.623403	-0.773618	-0.522551	0.664471	1.402	-0.258508	0.25605
CDIF630erm_01431	IscR	transcriptional regulator of cysteine biosynthesis	Unknown function	Unknown function	-0.858155	n.a.	n.a.	1.9937	n.a.	n.a.	n.a.	n.a.	n.a.	n.a.
CDIF630erm_01432	IscS2	cysteine desulfurase	Biosynthesis of cofactors, prosthetic	Thiamine	-1.97993	-1.65984	-2.26209	1.42607	-2.24154	-2.42689	-0.282154	3.08591	-0.261609	-0.76705
CDIF630erm_01433	CDIF630erm_01433	fe-s iron-sulfur cluster assembly protein, nifu family	Biosynthesis of cofactors, prosthetic groups, and carriers	Other	-2.02355	-2.00719	-2.48809	1.01673	-2.49132	-2.86417	-0.464541	3.02392	-0.467774	-0.856977
CDIF630erm_01434	MnmA	transfer RNA-specific 2-thiouridylase MnmA	Protein synthesis	tRNA and rRNA base modification	0.182918	-0.116461	n.a.	-0.491276	-0.390977	n.a.	n.a.	-0.374815	-0.573894	n.a.
CDIF630erm_01436	AlaS	alanine-tRNA synthetase	Protein synthesis	tRNA aminoacylation	-0.331355	-0.527884	-0.296822	-0.958636	-0.450177	-0.13196	0.034533	-0.430752	-0.118822	0.395923
CDIF630erm_01439	CDIF630erm_01439	putative holliday junction resolvase	Unknown function	Unknown function	0.518274	0.660931	0.0566621	-0.582751	n.a.	n.a.	-0.461612	-1.24368	n.a.	n.a.
CDIF630erm_01441	Fur	transcriptional regulator, Fur family	Regulatory functions	DNA interactions	-0.136531	-0.0276147	-0.216613	0.00483112	n.a.	-0.790364	-0.0800825	0.0324458	n.a.	-0.762749
CDIF630erm_01443	CDIF630erm_01443	ribonuclease J family protein	Unknown function	Unknown function	-0.823461	-1.44647	-0.781342	-0.827671	-1.09753	-0.601661	0.0421197	0.618803	-0.274064	0.844813
CDIF630erm_01453	CDIF630erm_01453	transcriptional regulator, MarR family	Regulatory functions	DNA interactions	0.0998444	0.684822	n.a.	0.13332	n.a.	n.a.	n.a.	-0.551501	n.a.	n.a.
CDIF630erm_01454	PepA	cytosol aminopeptidase	Protein fate	Degradation of proteins, peptides, and glycopeptides	-0.314476	-0.64637	-0.0646218	0.208962	-0.349294	-0.309842	0.249854	0.855332	-0.0348181	0.336527
CDIF630erm_01458	NpdA	NAD-dependent deacetylase, Sir2 family	Protein fate	Protein modification and repair	-1.26957	-1.37188	-0.554458	-0.504638	-0.802491	-0.847098	0.715112	0.867239	0.467079	0.524779
CDIF630erm_01459	Acd	mannosyl-glycoprotein endo-beta-N-acetylglucosamidase	Protein fate	Degradation of proteins, peptides, and glycopeptides	n.a.	1.33696	-0.388695	n.a.	n.a.	0.396261	n.a.	n.a.	n.a.	-0.940699
CDIF630erm_01461	RimP	ribosome maturation factor rimp	Unknown function	Unknown function	-0.0619578	-0.603268	-0.371934	-0.754201	-0.361471	-0.428711	-0.309976	-0.150933	-0.299513	0.174558
CDIF630erm_01462	NusA	transcription elongation protein	Transcription	Transcription factors	0.747081	n.a.	-0.418405	-0.166263	2.23471	1.18574	-1.16549	n.a.	1.48763	n.a.
CDIF630erm_01463	CDIF630erm_01463	uncharacterized protein	Transcription	Other	-1.50202	n.a.	-0.797347	-1.15951	n.a.	-1.18082	0.704669	n.a.	n.a.	n.a.
CDIF630erm_01465	InfB	translation initiation factor IF-2	Protein synthesis	Translation factors	-0.893091	-0.81601	-1.08773	-1.10835	-1.22356	-0.726195	-0.194639	-0.292338	-0.33047	0.0898154
CDIF630erm_01466	RbfA	Ribosome-binding factor A	n.a.	n.a.	0.863565	1.25773	-0.0314022	0.43539	n.a.	-0.0188814	-0.894967	-0.822341	n.a.	-1.27661
CDIF630erm_01470	TruB	tRNA pseudouridine synthase B	Biosynthesis of cofactors, prosthetic groups, and carriers	Riboflavin, FMN, and FAD	n.a.	n.a.	n.a.	n.a.	0.30339	n.a.	n.a.	n.a.	n.a.	n.a.
CDIF630erm_01471	RibF	riboflavin biosynthesis protein	Unknown function	Unknown function	n.a.	-0.252694	n.a.	-0.65696	0.408363	0.0658921	n.a.	-0.404267	n.a.	0.318586
CDIF630erm_01472	RpsO	30S ribosomal protein S15	Protein synthesis	Ribosomal proteins: synthesis and modification	0.454154	n.a.	0.322846	0.054229	n.a.	n.a.	-0.131308	n.a.	n.a.	n.a.
CDIF630erm_01474	Pnp	polyribonucleotide nucleotidyltransferase	Transcription	Degradation of RNA	-0.0650478	-0.251256	-0.459612	-0.779291	-0.148736	-0.116834	-0.394564	-0.528035	-0.0836882	0.134422
CDIF630erm_01476	CDIF630erm_01476	putative peptidase, M16 family	Protein fate	Degradation of proteins, peptides, and glycopeptides	-0.429849	-0.255114	0.208369	0.323971	-0.690321	-0.496866	0.638218	0.579085	-0.260472	-0.241753
CDIF630erm_01478	DapG	aspartokinase	Amino acid biosynthesis	Aspartate family	0.519133	-1.17024	-0.494345	-0.813677	0.355151	-2.01037	-1.01348	0.356568	-0.163982	-0.840123
CDIF630erm_01480	FtsK	DNA FtsK/SpoIIIE translocase	DNA metabolism	DNA replication, recombination, and repair	n.a.	1.26563	0.906962	0.199066	n.a.	1.16789	n.a.	-1.06656	n.a.	-0.0977345
CDIF630erm_01482	RimO	ribosomal protein S12 methylthiotransferase	Protein synthesis	Ribosomal proteins: synthesis and modification	n.a.	0.391663	n.a.	n.a.	n.a.	-0.16288	n.a.	n.a.	n.a.	-0.554543
CDIF630erm_01484	RecA	protein RecA (Recombinase a)	DNA metabolism	DNA replication, recombination, and repair	1.30021	0.692538	1.57075	1.16948	1.85102	1.58231	0.270537	0.47694	0.550811	0.889769
CDIF630erm_01485	CDIF630erm_01485	RNase Y	Transcription	Degradation of RNA	0.650268	0.313523	n.a.	-0.279514	1.73386	1.00862	n.a.	-0.593036	1.08359	0.695096
CDIF630erm_01486	CDIF630erm_01486	putative DNA helicase, UvrD/REP type	DNA metabolism	DNA replication, recombination, and repair	-0.0216075	-0.38955	0.403968	0.433702	n.a.	-0.779588	0.425576	0.823253	n.a.	-0.390038
CDIF630erm_01489	CDIF630erm_01489	putative phage tyrosine recombinase	DNA metabolism	DNA replication, recombination, and repair	-0.129106	-0.130529	1.37868	-0.156185	0.113622	0.864626	1.50778	-0.0256556	0.242728	0.995155
CDIF630erm_01490	PurB	adenylosuccinate lyase	Purines, pyrimidines, nucleosides, and nucleotides	Purine ribonucleotide biosynthesis	0.289606	0.37773	0.783681	0.572617	2.61193	2.71329	0.494075	0.194887	2.32232	2.33556
CDIF630erm_01491	CDIF630erm_01491	transcriptional regulator, MarR family	Regulatory functions	DNA interactions	-2.14041	-2.12392	-1.83249	-1.72283	-2.22383	-2.48122	0.307919	0.401093	-0.0834257	-0.357298
CDIF630erm_01495	CDIF630erm_01495	putative alanine aminotransferase	Amino acid biosynthesis	Aspartate family	-0.875533	0.230073	-0.11335	0.0432853	-0.160135	0.376887	0.762183	-0.186787	0.715398	0.146815
CDIF630erm_01497	ExoA	exodeoxyribonuclease	DNA metabolism	DNA replication, recombination, and repair	n.a.	n.a.	n.a.	n.a.	n.a.	-0.590346	n.a.	n.a.	n.a.	n.a.
CDIF630erm_01499	GlnA	glutamine synthetase	Amino acid biosynthesis	Glutamate family	-0.221879	-0.215498	0.251728	0.480584	1.20553	0.89271	0.473607	0.696082	1.42741	1.10821
CDIF630erm_01509	CDIF630erm_01509	putative pyridoxine kinase	Biosynthesis of cofactors, prosthetic	Pyridoxine	n.a.	-0.294652	-0.884629	0.104504	1.188	2.21941	n.a.	0.399155	n.a.	2.51407
CDIF630erm_01511	CspB	cold shock protein CspB	Cellular processes	Adaptations to atypical conditions	n.a.	n.a.	0.755868	n.a.	n.a.	n.a.	n.a.	n.a.	n.a.	n.a.
CDIF630erm_01512	CDIF630erm_01512	putative CBS domain-containing protein	Unknown function	Unknown function	-0.531779	-0.230613	-0.226395	-0.320436	-0.395828	-0.793368	0.305384	-0.0898236	0.135951	-0.562755
CDIF630erm_01513	CDIF630erm_01513	putative peptidyl-prolyl isomerase	Protein fate	Protein folding and stabilization	0.263389	-0.208904	-0.427083	-0.638965	0.0589409	-0.00646419	-0.690471	-0.430061	-0.204448	0.20244
CDIF630erm_01535	CDIF630erm_01535	putative membrane protein	Unknown function	Unknown function	1.249	0.323217	1.08393	1.01904	1.2583	0.657058	-0.165065	0.695825	0.00930029	0.333841
CDIF630erm_01536	CDIF630erm_01536	transcriptional regulator, phage-type	Regulatory functions	DNA interactions	n.a.	0.553343	n.a.	n.a.	n.a.	n.a.	n.a.	n.a.	n.a.	n.a.
CDIF630erm_01542	GlpK2	glycerol kinase	Energy metabolism	Other	-0.486841	0.0448691	0.323973	0.827793	-0.0148969	0.0703231	0.810814	0.782924	0.471944	0.025454
CDIF630erm_01543	CDIF630erm_01543	transcriptional regulator, GntR family	Regulatory functions	DNA interactions	0.270475	1.11304	0.793067	0.314634	0.124264	0.358522	0.522592	-0.798406	-0.146211	-0.754518
CDIF630erm_01544	CDIF630erm_01544	putative lamB-like protein, UPF0271 family	Cellular processes	Other	-1.57337	-1.82831	-0.472013	-0.986535	-2.72958	-3.18384	1.10136	0.841772	-1.15621	-1.35553
CDIF630erm_01546	KipI	kinase A inhibitor	Unknown function	Unknown function	-1.3396	-2.5121	-0.412747	-1.06553	n.a.	n.a.	0.926854	1.44658	n.a.	n.a.
CDIF630erm_01549	CDIF630erm_01549	L-ala-D/L-glu epimerase	Cell envelope	Biosynthesis and degradation of murein sacculus and peptidoglycan	n.a.	n.a.	-1.57792	-0.387813	-0.211556	-1.10156	n.a.	n.a.	n.a.	n.a.
CDIF630erm_01551	CDIF630erm_01551	putative hydrolase, CocE/NonD family	Unknown function	Enzymes of unknown specificity	n.a.	n.a.	-1.05381	-0.561832	-0.972562	-1.4301	n.a.	n.a.	n.a.	n.a.
CDIF630erm_01552	CDIF630erm_01552	putative endoribonuclease	Protein synthesis	Translation factors	n.a.	n.a.	0.702527	0.557373	n.a.	n.a.	n.a.	n.a.	n.a.	n.a.
CDIF630erm_01554	CDIF630erm_01554	putative NAD(P)-binding oxidoreductase, GFO/IDH/MOCA family	Energy metabolism	Other	0.439741	n.a.	n.a.	n.a.	n.a.	-0.421797	n.a.	n.a.	n.a.	n.a.
CDIF630erm_01556	CDIF630erm_01556	putative amino acid amidase	Protein fate	Degradation of proteins, peptides, and glycopeptides	n.a.	n.a.	n.a.	1.31298	n.a.	1.99771	n.a.	n.a.	n.a.	n.a.
CDIF630erm_01560	CDIF630erm_01560	hypothetical protein	Unknown function	Unknown function	-0.186579	-0.301315	-1.01187	-0.61714	-0.115274	-0.840158	-0.825293	-0.315826	0.0713052	-0.538844
CDIF630erm_01561	CDIF630erm_01561	putative nicotinamidase	Central intermediary metabolism	Other	-0.87122	-0.512441	-0.749659	-0.449195	-2.14397	-1.98135	0.121561	0.0632459	-1.27275	-1.46891
CDIF630erm_01563	CDIF630erm_01563	putative synthetase	Protein synthesis	Other	-0.245567	0.305706	0.782642	0.875007	n.a.	-0.595403	1.02821	0.569301	n.a.	-0.901109
CDIF630erm_01566	CDIF630erm_01566	ABC-type transport system, ATP-binding protein	Transport and binding proteins	Amino acids, peptides and amines	-1.33927	n.a.	-1.72992	0.718007	1.6602	-1.55138	-0.390649	n.a.	2.99947	n.a.
CDIF630erm_01569	Ddl	D-alanine--D-alanine ligase	Cell envelope	Biosynthesis and degradation of murein sacculus and peptidoglycan	-2.79081	-3.94621	-4.05596	-5.04079	-2.14785	-2.89513	-1.26515	-1.09459	0.642952	1.05107
CDIF630erm_01570	CDIF630erm_01570	putative competence-damage inducible protein, CinA family	DNA metabolism	DNA replication, recombination, and repair	-0.518715	-0.332991	-1.11966	-0.359742	-0.780728	-0.477487	-0.600941	-0.0267513	-0.262013	-0.144496
CDIF630erm_01578	CDIF630erm_01578	putative ATP-binding protein	Unknown function	Unknown function	-0.589958	1.12409	0.0829717	0.918138	-0.853301	-0.473389	0.67293	-0.205951	-0.263342	-1.59748
CDIF630erm_01583	CDIF630erm_01583	putative diguanylate kinase signaling protein	Signal transduction	Other	0.507565	n.a.	n.a.	0.282958	0.131417	n.a.	n.a.	n.a.	-0.376149	n.a.
CDIF630erm_01596	CDIF630erm_01596	putative ribonuclease	Unknown function	Unknown function	n.a.	n.a.	n.a.	n.a.	-0.10156	n.a.	n.a.	n.a.	n.a.	n.a.
CDIF630erm_01600	CDIF630erm_01600	putative hydrolase	Cellular processes	Toxin production and resistance	1.39086	1.34677	n.a.	0.65623	1.62779	1.5604	n.a.	-0.69054	0.23693	0.213629
CDIF630erm_01602	CDIF630erm_01602	putative TPR repeat-containing protein	Unknown function	Unknown function	n.a.	n.a.	0.813553	0.912731	0.748593	n.a.	n.a.	n.a.	n.a.	n.a.
CDIF630erm_01606	CDIF630erm_01606	putative MORN repeat-containing protein	Hypothetical proteins	Domain	1.04633	n.a.	n.a.	n.a.	n.a.	n.a.	n.a.	n.a.	n.a.	n.a.
CDIF630erm_01610	PabB	aminodeoxychorismate synthase, component 1	Biosynthesis of cofactors, prosthetic groups, and carriers	Folic acid	n.a.	n.a.	n.a.	1.05347	n.a.	n.a.	n.a.	n.a.	n.a.	n.a.
CDIF630erm_01613	FolE	GTP cyclohydrolase 1	Biosynthesis of cofactors, prosthetic groups, and carriers	Folic acid	-0.143029	0.150787	n.a.	-0.903285	n.a.	n.a.	n.a.	-1.05407	n.a.	n.a.
CDIF630erm_01614	FolP	dihydropteroate synthase	Biosynthesis of cofactors, prosthetic groups, and carriers	Folic acid	-1.1539	n.a.	n.a.	n.a.	1.52487	-0.900893	n.a.	n.a.	2.67877	n.a.
CDIF630erm_01615	FolB	dihydroneopterin aldolase	Biosynthesis of cofactors, prosthetic groups, and carriers	Folic acid	n.a.	n.a.	0.60003	n.a.	n.a.	n.a.	n.a.	n.a.	n.a.	n.a.
CDIF630erm_01616	FolK	2-amino-4-hydroxy-6- hydroxymethyldihydropteridinepyrophosphokinase	Biosynthesis of cofactors, prosthetic groups, and carriers	Folic acid	0.223588	n.a.	n.a.	n.a.	0.0521328	n.a.	n.a.	n.a.	-0.171455	n.a.
CDIF630erm_01619	SigA1	RNA polymerase sigma factor SigA1 (sigma-43)	Transcription	Transcription factors	-0.573946	-0.784191	-0.287293	-0.33513	-0.955838	1.18365	0.286653	0.44906	-0.381892	1.96784
CDIF630erm_01621	CDIF630erm_01621	GTP cyclohydrolase 1 type 2	Unknown function	Unknown function	-0.168723	-0.0570837	n.a.	-0.0262687	-0.171261	-0.153841	n.a.	0.030815	-0.00253729	-0.0967577
CDIF630erm_01623	CDIF630erm_01623	putative 5-nitroimidazole antibiotic resistance protein	Energy metabolism	Electron transport	-0.137891	-0.476247	-0.266124	0.182631	-1.99356	-1.52272	-0.128233	0.658878	-1.85567	-1.04648
CDIF630erm_01633	Cwp20	putative cell surface protein, putative penicillin-binding protein	Cellular processes	Toxin production and resistance	2.41805	-0.836152	2.17174	2.76282	n.a.	-0.529459	-0.246314	3.59897	n.a.	0.306693
CDIF630erm_01638	Rbr2	reverse rubrerythrin	Cellular processes	Adaptations to atypical conditions	-0.448638	0.55847	-0.918121	-1.39181	-0.380798	-0.778257	-0.469483	-1.95028	0.0678398	-1.33673
CDIF630erm_01648	SsuA1	ABC-type transport system, alkanesulfonates-family extracellular solute-binding protein	Transport and binding proteins	Other	0.848951	1.47218	1.17548	1.56589	1.1907	1.91794	0.326527	0.0937126	0.341748	0.445761
CDIF630erm_01656	MetQ	ABC-type transport system, methionine-specific substrate-binding lipoprotein	Cell envelope	Other	1.41044	0.557643	n.a.	1.51667	0.541051	0.516887	n.a.	0.959026	-0.86939	-0.0407561
CDIF630erm_01659	CDIF630erm_01659	transcriptional regulator, HTH-type	Regulatory functions	DNA interactions	-0.332056	0.20738	-0.702186	-0.0725595	-1.07955	-1.27909	-0.37013	-0.27994	-0.747491	-1.48647
CDIF630erm_01660	ProC1	pyrroline-5-carboxylate reductase	Amino acid biosynthesis	Glutamate family	n.a.	-1.1441	n.a.	-0.877224	-1.31553	n.a.	n.a.	0.266878	n.a.	n.a.
CDIF630erm_01661	CDIF630erm_01661	uncharacterized protein	Hypothetical proteins	Domain	1.75118	1.65278	2.50657	2.13029	1.21752	2.15105	0.755391	0.477509	-0.533658	0.498264
CDIF630erm_01662	CDIF630erm_01662	uncharacterized protein	Unknown function	Unknown function	-0.208669	0.71308	0.741623	-0.00957038	0.446073	0.354309	0.950292	-0.72265	0.654742	-0.358771
CDIF630erm_01667	DeoC	deoxyribose-phosphate aldolase	Energy metabolism	Other	-0.16643	-0.151506	-0.394484	-0.645656	-0.698585	-0.609248	-0.228054	-0.494151	-0.532155	-0.457742
CDIF630erm_01675	CDIF630erm_01675	LUD-like protein	Energy metabolism	Other	-0.458016	0.583567	-0.305832	-0.193484	0.954829	0.231671	0.152183	-0.777051	1.41284	-0.351896
CDIF630erm_01678	PanC	pantothenate synthetase	Biosynthesis of cofactors, prosthetic groups, and carriers	Pantothenate and coenzyme A	n.a.	1.29942	n.a.	n.a.	n.a.	n.a.	n.a.	n.a.	n.a.	n.a.
CDIF630erm_01679	PanB	ketopantoate hydroxymethyltransferase	Biosynthesis of cofactors, prosthetic groups, and carriers	Pantothenate and coenzyme A	n.a.	1.67769	n.a.	-2.56005	-3.49805	0.358453	n.a.	-4.23775	n.a.	-1.31924
CDIF630erm_01686	CDIF630erm_01686	putative acyltransferase	Central intermediary metabolism	Other	-1.56714	-1.49175	-0.163976	-0.474364	n.a.	n.a.	1.40317	1.01738	n.a.	n.a.
CDIF630erm_01689	TyrS	tyrosine--tRNA ligase	Protein synthesis	tRNA aminoacylation	0.140211	0.704246	-0.345827	0.089482	0.166888	0.309426	-0.486039	-0.614764	0.0266766	-0.39482
CDIF630erm_01692	Rbr3	reverse rubrerythrin	Cellular processes	Adaptations to atypical conditions	0.475303	0.0708899	-0.119078	-0.400355	-0.296995	-0.333785	-0.59438	-0.471245	-0.772298	-0.404675
CDIF630erm_01694	PyrC	dihydroorotase	Purines, pyrimidines, nucleosides, and nucleotides	Pyrimidine ribonucleotide biosynthesis	n.a.	-0.704843	n.a.	-0.302605	-0.0464581	-0.228723	n.a.	0.402238	n.a.	0.47612
CDIF630erm_01696	CDIF630erm_01696	ABC-type transport system, ATP-binding protein	Transport and binding proteins	Amino acids, peptides and amines	-0.552243	-0.828505	n.a.	n.a.	n.a.	n.a.	n.a.	n.a.	n.a.	n.a.
CDIF630erm_01697	CDIF630erm_01697	ABC-type transport system, permease	Transport and binding proteins	Unknown substrate	-0.368383	-0.0886779	-0.0919023	-0.558146	1.98911	0.312157	0.276481	-0.469469	2.3575	0.400835
CDIF630erm_01702	CDIF630erm_01702	cephalosporin acylase	Biosynthesis of cofactors, prosthetic groups, and carriers	Glutathione and analogs	n.a.	0.344734	n.a.	-0.199655	-0.503492	-0.403416	n.a.	-0.544389	n.a.	-0.74815
CDIF630erm_01703	SseA1	3-mercaptopyruvate sulfurtransferase	Central intermediary metabolism	Sulfur metabolism	0.00632717	-0.166255	0.0913937	-0.0262257	0.324877	0.23028	0.0850665	0.14003	0.31855	0.396535
CDIF630erm_01704	NfnA	NADH-dependent reduced ferredoxin|NADP+ oxidoreductase, subunit alpha	Energy metabolism	Electron transport	-0.613861	0.267096	-0.471817	-0.430067	-0.036516	0.640278	0.142044	-0.697163	0.577345	0.373182
CDIF630erm_01705	NfnB	NADH-dependent reduced ferredoxin|NADP+ oxidoreductase, subunit beta	Amino acid biosynthesis	Glutamate family	-1.46869	-0.320453	-1.34629	0.583227	0.212275	0.458368	0.122398	0.90368	1.68097	0.778821
CDIF630erm_01710	CDIF630erm_01710	fic family protein	Unknown function	Unknown function	0.577819	1.00878	0.340199	0.817717	0.724092	0.839348	-0.23762	-0.191062	0.146272	-0.169431
CDIF630erm_01716	HisZ	ATP phosphoribosyltransferase, regulatory subunit	Amino acid biosynthesis	Histidine family	-2.67878	-1.23943	n.a.	n.a.	n.a.	n.a.	n.a.	n.a.	n.a.	n.a.
CDIF630erm_01717	HisG	ATP phosphoribosyltransferase, catalytic subunit	Amino acid biosynthesis	Histidine family	-2.45028	-1.97724	-2.19734	-2.28915	n.a.	-2.4483	0.252938	-0.311908	n.a.	-0.471062
CDIF630erm_01718	HisC1	histidinol-phosphate aminotransferase	Amino acid biosynthesis	Histidine family	-2.66396	-4.57968	-2.50958	-2.48097	-3.72201	-4.02042	0.154382	2.09872	-1.05805	0.559259
CDIF630erm_01719	HisB	imidazoleglycerol-phosphate dehydratase	Amino acid biosynthesis	Aromatic amino acid family	-0.792034	-1.00134	-0.387581	-0.473874	-1.47205	-1.13401	0.404453	0.52747	-0.680015	-0.132662
CDIF630erm_01720	HisH	imidazole glycerol phosphate synthase subunit HisH	Amino acid biosynthesis	Histidine family	-1.4795	-1.22601	-0.743417	-0.978586	-1.87822	-1.8351	0.736082	0.247429	-0.398717	-0.609087
CDIF630erm_01721	HisA	1-(5-phosphoribosyl)-5-[(5- phosphoribosylamino)methylideneamino] imidazole-4-carboxamide isomerase	Amino acid biosynthesis	Histidine family	-1.17367	-0.585533	-0.208386	-0.175675	-1.23553	-0.927523	0.965284	0.409858	-0.0618626	-0.34199
CDIF630erm_01722	HisF	imidazole glycerol phosphate synthase subunit HisF	Amino acid biosynthesis	Histidine family	-2.04227	-1.90998	n.a.	-0.939067	-2.05449	-1.53395	n.a.	0.97091	-0.0122185	0.376024
CDIF630erm_01723	HisI	bifunctional phosphoribosyl-AMP cyclohydrolase/phosphoribosyl-ATP pyrophosphatase	Amino acid biosynthesis	Histidine family	-0.76272	-0.666979	-0.126367	-0.485893	-1.36254	-1.30623	0.636354	0.181086	-0.599817	-0.639247
CDIF630erm_01726	CDIF630erm_01726	putative peptidyl-prolyl isomerase	Protein fate	Protein folding and stabilization	n.a.	n.a.	n.a.	-0.0874998	n.a.	1.07858	n.a.	n.a.	n.a.	n.a.
CDIF630erm_01730	CDIF630erm_01730	putative xanthine dehydrogenase accessory factor	Purines, pyrimidines, nucleosides, and nucleotides	Other	n.a.	n.a.	n.a.	2.06857	n.a.	n.a.	n.a.	n.a.	n.a.	n.a.
CDIF630erm_01734	IlvC	ketol-acid reductoisomerase	Amino acid biosynthesis	Pyruvate family	n.a.	n.a.	3.52788	3.78193	n.a.	n.a.	n.a.	n.a.	n.a.	n.a.
CDIF630erm_01735	IlvB	acetolactate synthase large subunit	Amino acid biosynthesis	Pyruvate family	n.a.	n.a.	4.11037	n.a.	n.a.	n.a.	n.a.	n.a.	n.a.	n.a.
CDIF630erm_01745	CDIF630erm_01745	putative esterase, SGNH hydrolase-type	Fatty acid and phospholipid metabolis	Degradation	-0.744884	-0.61082	n.a.	-0.320428	n.a.	-1.22714	n.a.	0.290391	n.a.	-0.616323
CDIF630erm_01746	PgcA1	phosphoglucomutase	Energy metabolism	Sugars	-0.39859	0.63029	-0.406014	0.467459	-0.577445	-0.485069	-0.007424	-0.162831	-0.178854	-1.11536
CDIF630erm_01753	HisD	histidinol dehydrogenase (HDH)	Amino acid biosynthesis	Histidine family	-0.160537	0.438923	1.06864	1.96496	n.a.	0.638311	1.22917	1.52603	n.a.	0.199389
CDIF630erm_01767	CysK	cysteine synthase	Amino acid biosynthesis	Serine family	-4.89105	-4.98891	-3.37574	0.108722	-4.16051	-3.52189	1.51531	5.09763	0.730541	1.46702
CDIF630erm_01774	ThiD	bifunctional hydroxymethylpyrimidine/phosphomethylpyrimidine kinase	Biosynthesis of cofactors, prosthetic groups, and carriers	Thiamine	n.a.	n.a.	n.a.	-0.884952	-0.812703	-0.522596	n.a.	n.a.	n.a.	n.a.
CDIF630erm_01775	ThiM	hydroxyethylthiazole kinase	Biosynthesis of cofactors, prosthetic groups, and carriers	Thiamine	n.a.	-3.8224	-0.767384	-0.240623	-0.599083	-0.548108	n.a.	3.58177	n.a.	3.27429
CDIF630erm_01776	ThiE1	thiamine phosphate synthase	Biosynthesis of cofactors, prosthetic groups, and carriers	Thiamine	-4.05351	n.a.	-0.849914	-1.00171	-0.959796	-0.0688252	3.20359	n.a.	3.09371	n.a.
CDIF630erm_01788	CDIF630erm_01788	putative amidohydrolase	Central intermediary metabolism	Nitrogen metabolism	-1.51929	0.225531	0.00209966	0.294069	-0.938206	-0.236593	1.52139	0.0685378	0.581087	-0.462125
CDIF630erm_01800	FprAnorR	NADH oxidase (H2O-forming)	Energy metabolism	Electron transport	-1.65632	0.171693	-1.52038	-2.25464	-1.63739	-1.41697	0.135945	-2.42633	0.0189268	-1.58866
CDIF630erm_01811	TerD1	tellurium resistance protein terD	Cellular processes	Toxin production and resistance	-0.22903	0.190206	0.453088	0.595795	-0.281958	-0.073423	0.682118	0.405589	-0.0529279	-0.263629
CDIF630erm_01812	TerD2	tellurium resistance protein terD	Cellular processes	Toxin production and resistance	-0.669791	0.197357	0.0098522	0.383902	-0.565829	-0.401383	0.679644	0.186545	0.103963	-0.59874
CDIF630erm_01813	TerD3	tellurium resistance protein terD	Cellular processes	Toxin production and resistance	0.0825447	0.440256	0.865571	0.795235	0.00657614	0.0667297	0.783027	0.354979	-0.0759686	-0.373526
CDIF630erm_01814	CDIF630erm_01814	putative calcium-transporting ATPase	Transport and binding proteins	Cations and iron carrying compounds	-0.680678	0.157424	-1.37086	-1.48162	-0.526084	-0.00215571	-0.690184	-1.63904	0.154594	-0.15958
CDIF630erm_01815	CDIF630erm_01815	hypothetical protein	Unknown function	Unknown function	0.167553	0.642033	0.78501	1.57091	n.a.	0.10492	0.617457	0.928876	n.a.	-0.537113
CDIF630erm_01816	CDIF630erm_01816	putative tellurite associated resistance protein	Cellular processes	Toxin production and resistance	-0.31123	-0.642903	-0.144497	0.102269	-1.07627	-0.8262	0.166733	0.745172	-0.765038	-0.183297
CDIF630erm_01819	StiP	cysteine protease	Unknown function	Unknown function	n.a.	n.a.	n.a.	0.292163	n.a.	n.a.	n.a.	n.a.	n.a.	n.a.
CDIF630erm_01823	CDIF630erm_01823	membrane dipeptidase	Protein fate	Degradation of proteins, peptides, and glycopeptides	n.a.	n.a.	n.a.	-1.11016	n.a.	n.a.	n.a.	n.a.	n.a.	n.a.
CDIF630erm_01829	CDIF630erm_01829	putative tellurium resistance protein	Cellular processes	Toxin production and resistance	0.163837	0.947567	0.595086	1.52393	-0.229282	0.256315	0.431249	0.57636	-0.393119	-0.691252
CDIF630erm_01830	CDIF630erm_01830	putative D-methionine-binding lipoprotein	Transport and binding proteins	Amino acids, peptides and amines	n.a.	n.a.	n.a.	0.53384	0.708265	n.a.	n.a.	n.a.	n.a.	n.a.
CDIF630erm_01832	LplA	lipoate-protein ligase	Protein fate	Protein modification and repair	-0.671576	n.a.	-0.138784	n.a.	n.a.	n.a.	0.532792	n.a.	n.a.	n.a.
CDIF630erm_01838	GcvTPA	glycine cleavage system, subunit A	Energy metabolism	Amino acids and amines	-0.746962	0.42202	-1.59914	-1.72162	-2.60962	-1.92661	-0.852182	-2.14364	-1.86266	-2.34863
CDIF630erm_01839	GcvPB	glycine cleavage system, subunit B	Energy metabolism	Amino acids and amines	-0.869179	0.605743	n.a.	n.a.	n.a.	n.a.	n.a.	n.a.	n.a.	n.a.
CDIF630erm_01844	GuaD	guanine deaminase	Unknown function	Unknown function	0.657029	n.a.	n.a.	-0.152134	n.a.	0.858586	n.a.	n.a.	n.a.	n.a.
CDIF630erm_01859	CDIF630erm_01859	putative NADPH-dependent FMN reductase	Energy metabolism	Electron transport	-2.04986	-2.34256	-1.55545	-2.13867	-2.28083	-2.41406	0.494416	0.203888	-0.230967	-0.0714999
CDIF630erm_01867	IunH	inosine/uridine-preferring nucleoside hydrolase	Purines, pyrimidines, nucleosides, and nucleotides	Other	1.30045	1.13675	0.830029	0.964297	1.39923	1.35549	-0.47042	-0.172449	0.0987843	0.218748
CDIF630erm_01869	CDIF630erm_01869	putative radical SAM superfamily protein	Unknown function	Enzymes of unknown specificity	1.53412	-0.00304162	n.a.	-0.32169	1.87529	0.0058297	n.a.	-0.318648	0.341164	0.00887131
CDIF630erm_01872	CDIF630erm_01872	putative lipoprotein	Unknown function	Unknown function	n.a.	n.a.	n.a.	1.19401	n.a.	n.a.	n.a.	n.a.	n.a.	n.a.
CDIF630erm_01873	CDIF630erm_01873	two-component response regulator	Signal transduction	Two-component systems	-0.369787	n.a.	n.a.	n.a.	-0.515357	n.a.	n.a.	n.a.	-0.14557	n.a.
CDIF630erm_01875	TrxA1	thioredoxin	Energy metabolism	Electron transport	n.a.	n.a.	-0.724277	n.a.	n.a.	n.a.	n.a.	n.a.	n.a.	n.a.
CDIF630erm_01878	CDIF630erm_01878	putative dinitrogenase iron-molybdenum cofactor	Unknown function	Unknown function	0.214345	0.174198	0.938921	2.83308	n.a.	3.83082	0.724576	2.65888	n.a.	3.65662
CDIF630erm_01879	CDIF630erm_01879	hypothetical protein	Unknown function	Unknown function	n.a.	0.685518	n.a.	n.a.	n.a.	n.a.	n.a.	n.a.	n.a.	n.a.
CDIF630erm_01881	AlsT	sodium|alanine symporter	Transport and binding proteins	Amino acids, peptides and amines	n.a.	-0.0882678	n.a.	n.a.	n.a.	n.a.	n.a.	n.a.	n.a.	n.a.
CDIF630erm_01882	RibH	6,7-dimethyl-8-ribityllumazine synthase	Biosynthesis of cofactors, prosthetic groups, and carriers	Riboflavin, FMN, and FAD	-0.987574	-0.0513909	0.0371442	-0.677264	0.788869	0.672932	1.02472	-0.625873	1.77644	0.724323
CDIF630erm_01883	RibBA	bifunctional 3,4-dihydroxy-2-butanone 4-phosphate synthase/GTP cyclohydrolase-2	Biosynthesis of cofactors, prosthetic groups, and carriers	Riboflavin, FMN, and FAD	0.67107	0.785383	0.171289	-0.459096	1.74073	2.35743	-0.499782	-1.24448	1.06965	1.57204
CDIF630erm_01884	RibE	riboflavin synthase alpha subunit	Biosynthesis of cofactors, prosthetic groups, and carriers	Riboflavin, FMN, and FAD	-0.482035	0.137078	-0.194185	0.10271	0.634428	1.41626	0.28785	-0.034368	1.11646	1.27918
CDIF630erm_01885	RibD	bifunctional diaminohydroxyphosphoribosylaminopyrimidine deaminase/5-amino-6-(5-phosphoribosylamino)uracil reductase	Biosynthesis of cofactors, prosthetic groups, and carriers	Riboflavin, FMN, and FAD	n.a.	-0.499196	n.a.	-0.115785	-0.0151398	n.a.	n.a.	0.383411	n.a.	n.a.
CDIF630erm_01887	RecQ	ATP-dependent DNA helicase	DNA metabolism	DNA replication, recombination, and repair	n.a.	-0.451198	n.a.	n.a.	n.a.	n.a.	n.a.	n.a.	n.a.	n.a.
CDIF630erm_01889	ThiC	phosphomethylpyrimidine synthase	Biosynthesis of cofactors, prosthetic groups, and carriers	Thiamine	-3.41638	-5.87886	-1.28266	-2.37916	-1.58805	-1.4944	2.13372	3.4997	1.82832	4.38446
CDIF630erm_01891	ThiF	sulfur carrier protein ThiS adenylyltransferase	Biosynthesis of cofactors, prosthetic groups, and carriers	Thiamine	n.a.	n.a.	-2.73485	-2.35337	-3.38289	-3.62573	n.a.	n.a.	n.a.	n.a.
CDIF630erm_01892	ThiG	thiazole synthase	Central intermediary metabolism	Sulfur metabolism	n.a.	n.a.	-1.15691	-3.02236	-3.38653	-4.73522	n.a.	n.a.	n.a.	n.a.
CDIF630erm_01893	ThiH1	2-iminoacetate synthase	Biosynthesis of cofactors, prosthetic groups, and carriers	Thiamine	-3.01863	n.a.	-1.96259	-2.69177	-3.04515	-2.54475	1.05604	n.a.	-0.0265196	n.a.
CDIF630erm_01896	CDIF630erm_01896	rela/spot domain protein	Unknown function	Unknown function	-0.926648	-0.318377	-0.185382	1.40783	-0.493717	-0.916679	0.741266	1.72621	0.432931	-0.598302
CDIF630erm_01898	CDIF630erm_01898	putative NAD(P)-binding protein	Unknown function	Unknown function	n.a.	n.a.	2.38846	-0.0890882	n.a.	n.a.	n.a.	n.a.	n.a.	n.a.
CDIF630erm_01899	CDIF630erm_01899	uncharacterized protein, UPF0145 family	Unknown function	Unknown function	-1.37414	-0.283916	-0.831623	0.0511216	-1.74416	n.a.	0.542513	0.335038	-0.370019	n.a.
CDIF630erm_01900	MogA	molybdopterin adenylyltransferase	Biosynthesis of cofactors, prosthetic	Molybdopterin	-0.716554	-0.272505	n.a.	0.146026	-1.17684	-0.979742	n.a.	0.41853	-0.460286	-0.707237
CDIF630erm_01902	MoaC	cyclic pyranopterin monophosphate synthase accessory protein	Biosynthesis of cofactors, prosthetic groups, and carriers	Molybdopterin	-0.433571	n.a.	n.a.	n.a.	n.a.	n.a.	n.a.	n.a.	n.a.	n.a.
CDIF630erm_01906	CDIF630erm_01906	uncharacterized protein	Unknown function	Unknown function	-1.36309	-2.32047	-1.14946	-1.66915	-2.51348	-2.93786	0.213627	0.65132	-1.15039	-0.617389
CDIF630erm_01907	CDIF630erm_01907	putative hydantoinase (N-terminal component)	n.a.	n.a.	-1.95475	-1.30183	-0.960068	-1.8479	n.a.	-2.88121	0.994681	-0.546075	n.a.	-1.57938
CDIF630erm_01909	CDIF630erm_01909	putative hydantoinase (C-terminal component)	n.a.	n.a.	-2.19523	-1.97138	-1.60763	-1.87714	-3.16657	-3.02042	0.587602	0.0942435	-0.971339	-1.04904
CDIF630erm_01921	Mrp	iron-sulfur cluster carrier protein	DNA metabolism	Chromosome-associated proteins	1.03031	0.838565	0.492464	-0.0355982	1.4339	1.79112	-0.537849	-0.874163	0.403589	0.952553
CDIF630erm_01922	CDIF630erm_01922	putative acetyltransferase	Unknown function	Unknown function	n.a.	0.582527	n.a.	n.a.	n.a.	n.a.	n.a.	n.a.	n.a.	n.a.
CDIF630erm_01941	Add	adenosine deaminase	Purines, pyrimidines, nucleosides, and nucleotides	Salvage of nucleosides and nucleotides	-0.87668	n.a.	n.a.	n.a.	n.a.	-0.656268	n.a.	n.a.	n.a.	n.a.
CDIF630erm_01943	YjiM	putative 2-hydroxyacyl-CoA dehydratase	Energy metabolism	Fermentation	4.13129	4.0929	n.a.	-0.426568	n.a.	-0.991255	n.a.	-4.51947	n.a.	-5.08415
CDIF630erm_01945	Cwp13	putative cell wall binding protein	Cell envelope	Other	n.a.	3.76752	2.18134	0.436556	n.a.	2.16431	n.a.	-3.33097	n.a.	-1.60321
CDIF630erm_01955	CDIF630erm_01955	methyltransferase domain protein	Biosynthesis of cofactors, prosthetic	Menaquinone and ubiquinone	n.a.	n.a.	1.26613	0.0413565	n.a.	n.a.	n.a.	n.a.	n.a.	n.a.
CDIF630erm_01957	CDIF630erm_01957	putative phenazine biosynthesis PhzC/PhzF protein	Cellular processes	Toxin production and resistance	n.a.	n.a.	n.a.	1.00882	n.a.	n.a.	n.a.	n.a.	n.a.	n.a.
CDIF630erm_01961	CDIF630erm_01961	putative phenylalanyl-tRNA synthetase beta chain	Protein synthesis	tRNA aminoacylation	-0.639144	0.15875	1.03802	1.32692	-0.527103	-0.31701	1.67716	1.16817	0.112041	-0.47576
CDIF630erm_01965	CDIF630erm_01965	putative membrane protein	Unknown function	Unknown function	1.97865	0.784455	1.65963	1.21906	0.994869	0.209142	-0.31902	0.434609	-0.983783	-0.575312
CDIF630erm_01966	CDIF630erm_01966	putative CoA-substrate dehydratase and activase	Fatty acid and phospholipid metabolis	Biosynthesis	-0.555594	-1.22863	-0.735932	-0.816016	-0.856414	-1.09623	-0.180339	0.412616	-0.30082	0.132404
CDIF630erm_01967	Ogt2	methylated-DNA--protein-cysteine methyltransferase	DNA metabolism	DNA replication, recombination, and repair	n.a.	n.a.	0.150896	n.a.	n.a.	n.a.	n.a.	n.a.	n.a.	n.a.
CDIF630erm_01975	CDIF630erm_01975	putative arsenate reductase	Regulatory functions	DNA interactions	0.678885	n.a.	0.116198	-0.0145312	n.a.	n.a.	-0.562687	n.a.	n.a.	n.a.
CDIF630erm_01978	CDIF630erm_01978	putative RNA methylase	DNA metabolism	Restriction/modification	0.677504	-0.332666	n.a.	0.16113	0.539085	0.968251	n.a.	0.493796	-0.138419	1.30092
CDIF630erm_01980	CDIF630erm_01980	two-component response regulator	Signal transduction	Two-component systems	0.200092	0.370743	-0.510068	-0.101864	0.158975	0.0981255	-0.71016	-0.472607	-0.0411175	-0.272617
CDIF630erm_01982	TruA2	tRNA pseudouridine synthase A	Protein synthesis	tRNA and rRNA base modification	n.a.	0.47422	n.a.	0.962161	1.57635	1.37665	n.a.	0.487941	n.a.	0.90243
CDIF630erm_01984	ArgG	argininosuccinate synthase	Amino acid biosynthesis	Glutamate family	-0.462311	-0.306273	n.a.	0.924278	0.933872	1.99643	n.a.	1.23055	1.39618	2.30271
CDIF630erm_01991	Tdh	L-threonine 3-dehydrogenase	Energy metabolism	Amino acids and amines	-0.77145	-0.341968	0.282484	0.829838	-0.419944	-0.225714	1.05393	1.17181	0.351506	0.116254
CDIF630erm_01996	CDIF630erm_01996	coenzyme A disulfide reductase (CoA-disulfide reductase) (CoADR)	Energy metabolism	Other	n.a.	n.a.	n.a.	n.a.	n.a.	-0.499684	n.a.	n.a.	n.a.	n.a.
CDIF630erm_01998	TerD4	tellurium resistance protein terD	Cellular processes	Toxin production and resistance	0.54725	0.274403	0.607626	0.789008	-0.103719	0.0184307	0.060376	0.514605	-0.650969	-0.255973
CDIF630erm_01999	TerD5	tellurium resistance protein terD	Cellular processes	Toxin production and resistance	0.397326	0.0776504	0.898074	0.585028	0.374711	0.282051	0.500748	0.507378	-0.0226154	0.204401
CDIF630erm_02003	ScrR	transcriptional regulator, LacI family	Regulatory functions	DNA interactions	n.a.	n.a.	n.a.	0.257774	n.a.	n.a.	n.a.	n.a.	n.a.	n.a.
CDIF630erm_02010	CDIF630erm_02010	transcriptional regulator, beta-lactam repressor	Regulatory functions	DNA interactions	0.758051	0.373714	n.a.	0.808392	n.a.	n.a.	n.a.	0.434678	n.a.	n.a.
CDIF630erm_02013	CDIF630erm_02013	hypothetical protein	Unknown function	Unknown function	-0.0613159	-1.43851	0.391169	0.220831	0.112197	-1.47914	0.452484	1.65934	0.173513	-0.0406322
CDIF630erm_02014	CDIF630erm_02014	putative phosphatase, phosphoserine phosphatase-like	Energy metabolism	Glycolysis/gluconeogenesis	0.0476889	n.a.	0.671138	n.a.	0.277079	0.35119	0.623449	n.a.	0.22939	n.a.
CDIF630erm_02015	CDIF630erm_02015	hypothetical protein	Unknown function	Enzymes of unknown specificity	n.a.	n.a.	n.a.	-0.113543	n.a.	n.a.	n.a.	n.a.	n.a.	n.a.
CDIF630erm_02016	Cmk	cytidylate kinase	Purines, pyrimidines, nucleosides, and nucleotides	Nucleotide and nucleoside interconversions	-0.19359	-0.292026	0.19568	-0.0943523	-0.318335	-0.0943286	0.38927	0.197674	-0.124746	0.197698
CDIF630erm_02017	PlsC2	putative 1-acyl-sn-glycerol-3-phosphate acyltransferase	Fatty acid and phospholipid metabolism	Biosynthesis	n.a.	n.a.	n.a.	n.a.	0.459725	n.a.	n.a.	n.a.	n.a.	n.a.
CDIF630erm_02023	Bcp	putative peroxiredoxin	Protein fate	Protein modification and repair	-0.121646	-0.392965	-1.00791	-1.31436	n.a.	-0.857598	-0.886261	-0.921396	n.a.	-0.464633
CDIF630erm_02027	MetY	O-acetylhomoserine sulfhydrylase	Amino acid biosynthesis	Serine family	0.387635	0.248837	0.544568	1.9604	-0.940155	n.a.	0.156932	1.71156	-1.32779	n.a.
CDIF630erm_02034	AroF2	3-deoxy-7-phosphoheptulonate synthase	Amino acid biosynthesis	Aromatic amino acid family	n.a.	-4.32396	-4.27304	-2.46901	n.a.	-3.92917	n.a.	1.85495	n.a.	0.394795
CDIF630erm_02035	AroB	3-dehydroquinate synthase	Amino acid biosynthesis	Aromatic amino acid family	-6.38834	-5.90123	-4.97819	-5.66671	-6.23678	-5.16337	1.41014	0.234522	0.151552	0.737857
CDIF630erm_02036	AroA	3-phosphoshikimate 1-carboxyvinyltransferase	Amino acid biosynthesis	Aromatic amino acid family	-2.07106	-4.86805	-4.3559	-3.94742	n.a.	-2.0774	-2.28484	0.920628	n.a.	2.79065
CDIF630erm_02037	AroC	chorismate synthase	Amino acid biosynthesis	Aromatic amino acid family	-5.05622	-3.67314	n.a.	-2.14273	-4.68861	n.a.	n.a.	1.53041	0.367614	n.a.
CDIF630erm_02038	PheA	bifunctional P-protein, chorismate mutase/prephenate dehydratase	Amino acid biosynthesis	Aromatic amino acid family	-4.27505	-2.29073	-3.19824	-3.49678	-5.02216	-4.57704	1.07681	-1.20605	-0.747112	-2.28631
CDIF630erm_02039	AroE1	shikimate dehydrogenase	Amino acid biosynthesis	Aromatic amino acid family	-4.9046	-4.83701	-4.01686	-3.49323	-5.12947	-5.37722	0.887734	1.34378	-0.224875	-0.540206
CDIF630erm_02040	AroK	shikimate kinase	Amino acid biosynthesis	Aromatic amino acid family	-6.19335	-6.36533	-4.99174	-4.95695	-6.43177	-6.34618	1.20161	1.40839	-0.238423	0.0191509
CDIF630erm_02041	TyrC	prephenate dehydrogenase	Amino acid biosynthesis	Aromatic amino acid family	-3.76103	-2.67744	-3.87088	n.a.	-2.60084	-3.38612	-0.109858	n.a.	1.16018	-0.708676
CDIF630erm_02048	CDIF630erm_02048	putative conjugative transposon protein Tn1549-like, CTn5	Mobile and extrachromosomal element functions	Transposon functions	n.a.	1.13752	n.a.	n.a.	n.a.	n.a.	n.a.	n.a.	n.a.	n.a.
CDIF630erm_02068	CDIF630erm_02068	putative DNA recombination protein Tn1549-like, CTn5	DNA metabolism	DNA replication, recombination, and repair	-0.17809	n.a.	1.17249	0.831802	0.13617	-0.353938	1.35058	n.a.	0.31426	n.a.
CDIF630erm_02069	CDIF630erm_02069	putative conjugative transposon protein tn1549-like, CTn5	Mobile and extrachromosomal element functions	Transposon functions	1.19703	n.a.	n.a.	1.04531	n.a.	n.a.	n.a.	n.a.	n.a.	n.a.
CDIF630erm_02088	CDIF630erm_02088	transcriptional regulator, AraC family	Regulatory functions	DNA interactions	0.395658	n.a.	0.105888	n.a.	n.a.	0.537385	-0.289771	n.a.	n.a.	n.a.
CDIF630erm_02097	CDIF630erm_02097	putative methyltransferase, type 11 family	Biosynthesis of cofactors, prosthetic	Menaquinone and ubiquinone	0.398727	n.a.	n.a.	n.a.	n.a.	n.a.	n.a.	n.a.	n.a.	n.a.
CDIF630erm_02098	ProX	prolyl-tRNA editing protein	Regulatory functions	RNA interactions	-1.48304	-0.806078	0.186012	-1.92571	n.a.	-0.485511	1.66905	-1.11963	n.a.	0.320567
CDIF630erm_02100	CDIF630erm_02100	putative membrane protein	Unknown function	Unknown function	-1.68132	-1.81353	-1.59844	-1.23552	-3.07283	-4.35376	0.0828779	0.578009	-1.39152	-2.54023
CDIF630erm_02103	CDIF630erm_02103	putative phage-related cell wall hydrolase (endolysin)	Cell envelope	Biosynthesis and degradation of murein sacculus and peptidoglycan	0.702329	1.88379	2.24744	3.17668	1.30617	1.24724	1.54511	1.29289	0.60384	-0.636548
CDIF630erm_02114	EutV	two-component response regulator, ethanolamine specific	Signal transduction	Two-component systems	-0.214707	n.a.	0.0769491	n.a.	n.a.	n.a.	0.291656	n.a.	n.a.	n.a.
CDIF630erm_02135	LexA	transcriptional regulator, LexA repressor	Transcription	Transcription factors	n.a.	0.598088	n.a.	n.a.	n.a.	n.a.	n.a.	n.a.	n.a.	n.a.
CDIF630erm_02138	CDIF630erm_02138	GATS-like ACT domain protein	Unknown function	Unknown function	-0.0456751	0.0136684	0.225724	0.0912814	-0.444705	n.a.	0.271399	0.077613	-0.39903	n.a.
CDIF630erm_02140	AccA	acetyl-CoA carboxylase, subunit alpha	Fatty acid and phospholipid metabolism	Biosynthesis	1.06988	1.20045	0.872513	1.43325	0.954176	0.988381	-0.197365	0.232796	-0.115702	-0.212068
CDIF630erm_02141	AccD	acetyl-CoA carboxylase, subunit beta	Fatty acid and phospholipid metabolism	Biosynthesis	2.21895	2.47676	1.61048	1.92951	0.93019	1.58746	-0.608463	-0.547252	-1.28876	-0.889306
CDIF630erm_02142	AccC	biotin carboxylase	Fatty acid and phospholipid metabolism	Biosynthesis	0.246388	0.0891059	0.0722091	0.257198	0.0769673	-0.150281	-0.174179	0.168092	-0.169421	-0.239387
CDIF630erm_02143	AccB	biotin carboxyl carrier protein	Fatty acid and phospholipid metabolism	Biosynthesis	0.216834	-0.0875518	0.607876	0.152469	-0.114372	-0.599299	0.391042	0.240021	-0.331206	-0.511748
CDIF630erm_02148	CDIF630erm_02148	FeS cluster biogenesis protein	Unknown function	Unknown function	1.19107	n.a.	0.906561	-0.778204	n.a.	0.558433	-0.284506	n.a.	n.a.	n.a.
CDIF630erm_02150	CDIF630erm_02150	putative glyoxalase-like protein	Cellular processes	Detoxification	n.a.	n.a.	n.a.	n.a.	n.a.	1.08005	n.a.	n.a.	n.a.	n.a.
CDIF630erm_02158	CDIF630erm_02158	uncharacterized protein, coenzyme F420|L-glutamate ligase-like	Unknown function	Unknown function	-0.498584	-0.717166	-0.074386	-0.595576	0.0037521	-0.282063	0.424198	0.12159	0.502336	0.435103
CDIF630erm_02174	CDIF630erm_02174	putative oligonucleotide binding regulator	Regulatory functions	RNA interactions	-0.601766	0.421251	-0.122243	0.461721	-1.61885	-1.476	0.479523	0.0404703	-1.01709	-1.89725
CDIF630erm_02175	CDIF630erm_02175	putative enzyme, cyclase family	Unknown function	Enzymes of unknown specificity	-0.729897	0.55645	0.394465	1.37266	-1.42744	-0.93396	1.12436	0.816213	-0.697542	-1.49041
CDIF630erm_02177	CDIF630erm_02177	peptidase M20A, peptidase V-related	Protein fate	Degradation of proteins, peptides, and glycopeptides	0.535171	0.172156	-0.266997	0.539311	0.873226	0.172367	-0.802168	0.367155	0.338055	0.00021103
CDIF630erm_02178	CDIF630erm_02178	aluminum resistance protein	Cellular processes	Toxin production and resistance	0.473364	0.80137	-0.119313	n.a.	n.a.	-0.112972	-0.592676	n.a.	n.a.	-0.914343
CDIF630erm_02179	Hfq	Hfq-like RNA chaperone	Regulatory functions	Other	n.a.	n.a.	0.532079	0.37523	n.a.	n.a.	n.a.	n.a.	n.a.	n.a.
CDIF630erm_02180	MiaA	tRNA dimethylallyltransferase	Protein synthesis	tRNA and rRNA base modification	0.24761	-0.105408	n.a.	0.180253	0.0185946	-0.192114	n.a.	0.285662	-0.229015	-0.0867056
CDIF630erm_02181	MutL	DNA mismatch repair protein MutL	DNA metabolism	DNA replication, recombination, and repair	0.152411	n.a.	-0.603445	-0.212634	n.a.	-0.879731	-0.755855	n.a.	n.a.	n.a.
CDIF630erm_02182	MutS	DNA mismatch repair protein MutS	DNA metabolism	DNA replication, recombination, and repair	0.405779	0.30518	0.0797761	0.33187	0.542252	0.221252	-0.326003	0.0266894	0.136474	-0.083928
CDIF630erm_02184	CDIF630erm_02184	ABC-type transport system, extracellular solute-binding protein	Transport and binding proteins	Anions	-0.469625	-0.970637	n.a.	1.62431	1.45324	1.82157	n.a.	2.59494	1.92287	2.79221
CDIF630erm_02195	MiaB	tRNA-2-methylthio-N(6)-dimethylallyladenosine synthase	Protein synthesis	tRNA and rRNA base modification	1.55888	0.203989	0.545384	-0.215913	1.12106	0.459182	-1.0135	-0.419902	-0.437818	0.255193
CDIF630erm_02209	CDIF630erm_02209	uncharacterized protein, AhpD-like	Unknown function	Unknown function	n.a.	n.a.	-0.428751	-0.65313	n.a.	n.a.	n.a.	n.a.	n.a.	n.a.
CDIF630erm_02233	IlvD	dihydroxy-acid dehydratase	Amino acid biosynthesis	Pyruvate family	n.a.	-3.61746	1.64613	1.61954	n.a.	n.a.	n.a.	5.237	n.a.	n.a.
CDIF630erm_02237	CDIF630erm_02237	transcriptional regulator, HTH-type	Regulatory functions	DNA interactions	n.a.	n.a.	n.a.	-0.902547	n.a.	n.a.	n.a.	n.a.	n.a.	n.a.
CDIF630erm_02241	ClpB	chaperone protein	Protein fate	Protein folding and stabilization	-2.70801	-2.91844	-3.78321	-3.89424	-2.51957	-2.95847	-1.0752	-0.975796	0.188445	-0.0400285
CDIF630erm_02243	RepL	plasmid replication protein	Unknown function	Unknown function	-2.73682	-5.24743	-5.68829	-5.9521	n.a.	n.a.	-2.95148	-0.704672	n.a.	n.a.
CDIF630erm_02248	CDIF630erm_02248	N-carbamoyl-L-amino acid hydrolase	Central intermediary metabolism	Nitrogen metabolism	-2.54842	-2.21654	0.000191131	-0.0657629	-1.81613	-1.52769	2.54861	2.15078	0.732282	0.688854
CDIF630erm_02249	RacX	putative aspartate racemase RacX	Energy metabolism	Amino acids and amines	n.a.	0.188016	n.a.	0.701385	n.a.	n.a.	n.a.	0.513369	n.a.	n.a.
CDIF630erm_02250	CDIF630erm_02250	putative lipoprotein	Unknown function	Unknown function	1.11881	0.192949	n.a.	n.a.	n.a.	n.a.	n.a.	n.a.	n.a.	n.a.
CDIF630erm_02270	CDIF630erm_02270	transcriptional regulator, RpiR family	Regulatory functions	DNA interactions	0.538065	0.468334	0.277764	0.216448	0.332052	0.423955	-0.260301	-0.251886	-0.206013	-0.0443788
CDIF630erm_02272	RluB	ribosomal large subunit pseudouridine synthase B	Protein synthesis	tRNA and rRNA base modification	0.423917	n.a.	n.a.	-0.120912	0.902653	1.14472	n.a.	n.a.	0.478736	n.a.
CDIF630erm_02276	LysC	aspartokinase	Amino acid biosynthesis	Aspartate family	0.495894	0.221782	0.584209	-1.00777	-0.34639	-0.448396	0.0883153	-1.22956	-0.842284	-0.670177
CDIF630erm_02279	CDIF630erm_02279	putative membrane protein	Unknown function	Unknown function	0.439706	0.183522	-1.4344	-0.52557	0.225397	-1.01215	-1.8741	-0.709092	-0.214309	-1.19567
CDIF630erm_02281	CDIF630erm_02281	hypothetical protein	Unknown function	Unknown function	0.0404437	n.a.	1.35511	0.879286	0.414746	0.196003	1.31466	n.a.	0.374302	n.a.
CDIF630erm_02282	GlnS	glutamine--tRNA ligase	Protein synthesis	tRNA aminoacylation	0.286538	0.277842	0.450897	0.106739	0.164369	-0.0285386	0.164359	-0.171104	-0.122169	-0.306381
CDIF630erm_02284	CDIF630erm_02284	LUD domain protein	Unknown function	Unknown function	0.193777	0.43873	0.0848096	0.76336	-0.524155	-0.0766489	-0.108967	0.32463	-0.717931	-0.515379
CDIF630erm_02285	CDIF630erm_02285	hypothetical protein	Unknown function	Unknown function	0.813415	1.25703	0.87223	0.941615	n.a.	0.0609785	0.0588148	-0.315412	n.a.	-1.19605
CDIF630erm_02288	CDIF630erm_02288	transcriptional regulator, beta-lactams repressor	Regulatory functions	DNA interactions	-0.509254	n.a.	n.a.	n.a.	n.a.	n.a.	n.a.	n.a.	n.a.	n.a.
CDIF630erm_02291	CDIF630erm_02291	ABC-type transport system, ATP-binding protein	Transport and binding proteins	Amino acids, peptides and amines	0.442047	-0.0959867	0.40618	0.0170035	0.337444	0.180847	-0.0358673	0.11299	-0.104603	0.276833
CDIF630erm_02292	CDIF630erm_02292	putative molybdopterin cofactor biosynthesis protein	Biosynthesis of cofactors, prosthetic	Molybdopterin	-0.819167	-0.949404	-0.600419	n.a.	n.a.	-0.405821	0.218747	n.a.	n.a.	0.543583
CDIF630erm_02299	CDIF630erm_02299	WEB family protein	Cellular processes	Cell division	n.a.	1.12886	n.a.	n.a.	n.a.	n.a.	n.a.	n.a.	n.a.	n.a.
CDIF630erm_02318	CDIF630erm_02318	putative cell division GTPase	Cellular processes	Cell division	0.160231	0.303084	n.a.	0.781321	1.34456	1.87178	n.a.	0.478238	1.18433	1.5687
CDIF630erm_02322	XdhA4	xanthine dehydrogenase, molybdenum binding subunit	Energy metabolism	Aerobic	0.00533707	-0.489	-0.171078	-0.597149	-0.154915	-0.502145	-0.176415	-0.108149	-0.160252	-0.0131454
CDIF630erm_02323	XdhC3	xanthine dehydrogenase, iron-sulfur binding subunit	Energy metabolism	Aerobic	0.598042	n.a.	n.a.	n.a.	n.a.	-0.873431	n.a.	n.a.	n.a.	n.a.
CDIF630erm_02324	XdhB3	xanthine dehydrogenase, FAD-binding subunit	Purines, pyrimidines, nucleosides, and nucleotides	Other	-0.0642878	-0.739737	-0.403037	-0.702605	-0.792943	-0.719619	-0.338749	0.0371321	-0.728655	0.0201182
CDIF630erm_02331	PbuG	adenine/guanine/hypoxanthine permease	Transport and binding proteins	Nucleosides, purines and pyrimidines	n.a.	0.0413372	n.a.	n.a.	n.a.	n.a.	n.a.	n.a.	n.a.	n.a.
CDIF630erm_02335	Tal1	transaldolase	Energy metabolism	Pentose phosphate pathway	n.a.	2.24094	n.a.	2.56994	3.39118	2.45533	n.a.	0.329009	n.a.	0.214393
CDIF630erm_02339	CDIF630erm_02339	two-component response regulator	Signal transduction	Two-component systems	-0.418105	-0.31276	n.a.	n.a.	-0.700681	n.a.	n.a.	n.a.	-0.282577	n.a.
CDIF630erm_02343	BipA	GTP-binding protein BipA	Protein synthesis	Translation factors	0.0859133	-0.460279	-0.827065	-1.03675	-0.509749	-0.66522	-0.912978	-0.576466	-0.595662	-0.204942
CDIF630erm_02344	TrxB2	thioredoxin reductase	Energy metabolism	Electron transport	n.a.	-1.36722	-0.68847	n.a.	n.a.	n.a.	n.a.	n.a.	n.a.	n.a.
CDIF630erm_02347	ThrC	threonine synthase	Amino acid biosynthesis	Aspartate family	-0.542326	1.12866	-0.122661	-0.262176	-1.3766	-0.318515	0.419664	-1.39083	-0.834272	-1.44717
CDIF630erm_02348	ThrB	homoserine kinase	Amino acid biosynthesis	Serine family	-0.564793	1.41531	-0.296897	-0.239131	-1.39673	0.0484283	0.267896	-1.65444	-0.831934	-1.36688
CDIF630erm_02349	CDIF630erm_02349	uncharacterized protein, aldolase-type	Central intermediary metabolism	Nitrogen metabolism	n.a.	n.a.	-1.58723	n.a.	0.0790719	-1.94216	n.a.	n.a.	n.a.	n.a.
CDIF630erm_02352	CDIF630erm_02352	putative multiprotein-complex assembly TPR repeat-containing protein	Unknown function	Unknown function	0.599898	0.703666	0.679567	1.11199	n.a.	0.544047	0.0796697	0.408329	n.a.	-0.159619
CDIF630erm_02355	CDIF630erm_02355	putative acetyltransferase	Protein synthesis	tRNA and rRNA base modification	n.a.	n.a.	n.a.	n.a.	-1.0186	n.a.	n.a.	n.a.	n.a.	n.a.
CDIF630erm_02359	IspG	4-hydroxy-3-methylbut-2-en-1-yl diphosphate synthase	Biosynthesis of cofactors, prosthetic groups, and carriers	Other	-0.519006	-0.813338	-0.292014	-0.445698	-1.51277	-1.30607	0.226992	0.36764	-0.993762	-0.492734
CDIF630erm_02366	UppS1	undecaprenyl pyrophosphate synthetase	Cell envelope	Biosynthesis and degradation of surface polysaccharides and lipopolysaccharides	0.129442	0.0341123	n.a.	n.a.	0.533336	-0.061202	n.a.	n.a.	0.403894	-0.0953143
CDIF630erm_02368	Rrf	ribosome-recycling factor	Protein synthesis	Translation factors	0.0435244	-0.127846	-0.00568054	-0.258916	-0.129831	-0.0228866	-0.0492049	-0.131071	-0.173355	0.104959
CDIF630erm_02369	PyrH	uridylate kinase	Purines, pyrimidines, nucleosides, and nucleotides	Nucleotide and nucleoside interconversions	-1.26897	-1.53027	-1.28193	-1.09069	-0.947096	-0.910268	-0.012963	0.439588	0.321873	0.620007
CDIF630erm_02370	Tsf	elongation factor ts (EF-ts)	Protein synthesis	Translation factors	0.223048	-0.236624	-0.459642	-0.857271	-0.0266671	0.0480808	-0.68269	-0.620647	-0.249715	0.284705
CDIF630erm_02371	RpsB	30S ribosomal protein S2	Protein synthesis	Ribosomal proteins: synthesis and modification	1.13978	1.2919	0.615363	0.191569	1.08737	1.38	-0.524417	-1.10033	-0.0524069	0.0881016
CDIF630erm_02383	CDIF630erm_02383	deblocking aminopeptidase	Energy metabolism	Amino acids and amines	n.a.	n.a.	n.a.	n.a.	n.a.	0.881188	n.a.	n.a.	n.a.	n.a.
CDIF630erm_02385	CDIF630erm_02385	putative ATP/GTP-binding protein	Protein fate	Protein modification and repair	0.087667	-0.383024	-0.877511	-0.285837	-2.13712	n.a.	-0.965178	0.0971872	-2.22479	n.a.
CDIF630erm_02387	ThiH2	2-iminoacetate synthase	Protein fate	Protein modification and repair	-1.46227	-2.78324	-2.3043	-3.56537	-1.74082	-2.64497	-0.842029	-0.782129	-0.278542	0.138271
CDIF630erm_02389	CDIF630erm_02389	isoleucine 2-epimerase	Amino acid biosynthesis	Glutamate family	-1.76992	-2.09633	0.461907	0.0323487	-1.57936	-4.21541	2.23182	2.12868	0.190554	-2.11908
CDIF630erm_02393	CDIF630erm_02393	putative GCN5-related N-acetyltransferase-like protein	Unknown function	Unknown function	1.39449	1.67668	n.a.	1.79172	n.a.	0.197052	n.a.	0.115046	n.a.	-1.47962
CDIF630erm_02394	CDIF630erm_02394	putative threonyl/alanyl-tRNA synthetase	Protein synthesis	tRNA aminoacylation	n.a.	-0.00908572	n.a.	0.0288198	0.217343	0.114547	n.a.	0.0379055	n.a.	0.123633
CDIF630erm_02396	Ldh	L-lactate dehydrogenase	Energy metabolism	Glycolysis/gluconeogenesis	-1.75255	-0.526577	n.a.	0.579436	n.a.	n.a.	n.a.	1.10601	n.a.	n.a.
CDIF630erm_02398	MsrAB	peptide methionine sulfoxide reductase MsrA/MsrB	Cellular processes	Adaptations to atypical conditions	-0.379829	0.54935	n.a.	n.a.	-0.627826	-0.758647	n.a.	n.a.	-0.247998	-1.308
CDIF630erm_02400	Hcp	hydroxylamine reductase	Energy metabolism	Amino acids and amines	-1.33594	-2.22232	0.196626	-0.194608	n.a.	-2.97459	1.53257	2.02771	n.a.	-0.752274
CDIF630erm_02406	CDIF630erm_02406	ABC-type transport system, cystine/aminoacid-family extracellular solute-binding protein	Transport and binding proteins	Amino acids, peptides and amines	n.a.	2.51671	n.a.	n.a.	n.a.	n.a.	n.a.	n.a.	n.a.	n.a.
CDIF630erm_02411	CDIF630erm_02411	putative molybdopterin oxidoreductase	Energy metabolism	Anaerobic	2.07032	1.86667	n.a.	0.488723	n.a.	-0.454029	n.a.	-1.37794	n.a.	-2.3207
CDIF630erm_02413	CDIF630erm_02413	putative alpha/beta hydrolase	Unknown function	Unknown function	1.02036	-0.118519	1.2193	1.41511	0.588123	0.392836	0.198945	1.53363	-0.432237	0.511355
CDIF630erm_02419	CDIF630erm_02419	putative phage-related cell wall hydrolase	Mobile and extrachromosomal element functions	Prophage functions	n.a.	n.a.	n.a.	0.390715	n.a.	n.a.	n.a.	n.a.	n.a.	n.a.
CDIF630erm_02420	MapA	maltose phosphorylase	Energy metabolism	Sugars	n.a.	n.a.	2.25702	n.a.	n.a.	n.a.	n.a.	n.a.	n.a.	n.a.
CDIF630erm_02422	CDIF630erm_02422	glucan 1,4-alpha-maltohydrolase	Energy metabolism	Sugars	0.913324	0.472027	1.52975	0.477214	0.358354	0.244078	0.616422	0.00518656	-0.55497	-0.227949
CDIF630erm_02425	CDIF630erm_02425	cell wall hydrolase	n.a.	n.a.	1.4842	1.38837	0.922046	1.17695	0.966204	1.16716	-0.562157	-0.211424	-0.517999	-0.221209
CDIF630erm_02427	FtnA	bacterial non-heme ferritin	Transport and binding proteins	Cations and iron carrying compounds	0.0909798	0.271128	0.123568	0.352783	0.120431	0.152943	0.0325878	0.0816545	0.0294514	-0.118185
CDIF630erm_02436	CDIF630erm_02436	transcriptional regulator, TetR family	Regulatory functions	DNA interactions	n.a.	-0.702239	n.a.	n.a.	n.a.	n.a.	n.a.	n.a.	n.a.	n.a.
CDIF630erm_02437	CDIF630erm_02437	putative esterase	Unknown function	Enzymes of unknown specificity	0.515963	n.a.	0.641398	n.a.	n.a.	n.a.	0.125434	n.a.	n.a.	n.a.
CDIF630erm_02443	CDIF630erm_02443	ABC-type transport system, multidrug-family ATP-binding/permease	Cellular processes	Toxin production and resistance	n.a.	n.a.	1.53071	1.25355	n.a.	n.a.	n.a.	n.a.	n.a.	n.a.
CDIF630erm_02444	CDIF630erm_02444	ABC-type transport system, multidrug-family ATP-binding/permease	Cellular processes	Toxin production and resistance	n.a.	1.24685	-0.335588	n.a.	n.a.	0.111843	n.a.	n.a.	n.a.	-1.135
CDIF630erm_02446	CynT	carbonic anhydrase	Unknown function	Unknown function	-1.30953	-1.66963	-0.102532	0.253461	-1.48327	-2.55776	1.207	1.92309	-0.173745	-0.888125
CDIF630erm_02450	AroD	dehydroquinate dehydratase	Amino acid biosynthesis	Aromatic amino acid family	-1.11566	n.a.	n.a.	-0.524293	-0.329348	0.0172442	n.a.	n.a.	0.786315	n.a.
CDIF630erm_02460	CDIF630erm_02460	putative radical SAM superfamily lipoprotein	Energy metabolism	Electron transport	-0.854877	-0.253949	-0.21429	-0.108293	-0.936251	-0.869575	0.640587	0.145656	-0.0813742	-0.615627
CDIF630erm_02468	CDIF630erm_02468	transcriptional regulator, RpiR family	Regulatory functions	DNA interactions	0.300794	0.277711	-0.111359	n.a.	n.a.	n.a.	-0.412154	n.a.	n.a.	n.a.
CDIF630erm_02478	AsnC	asparagine--tRNA ligase	Protein synthesis	tRNA aminoacylation	-0.348898	-0.306281	-0.859438	-0.84065	0.58703	-0.753272	-0.51054	-0.534369	0.935928	-0.446992
CDIF630erm_02484	CDIF630erm_02484	putative ATPase	Protein fate	Protein folding and stabilization	0.123468	0.178917	1.15479	1.85101	0.924027	1.20584	1.03132	1.67209	0.800558	1.02692
CDIF630erm_02487	Eam	glutamate 2,3-aminomutase	Energy metabolism	Electron transport	-1.50296	-2.03585	0.81131	-0.511892	-0.606387	-2.09156	2.31427	1.52396	0.896572	-0.0557064
CDIF630erm_02492	CDIF630erm_02492	hypothetical protein	Unknown function	Unknown function	-0.226975	-0.0627872	n.a.	-0.36228	-0.218999	-0.520001	n.a.	-0.299493	0.00797571	-0.457214
CDIF630erm_02493	CDIF630erm_02493	cupin domain protein	Energy metabolism	Sugars	n.a.	0.292729	-0.138702	n.a.	-0.77589	-0.254632	n.a.	n.a.	n.a.	-0.547362
CDIF630erm_02495	AmpP	xaa-pro aminopeptidase	Protein fate	Degradation of proteins, peptides, and glycopeptides	0.427082	0.163633	0.736307	0.157971	0.822765	0.979478	0.309225	-0.00566249	0.395683	0.815844
CDIF630erm_02497	PrsA1	peptidyl-prolyl cis-trans isomerase, PpiC-type	Protein fate	Protein folding and stabilization	-0.487467	-1.14579	0.55748	-0.0268322	-0.697322	-1.14143	1.04495	1.11895	-0.209854	0.00435283
CDIF630erm_02503	FruABC	PTS system, fructose-specific IIABC component	Signal transduction	PTS	-0.0991539	1.16069	n.a.	n.a.	n.a.	n.a.	n.a.	n.a.	n.a.	n.a.
CDIF630erm_02504	FruK	fructose 1-phosphate kinase	Energy metabolism	Sugars	2.78504	1.31446	n.a.	n.a.	n.a.	n.a.	n.a.	n.a.	n.a.	n.a.
CDIF630erm_02506	CDIF630erm_02506	putative protein-tyrosine phosphatase	Protein fate	Protein modification and repair	n.a.	n.a.	n.a.	n.a.	n.a.	-0.875944	n.a.	n.a.	n.a.	n.a.
CDIF630erm_02509	TopB	DNA topoisomerase III	DNA metabolism	DNA replication, recombination, and repair	n.a.	n.a.	2.52077	1.3324	n.a.	1.74756	n.a.	n.a.	n.a.	n.a.
CDIF630erm_02542	CDIF630erm_02542	putative pilin protein	Protein fate	Protein and peptide secretion and trafficking	1.44786	n.a.	0.360187	0.706815	n.a.	0.229668	-1.08767	n.a.	n.a.	n.a.
CDIF630erm_02556	Pgm	phosphoglucomutase	Energy metabolism	Sugars	-0.144489	-0.594827	-0.00798011	-0.156856	-0.120518	-0.363882	0.136509	0.437972	0.0239712	0.230946
CDIF630erm_02558	RpiB1	ribose-5-phosphate isomerase	Energy metabolism	Pentose phosphate pathway	0.0211882	0.262833	0.405276	0.0783019	0.706802	-0.356772	0.384088	-0.184532	0.685614	-0.619606
CDIF630erm_02559	Tkt'1	transketolase, C-terminal section	Energy metabolism	Pentose phosphate pathway	0.244648	-2.19195	-0.56506	-0.824159	-1.98008	-1.24949	-0.809708	1.36779	-2.22473	0.942458
CDIF630erm_02560	Tkt1	transketolase, N-terminal section	Energy metabolism	Pentose phosphate pathway	-1.01483	-1.5979	-0.487297	-0.620003	-0.224538	-0.594473	0.527537	0.977896	0.790297	1.00343
CDIF630erm_02566	CDIF630erm_02566	transcription antiterminator, PTS operon regulator	Signal transduction	PTS	0.0177465	n.a.	-1.52959	-1.77656	n.a.	n.a.	-1.54733	n.a.	n.a.	n.a.
CDIF630erm_02567	Tal2	transaldolase	Energy metabolism	Pentose phosphate pathway	0.375954	0.237925	0.582539	0.0616965	0.245919	0.228511	0.206585	-0.176228	-0.130035	-0.00941407
CDIF630erm_02568	Xpt	xanthine phosphoribosyltransferase	Purines, pyrimidines, nucleosides, and nucleotides	Salvage of nucleosides and nucleotides	0.0279859	-0.147917	1.48	-0.0552197	-0.172895	-0.438793	1.45201	0.0926969	-0.20088	-0.290876
CDIF630erm_02570	MtlD	mannitol-1-phosphate 5-dehydrogenase	Energy metabolism	Sugars	n.a.	-0.232531	n.a.	n.a.	n.a.	0.224895	n.a.	n.a.	n.a.	0.457426
CDIF630erm_02571	MtlF	PTS system, mannitol-specific, EIIA component	Signal transduction	PTS	n.a.	n.a.	-1.42576	-1.18836	n.a.	n.a.	n.a.	n.a.	n.a.	n.a.
CDIF630erm_02574	GuaB	IMP dehydrogenase	Purines, pyrimidines, nucleosides, and nucleotides	Purine ribonucleotide biosynthesis	0.320841	0.157622	0.401653	0.42931	0.0910852	0.0238982	0.0808117	0.271688	-0.229756	-0.133724
CDIF630erm_02575	CDIF630erm_02575	putative toxic anion resistance protein	Cellular processes	Toxin production and resistance	n.a.	-0.673497	-0.442749	-0.695019	n.a.	n.a.	n.a.	-0.0215221	n.a.	n.a.
CDIF630erm_02577	Gbd	NAD-dependent 4-hydroxybutyrate dehydrogenase	Energy metabolism	Fermentation	0.22602	1.92433	-1.34967	-0.853611	-2.23436	-1.98892	-1.57569	-2.77794	-2.46038	-3.91325
CDIF630erm_02578	Cat2	4-hydroxybutyryl-CoA|coenzyme A transferase	Energy metabolism	Fermentation	0.589006	2.34602	n.a.	-0.436119	n.a.	n.a.	n.a.	-2.78213	n.a.	n.a.
CDIF630erm_02580	AbfD	bifunctional 4-hydroxybutyryl-CoA dehydratase/vinylacetyl-CoA-delta-isomerase	Energy metabolism	Fermentation	0.125574	1.51555	-0.28024	-0.368578	n.a.	-1.44413	-0.405813	-1.88413	n.a.	-2.95967
CDIF630erm_02581	SucD	succinate-semialdehyde dehydrogenase (acetylating)	Energy metabolism	Other	2.82259	3.86483	-0.453289	-0.486776	-0.110878	0.186958	-3.27588	-4.35161	-2.93347	-3.67787
CDIF630erm_02582	Cat1	succinyl-CoA|coenzyme A transferase	Energy metabolism	Other	n.a.	3.54318	n.a.	n.a.	n.a.	n.a.	n.a.	n.a.	n.a.	n.a.
CDIF630erm_02584	CDIF630erm_02584	transcriptional regulator, LysR family	Regulatory functions	DNA interactions	0.662353	n.a.	n.a.	n.a.	n.a.	n.a.	n.a.	n.a.	n.a.	n.a.
CDIF630erm_02586	PepQ1	xaa-pro dipeptidase	Protein fate	Degradation of proteins, peptides, and glycopeptides	n.a.	n.a.	n.a.	-0.364584	-0.643549	-0.457389	n.a.	n.a.	n.a.	n.a.
CDIF630erm_02587	GrdD	glycine reductase complex, component C subunit alpha	Fatty acid and phospholipid metabolis	Biosynthesis	-4.50108	-4.78635	-1.50336	-2.35107	-2.68167	-1.40741	2.99772	2.43527	1.81941	3.37894
CDIF630erm_02588	GrdC	glycine reductase complex, component C subunit beta	Fatty acid and phospholipid metabolis	Biosynthesis	-4.35742	-5.02209	-1.40084	-2.35312	-2.23585	-1.46413	2.95658	2.66896	2.12157	3.55796
CDIF630erm_02589	GrdB	glycine reductase complex, component B gamma subunit (selenocysteine)	Unknown function	Unknown function	-5.52668	-3.22255	-1.1733	-2.2906	-2.93784	-1.54067	4.35338	0.931947	2.58884	1.68188
CDIF630erm_02594	GrdE	glycine reductase complex, component B subunits alpha and beta (Selenoprotein PB alpha/beta)	Unknown function	Unknown function	-4.86002	-5.07659	-1.10699	-1.9039	-2.49959	-1.00809	3.75303	3.17269	2.36043	4.06849
CDIF630erm_02595	TrxA2	thioredoxin	Cellular processes	Adaptations to atypical conditions	-4.55772	n.a.	-1.12795	-2.19035	-2.48687	-1.38402	3.42977	n.a.	2.07085	n.a.
CDIF630erm_02596	TrxB3	thioredoxin reductase	Energy metabolism	Electron transport	-4.13671	-5.32224	-1.60536	-2.53296	-2.88217	-1.65169	2.53135	2.78928	1.25454	3.67055
CDIF630erm_02597	GrdX	glycine reductase complex, GrdX component	Unknown function	Unknown function	n.a.	n.a.	1.66954	n.a.	n.a.	n.a.	n.a.	n.a.	n.a.	n.a.
CDIF630erm_02599	CDIF630erm_02599	putative hydrolase, HAD superfamily, subfamily IIB	Unknown function	Enzymes of unknown specificity	0.409426	n.a.	n.a.	0.0865169	1.40912	n.a.	n.a.	n.a.	0.999689	n.a.
CDIF630erm_02610	NadC	nicotinate-nucleotide pyrophosphorylase	Biosynthesis of cofactors, prosthetic groups, and carriers	Pyridine nucleotides	-2.77187	n.a.	0.403372	0.705745	1.63968	1.56859	3.17524	n.a.	4.41155	n.a.
CDIF630erm_02611	NadB	L-aspartate oxidase	Energy metabolism	Amino acids and amines	n.a.	-3.14661	0.886763	1.28934	1.59656	1.69821	n.a.	4.43595	n.a.	4.84482
CDIF630erm_02612	NadA	quinolinate synthetase A	Biosynthesis of cofactors, prosthetic groups, and carriers	Pyridine nucleotides	-2.85152	n.a.	0.656427	0.944173	1.40498	1.26747	3.50795	n.a.	4.25651	n.a.
CDIF630erm_02619	CDIF630erm_02619	indole-3-acetate kinase	Energy metabolism	Fermentation	-2.53203	-2.83576	-0.487413	-0.899366	-1.5346	-2.06045	2.04462	1.9364	0.997438	0.775314
CDIF630erm_02620	IorB	indolepyruvate oxidoreductase, sununit beta	Energy metabolism	Anaerobic	-2.72073	-1.61842	0.707452	0.158997	-1.54229	-0.91165	3.42818	1.77742	1.17844	0.70677
CDIF630erm_02621	IorA	indolepyruvate oxidoreductase, sununit alpha	Energy metabolism	Anaerobic	-4.4075	-1.212	0.0918991	-0.332905	-1.92172	-3.26417	4.4994	0.8791	2.48578	-2.05217
CDIF630erm_02622	CDIF630erm_02622	aromatic-amino-acid aminotransferase, tyrB-like	Amino acid biosynthesis	Aromatic amino acid family	-2.47817	-2.39462	0.599146	0.307128	-1.7885	-1.26847	3.07731	2.70175	0.689668	1.12615
CDIF630erm_02631	CDIF630erm_02631	transcriptional regulator, beta-lactams repressor	Regulatory functions	DNA interactions	1.15353	n.a.	n.a.	n.a.	n.a.	n.a.	n.a.	n.a.	n.a.	n.a.
CDIF630erm_02638	CDIF630erm_02638	uncharacterized protein	Hypothetical proteins	Domain	n.a.	1.06414	0.86562	1.22788	0.574869	0.498841	n.a.	0.163735	n.a.	-0.565304
CDIF630erm_02640	TtcA1	putative 2-thiocytidine tRNA biosynthesis protein TtcA	Protein synthesis	tRNA and rRNA base modification	1.22745	n.a.	n.a.	n.a.	n.a.	n.a.	n.a.	n.a.	n.a.	n.a.
CDIF630erm_02644	CDIF630erm_02644	putative cell wall hydrolase, phosphatase-associated protein	Cell envelope	Biosynthesis and degradation of murein sacculus and peptidoglycan	0.767402	n.a.	n.a.	0.825484	1.12095	n.a.	n.a.	n.a.	0.35355	n.a.
CDIF630erm_02645	Dut	dUTP diphosphatase	Purines, pyrimidines, nucleosides, and nucleotides	2'-Deoxyribonucleotide metabolism	0.726892	0.259351	-0.235166	-0.569986	-0.171227	-0.550629	-0.962058	-0.829337	-0.898118	-0.809981
CDIF630erm_02647	CDIF630erm_02647	transcriptional regulator, MarR family	Regulatory functions	DNA interactions	0.233458	-0.0195883	0.0117292	-0.862784	-0.270235	-0.790458	-0.221729	-0.843195	-0.503693	-0.77087
CDIF630erm_02652	PpdK	pyruvate phosphate dikinase	Energy metabolism	Glycolysis/gluconeogenesis	1.10552	-0.235956	0.0541222	-1.63502	1.25181	0.211551	-1.0514	-1.39906	0.146286	0.447507
CDIF630erm_02653	CDIF630erm_02653	pyruvate, phosphate dikinase regulatory protein	Regulatory functions	Other	-0.369818	n.a.	-1.03185	-1.01487	-0.730168	-0.449431	-0.662034	n.a.	-0.36035	n.a.
CDIF630erm_02654	CDIF630erm_02654	putative transcriptional repressor ccpn	Regulatory functions	Other	-0.135818	-0.111078	0.209728	-0.281472	-0.799723	-0.00731188	0.345546	-0.170393	-0.663905	0.103767
CDIF630erm_02675	GlyS	glycine--tRNA ligase, beta subunit	Protein synthesis	tRNA aminoacylation	-0.222978	0.211009	-0.193586	0.240049	-0.514965	-0.42977	0.0293915	0.0290398	-0.291987	-0.640779
CDIF630erm_02676	GlyQ	glycine--tRNA ligase, alpha subunit	Protein synthesis	tRNA aminoacylation	0.268249	0.637333	0.441818	0.575637	0.00444133	-0.151533	0.173569	-0.0616962	-0.263807	-0.788866
CDIF630erm_02677	CDIF630erm_02677	uncharacterized protein	Unknown function	Unknown function	-1.2005	-0.536772	-0.60608	-0.318376	-1.67892	-1.68193	0.594421	0.218396	-0.478415	-1.14516
CDIF630erm_02681	Era	GTP-binding protein Era	Protein synthesis	Other	0.847888	0.246316	0.724892	0.421245	0.747064	0.352849	-0.122996	0.174928	-0.100824	0.106533
CDIF630erm_02682	Cdd1	cytidine deaminase	Purines, pyrimidines, nucleosides, and nucleotides	Salvage of nucleosides and nucleotides	n.a.	n.a.	-0.735483	n.a.	n.a.	n.a.	n.a.	n.a.	n.a.	n.a.
CDIF630erm_02684	YbeY	endoribonuclease YbeY	Protein synthesis	Other	n.a.	n.a.	n.a.	n.a.	n.a.	-0.872548	n.a.	n.a.	n.a.	n.a.
CDIF630erm_02685	CDIF630erm_02685	PhoH-like protein	Cellular processes	Adaptations to atypical conditions	0.537467	0.540725	0.350914	-0.00420694	0.807086	1.36175	-0.186554	-0.544932	0.269619	0.821028
CDIF630erm_02688	CDIF630erm_02688	putative ribosome-associated sigma 54 modulation protein	Protein synthesis	Translation factors	-0.884653	0.438735	-1.52095	-0.736937	-1.6704	-1.40946	-0.636293	-1.17567	-0.785751	-1.8482
CDIF630erm_02690	CDIF630erm_02690	putative aspartyl/glutamyl-tRNA amidotransferase subunit B-related	Unknown function	Unknown function	0.0149727	0.211114	-0.0933405	0.0620357	0.0520721	-0.0167481	-0.108313	-0.149079	0.0370994	-0.227862
CDIF630erm_02692	CDIF630erm_02692	putative histidine triad (HIT) protein	Purines, pyrimidines, nucleosides, and nucleotides	Nucleotide and nucleoside interconversions	-0.37919	0.377103	-0.220759	0.0283315	-0.533423	-1.1607	0.158431	-0.348772	-0.154233	-1.5378
CDIF630erm_02693	MtaB	threonylcarbamoyladenosine tRNA methylthiotransferase	Protein synthesis	tRNA and rRNA base modification	0.0920138	-0.050813	0.06484	0.0176534	0.300486	-0.226472	-0.0271739	0.0684664	0.208472	-0.175659
CDIF630erm_02695	PrmA	ribosomal protein L11 methyltransferase	Protein synthesis	Ribosomal proteins: synthesis and modification	n.a.	0.0595233	0.720098	0.612966	0.482707	0.329726	n.a.	0.553443	n.a.	0.270203
CDIF630erm_02696	CDIF630erm_02696	putative CRISPR-associated ATP-dependent helicase	Mobile and extrachromosomal element functions	Other	0.505249	1.78467	0.062934	0.68877	n.a.	-0.696972	-0.442315	-1.0959	n.a.	-2.48164
CDIF630erm_02698	CDIF630erm_02698	putative CRISPR-associated negative autoregulator	Mobile and extrachromosomal element functions	Other	0.263978	-0.333405	0.420157	0.113387	n.a.	0.862351	0.156179	0.446792	n.a.	1.19576
CDIF630erm_02705	GlcK	glucokinase	Unknown function	General	0.773695	0.683504	0.451378	0.948864	0.357519	0.557351	-0.322317	0.265359	-0.416175	-0.126153
CDIF630erm_02706	DnaJ	chaperone protein DnaJ	Protein fate	Protein folding and stabilization	0.0810293	-0.842569	0.291028	-0.539538	-0.32016	-1.17278	0.209999	0.303031	-0.40119	-0.330215
CDIF630erm_02707	DnaK	chaperone protein DnaK	Protein fate	Protein folding and stabilization	-0.999576	0.309216	-0.725314	-0.19973	-0.885955	0.0271815	0.274261	-0.508946	0.113621	-0.282035
CDIF630erm_02708	GrpE	protein (HSP-70 cofactor)	Protein fate	Protein folding and stabilization	0.484083	0.131595	-0.946124	-0.655149	-0.281016	-0.470753	-1.43021	-0.786744	-0.765099	-0.602348
CDIF630erm_02713	LepA	elongation factor 4	Unknown function	Unknown function	-0.270637	0.110974	-0.882515	-1.41189	-0.461857	-0.252954	-0.611877	-1.52286	-0.19122	-0.363928
CDIF630erm_02719	RpsT	30S ribosomal protein S20	Protein synthesis	Ribosomal proteins: synthesis and modification	1.34969	n.a.	1.01773	0.604744	n.a.	n.a.	-0.331964	n.a.	n.a.	n.a.
CDIF630erm_02725	TcdA	tRNA threonylcarbamoyladenosine dehydratase	Biosynthesis of cofactors, prosthetic	Molybdopterin	n.a.	-0.07647	n.a.	n.a.	0.841121	1.00514	n.a.	n.a.	n.a.	1.08161
CDIF630erm_02728	Ung	uracil-DNA glycosylase (UDG)	DNA metabolism	DNA replication, recombination, and repair	-0.00643236	0.412235	0.00502896	0.980616	-0.173028	-0.146352	0.0114613	0.56838	-0.166596	-0.558588
CDIF630erm_02738	Pmi	mannose-6-phosphate isomerase	Energy metabolism	Sugars	0.42571	-0.401991	n.a.	n.a.	0.582078	1.6615	n.a.	n.a.	0.156368	2.06349
CDIF630erm_02741	SelB	selenocysteinyl-tRNA-specific translation factor	Protein synthesis	Translation factors	0.728697	0.635966	-0.351438	-0.345561	-0.075533	0.387971	-1.08014	-0.981527	-0.80423	-0.247995
CDIF630erm_02742	SelA	L-seryl-tRNA(Sec) selenium transferase	Protein synthesis	tRNA aminoacylation	0.307026	0.441891	0.113638	-0.0310295	0.253819	0.355934	-0.193388	-0.47292	-0.0532074	-0.0859571
CDIF630erm_02743	SelD	selenide, water dikinase	Central intermediary metabolism	Phosphorus compounds	n.a.	n.a.	n.a.	n.a.	n.a.	-0.920899	n.a.	n.a.	n.a.	n.a.
CDIF630erm_02745	DacF4	serine-type D-ala-D-ala carboxypeptidase	Cell envelope	Biosynthesis and degradation of murein sacculus and peptidoglycan	1.30788	1.72334	n.a.	1.65722	0.905107	0.670586	n.a.	-0.0661171	-0.402774	-1.05275
CDIF630erm_02747	ArgH	argininosuccinate lyase	Amino acid biosynthesis	Glutamate family	n.a.	n.a.	n.a.	0.586989	n.a.	0.595354	n.a.	n.a.	n.a.	n.a.
CDIF630erm_02750	CDIF630erm_02750	putative histidinol-phosphate aminotransferase	Amino acid biosynthesis	Aromatic amino acid family	-1.83843	-0.539517	1.29461	1.65145	-1.88583	-1.53531	3.13304	2.19097	-0.047399	-0.995797
CDIF630erm_02758	PagL	phospho-alpha-glucosidase	Energy metabolism	Sugars	0.0666849	0.237368	1.18429	0.0523728	0.132855	0.470778	1.1176	-0.184995	0.0661703	0.23341
CDIF630erm_02761	CDIF630erm_02761	PTS system, maltose-specific IIA component	Signal transduction	PTS	-0.756093	-0.283111	-0.188205	-0.592354	-0.820017	-1.23514	0.567888	-0.309243	-0.0639243	-0.952028
CDIF630erm_02762	YjgF	2-iminobutanoate/2-iminopropanoate deaminase	Transcription	Degradation of RNA	-0.239249	-0.100255	-0.189142	-0.151108	-0.509412	-0.661016	0.0501068	-0.0508533	-0.270164	-0.560761
CDIF630erm_02763	TdcB	threonine dehydratase	Amino acid biosynthesis	Pyruvate family	-0.784428	-0.0448082	-0.410226	-0.765019	-0.862703	0.720735	0.374202	-0.720211	-0.0782746	0.765543
CDIF630erm_02764	AspD	bifunctional aspartate aminotransferase/L-aspartate beta-decarboxylase	Energy metabolism	Amino acids and amines	0.474211	-0.367347	-1.12795	-1.40013	-0.716568	1.22194	-1.60217	-1.03279	-1.19078	1.58928
CDIF630erm_02765	AnsB	L-asparaginase	Energy metabolism	Amino acids and amines	-0.782973	n.a.	n.a.	n.a.	-0.562772	0.0616861	n.a.	n.a.	0.2202	n.a.
CDIF630erm_02772	LeuS	leucine--tRNA ligase	Protein synthesis	tRNA aminoacylation	0.43957	0.443572	1.34135	1.19305	0.537462	0.451377	0.901777	0.749479	0.0978921	0.00780561
CDIF630erm_02774	RsfS	ribosomal silencing factor RsfS	Unknown function	Unknown function	0.788288	n.a.	1.28346	1.07104	n.a.	n.a.	0.495175	n.a.	n.a.	n.a.
CDIF630erm_02775	CDIF630erm_02775	putative hydrolase	Unknown function	Enzymes of unknown specificity	n.a.	-0.918588	n.a.	-0.818322	-1.41913	n.a.	n.a.	0.100266	n.a.	n.a.
CDIF630erm_02778	GlgB	1,4-alpha-glucan branching enzyme	Energy metabolism	Sugars	0.551242	n.a.	n.a.	n.a.	0.611287	0.441336	n.a.	n.a.	0.0600444	n.a.
CDIF630erm_02779	CDIF630erm_02779	transcriptional regulator, TetR family	Transcription	Transcription factors	1.20218	n.a.	n.a.	n.a.	n.a.	0.301135	n.a.	n.a.	n.a.	n.a.
CDIF630erm_02780	CDIF630erm_02780	hypothetical protein	Unknown function	Unknown function	n.a.	n.a.	n.a.	n.a.	n.a.	-0.0710623	n.a.	n.a.	n.a.	n.a.
CDIF630erm_02784	CDIF630erm_02784	putative serine-pyruvate aminotransferase	Amino acid biosynthesis	Serine family	-0.865981	1.22327	1.1772	2.80119	2.46014	3.52555	2.04318	1.57792	3.32612	2.30228
CDIF630erm_02791	Rnz	ribonuclease Z	Transcription	RNA processing	n.a.	n.a.	n.a.	n.a.	-0.138872	n.a.	n.a.	n.a.	n.a.	n.a.
CDIF630erm_02792	CDIF630erm_02792	coenzyme A disulfide reductase	Energy metabolism	Other	n.a.	-0.783989	n.a.	n.a.	n.a.	n.a.	n.a.	n.a.	n.a.	n.a.
CDIF630erm_02793	TcyP	putative L-cystine uptake protein	Transport and binding proteins	Amino acids, peptides and amines	n.a.	0.705922	n.a.	n.a.	n.a.	n.a.	n.a.	n.a.	n.a.	n.a.
CDIF630erm_02799	CDIF630erm_02799	hypothetical protein	Unknown function	Unknown function	2.87868	1.04978	n.a.	n.a.	n.a.	n.a.	n.a.	n.a.	n.a.	n.a.
CDIF630erm_02808	CDIF630erm_02808	hypothetical protein	Unknown function	Unknown function	1.0064	0.832598	0.713733	0.751342	0.397433	0.254191	-0.292672	-0.0812558	-0.608971	-0.578407
CDIF630erm_02809	CoaD	phosphopantetheine adenylyltransferase	Biosynthesis of cofactors, prosthetic groups, and carriers	Pantothenate and coenzyme A	-0.259446	-0.403027	-0.449921	-0.735914	n.a.	-0.853962	-0.190474	-0.332887	n.a.	-0.450934
CDIF630erm_02810	CDIF630erm_02810	rna methyltransferase, rsmd family	Protein synthesis	tRNA and rRNA base modification	n.a.	-0.359552	-0.411239	n.a.	n.a.	-0.340448	n.a.	n.a.	n.a.	0.0191033
CDIF630erm_02811	RecG	ATP-dependent DNA helicase RecG	DNA metabolism	DNA replication, recombination, and repair	-0.314862	n.a.	n.a.	n.a.	n.a.	n.a.	n.a.	n.a.	n.a.	n.a.
CDIF630erm_02812	YloV	uncharacterized protein YloV	Unknown function	Unknown function	-0.623546	-0.217659	-0.67778	-0.423506	-0.154127	-0.487164	-0.0542336	-0.205848	0.46942	-0.269505
CDIF630erm_02813	YloU	uncharacterized protein YloU	Unknown function	Unknown function	-0.305301	n.a.	0.0203653	0.195798	n.a.	n.a.	0.325666	n.a.	n.a.	n.a.
CDIF630erm_02825	CDIF630erm_02825	putative nitroreductase-like oxidoreductase	Central intermediary metabolism	Nitrogen metabolism	0.352664	0.865745	0.341688	0.58792	0.139487	0.581414	-0.0109761	-0.277824	-0.213178	-0.284331
CDIF630erm_02826	CDIF630erm_02826	putative phosphoglycolate phosphatase	Unknown function	Enzymes of unknown specificity	0.508217	0.465289	n.a.	-0.0991732	0.308797	0.344848	n.a.	-0.564462	-0.19942	-0.120441
CDIF630erm_02828	Rpe2	ribulose-phosphate 3-epimerase	Energy metabolism	Pentose phosphate pathway	-0.984003	-0.681833	-0.684888	-0.478177	-0.783053	-0.819902	0.299115	0.203656	0.200949	-0.138069
CDIF630erm_02829	CDIF630erm_02829	thiamin monophosphate phosphatase	Protein synthesis	Translation factors	-1.61796	-2.94896	-1.29761	-0.805737	-1.3763	-1.68919	0.320347	2.14322	0.241663	1.25977
CDIF630erm_02831	Stk	putative serine/threonine-protein kinase	Protein fate	Protein modification and repair	-1.4767	-0.86197	-1.22994	0.337508	-1.1953	-0.548978	0.246764	1.19948	0.281403	0.312993
CDIF630erm_02833	RlmN	dual-specificity RNA methyltransferase RlmN	Protein synthesis	tRNA and rRNA base modification	0.000162888	n.a.	n.a.	n.a.	n.a.	n.a.	n.a.	n.a.	n.a.	n.a.
CDIF630erm_02835	CDIF630erm_02835	putative metal-dependent peptidase	Unknown function	Unknown function	1.0094	-0.116085	n.a.	n.a.	0.301465	-0.0986879	n.a.	n.a.	-0.707936	0.0173972
CDIF630erm_02837	Fmt	methionyl-tRNA formyltransferase	Protein synthesis	tRNA aminoacylation	0.0198889	-0.237144	0.221763	0.0358897	-0.000984689	-0.1334	0.201874	0.273034	-0.0208736	0.103744
CDIF630erm_02838	Def2	peptide deformylase	Protein fate	Protein modification and repair	n.a.	0.0565898	n.a.	0.281641	n.a.	-0.143023	n.a.	0.225052	n.a.	-0.199613
CDIF630erm_02840	CoaBC	bifunctional phosphopantothenoylcysteine synthetase/decarboxylase	Biosynthesis of cofactors, prosthetic groups, and carriers	Pantothenate and coenzyme A	-0.408346	-1.71481	-0.468946	0.283217	-0.557475	-1.66811	-0.0606001	1.99802	-0.149129	0.0466929
CDIF630erm_02841	RpoZ	DNA-directed RNA polymerase subunit omega	Transcription	DNA-dependent RNA polymerase	-0.168219	n.a.	n.a.	n.a.	n.a.	n.a.	n.a.	n.a.	n.a.	n.a.
CDIF630erm_02842	Gmk	guanylate kinase	Purines, pyrimidines, nucleosides, and nucleotides	Nucleotide and nucleoside interconversions	-0.845874	-0.915414	-0.44958	-0.705226	-1.1097	-0.961828	0.396294	0.210188	-0.263829	-0.0464142
CDIF630erm_02843	CDIF630erm_02843	uncharacterized protein, YicC-like	Unknown function	Unknown function	-0.136501	-0.500622	-0.629148	-0.0658776	-0.342367	-0.742714	-0.492647	0.434745	-0.205866	-0.242091
CDIF630erm_02844	DapF	diaminopimelate epimerase	Amino acid biosynthesis	Aspartate family	0.00188348	0.333069	0.163926	0.317842	-0.162275	-0.335847	0.162043	-0.0152272	-0.164158	-0.668916
CDIF630erm_02845	LtaE	low specificity L-threonine aldolase	Energy metabolism	Amino acids and amines	-1.08748	-0.832098	-0.539628	-0.604513	-1.0292	-0.550966	0.547851	0.227585	0.0582754	0.281132
CDIF630erm_02846	YloA	uncharacterized protein YloA	Cellular processes	Pathogenesis	0.514569	0.968505	-0.047794	0.554665	n.a.	0.313667	-0.562363	-0.41384	n.a.	-0.654839
CDIF630erm_02862	TrpS	tryptophan--tRNA ligase	Protein synthesis	tRNA aminoacylation	-3.55026	-3.26943	-3.16112	-3.27274	-3.80832	-3.88208	0.389138	-0.00331017	-0.258054	-0.612647
CDIF630erm_02863	MtnN	bifunctional 5'-methylthioadenosine/S-adenosylhomocysteine nucleosidase	Purines, pyrimidines, nucleosides, and nucleotides	Salvage of nucleosides and nucleotides	-4.32762	-4.57656	n.a.	-5.2026	-4.49384	-4.62288	n.a.	-0.62604	-0.166228	-0.0463149
CDIF630erm_02866	CDIF630erm_02866	putative peptidase, M24 family	Protein fate	Degradation of proteins, peptides, and glycopeptides	-0.63556	-1.31013	-0.851667	-1.75293	0.340024	0.154263	-0.216107	-0.442796	0.975585	1.46439
CDIF630erm_02867	CDIF630erm_02867	uncharacterized protein, DegV family	Unknown function	Unknown function	n.a.	n.a.	n.a.	n.a.	n.a.	1.24877	n.a.	n.a.	n.a.	n.a.
CDIF630erm_02871	IleS	isoleucine--tRNA ligase	Protein synthesis	tRNA aminoacylation	-0.0139154	0.265832	3.15654	2.21814	0.0297576	0.198302	3.17046	1.95231	0.043673	-0.0675296
CDIF630erm_02873	CDIF630erm_02873	putative cell-division initiation protein DivIVA	Cellular processes	Cell division	-0.385194	-0.902161	0.591928	0.830359	-0.655799	0.292162	0.977122	1.73252	-0.270604	1.19432
CDIF630erm_02876	SepF	cell division protein SepF	Cellular processes	Cell division	2.0401	-0.246176	1.08001	1.31966	1.86593	0.0253965	-0.960088	1.56584	-0.174167	0.271573
CDIF630erm_02877	CDIF630erm_02877	putative pyridoxal 5'-phosphate-dependent enzyme	Unknown function	Enzymes of unknown specificity	-0.436254	-0.342519	-0.531811	-0.58962	-0.871462	-0.889435	-0.0955577	-0.247101	-0.435208	-0.546916
CDIF630erm_02880	CDIF630erm_02880	uncharacterized protein	Unknown function	Unknown function	-2.43535	-1.66315	-1.23944	-1.64319	-3.4372	-3.69576	1.19592	0.0199539	-1.00185	-2.03261
CDIF630erm_02881	CDIF630erm_02881	ACT domain-containing protein	Signal transduction	Other	n.a.	n.a.	-0.588127	0.135781	n.a.	n.a.	n.a.	n.a.	n.a.	n.a.
CDIF630erm_02884	GpsA	glycerol-3-phosphate dehydrogenase [NAD(P)+]	Energy metabolism	Anaerobic	0.589366	0.554705	-0.872251	-0.164221	n.a.	n.a.	-1.46162	-0.718926	n.a.	n.a.
CDIF630erm_02886	Der	GTPase Der	Protein synthesis	Other	0.0580981	-0.0892303	-0.0902097	-0.157427	0.102341	-0.117018	-0.148308	-0.0681967	0.0442431	-0.0277873
CDIF630erm_02893	CDIF630erm_02893	laccase domain protein	Unknown function	Unknown function	-0.925086	-0.584786	n.a.	n.a.	0.0791716	-0.086092	n.a.	n.a.	1.00426	0.498695
CDIF630erm_02894	NrdR	transcriptional regulator, repressor NrdR family	Regulatory functions	DNA interactions	-0.183183	-0.851391	0.3667	0.100619	0.0784069	n.a.	0.549883	0.95201	0.26159	n.a.
CDIF630erm_02900	FtsZ	cell division protein FtsZ	Cellular processes	Cell division	-0.882303	-0.993058	-0.48306	-2.35082	-1.23553	-0.614465	0.399243	-1.35776	-0.35323	0.378593
CDIF630erm_02905	MurG	UDP-N-acetylglucosamine--N-acetylmuramyl- (pentapeptide) pyrophosphoryl-undecaprenol N-acetylglucosamine transferase	Cell envelope	Biosynthesis and degradation of murein sacculus and peptidoglycan	n.a.	-0.0467731	0.367779	0.590803	2.09392	1.32706	n.a.	0.637576	n.a.	1.37383
CDIF630erm_02907	MurD	UDP-N-acetylmuramoylalanine--D-glutamate ligase	Cell envelope	Biosynthesis and degradation of murein sacculus and peptidoglycan	0.320452	0.0814254	0.19593	0.0279855	0.133696	0.153319	-0.124522	-0.0534399	-0.186756	0.0718938
CDIF630erm_02909	MurF	UDP-N-acetylmuramoyl-tripeptide--D-alanyl-D- alanine ligase (UDP-MurNAc-pentapeptide synthetase) (D-alanyl-D-alanine-adding enzyme)	Cell envelope	Biosynthesis and degradation of murein sacculus and peptidoglycan	0.031267	-0.115883	0.0359423	-0.337746	0.104255	-0.0136012	0.00467523	-0.221863	0.072988	0.102281
CDIF630erm_02914	CDIF630erm_02914	putative peptidase, M16 family	Unknown function	Unknown function	n.a.	n.a.	n.a.	-0.256551	n.a.	2.61193	n.a.	n.a.	n.a.	n.a.
CDIF630erm_02915	CDIF630erm_02915	putative peptidase, M16 family	Protein fate	Degradation of proteins, peptides, and glycopeptides	0.0627411	-0.591552	-0.307938	-0.50081	n.a.	0.151106	-0.370679	0.090742	n.a.	0.742658
CDIF630erm_02916	YchF	ribosome-binding ATPase YchF	Unknown function	Unknown function	0.826568	-0.665213	-0.0435737	-0.161049	0.938894	0.301113	-0.870142	0.504164	0.112326	0.966326
CDIF630erm_02918	MurE	UDP-N-acetylmuramoyl-L-alanyl-D-glutamate--2, 6-diaminopimelate ligase	Cell envelope	Biosynthesis and degradation of murein sacculus and peptidoglycan	1.1396	0.339199	-0.542271	-0.620657	0.659468	0.761243	-1.68187	-0.959856	-0.480135	0.422044
CDIF630erm_02921	PtsG-BC	PTS system, glucose-specific IIBC component	Transport and binding proteins	Carbohydrates, organic alcohols, and acids	2.68008	3.1354	2.07696	1.74923	2.67773	3.03276	-0.603122	-1.38617	-0.00234896	-0.102637
CDIF630erm_02926	AppA	ABC-type transport system, oligopeptide-family solute-binding protein	Transport and binding proteins	Amino acids, peptides and amines	5.74471	4.84849	n.a.	0.950356	n.a.	n.a.	n.a.	-3.89814	n.a.	n.a.
CDIF630erm_02936	Pfo	pyruvate synthase	Energy metabolism	Electron transport	-0.275129	-0.272739	0.844822	0.343261	0.384733	0.3561	1.11995	0.616	0.659861	0.628839
CDIF630erm_02937	CDIF630erm_02937	phosphate acyltransferase	Energy metabolism	Other	-2.83664	-3.54621	0.730747	-0.820133	-3.22933	-1.13084	3.56739	2.72608	-0.392686	2.41537
CDIF630erm_02938	Isf	iron-sulfur flavoprotein	Energy metabolism	Electron transport	0.418848	n.a.	n.a.	n.a.	n.a.	n.a.	n.a.	n.a.	n.a.	n.a.
CDIF630erm_02939	CDIF630erm_02939	putative sporulation stage II, protein E	Cellular processes	Sporulation and germination	0.274405	-0.161272	-0.423091	-0.3201	n.a.	-0.64774	-0.697496	-0.158828	n.a.	-0.486468
CDIF630erm_02944	CDIF630erm_02944	putative lipoprotein	Unknown function	Enzymes of unknown specificity	n.a.	n.a.	n.a.	-0.45324	n.a.	n.a.	n.a.	n.a.	n.a.	n.a.
CDIF630erm_02946	Hpt1	hypoxanthine phosphoribosyltransferase	Purines, pyrimidines, nucleosides, and nucleotides	Salvage of nucleosides and nucleotides	-0.908368	-0.914061	-0.721264	0.0156133	-0.752719	-0.787767	0.187104	0.929674	0.155649	0.126294
CDIF630erm_02947	CobD1	threonine-phosphate decarboxylase	Biosynthesis of cofactors, prosthetic	Heme, porphyrin, and cobalamin	n.a.	0.361984	n.a.	n.a.	1.63216	1.64859	n.a.	n.a.	n.a.	1.28661
CDIF630erm_02950	AsnA	aspartate--ammonia ligase	Amino acid biosynthesis	Aspartate family	0.179943	0.330966	0.562826	0.44962	0.422276	0.754282	0.382883	0.118654	0.242334	0.423316
CDIF630erm_02952	PatB2	putative cystathionine beta-lyase	Cellular processes	Other	n.a.	n.a.	n.a.	0.75046	0.432956	n.a.	n.a.	n.a.	n.a.	n.a.
CDIF630erm_02957	CDIF630erm_02957	putative lipoprotein	Transport and binding proteins	Unknown substrate	n.a.	n.a.	n.a.	n.a.	0.55229	n.a.	n.a.	n.a.	n.a.	n.a.
CDIF630erm_02962	CDIF630erm_02962	putative adenosine-derivate deaminase	Purines, pyrimidines, nucleosides, and nucleotides	Pyrimidine ribonucleotide biosynthesis	0.856699	0.270347	0.946623	1.27711	3.37871	3.04822	0.0899247	1.00677	2.52201	2.77787
CDIF630erm_02970	Cwp22	putative cell wall protein	Unknown function	Unknown function	1.8398	2.43724	2.79781	2.63244	n.a.	2.67303	0.958013	0.195202	n.a.	0.235795
CDIF630erm_02971	GalE	UDP-glucose 4-epimerase	Energy metabolism	Sugars	0.749866	0.971501	0.444423	0.648355	0.828325	0.908237	-0.305443	-0.323146	0.0784591	-0.0632647
CDIF630erm_02972	GtaB1	UTP--glucose-1-phosphate uridylyltransferase	Cell envelope	Biosynthesis and degradation of surface polysaccharides and lipopolysaccharides	1.5935	n.a.	-0.0436185	1.06683	1.14433	1.76805	-1.63712	n.a.	-0.449174	n.a.
CDIF630erm_02974	CDIF630erm_02974	hypothetical protein	Unknown function	Unknown function	0.889608	1.0555	0.753503	1.23358	0.944894	0.54233	-0.136105	0.178071	0.0552864	-0.513175
CDIF630erm_02975	CDIF630erm_02975	putative sporulation protein	Cellular processes	Sporulation and germination	0.535079	0.501095	0.524019	1.706	0.081643	0.793508	-0.0110599	1.2049	-0.453436	0.292413
CDIF630erm_02984	CDIF630erm_02984	two-component response regulator	Signal transduction	Two-component systems	-0.31588	n.a.	n.a.	n.a.	n.a.	n.a.	n.a.	n.a.	n.a.	n.a.
CDIF630erm_02988	GlyA1	serine hydroxymethyltransferase	Protein fate	Protein modification and repair	-3.02541	-2.54427	-0.984135	-0.262825	-3.27117	-2.83261	2.04127	2.28145	-0.245765	-0.288341
CDIF630erm_02998	Cwp14	putative cell wall-binding protein	Cell envelope	Other	n.a.	n.a.	n.a.	1.4297	n.a.	n.a.	n.a.	n.a.	n.a.	n.a.
CDIF630erm_03002	AspS	aspartate--tRNA ligase	Protein synthesis	tRNA aminoacylation	0.137513	0.123466	0.182845	0.179873	0.0721669	0.0175057	0.0453322	0.0564071	-0.0653462	-0.10596
CDIF630erm_03003	HisS	histidine--tRNA ligase	Protein synthesis	tRNA aminoacylation	0.0711684	0.217387	0.216458	0.447144	0.0030212	-0.348062	0.14529	0.229757	-0.0681472	-0.565449
CDIF630erm_03005	CDIF630erm_03005	putative hydrolase beta-lactamase-like	Cell envelope	Biosynthesis and degradation of murein sacculus and peptidoglycan	-0.927859	1.52993	0.00301821	0.165797	-1.29786	-0.119251	0.930877	-1.36413	-0.369997	-1.64918
CDIF630erm_03006	Dtd	D-tyrosyl-tRNA(Tyr) deacylase	Protein synthesis	tRNA aminoacylation	0.00211669	-0.207051	-0.332674	0.0129857	-0.45009	-0.864702	-0.334791	0.220036	-0.452207	-0.657651
CDIF630erm_03007	RelA	GTP pyrophosphokinase	Cellular processes	Adaptations to atypical conditions	0.386681	0.515799	0.128814	0.270628	-0.303861	-0.481738	-0.257866	-0.245171	-0.690542	-0.997537
CDIF630erm_03008	Apt	adenine phosphoribosyltransferase	Purines, pyrimidines, nucleosides, and nucleotides	Salvage of nucleosides and nucleotides	-0.323728	-0.296748	-0.17732	0.0783984	-0.549716	-0.523259	0.146408	0.375146	-0.225988	-0.226511
CDIF630erm_03009	RecJ	single-stranded-DNA-specific exonuclease	DNA metabolism	DNA replication, recombination, and repair	0.448345	n.a.	1.00504	n.a.	n.a.	n.a.	0.556697	n.a.	n.a.	n.a.
CDIF630erm_03011	CDIF630erm_03011	uncharacterized protein, LpxA-like	Amino acid biosynthesis	Pyruvate family	n.a.	-1.56916	n.a.	n.a.	-1.5069	-1.0614	n.a.	n.a.	n.a.	0.507759
CDIF630erm_03012	CDIF630erm_03012	radical SAM maturase	Regulatory functions	Other	0.444069	-1.50158	0.00670436	-0.917161	-0.150121	-1.56401	-0.437365	0.584416	-0.59419	-0.0624359
CDIF630erm_03014	CDIF630erm_03014	hypothetical protein	Unknown function	Unknown function	0.0858955	0.256655	-0.29418	-0.0525431	n.a.	n.a.	-0.380075	-0.309198	n.a.	n.a.
CDIF630erm_03018	PtsI	phosphoenolpyruvate-protein phosphotransferase	Signal transduction	PTS	-0.549488	-0.427525	-0.261877	-0.384437	-0.2786	-0.393163	0.287611	0.0430883	0.270888	0.0343625
CDIF630erm_03019	PtsH	phosphocarrier protein HPr	Signal transduction	PTS	-1.00817	-0.857479	-0.952119	-0.998311	-0.842833	-0.955271	0.0560464	-0.140832	0.165333	-0.0977915
CDIF630erm_03030	Cwp19	cell surface protein	Cell envelope	Other	3.24716	2.41825	3.75852	3.44423	3.1237	3.36864	0.511361	1.02598	-0.123461	0.95039
CDIF630erm_03033	CDIF630erm_03033	putative glycosyl transferase, group 1	Cell envelope	Biosynthesis and degradation of surface polysaccharides and lipopolysaccharides	n.a.	-0.118821	n.a.	n.a.	1.1386	n.a.	n.a.	n.a.	n.a.	n.a.
CDIF630erm_03034	RkpK	UDP-glucose 6-dehydrogenase	Cell envelope	Biosynthesis and degradation of murein sacculus and peptidoglycan	0.48336	0.495604	0.523844	0.244935	0.709122	0.493686	0.0404832	-0.250669	0.225762	-0.0019179
CDIF630erm_03043	PgcA2	phosphoglucomutase	Energy metabolism	Sugars	0.934596	0.179019	0.391737	0.451145	0.146285	-0.133402	-0.542859	0.272125	-0.788311	-0.312421
CDIF630erm_03047	Cwp6	putative N-acetylmuramoyl-L-alanine amidase	Cell envelope	Biosynthesis and degradation of murein sacculus and peptidoglycan	2.22302	2.21827	3.55125	3.25333	3.52696	2.68127	1.32823	1.03506	1.30393	0.463
CDIF630erm_03049	Cwp5	putative cell surface protein	Cell envelope	Other	n.a.	1.42637	n.a.	n.a.	n.a.	n.a.	n.a.	n.a.	n.a.	n.a.
CDIF630erm_03050	Cwp84	cell surface protein	Cell envelope	Other	3.99153	3.17472	4.22999	4.41092	3.5883	4.07764	0.238459	1.2362	-0.403226	0.902919
CDIF630erm_03052	Cwp66	cell surface protein	Cell envelope	Other	1.70833	2.26838	n.a.	0.800822	n.a.	0.912675	n.a.	-1.46756	n.a.	-1.35571
CDIF630erm_03054	Cwp2	cell wall binding protein	Cell envelope	Surface structures	2.41856	2.49221	2.5414	2.71326	3.22273	3.35347	0.122834	0.221057	0.804166	0.861264
CDIF630erm_03055	SecA2	protein translocase subunit secA 2	Protein fate	Protein and peptide secretion and trafficking	0.26227	0.689579	-0.158455	-0.301609	0.424271	0.484594	-0.420725	-0.991188	0.162001	-0.204985
CDIF630erm_03056	SlpA	S-layer precursor protein	Cell envelope	Surface structures	2.20628	2.12819	2.77541	2.53567	3.0644	2.8999	0.569131	0.407478	0.858121	0.771709
CDIF630erm_03057	Cwp12	cell wall binding protein	Cell envelope	Other	n.a.	1.83141	3.05641	2.5068	n.a.	2.1193	n.a.	0.675395	n.a.	0.287891
CDIF630erm_03059	Cwp10	cell surface protein	Cell envelope	Biosynthesis and degradation of murein sacculus and peptidoglycan	n.a.	n.a.	n.a.	n.a.	1.8414	n.a.	n.a.	n.a.	n.a.	n.a.
CDIF630erm_03060	CDIF630erm_03060	putative calcium-binding adhesion protein	Transport and binding proteins	Cations and iron carrying compounds	1.28983	0.720477	0.704114	0.688939	0.0940411	0.410788	-0.58572	-0.0315377	-1.19579	-0.309688
CDIF630erm_03066	CDIF630erm_03066	preprotein translocase, yajc subunit	Protein fate	Protein and peptide secretion and trafficking	0.797589	0.138669	0.954495	0.697924	n.a.	0.628235	0.156907	0.559254	n.a.	0.489566
CDIF630erm_03067	Tgt	queuine tRNA-ribosyltransferase	Protein synthesis	tRNA and rRNA base modification	0.193163	n.a.	n.a.	-1.02486	n.a.	n.a.	n.a.	n.a.	n.a.	n.a.
CDIF630erm_03079	CDIF630erm_03079	transcriptional regulator, GntR family	Transcription	Transcription factors	n.a.	0.211013	n.a.	n.a.	n.a.	n.a.	n.a.	n.a.	n.a.	n.a.
CDIF630erm_03084	CDIF630erm_03084	putative amino acid racemase	Amino acid biosynthesis	Other	n.a.	-0.089109	0.0222851	0.216519	-0.731992	-0.20894	n.a.	0.305628	n.a.	-0.119831
CDIF630erm_03091	CDIF630erm_03091	transcriptional regulator, MarR family	Regulatory functions	DNA interactions	n.a.	0.705288	n.a.	n.a.	n.a.	n.a.	n.a.	n.a.	n.a.	n.a.
CDIF630erm_03092	PatA	putative N-acetyl-LL-diaminopimelate aminotransferase	Amino acid biosynthesis	Aspartate family	-3.09065	-2.60116	-0.272721	0.255154	-3.59584	-3.50291	2.81793	2.85632	-0.505189	-0.901747
CDIF630erm_03107	SerS2	serine--tRNA ligase	Protein synthesis	tRNA aminoacylation	-0.378802	-0.124826	0.028743	-0.353591	-0.502152	-0.583932	0.407545	-0.228765	-0.123351	-0.459106
CDIF630erm_03108	CDIF630erm_03108	putative amidohydrolase	Central intermediary metabolism	Nitrogen metabolism	1.07606	0.916532	n.a.	n.a.	n.a.	n.a.	n.a.	n.a.	n.a.	n.a.
CDIF630erm_03109	Nit	bifunctional rilase/rile hydratase	Central intermediary metabolism	Nitrogen metabolism	-0.314609	0.680052	0.378092	0.562961	0.170058	0.361046	0.6927	-0.117091	0.484667	-0.319006
CDIF630erm_03110	CDIF630erm_03110	putative zinc-binding dehydrogenase	Unknown function	Enzymes of unknown specificity	-1.11185	-1.70875	-0.00575761	-0.34007	0.278546	-1.3463	1.10609	1.36868	1.39039	0.36245
CDIF630erm_03113	CDIF630erm_03113	hypothetical protein	Unknown function	Unknown function	n.a.	0.95775	n.a.	n.a.	n.a.	n.a.	n.a.	n.a.	n.a.	n.a.
CDIF630erm_03114	CDIF630erm_03114	putative bactofilin	Unknown function	Unknown function	n.a.	n.a.	n.a.	n.a.	n.a.	-0.04361	n.a.	n.a.	n.a.	n.a.
CDIF630erm_03117	CDIF630erm_03117	transcriptional regulator, DeoR family	Regulatory functions	DNA interactions	n.a.	n.a.	n.a.	n.a.	0.544943	n.a.	n.a.	n.a.	n.a.	n.a.
CDIF630erm_03120	DltA	D-alanine--poly(phosphoribitol) ligase subunit 1	Protein synthesis	Other	0.0735067	-0.375301	1.49163	0.845332	n.a.	0.382816	1.41812	1.22063	n.a.	0.758117
CDIF630erm_03130	CDIF630erm_03130	membrane dipeptidase	Protein fate	Degradation of proteins, peptides, and glycopeptides	n.a.	n.a.	n.a.	1.5953	n.a.	n.a.	n.a.	n.a.	n.a.	n.a.
CDIF630erm_03134	CDIF630erm_03134	putative modulator of DNA gyrase, peptidase U62	Protein fate	Degradation of proteins, peptides, and glycopeptides	-0.899807	-0.685297	-0.245738	-0.241822	-0.967962	-0.984318	0.654069	0.443475	-0.0681547	-0.299021
CDIF630erm_03135	TldD	metalloprotease TldD	Protein fate	Degradation of proteins, peptides, and glycopeptides	-0.376852	-0.325303	0.194431	0.272176	-0.591494	0.326403	0.571283	0.597478	-0.214642	0.651706
CDIF630erm_03147	CDIF630erm_03147	hypothetical protein	Unknown function	Unknown function	1.75911	1.02168	1.53229	1.13702	1.27464	1.65501	-0.226815	0.115337	-0.484469	0.633328
CDIF630erm_03232	CDIF630erm_03232	transcriptional regulator, HTH-type	Regulatory functions	DNA interactions	0.933701	0.913956	n.a.	1.29626	n.a.	0.723245	n.a.	0.382308	n.a.	-0.190711
CDIF630erm_03237	AtpD1	V-type ATP synthase subunit D	Transport and binding proteins	Cations and iron carrying compounds	n.a.	n.a.	n.a.	0.966753	n.a.	n.a.	n.a.	n.a.	n.a.	n.a.
CDIF630erm_03238	AtpB1	V-type ATP synthase subunit B	Energy metabolism	ATP-proton motive force interconversion	-2.95527	-2.92711	0.589629	1.06329	n.a.	-2.53239	3.5449	3.9904	n.a.	0.394718
CDIF630erm_03239	AtpA1	V-type ATP synthase subunit A	Energy metabolism	ATP-proton motive force interconversion	-3.37639	-4.03957	0.906344	1.19543	-2.58526	-5.1512	4.28274	5.23501	0.791129	-1.11162
CDIF630erm_03241	AtpC1	V-type ATP synthase subunit C	Energy metabolism	ATP-proton motive force interconversion	n.a.	1.84002	2.69125	2.1201	n.a.	n.a.	n.a.	0.280081	n.a.	n.a.
CDIF630erm_03242	AtpE1	V-type ATP synthase subunit E	Energy metabolism	ATP-proton motive force interconversion	-2.5032	-3.17811	0.613154	0.820605	n.a.	-4.04389	3.11635	3.99872	n.a.	-0.865775
CDIF630erm_03243	AtpK	V-type ATP synthase subunit K	Energy metabolism	ATP-proton motive force interconversion	-2.66166	n.a.	0.665593	n.a.	n.a.	n.a.	3.32725	n.a.	n.a.	n.a.
CDIF630erm_03244	AtpI1	V-type ATP synthase subunit I	Energy metabolism	ATP-proton motive force interconversion	n.a.	n.a.	-0.4036	-0.394396	n.a.	n.a.	n.a.	n.a.	n.a.	n.a.
CDIF630erm_03245	CDIF630erm_03245	uncharacterized protein	Unknown function	Unknown function	n.a.	n.a.	0.224485	0.504328	n.a.	n.a.	n.a.	n.a.	n.a.	n.a.
CDIF630erm_03247	CDIF630erm_03247	peptidoglycan transpeptidase	Cell envelope	Other	1.64979	1.28553	2.2306	1.88989	3.04303	1.1276	0.580811	0.604358	1.39324	-0.157927
CDIF630erm_03248	CDIF630erm_03248	putative tRNA-binding protein	Protein synthesis	tRNA and rRNA base modification	1.33036	-1.85217	n.a.	n.a.	n.a.	0.446128	n.a.	n.a.	n.a.	2.2983
CDIF630erm_03250	AdhE2	aldehyde-alcohol dehydrogenase	Energy metabolism	Other	-1.06787	-0.302727	-1.28592	-2.24683	0.0639626	0.103056	-0.218057	-1.9441	1.13183	0.405782
CDIF630erm_03257	CDIF630erm_03257	hypothetical protein	Unknown function	Unknown function	-0.440794	n.a.	n.a.	-1.14755	n.a.	-1.75304	n.a.	n.a.	n.a.	n.a.
CDIF630erm_03264	CDIF630erm_03264	putative CRISPR-associated autoregulator DevR family protein	Mobile and extrachromosomal element functions	Other	0.377632	1.12929	0.922194	1.05263	0.40147	1.42523	0.544562	-0.0766531	0.0238376	0.295946
CDIF630erm_03265	CDIF630erm_03265	putative CRISPR-associated protein, CXXC-CXXC	Mobile and extrachromosomal element functions	Other	n.a.	n.a.	n.a.	0.471018	n.a.	n.a.	n.a.	n.a.	n.a.	n.a.
CDIF630erm_03283	BtuF	ABC-type transport system, cobalamin-spewcific extracellular solute-binding protein	Transport and binding proteins	Cations and iron carrying compounds	1.33177	0.394074	n.a.	0.866453	n.a.	1.16253	n.a.	0.472379	n.a.	0.76846
CDIF630erm_03285	DapA1	4-hydroxy-tetrahydrodipicolinate synthase	Amino acid biosynthesis	Aspartate family	-2.36199	-2.8903	-2.25656	-2.65962	-1.89333	-2.56291	0.105429	0.230687	0.468662	0.327398
CDIF630erm_03287	SuyB	(2R)-sulfolactate sulfo-lyase subunit beta	Energy metabolism	Sugars	-3.17072	-2.63334	-2.17595	-2.13262	-2.67872	-2.33993	0.994768	0.500718	0.492002	0.293407
CDIF630erm_03288	SuyA	(2R)-sulfolactate sulfo-lyase subunit alpha	Unknown function	Unknown function	n.a.	n.a.	-2.00191	-2.14015	n.a.	n.a.	n.a.	n.a.	n.a.	n.a.
CDIF630erm_03290	CDIF630erm_03290	transcriptional regulator, IclR family	Regulatory functions	DNA interactions	-0.741845	-0.698856	n.a.	0.178766	n.a.	n.a.	n.a.	0.877622	n.a.	n.a.
CDIF630erm_03291	AdhB	alcohol dehydrogenase	Energy metabolism	Other	-1.14565	-1.99349	-1.05843	-0.754377	-1.03063	-1.24763	0.0872265	1.23911	0.115024	0.745861
CDIF630erm_03294	CDIF630erm_03294	putative pyridine nucleotide-disulfide oxidoreductase, class I	Energy metabolism	Other	n.a.	n.a.	n.a.	1.2427	n.a.	n.a.	n.a.	n.a.	n.a.	n.a.
CDIF630erm_03297	CDIF630erm_03297	putative mannosylglycerate hydrolase	Energy metabolism	Sugars	1.74593	1.97776	n.a.	n.a.	n.a.	n.a.	n.a.	n.a.	n.a.	n.a.
CDIF630erm_03303	CDIF630erm_03303	CGCAxxGCC motif protein	Unknown function	Unknown function	3.60313	n.a.	n.a.	n.a.	n.a.	n.a.	n.a.	n.a.	n.a.	n.a.
CDIF630erm_03311	CDIF630erm_03311	PTS system, arabinose-specific IIA component	Signal transduction	PTS	0.113752	0.387514	1.88293	1.14116	1.73473	1.87962	1.76918	0.753648	1.62098	1.49211
CDIF630erm_03312	KpsF	arabinose 5-phosphate isomerase	Cell envelope	Biosynthesis and degradation of surface polysaccharides and lipopolysaccharides	2.05284	2.18941	2.20342	1.63854	3.09425	4.11815	0.150587	-0.550872	1.04142	1.92874
CDIF630erm_03313	MalY	cystathionine beta-lyase	Amino acid biosynthesis	Aspartate family	n.a.	0.469471	n.a.	1.14232	1.8775	1.38738	n.a.	0.67285	n.a.	0.917912
CDIF630erm_03314	CDIF630erm_03314	PTS system, arabinose-specific IIBC component	Signal transduction	PTS	n.a.	1.5232	n.a.	1.86456	n.a.	n.a.	n.a.	0.341355	n.a.	n.a.
CDIF630erm_03315	CDIF630erm_03315	transcription antiterminator, PTS operon regulator	Signal transduction	PTS	0.651995	n.a.	0.870868	0.650441	1.52063	0.821663	0.218873	n.a.	0.86863	n.a.
CDIF630erm_03319	YddE_3	putative isomerase YddE	Cellular processes	Toxin production and resistance	n.a.	n.a.	n.a.	0.447611	n.a.	n.a.	n.a.	n.a.	n.a.	n.a.
CDIF630erm_03325	PepI	proline iminopeptidase	Energy metabolism	Amino acids and amines	0.572274	0.801535	0.90873	0.976851	0.434712	0.407656	0.336455	0.175316	-0.137562	-0.393879
CDIF630erm_03327	CDIF630erm_03327	uncharacterized protein, transglutaminase-like	Unknown function	Unknown function	n.a.	0.848265	n.a.	n.a.	1.00383	3.95784	n.a.	n.a.	n.a.	3.10957
CDIF630erm_03347	XylA	xylose isomerase	Energy metabolism	Sugars	n.a.	n.a.	n.a.	-0.0474971	n.a.	n.a.	n.a.	n.a.	n.a.	n.a.
CDIF630erm_03350	XynA	PTS system, xyloside-specific IIA component	Signal transduction	PTS	-2.03056	n.a.	-0.364404	-0.808597	n.a.	n.a.	1.66615	n.a.	n.a.	n.a.
CDIF630erm_03351	XynB	PTS system, xyloside-specific IIB component	Signal transduction	PTS	-0.822861	-1.21754	-0.704077	-0.59369	n.a.	-1.92202	0.118784	0.623853	n.a.	-0.704478
CDIF630erm_03354	XylS	alpha-xylosidase	Energy metabolism	Sugars	n.a.	n.a.	n.a.	-0.610893	n.a.	n.a.	n.a.	n.a.	n.a.	n.a.
CDIF630erm_03374	TreA	trehalose-6-phosphate hydrolase	Energy metabolism	Sugars	3.76663	1.69157	n.a.	n.a.	n.a.	n.a.	n.a.	n.a.	n.a.	n.a.
CDIF630erm_03378	BglA3	6-phospho-beta-glucosidase	Energy metabolism	Glycolysis/gluconeogenesis	0.346942	n.a.	1.30687	-0.0812238	n.a.	0.680199	0.959927	n.a.	n.a.	n.a.
CDIF630erm_03379	AscB1	6-phospho-beta-glucosidase	Energy metabolism	Glycolysis/gluconeogenesis	n.a.	n.a.	1.92456	1.2281	n.a.	1.26777	n.a.	n.a.	n.a.	n.a.
CDIF630erm_03382	CDIF630erm_03382	putative amidohydrolase, M20D family	Protein fate	Degradation of proteins, peptides, and glycopeptides	1.15526	-0.112206	n.a.	n.a.	1.45649	n.a.	n.a.	n.a.	0.301236	n.a.
CDIF630erm_03387	CDIF630erm_03387	PTS system, glucose-like IIA component	Signal transduction	PTS	-0.658253	-0.698452	-0.0448494	-0.0987624	-0.138158	-0.217048	0.613403	0.599689	0.520095	0.481404
CDIF630erm_03399	BglA4	6-phospho-beta-glucosidase	Energy metabolism	Glycolysis/gluconeogenesis	n.a.	0.790969	n.a.	0.392135	n.a.	0.585366	n.a.	-0.398834	n.a.	-0.205603
CDIF630erm_03421	BglA5	6-phospho-beta-glucosidase	Energy metabolism	Glycolysis/gluconeogenesis	1.90782	2.14334	1.15803	1.0645	1.3042	1.28845	-0.749794	-1.07884	-0.603623	-0.85489
CDIF630erm_03422	BglF5	PTS system, beta-glucoside-specific IIABC component,	Signal transduction	PTS	2.37717	n.a.	1.88403	n.a.	n.a.	n.a.	-0.493142	n.a.	n.a.	n.a.
CDIF630erm_03423	BglG4	transcription antiterminator, PTS operon regulator,	Signal transduction	PTS	1.21697	n.a.	0.872311	0.770625	0.787054	n.a.	-0.344657	n.a.	-0.429914	n.a.
CDIF630erm_03434	CDIF630erm_03434	DNA helicase	DNA metabolism	DNA replication, recombination, and repair	-0.616492	-1.01139	0.45009	0.360871	n.a.	0.580821	1.06658	1.37226	n.a.	1.59221
CDIF630erm_03435	CDIF630erm_03435	putative helicase	Unknown function	Unknown function	1.25578	n.a.	1.12991	n.a.	n.a.	n.a.	-0.125867	n.a.	n.a.	n.a.
CDIF630erm_03448	SmpB	SsrA-binding protein	Protein synthesis	Other	-1.06111	-1.0111	-0.952874	-0.425709	n.a.	-1.43823	0.108237	0.585389	n.a.	-0.427128
CDIF630erm_03449	CDIF630erm_03449	transcriptional regulator, TRAP family	Regulatory functions	RNA interactions	-0.221613	-0.93585	-1.10725	-0.203868	-0.806509	-1.07252	-0.885634	0.731983	-0.584896	-0.136674
CDIF630erm_03454	CDIF630erm_03454	hypothetical protein	Unknown function	Unknown function	0.969831	n.a.	n.a.	n.a.	n.a.	n.a.	n.a.	n.a.	n.a.	n.a.
CDIF630erm_03455	Rnr	ribonuclease R	Transcription	Degradation of RNA	-0.106618	-0.391366	0.0351059	0.415328	0.0305369	-0.23791	0.141723	0.806695	0.137154	0.153457
CDIF630erm_03458	CDIF630erm_03458	putative phosphatidylethanolamine-binding regulatory protein	Unknown function	Unknown function	-0.334468	-0.0737383	0.135604	0.400119	-0.613016	-0.339133	0.470072	0.473858	-0.278548	-0.265394
CDIF630erm_03462	Eno	enolase	Energy metabolism	Glycolysis/gluconeogenesis	-0.785247	0.125776	0.0990169	-0.23172	0.135209	0.325703	0.884264	-0.357496	0.920457	0.199927
CDIF630erm_03463	GpmI	2,3-bisphosphoglycerate-independent phosphoglycerate mutase	Energy metabolism	Glycolysis/gluconeogenesis	-1.18071	-0.602343	-0.712476	-1.07389	-0.455138	-0.352406	0.46823	-0.471547	0.725569	0.249937
CDIF630erm_03464	Tpi	triosephosphate isomerase	Energy metabolism	Glycolysis/gluconeogenesis	-0.669532	0.0039411	-0.116071	-0.694548	0.160551	0.40061	0.553461	-0.698489	0.830083	0.396669
CDIF630erm_03465	Pgk	phosphoglycerate kinase	Energy metabolism	Glycolysis/gluconeogenesis	-0.860298	-0.0292853	-0.466483	-0.675304	-0.325405	-0.0199528	0.393814	-0.646019	0.534892	0.00933252
CDIF630erm_03466	GapA	glyceraldehyde-3-phosphate dehydrogenase	Energy metabolism	Glycolysis/gluconeogenesis	-0.155497	0.358824	0.229381	-0.417536	0.440059	0.621272	0.384878	-0.77636	0.595556	0.262448
CDIF630erm_03467	CggR	transcriptional regulator, SorC family	Regulatory functions	DNA interactions	-0.436486	-0.584505	-0.193284	-0.428416	0.0350715	0.0228046	0.243202	0.156089	0.471557	0.60731
CDIF630erm_03468	RpoN	RNA polymerase sigma-54 factor	Transcription	Transcription factors	0.321638	n.a.	0.576597	0.233411	-0.380558	0.501316	0.254959	n.a.	-0.702196	n.a.
CDIF630erm_03499	CDIF630erm_03499	putative nitroreductase-like oxidoreductase	Central intermediary metabolism	Nitrogen metabolism	0.305647	0.479879	n.a.	0.713683	0.0381262	-0.083268	n.a.	0.233804	-0.267521	-0.563147
CDIF630erm_03513	HslO	heat shock protein 33	Protein fate	Protein modification and repair	0.487263	n.a.	-0.157439	0.211468	n.a.	-0.114651	-0.644702	n.a.	n.a.	n.a.
CDIF630erm_03516	CDIF630erm_03516	N-acetyldiaminopimelate deacetylase	Protein fate	Degradation of proteins, peptides, and glycopeptides	-0.197513	-0.357996	n.a.	-0.312419	-0.311546	-0.150002	n.a.	0.0455772	-0.114033	0.207994
CDIF630erm_03517	SdaB	L-serine dehydratase	Energy metabolism	Glycolysis/gluconeogenesis	0.828154	0.252916	-0.59073	-1.25367	1.35192	0.813356	-1.41888	-1.50658	0.523768	0.56044
CDIF630erm_03518	DapA2	4-hydroxy-tetrahydrodipicolinate synthase	Amino acid biosynthesis	Aspartate family	-0.923719	-1.25956	-0.554681	-0.745802	0.21879	-0.196049	0.369037	0.513761	1.14251	1.06351
CDIF630erm_03520	Asd	aspartate-semialdehyde dehydrogenase	Amino acid biosynthesis	Aspartate family	-0.868332	n.a.	1.07807	-1.02033	-0.449099	2.22764	1.9464	n.a.	0.419233	n.a.
CDIF630erm_03521	DapA3	4-hydroxy-tetrahydrodipicolinate synthase	Amino acid biosynthesis	Aspartate family	-1.18716	-1.11335	-0.213895	0.124665	-0.663903	-0.619368	0.973263	1.23802	0.523255	0.493982
CDIF630erm_03522	DapB1	4-hydroxy-tetrahydrodipicolinate reductase	Amino acid biosynthesis	Aspartate family	-0.157756	-0.758118	0.0502123	0.0512496	-0.0832201	-0.424038	0.207968	0.809368	0.0745357	0.33408
CDIF630erm_03523	DapH	2,3,4,5-tetrahydropyridine-2,6-dicarboxylate N-acetyltransferase	Amino acid biosynthesis	Aspartate family	-0.701268	-1.26073	-1.02889	-1.05495	-0.308948	-1.06059	-0.327617	0.205779	0.392321	0.200139
CDIF630erm_03525	DapB2	4-hydroxy-tetrahydrodipicolinate reductase	Amino acid biosynthesis	Aspartate family	-1.63337	-1.27744	-1.37043	-0.935398	-1.29938	-1.07284	0.262934	0.342045	0.333992	0.204603
CDIF630erm_03527	Hpt2	hypoxanthine phosphoribosyltransferase	Purines, pyrimidines, nucleosides, and nucleotides	Salvage of nucleosides and nucleotides	1.04037	0.654373	n.a.	-0.333864	0.998099	1.02617	n.a.	-0.988237	-0.0422705	0.3718
CDIF630erm_03528	CDIF630erm_03528	uncharacterized protein, serine dehydratase-like (alpha subunit)	Unknown function	Unknown function	n.a.	n.a.	n.a.	n.a.	4.29994	3.61939	n.a.	n.a.	n.a.	n.a.
CDIF630erm_03532	CDIF630erm_03532	putative membrane protein	Hypothetical proteins	Domain	n.a.	-2.32374	n.a.	-1.72692	0.286124	0.15405	n.a.	0.596817	n.a.	2.47779
CDIF630erm_03533	PrdF	proline racemase	Amino acid biosynthesis	Other	-2.61565	-3.93227	-1.70162	-2.65566	-0.133968	-0.425338	0.914033	1.27661	2.48168	3.50693
CDIF630erm_03535	PrdE	proline reductase PrdE subunit	Energy metabolism	Amino acids and amines	-1.38564	-2.40379	n.a.	n.a.	0.322612	-0.179907	n.a.	n.a.	1.70825	2.22388
CDIF630erm_03536	PrdD	proline reductase PrdD subunit	Central intermediary metabolism	Amino sugars	n.a.	n.a.	n.a.	n.a.	n.a.	0.278148	n.a.	n.a.	n.a.	n.a.
CDIF630erm_03537	PrdB	proline reductase PrdB subunit	Unknown function	Unknown function	-1.61503	-2.4903	-1.06088	-1.92615	0.42733	-0.123093	0.554153	0.564148	2.04236	2.3672
CDIF630erm_03540	PrdA	D-proline reductase proprotein	Energy metabolism	Amino acids and amines	-1.27432	-2.27915	-0.952663	-1.59978	0.694625	0.15785	0.321659	0.679363	1.96895	2.437
CDIF630erm_03541	PrdR	transcriptional regulator, sigma-54-dependent	Transcription	Transcription factors	n.a.	1.12147	2.27424	-0.115565	n.a.	0.60841	n.a.	-1.23704	n.a.	-0.513062
CDIF630erm_03544	PrdC	proline reductase PrdC subunit	Energy metabolism	Electron transport	-2.0591	-3.74188	-2.21434	-2.85447	0.534837	-0.916946	-0.155243	0.88741	2.59394	2.82493
CDIF630erm_03547	CDIF630erm_03547	hypothetical protein	Unknown function	Unknown function	-0.400312	n.a.	n.a.	n.a.	n.a.	n.a.	n.a.	n.a.	n.a.	n.a.
CDIF630erm_03550	FolC	folylpolyglutamate synthase	Biosynthesis of cofactors, prosthetic groups, and carriers	Folic acid	0.298487	0.716775	n.a.	0.550855	0.118536	0.49906	n.a.	-0.16592	-0.179951	-0.217715
CDIF630erm_03553	ValS	valine--tRNA ligase	Protein synthesis	tRNA aminoacylation	-0.044336	0.177522	0.0428203	-0.203711	-0.184239	0.000759963	0.0871563	-0.381233	-0.139903	-0.176762
CDIF630erm_03569	CDIF630erm_03569	putative oligoendopeptidase f, M3B family	Protein fate	Degradation of proteins, peptides, and glycopeptides	0.949898	0.867693	0.57064	0.47784	n.a.	0.068983	-0.379258	-0.389853	n.a.	-0.79871
CDIF630erm_03581	ProC2	pyrroline-5-carboxylate reductase	Amino acid biosynthesis	Glutamate family	-0.793822	-1.04514	n.a.	-0.882962	-0.692225	-0.20042	n.a.	0.162177	0.101597	0.844719
CDIF630erm_03582	CDIF630erm_03582	putative 4-hydroxyproline dehydratase	Energy metabolism	Anaerobic	-2.0577	-1.93656	-0.738862	-0.939866	-1.68524	-0.756643	1.31883	0.996697	0.372458	1.17992
CDIF630erm_03583	CDIF630erm_03583	putative 4-hydroxyproline dehydratase activating enzyme	Energy metabolism	Anaerobic	n.a.	n.a.	-0.319353	n.a.	n.a.	n.a.	n.a.	n.a.	n.a.	n.a.
CDIF630erm_03584	CDIF630erm_03584	serine protease, HrtA family	Protein fate	Degradation of proteins, peptides, and glycopeptides	-0.292195	-0.163123	1.12787	1.23068	-0.444916	-0.253687	1.42006	1.39381	-0.15272	-0.0905644
CDIF630erm_03585	Pgi	glucose-6-phosphate isomerase	Energy metabolism	Sugars	0.354085	0.726638	0.590005	1.05154	0.410813	0.473491	0.23592	0.324901	0.0567279	-0.253147
CDIF630erm_03589	CDIF630erm_03589	hypothetical protein	Unknown function	Unknown function	n.a.	n.a.	1.00332	n.a.	n.a.	n.a.	n.a.	n.a.	n.a.	n.a.
CDIF630erm_03601	EngB	GTP-binding protein EngB	Protein synthesis	Other	0.563847	0.287511	0.498297	0.110395	0.470639	0.348	-0.0655504	-0.177116	-0.0932079	0.0604893
CDIF630erm_03602	Lon	ATP-dependent protease Lon	Protein fate	Degradation of proteins, peptides, and glycopeptides	-0.374008	0.0793441	-0.135137	-0.766185	-0.53775	0.333755	0.23887	-0.845529	-0.163742	0.254411
CDIF630erm_03605	ClpX	ATP-dependent clp protease ATP-binding subunit	Protein fate	Degradation of proteins, peptides, and glycopeptides	-1.28632	-1.25956	-1.30911	-1.25494	-0.316106	-1.12163	-0.0227876	0.00461776	0.970214	0.137931
CDIF630erm_03606	ClpP1	ATP-dependent clp protease proteolytic subunit	Protein fate	Degradation of proteins, peptides, and glycopeptides	-1.35527	-1.12674	-0.78844	-0.669596	-1.44409	-1.38691	0.566834	0.457143	-0.088819	-0.260175
CDIF630erm_03607	Tig	trigger factor	Protein fate	Protein folding and stabilization	-0.185759	-0.479162	-0.255879	-0.442365	-0.121731	-0.18235	-0.0701198	0.0367963	0.0640287	0.296811
CDIF630erm_03609	Rph	bifunctional tRNA nucleotidyltransferase/nucleoside- triphosphate diphosphatase	Transcription	RNA processing	2.72644	0.518604	0.144663	-0.0766816	1.00815	0.923424	-2.58178	-0.595286	-1.71829	0.40482
CDIF630erm_03610	LigA	DNA ligase	DNA metabolism	DNA replication, recombination, and repair	n.a.	1.51399	-1.68759	-0.320241	n.a.	n.a.	n.a.	-1.83423	n.a.	n.a.
CDIF630erm_03611	CDIF630erm_03611	putative D-isomer specific 2-hydroxyacid dehydrogenase	Energy metabolism	Other	0.0548886	0.350321	0.116642	-0.373846	0.10397	n.a.	0.0617532	-0.724167	0.0490811	n.a.
CDIF630erm_03615	HydA	iron hydrogenase	Energy metabolism	Electron transport	n.a.	-1.25932	-0.0368635	2.08039	n.a.	2.81992	n.a.	3.33971	n.a.	4.07925
CDIF630erm_03619	FdhF	formate dehydrogenase-H (selenocysteine)	Unknown function	Unknown function	-0.235917	0.159978	1.88382	1.39032	-0.265169	0.448241	2.11974	1.23034	-0.0292516	0.288264
CDIF630erm_03627	CDIF630erm_03627	putative iron-sulfur cluster-binding protein	Energy metabolism	Other	1.74582	n.a.	n.a.	n.a.	-0.968171	n.a.	n.a.	n.a.	-2.71399	n.a.
CDIF630erm_03648	CDIF630erm_03648	beta-lactamase-like protein	Unknown function	Enzymes of unknown specificity	0.397012	0.66903	n.a.	-0.524715	n.a.	970.709	n.a.	-1.19374	n.a.	970.04
CDIF630erm_03655	CDIF630erm_03655	putative nitroreductase-like oxidoreductase	Energy metabolism	Anaerobic	-1.47339	-1.50972	-0.240381	-0.167184	-0.913889	-1.01385	1.23301	1.34253	0.559502	0.495867
CDIF630erm_03657	CDIF630erm_03657	putative protease/amidase	Protein fate	Degradation of proteins, peptides, and glycopeptides	n.a.	-0.0574861	n.a.	n.a.	n.a.	n.a.	n.a.	n.a.	n.a.	n.a.
CDIF630erm_03677	MgtA1	magnesium-transporting ATPase, P-type 1, Tn916-like, CTn7	Transport and binding proteins	Cations and iron carrying compounds	-2.30254	-1.91872	-1.04737	-1.22119	-0.361947	-0.111484	1.25517	0.697528	1.94059	1.80723
CDIF630erm_03680	CDIF630erm_03680	putative transcriptional regulator Tn916-like, CTn7	Signal transduction	Two-component systems	-0.624514	n.a.	n.a.	n.a.	n.a.	n.a.	n.a.	n.a.	n.a.	n.a.
CDIF630erm_03681	MgtA2	magnesium-transporting ATPase, P-type 1, Tn916-like, CTn7	Transport and binding proteins	Cations and iron carrying compounds	n.a.	n.a.	n.a.	n.a.	n.a.	-0.11248	n.a.	n.a.	n.a.	n.a.
CDIF630erm_03699	Pyk	pyruvate kinase	Energy metabolism	Glycolysis/gluconeogenesis	-0.866397	-0.6381	-0.457122	-0.746023	-1.03945	-0.758407	0.409275	-0.107923	-0.173056	-0.120307
CDIF630erm_03700	PfkA	ATP-dependent 6-phosphofructokinase	Energy metabolism	Glycolysis/gluconeogenesis	-1.1468	-0.897692	-0.797506	-1.18035	-0.957837	-0.842184	0.349292	-0.282655	0.188961	0.0555076
CDIF630erm_03701	DnaE	DNA polymerase III DnaE subunit alpha	DNA metabolism	DNA replication, recombination, and repair	-0.905319	-0.991104	-1.19078	-0.147397	-0.401286	-0.461527	-0.28546	0.843707	0.504033	0.529577
CDIF630erm_03703	CDIF630erm_03703	putative hydrolase, NUDIX family	DNA metabolism	DNA replication, recombination, and repair	0.570204	0.433032	0.799655	0.670999	0.511378	0.404997	0.229451	0.237967	-0.0588262	-0.0280345
CDIF630erm_03705	CDIF630erm_03705	nucleotide-binding protein	Regulatory functions	RNA interactions	-0.833473	-0.61222	-0.170207	-0.350338	-0.711608	-0.605456	0.663266	0.261882	0.121865	0.00676457
CDIF630erm_03707	MurB	UDP-N-acetylenolpyruvoylglucosamine reductase	Cell envelope	Biosynthesis and degradation of murein sacculus and peptidoglycan	0.34929	-0.109286	-0.101464	-0.411317	0.12626	-0.316864	-0.450754	-0.302031	-0.22303	-0.207579
CDIF630erm_03710	CDIF630erm_03710	hydrogenase (NADP+, ferredoxin), NADPH-binding subunit	Energy metabolism	Electron transport	-0.899795	-0.556876	-0.390509	-0.722888	-1.35862	-0.737758	0.509286	-0.166012	-0.458822	-0.180882
CDIF630erm_03711	CDIF630erm_03711	hydrogenase (NADP+, ferredoxin), ferredoxin-binding subunit	Energy metabolism	Electron transport	-0.230634	-0.448553	-2.19998	0.729553	-1.52031	-1.01066	-1.96934	1.17811	-1.28967	-0.562109
CDIF630erm_03712	CDIF630erm_03712	hydrogenase (NADP+, ferredoxin), iron hydrogenase subunit	Energy metabolism	Electron transport	1.66439	0.0987786	-0.33343	-0.641049	n.a.	-1.20611	-1.99782	-0.739828	n.a.	-1.30489
CDIF630erm_03714	HprK	PTS system, HPr kinase/phosphorylase	Signal transduction	PTS	0.19532	0.359327	0.060485	0.0684101	0.3836	0.529016	-0.134835	-0.290916	0.18828	0.169689
CDIF630erm_03715	UvrC	excinuclease ABC subunit C	DNA metabolism	DNA replication, recombination, and repair	0.682744	0.321127	n.a.	-0.129822	n.a.	n.a.	n.a.	-0.450949	n.a.	n.a.
CDIF630erm_03716	UvrA	excinuclease ABC subunit A	DNA metabolism	DNA replication, recombination, and repair	-1.58822	-1.29405	-2.06314	-2.25845	-1.45281	-1.31933	-0.474924	-0.964397	0.135406	-0.0252764
CDIF630erm_03717	UvrB	excinuclease ABC subunit B	DNA metabolism	DNA replication, recombination, and repair	n.a.	n.a.	-1.44992	-1.12465	n.a.	-0.824769	n.a.	n.a.	n.a.	n.a.
CDIF630erm_03727	HemB	delta-aminolevulinic acid dehydratase	Biosynthesis of cofactors, prosthetic	Heme, porphyrin, and cobalamin	-1.06111	-1.10367	-0.453321	-1.14876	-0.611634	-0.090635	0.607789	-0.0450877	0.449477	1.01304
CDIF630erm_03728	CobA-hemD	bifunctional uroporphyrinogen-III methyltransferase/uroporphyrinogen-III synthase	Biosynthesis of cofactors, prosthetic groups, and carriers	Heme, porphyrin, and cobalamin	-0.277026	n.a.	-0.268469	0.7107	n.a.	-0.865439	0.00855648	n.a.	n.a.	n.a.
CDIF630erm_03730	CbiKP	sirohydrochlorin cobaltochelatase CbiKP	Biosynthesis of cofactors, prosthetic groups, and carriers	Heme, porphyrin, and cobalamin	0.394363	0.0709599	0.645151	0.510086	0.560139	0.550302	0.250789	0.439127	0.165776	0.479342
CDIF630erm_03732	CbiH	cobalt-factor III methyltransferase	Biosynthesis of cofactors, prosthetic groups, and carriers	Heme, porphyrin, and cobalamin	0.300248	0.419968	-0.20859	0.0769273	1.32559	0.971032	-0.508838	-0.34304	1.02534	0.551064
CDIF630erm_03734	CbiF	cobalt-precorrin-4 methyltransferase	Biosynthesis of cofactors, prosthetic groups, and carriers	Heme, porphyrin, and cobalamin	0.191395	0.663733	0.811124	0.197636	0.46879	0.435769	0.619729	-0.466097	0.277394	-0.227964
CDIF630erm_03738	CbiC	cobalt-precorrin-8 methylmutase	Biosynthesis of cofactors, prosthetic	Heme, porphyrin, and cobalamin	n.a.	n.a.	n.a.	n.a.	n.a.	1.2632	n.a.	n.a.	n.a.	n.a.
CDIF630erm_03742	CbiA	cobyrinic acid A,C-diamide synthase	Biosynthesis of cofactors, prosthetic groups, and carriers	Heme, porphyrin, and cobalamin	0.031543	0.711413	0.111989	-0.0571295	0.313914	0.488634	0.0804462	-0.768542	0.282371	-0.222779
CDIF630erm_03747	CobU	bifunctional adenosylcobinamide-phosphate guanylyltransferase/adenosylcobinamide kinase	Biosynthesis of cofactors, prosthetic	Heme, porphyrin, and cobalamin	-0.182159	-0.0173263	n.a.	n.a.	n.a.	n.a.	n.a.	n.a.	n.a.	n.a.
CDIF630erm_03748	CobT	nicotinate-nucleotide--dimethylbenzimidazole phosphoribosyltransferase	Biosynthesis of cofactors, prosthetic groups, and carriers	Heme, porphyrin, and cobalamin	0.430603	-0.984533	1.06097	0.83592	1.15826	0.81301	0.630363	1.82045	0.727652	1.79754
CDIF630erm_03751	CDIF630erm_03751	putative glycoside hydrolase-type carbohydrate-binding protein	Energy metabolism	Sugars	0.823342	0.983116	0.997548	0.409566	n.a.	1.07711	0.174207	-0.57355	n.a.	0.0939974
CDIF630erm_03755	CDIF630erm_03755	PTS system, lactose/cellobiose-family IIB component	Signal transduction	PTS	n.a.	n.a.	n.a.	-0.0412833	n.a.	n.a.	n.a.	n.a.	n.a.	n.a.
CDIF630erm_03760	AgaS	putative tagatose-6-phosphate ketose/aldose isomerase AgaS	Energy metabolism	Sugars	n.a.	0.0464099	n.a.	n.a.	n.a.	n.a.	n.a.	n.a.	n.a.	n.a.
CDIF630erm_03767	CDIF630erm_03767	5-formyltetrahydrofolate cyclo-ligase	Central intermediary metabolism	One-carbon metabolism	n.a.	n.a.	n.a.	1.13933	-0.685328	n.a.	n.a.	n.a.	n.a.	n.a.
CDIF630erm_03769	CDIF630erm_03769	putative membrane protein	Hypothetical proteins	Domain	n.a.	n.a.	1.25247	n.a.	n.a.	n.a.	n.a.	n.a.	n.a.	n.a.
CDIF630erm_03770	Tkt'2	transketolase, C-terminal section	Energy metabolism	Pentose phosphate pathway	0.144455	3.97693	0.916432	0.275523	1.0061	1.1074	0.771977	-3.70141	0.861644	-2.86953
CDIF630erm_03771	Tkt2	transketolase, N-terminal section	Energy metabolism	Pentose phosphate pathway	-0.680242	-1.31593	-0.0604245	-0.180389	n.a.	1.88022	0.619818	1.13554	n.a.	3.19615
CDIF630erm_03774	Alr	alanine racemase	Cell envelope	Biosynthesis and degradation of murein sacculus and peptidoglycan	-0.906198	0.19581	0.893758	1.20717	-0.6854	-0.467379	1.79996	1.01136	0.220799	-0.663189
CDIF630erm_03776	CDIF630erm_03776	putative CBS domain protein	Transcription	Transcription factors	-1.49259	-0.832045	0.40968	1.01082	-1.68629	-1.48518	1.90227	1.84286	-0.1937	-0.653139
CDIF630erm_03779	AtpD2	ATP synthase subunit beta	Energy metabolism	ATP-proton motive force interconversion	-0.628197	-1.98303	0.099604	-1.13116	-1.41232	-0.552922	0.727801	0.851871	-0.784123	1.43011
CDIF630erm_03780	AtpG	ATP synthase subunit gamma	Energy metabolism	ATP-proton motive force interconversion	0.517788	-0.108887	n.a.	-0.450288	3.5607	-0.271343	n.a.	-0.341401	3.04292	-0.162457
CDIF630erm_03781	AtpA2	ATP synthase subunit alpha	Energy metabolism	ATP-proton motive force interconversion	-1.28755	-0.979152	-0.66821	-0.739524	-1.41381	-0.949589	0.619336	0.239629	-0.12626	0.0295638
CDIF630erm_03782	AtpH	ATP synthase subunit delta	Energy metabolism	ATP-proton motive force interconversion	1.08559	0.920974	n.a.	n.a.	2.13385	2.33804	n.a.	n.a.	1.04826	1.41706
CDIF630erm_03783	AtpF2	ATP synthase subunit b	Energy metabolism	ATP-proton motive force interconversion	1.34507	1.00538	0.220276	0.769091	0.0846803	0.929586	-1.1248	-0.236284	-1.26039	-0.0757895
CDIF630erm_03785	AtpB2	ATP synthase subunit a	Energy metabolism	ATP-proton motive force interconversion	n.a.	n.a.	0.895527	n.a.	n.a.	n.a.	n.a.	n.a.	n.a.	n.a.
CDIF630erm_03788	ComEB2	deoxycytidylate deaminase	Purines, pyrimidines, nucleosides, and nucleotides	2'-Deoxyribonucleotide metabolism	-1.01392	-1.16142	-0.847899	-1.83729	n.a.	-1.43394	0.166017	-0.675872	n.a.	-0.272517
CDIF630erm_03790	Upp	uracil phosphoribosyltransferase	Purines, pyrimidines, nucleosides, and nucleotides	Salvage of nucleosides and nucleotides	-0.343716	-1.4087	2.76102	2.01089	-1.84338	-0.706619	3.10474	3.41959	-1.49966	0.702084
CDIF630erm_03791	RpiB2	ribose-5-phosphate isomerase	Energy metabolism	Pentose phosphate pathway	0.60992	0.572696	0.349281	-0.0272152	n.a.	0.210854	-0.260639	-0.599911	n.a.	-0.361842
CDIF630erm_03792	YwlE	protein-arginine-phosphatase	Protein fate	Protein modification and repair	0.41522	-0.461071	0.264262	0.00383347	n.a.	0.291884	-0.150958	0.464904	n.a.	0.752955
CDIF630erm_03793	YwlC	threonylcarbamoyl-AMP synthase	Protein synthesis	tRNA and rRNA base modification	n.a.	n.a.	n.a.	n.a.	n.a.	-1.39111	n.a.	n.a.	n.a.	n.a.
CDIF630erm_03795	PrfA	peptide chain release factor 1	Protein synthesis	Translation factors	0.389159	0.153936	0.360189	0.132648	0.231817	0.0878613	-0.0289701	-0.0212882	-0.157341	-0.0660751
CDIF630erm_03799	Rho	transcription termination factor Rho	Transcription	Transcription factors	-0.920837	-0.585054	-1.72915	-2.19535	-1.52829	-1.04907	-0.808309	-1.61029	-0.607449	-0.464012
CDIF630erm_03801	GtaB2	UTP--glucose-1-phosphate uridylyltransferase	Cell envelope	Biosynthesis and degradation of surface polysaccharides and lipopolysaccharides	-0.296531	0.270445	0.66805	1.8541	-0.262449	0.0936689	0.964581	1.58365	0.0340819	-0.176777
CDIF630erm_03809	HupA	non-specific DNA-binding protein	DNA metabolism	Chromosome-associated proteins	n.a.	n.a.	-0.423255	-0.0459809	n.a.	n.a.	n.a.	n.a.	n.a.	n.a.
CDIF630erm_03810	YabN	bifunctional tetrapyrrole methylase/NTP pyrophosphohydrolase	Unknown function	Unknown function	n.a.	n.a.	n.a.	-0.990819	n.a.	n.a.	n.a.	n.a.	n.a.	n.a.
CDIF630erm_03813	PrsA2	peptidyl-prolyl cis-trans isomerase, PpiC-type	Protein fate	Protein folding and stabilization	1.39673	0.454681	1.63386	1.44425	1.1438	1.2175	0.237126	0.989567	-0.252927	0.762821
CDIF630erm_03814	Mfd	transcription-repair coupling factor	DNA metabolism	DNA replication, recombination, and repair	0.80836	0.86569	0.450822	0.143612	0.83348	0.870676	-0.357538	-0.722078	0.0251203	0.00498592
CDIF630erm_03815	Pth	peptidyl-tRNA hydrolase	Protein synthesis	Other	0.451753	-0.100775	-0.817849	n.a.	0.00183483	0.381546	-1.2696	n.a.	-0.449918	0.482321
CDIF630erm_03820	CDIF630erm_03820	putative type IV pilin	Protein fate	Protein and peptide secretion and trafficking	n.a.	n.a.	n.a.	0.771464	n.a.	n.a.	n.a.	n.a.	n.a.	n.a.
CDIF630erm_03826	CDIF630erm_03826	putative pilin protein	Protein fate	Protein and peptide secretion and trafficking	-1.73342	-2.57395	0.912179	1.70881	-1.31097	-1.5039	2.6456	4.28276	0.422453	1.07005
CDIF630erm_03828	Prs	ribose-phosphate pyrophosphokinase	Purines, pyrimidines, nucleosides, and nucleotides	Purine ribonucleotide biosynthesis	-0.319783	-0.478132	-0.93705	-1.10577	0.331642	0.396296	-0.617266	-0.627642	0.651426	0.874428
CDIF630erm_03829	GlmU	bifunctional N-acetylglucosamine-1-phosphate uridyltransferase/glucosamine-1-phosphate N-acetyltransferase	Central intermediary metabolism	Amino sugars	0.101804	-0.297118	-0.23257	0.646083	1.98368	1.50402	-0.334374	0.943201	1.88188	1.80114
CDIF630erm_03830	SpoVG	regulator required for spore cortex synthesis	Cellular processes	Sporulation and germination	n.a.	n.a.	1.06593	0.757607	n.a.	n.a.	n.a.	n.a.	n.a.	n.a.
CDIF630erm_03831	PurR	transcriptional regulator, purine operon repressor	Regulatory functions	DNA interactions	-0.0998789	-0.442262	-0.330152	-0.167571	0.586636	0.489398	-0.230273	0.274691	0.686515	0.931661
CDIF630erm_03832	MurC	UDP-N-acetylmuramate--L-alanine ligase	Cell envelope	Biosynthesis and degradation of murein sacculus and peptidoglycan	0.265311	-0.15222	0.148806	0.563748	0.186863	-0.000214432	-0.116505	0.715968	-0.078448	0.152006
CDIF630erm_03835	PepT2	peptidase T	Protein fate	Degradation of proteins, peptides, and glycopeptides	-0.444971	-0.0981631	-0.292289	-0.3317	0.30506	0.750147	0.152682	-0.233537	0.750031	0.84831
CDIF630erm_03837	RsmA	ribosomal RNA small subunit methyltransferase A	Protein synthesis	tRNA and rRNA base modification	0.493571	1.69905	0.355396	0.781646	0.964651	0.741087	-0.138175	-0.917402	0.471079	-0.95796
CDIF630erm_03839	CDIF630erm_03839	ABC-type transport system, iron-family extracellular solute-binding protein	Transport and binding proteins	Amino acids, peptides and amines	1.5875	1.39795	n.a.	n.a.	1.12597	0.742345	n.a.	n.a.	-0.461525	-0.655607
CDIF630erm_03853	CDIF630erm_03853	putative deoxyribonuclease	Unknown function	Enzymes of unknown specificity	-0.93384	-1.46397	n.a.	n.a.	-1.52564	n.a.	n.a.	n.a.	-0.591801	n.a.
CDIF630erm_03854	MetG	methionine--tRNA ligase	Protein synthesis	tRNA aminoacylation	-0.0747173	-0.132115	-0.109687	-0.0243725	0.111831	0.364122	-0.0349694	0.107742	0.186548	0.496236
CDIF630erm_03858	PncB	nicotinate phosphoribosyltransferase	Biosynthesis of cofactors, prosthetic groups, and carriers	Pyridine nucleotides	0.298861	0.300397	0.223503	0.0731427	0.742398	0.808623	-0.0753581	-0.227255	0.443537	0.508226
CDIF630erm_03859	CDIF630erm_03859	transcriptional regulator, AsnC/lrp family	Regulatory functions	DNA interactions	-2.65573	-3.27915	-1.15443	-2.00462	-2.00428	-2.76409	1.50129	1.27453	0.651447	0.515055
CDIF630erm_03862	CDIF630erm_03862	putative methyltransferase	Cellular processes	Other	0.140335	n.a.	n.a.	n.a.	n.a.	0.0899673	n.a.	n.a.	n.a.	n.a.
CDIF630erm_03863	CDIF630erm_03863	putative YaaT-like protein involved in sporulation or related to DNA replication	Protein fate	Protein and peptide secretion and trafficking	1.02609	n.a.	1.61795	1.39363	n.a.	n.a.	0.591864	n.a.	n.a.	n.a.
CDIF630erm_03865	Tmk	thymidylate kinase	Purines, pyrimidines, nucleosides, and nucleotides	Pyrimidine ribonucleotide biosynthesis	-0.187667	-0.198188	n.a.	0.199065	-0.0467673	0.378174	n.a.	0.397254	0.140899	0.576363
CDIF630erm_03872	LysS	lysine--tRNA ligase	Protein synthesis	tRNA aminoacylation	1.91993	0.789391	1.21151	0.713961	1.56156	0.712424	-0.708416	-0.07543	-0.358365	-0.0769669
CDIF630erm_03873	GreA	transcription elongation factor	Transcription	Transcription factors	-0.150845	-0.0568533	-0.270103	-0.0856258	-0.742934	-0.526476	-0.119259	-0.0287726	-0.59209	-0.469622
CDIF630erm_03875	CoaX	type III pantothenate kinase	Biosynthesis of cofactors, prosthetic groups, and carriers	Pantothenate and coenzyme A	0.437913	1.39959	-0.142908	-0.326152	0.569969	0.59079	-0.58082	-1.72574	0.132056	-0.808802
CDIF630erm_03879	FtsH2	cell division protease FtsH2	Protein fate	Degradation of proteins, peptides, and glycopeptides	1.97302	-1.25414	2.01695	2.50749	0.937402	-1.69926	0.0439266	3.76163	-1.03562	-0.445114
CDIF630erm_03881	CDIF630erm_03881	putative calycin	Unknown function	Unknown function	-0.027464	n.a.	0.205815	-0.106072	n.a.	-0.529054	0.233279	n.a.	n.a.	n.a.
CDIF630erm_03882	MurI	glutamate racemase	Cell envelope	Biosynthesis and degradation of murein sacculus and peptidoglycan	n.a.	n.a.	n.a.	-0.142122	n.a.	n.a.	n.a.	n.a.	n.a.	n.a.
CDIF630erm_03886	IspE	4-diphosphocytidyl-2-C-methyl-D-erythritol kinase	Biosynthesis of cofactors, prosthetic groups, and carriers	Other	-0.258598	n.a.	n.a.	n.a.	n.a.	n.a.	n.a.	n.a.	n.a.	n.a.
CDIF630erm_03890	CDIF630erm_03890	membrane dipeptidase	Protein fate	Degradation of proteins, peptides, and glycopeptides	0.696445	0.996324	0.701959	0.60306	0.843933	0.84557	0.00551406	-0.393263	0.147488	-0.150753
CDIF630erm_03892	CDIF630erm_03892	protein translocase, SecA-like	Unknown function	Unknown function	2.01716	1.4222	1.62882	1.48602	0.986331	1.25522	-0.388337	0.0638232	-1.03083	-0.166973
CDIF630erm_03902	CDIF630erm_03902	putative methyltransferase	Unknown function	Unknown function	0.446277	-0.150299	0.277352	0.150646	1.38167	0.300545	-0.168925	0.300946	0.935397	0.450845
CDIF630erm_03910	CarB1	carbamoyl-phosphate synthase large subunit	Purines, pyrimidines, nucleosides, and nucleotides	Pyrimidine ribonucleotide biosynthesis	-2.72355	-3.43522	-1.34969	-1.8533	-1.59038	-2.09925	1.37386	1.58192	1.13317	1.33597
CDIF630erm_03911	CarA1	carbamoyl-phosphate synthase small subunit	Purines, pyrimidines, nucleosides, and nucleotides	Pyrimidine ribonucleotide biosynthesis	-0.484103	-2.37606	-2.26561	-2.79821	-2.18623	-1.05908	-1.78151	-0.422149	-1.70213	1.31699
CDIF630erm_03912	CarB2	carbamoyl-phosphate synthase large subunit	Purines, pyrimidines, nucleosides, and nucleotides	Pyrimidine ribonucleotide biosynthesis	-4.53426	-4.3457	-2.68585	-3.57157	-2.32352	-3.05483	1.8484	0.774131	2.21073	1.29087
CDIF630erm_03914	PyrF	orotidine 5'-phosphate decarboxylase	Purines, pyrimidines, nucleosides, and nucleotides	Pyrimidine ribonucleotide biosynthesis	-3.6231	-2.99293	n.a.	-4.36714	-2.08581	-1.87658	n.a.	-1.3742	1.53729	1.11635
CDIF630erm_03915	CDIF630erm_03915	putative zinc-binding protein	Hypothetical proteins	Domain	0.625704	-0.241793	n.a.	-0.762019	-0.397854	-0.510199	n.a.	-0.520227	-1.02356	-0.268406
CDIF630erm_03917	CDIF630erm_03917	aminopeptidase 2	Protein fate	Degradation of proteins, peptides, and glycopeptides	n.a.	n.a.	0.380343	0.206444	-0.411541	-0.4213	n.a.	n.a.	n.a.	n.a.
CDIF630erm_03918	MetH	methionine synthase	Amino acid biosynthesis	Aspartate family	-2.70676	-2.7254	-2.03908	-1.65368	-2.3539	-2.44835	0.667676	1.07172	0.35286	0.277048
CDIF630erm_03920	LuxS	S-ribosylhomocysteine lyase	Signal transduction	Other	-1.0193	-0.429483	-0.090406	0.498949	n.a.	-0.378991	0.928892	0.928432	n.a.	0.0504917
CDIF630erm_03926	CDIF630erm_03926	NAD dependent epimerase/dehydratase family protein	Energy metabolism	Sugars	n.a.	n.a.	n.a.	n.a.	n.a.	-0.0379283	n.a.	n.a.	n.a.	n.a.
CDIF630erm_03930	CDIF630erm_03930	putative iron-sulfur assembly protein	Energy metabolism	Electron transport	0.262178	0.687346	n.a.	-0.0866058	0.242455	0.734682	n.a.	-0.773952	-0.0197227	0.047336
CDIF630erm_03931	CDIF630erm_03931	ABC-type transport system, ATP-binding protein	Transport and binding proteins	Cations and iron carrying compounds	0.574187	0.489512	-0.00475632	-0.422868	0.445416	0.682173	-0.578944	-0.912381	-0.128771	0.19266
CDIF630erm_03938	CDIF630erm_03938	transcriptional regulator, MerR family	Regulatory functions	DNA interactions	0.418663	-0.210925	0.238605	0.108173	n.a.	n.a.	-0.180059	0.319098	n.a.	n.a.
CDIF630erm_03941	CDIF630erm_03941	putative metal-containing protein	Unknown function	Unknown function	n.a.	n.a.	-0.600419	n.a.	n.a.	n.a.	n.a.	n.a.	n.a.	n.a.
CDIF630erm_03942	CDIF630erm_03942	putative N-acetyltransferase YjaB	Protein fate	Protein modification and repair	1.24996	0.479701	0.750375	0.759161	n.a.	0.509767	-0.499583	0.279461	n.a.	0.0300668
CDIF630erm_03945	PhnA	phosphonoacetate hydrolase	Unknown function	Unknown function	n.a.	-0.701576	1.46214	0.603816	n.a.	n.a.	n.a.	1.30539	n.a.	n.a.
CDIF630erm_03948	CDIF630erm_03948	putative signaling protein	Signal transduction	Other	n.a.	0.83041	n.a.	n.a.	n.a.	n.a.	n.a.	n.a.	n.a.	n.a.
CDIF630erm_03970	CDIF630erm_03970	transcriptional regulator, GntR family	Regulatory functions	DNA interactions	0.193402	n.a.	n.a.	n.a.	n.a.	n.a.	n.a.	n.a.	n.a.	n.a.
CDIF630erm_03983	PurA	adenylosuccinate synthetase	Purines, pyrimidines, nucleosides, and nucleotides	Purine ribonucleotide biosynthesis	1.2006	0.780634	0.821802	1.44115	2.617	3.1422	-0.378793	0.660514	1.41641	2.36157
CDIF630erm_03985	DnaC	replicative DNA helicase DnaC	DNA metabolism	DNA replication, recombination, and repair	n.a.	n.a.	n.a.	-0.444281	n.a.	n.a.	n.a.	n.a.	n.a.	n.a.
CDIF630erm_03986	RplI	50S ribosomal protein L9	Protein synthesis	Ribosomal proteins: synthesis and modification	-0.188448	0.059701	-0.177818	0.0888929	-0.388951	-0.231543	0.01063	0.0291919	-0.200503	-0.291244
CDIF630erm_03990	RpsR	30S ribosomal protein S18	Protein synthesis	Ribosomal proteins: synthesis and modification	0.258711	n.a.	0.106886	-0.252062	n.a.	n.a.	-0.151825	n.a.	n.a.	n.a.
CDIF630erm_03991	Ssb2	single-stranded DNA-binding protein	DNA metabolism	DNA replication, recombination, and repair	0.66013	0.702123	0.811248	0.636084	0.471882	0.460995	0.151118	-0.0660396	-0.188248	-0.241128
CDIF630erm_03992	RpsF	30S ribosomal protein S6	Protein synthesis	Ribosomal proteins: synthesis and modification	n.a.	n.a.	1.21398	0.841113	n.a.	n.a.	n.a.	n.a.	n.a.	n.a.
CDIF630erm_03993	CDIF630erm_03993	aromatic-amino-acid aminotransferase	Regulatory functions	Other	-1.87283	-1.96864	-1.51116	-2.09488	-1.99508	-1.83171	0.361675	-0.126243	-0.122243	0.13693
CDIF630erm_03996	YedF	selenium metabolism protein YedF	Unknown function	Unknown function	2.43795	2.5369	n.a.	n.a.	-0.826348	n.a.	n.a.	n.a.	-3.2643	n.a.
CDIF630erm_03997	CDIF630erm_03997	transcriptional regulator, TPR family	Regulatory functions	DNA interactions	0.244552	0.429622	-0.317272	-0.0329068	0.592698	0.374989	-0.561824	-0.462529	0.348146	-0.0546331
CDIF630erm_03998	CDIF630erm_03998	putative exported protein	Unknown function	Unknown function	1.39241	1.1152	2.27517	2.10537	0.252677	1.18003	0.882762	0.990168	-1.13973	0.0648284
CDIF630erm_03999	SufS2	putative cysteine desulfurase	Unknown function	Enzymes of unknown specificity	-0.576477	-0.604725	n.a.	-0.133116	n.a.	-0.68004	n.a.	0.471609	n.a.	-0.0753153
CDIF630erm_04002	Noc	nucleoid occlusion protein	Cellular processes	Sporulation and germination	0.24553	n.a.	0.564178	0.14793	-0.119137	0.086286	0.318648	n.a.	-0.364667	n.a.
CDIF630erm_04005	MnmG	tRNA uridine 5-carboxymethylaminomethyl modification enzyme	Protein synthesis	tRNA and rRNA base modification	-0.366776	0.118145	-0.364752	-0.54181	-0.27568	-0.289542	0.00202447	-0.659955	0.0910964	-0.407687
CDIF630erm_04006	MnmE	transfer RNA modification GTPase MnmE	Protein synthesis	tRNA and rRNA base modification	0.631287	0.770643	-0.0396665	-0.326249	0.967757	0.322416	-0.670954	-1.09689	0.336469	-0.448227
CDIF630erm_04007	Jag	putative SpoIIIJ-associated RNA/ssDNA-binding protein Jag	Cellular processes	Sporulation and germination	0.964772	0.654305	n.a.	0.71015	0.177124	0.314316	n.a.	0.0558452	-0.787648	-0.339988
CDIF630erm_04008	YidC	membrane protein insertase YidC	Protein fate	Protein and peptide secretion and trafficking	2.22158	1.30771	n.a.	1.74679	n.a.	n.a.	n.a.	0.43908	n.a.	n.a.
CDIF630erm_04114	TetM	tetracycline resistance protein Tn5397	Unknown function	Unknown function	0.768291	0.593572	0.851533	0.70159	0.510306	0.411719	0.0832416	0.108018	-0.257985	-0.181853
